# Supplementary material for: Impact of the chemical modification of tRNAs anticodon loop on the variability and evolution of codon usage in proteobacteria
Source: Front Microbiol. 2024 Aug 5;15:1412318. doi: 10.3389/fmicb.2024.1412318 (PMC11332805; doi:10.3389/fmicb.2024.1412318)
Supplement: Supplementary file 1 [file Data_Sheet_1.zip]

Archive with 28 entries (28 files):
- Supp_figures/Fig_S25.pdf
- Supp_figures/Fig_S21.pdf
- Supp_figures/Fig_S19.pdf
- Supp_figures/Fig_S22.pdf
- Supp_figures/Fig_S20.pdf
- Supp_figures/Fig_S18B.pdf
- Supp_figures/Fig_S24A.pdf
- Supp_figures/Fig_S24B.pdf
- Supp_figures/Fig_S23.pdf
- Supp_figures/Fig_S6.pdf
- Supp_figures/Compiled_supplementary_figures.pdf
- Supp_figures/Fig_S4.pdf
- Supp_figures/Fig_S1.pdf
- Supp_figures/Fig_S5.pdf
- Supp_figures/Fig_S9.pdf
- Supp_figures/Fig_S7.pdf
- Supp_figures/Fig_S10.pdf
- Supp_figures/Fig_S8.pdf
- Supp_figures/Fig_S13.pdf
- Supp_figures/Fig_S11.pdf
- Supp_figures/Fig_S14.pdf
- Supp_figures/Fig_S12.pdf
- Supp_figures/Fig_S17.pdf
- Supp_figures/Fig_S18A.pdf
- Supp_figures/Fig_S15.pdf
- Supp_figures/Fig_S16.pdf
- Supp_figures/Fig_S3.pdf
- Supp_figures/Fig_S2.pdf
