# Supplementary material for: Impact of the chemical modification of tRNAs anticodon loop on the variability and evolution of codon usage in proteobacteria
Source: Front Microbiol. 2024 Aug 5;15:1412318. doi: 10.3389/fmicb.2024.1412318 (PMC11332805; doi:10.3389/fmicb.2024.1412318)
Supplement: Supplementary file 2 [file Data_Sheet_2.zip]

Archive with 11 entries (11 files):
- Supp_tables/Table_S4.pdf
- Supp_tables/Table_S10.tab
- Supp_tables/Table_S1.ods
- Supp_tables/Table_S6.ods
- Supp_tables/Table_S8.txt
- Supp_tables/Table_S3.ods
- Supp_tables/Table_S9.tab
- Supp_tables/Table_S7.txt
- Supp_tables/Table_S2.csv
- Supp_tables/Table_S5.ods
- Supp_tables/Compiled_supplementary_tables.ods
