# Supplementary material for: Impact of the chemical modification of tRNAs anticodon loop on the variability and evolution of codon usage in proteobacteria
Source: Front Microbiol. 2024 Aug 5;15:1412318. doi: 10.3389/fmicb.2024.1412318 (PMC11332805; doi:10.3389/fmicb.2024.1412318)
Supplement: Supplementary file 2 [file Data_Sheet_2.zip › Supp_tables/Table_S10.tab]

genoma	Ala-AGC	Ala-GGC	Ala-TGC	Ala-CGC	Arg-ACG	Arg-GCG	Arg-TCG	Arg-CCG	Arg-TCT	Arg-CCT	Asn-ATT	Asn-GTT	Asp-ATC	Asp-GTC	Cys-ACA	Cys-GCA	Gln-TTG	Gln-CTG	Glu-TTC	Glu-CTC	Gly-ACC	Gly-GCC	Gly-TCC	Gly-CCC	His-ATG	His-GTG	Ile-AAT	Ile-GAT	Ile-TAT	Leu-TAA	Leu-CAA	Leu-AAG	Leu-GAG	Leu-TAG	Leu-CAG	Lys-TTT	Lys-CTT	fMet-CAT	Met-CAT	Phe-AAA	Phe-GAA	Pro-AGG	Pro-GGG	Pro-TGG	Pro-CGG	Pyl-CTA	Sec-TCA	Ser-AGA	Ser-GGA
GCF_000005845.2_ASM584v2	0	2	3	0	4	0	0	1	1	1	0	4	0	3	0	1	2	2	4	0	0	4	1	1	0	1	0	3	0	1	1	0	1	1	4	6	0	4	2	0	2	0	1	1	1	0	1	0	2
GCF_000006725.1_ASM672v1	0	1	2	1	1	0	0	1	1	1	0	1	0	1	0	2	1	1	1	1	0	2	1	1	0	1	0	2	0	1	1	0	1	1	1	3	1	1	1	0	1	0	1	1	1	0	0	0	1
GCF_000006745.1_ASM674v1	0	1	4	0	6	0	0	1	1	0	0	4	0	5	0	3	5	0	4	0	0	6	2	0	0	2	0	3	0	2	1	0	1	5	3	2	0	5	3	0	3	0	1	3	0	0	0	0	1
GCF_000006765.1_ASM676v1	0	2	4	0	3	0	0	1	1	1	0	2	0	4	0	1	1	0	3	0	0	3	1	1	0	2	0	4	0	1	1	0	1	1	2	2	0	2	1	0	1	0	1	1	1	0	1	0	1
GCF_000006845.1_ASM684v1	0	1	4	0	2	0	0	1	1	1	0	2	0	2	0	1	2	0	3	0	0	3	1	0	0	1	0	4	0	1	1	0	1	1	1	2	0	1	1	0	1	0	1	1	1	0	0	0	1
GCF_000006905.1_ASM690v1	0	1	2	1	1	0	0	1	1	1	0	2	0	2	0	1	1	0	2	0	0	2	1	1	0	1	0	2	0	1	1	0	1	1	1	1	1	2	2	0	1	0	1	1	1	0	0	0	1
GCF_000006945.2_ASM694v2	0	2	3	0	4	0	0	1	3	2	0	4	0	3	0	1	2	2	4	0	0	4	1	1	0	1	0	3	0	1	1	0	1	1	4	5	0	3	2	0	2	0	1	1	1	0	1	0	2
GCF_000006965.1_ASM696v1	0	1	3	1	1	0	0	1	1	1	0	1	0	2	0	1	1	1	3	1	0	1	1	1	0	1	0	3	0	1	1	0	1	1	1	1	1	3	1	0	1	0	1	1	1	0	1	0	1
GCF_000007025.1_ASM702v1	0	1	1	0	1	0	0	1	1	0	0	1	0	1	0	1	1	0	1	0	0	1	1	0	0	1	0	1	0	1	0	0	1	1	0	1	0	1	2	0	1	0	0	1	0	0	0	0	1
GCF_000007125.1_ASM712v1	0	1	3	1	1	0	0	1	1	1	0	1	0	2	0	1	1	1	1	1	0	2	1	1	0	1	0	3	0	1	1	0	2	1	1	1	1	3	1	0	1	0	1	1	1	0	0	0	1
GCF_000007145.1_ASM714v1	0	2	2	1	2	0	0	1	1	1	0	1	0	2	0	1	1	1	2	1	0	2	1	1	0	1	0	2	0	1	1	0	1	1	2	1	1	1	1	0	1	0	1	1	1	0	0	0	1
GCF_000007565.2_ASM756v2	0	3	3	0	4	0	0	1	1	1	0	2	0	5	0	1	2	0	5	0	0	4	1	1	0	2	0	3	0	1	1	0	1	1	2	3	0	4	1	0	1	0	1	2	1	0	1	0	1
GCF_000007705.1_ASM770v1	0	3	8	1	3	0	0	1	1	1	0	4	0	7	0	1	2	0	4	0	0	5	1	1	0	3	0	8	0	1	1	0	1	1	4	3	2	2	2	0	2	0	1	1	2	0	0	0	2
GCF_000007745.1_ASM774v1	0	1	3	0	2	0	0	1	1	0	0	2	0	3	0	1	2	0	3	0	0	4	1	0	0	1	0	3	0	2	1	0	1	1	1	3	1	2	1	0	1	0	0	2	0	0	1	0	1
GCF_000007765.2_ASM776v2	0	1	1	0	1	0	1	0	1	1	0	1	0	1	0	1	1	0	1	1	0	1	1	1	0	1	0	1	0	2	1	0	1	1	1	1	1	1	1	0	1	0	1	1	1	0	0	0	1
GCF_000007805.1_ASM780v1	0	2	5	0	2	0	0	1	1	1	0	2	0	3	0	1	1	0	4	0	0	3	1	2	0	1	0	5	0	1	1	0	1	1	2	2	0	3	1	0	1	0	1	2	0	0	0	0	1
GCF_000007905.1_ASM790v1	0	1	1	0	0	1	1	0	1	1	0	1	0	1	0	1	1	0	2	0	0	1	1	0	0	1	0	1	0	1	1	0	1	1	0	1	1	1	1	0	1	0	1	1	0	0	1	0	1
GCF_000007945.1_ASM794v1	0	1	3	0	1	0	0	1	1	0	0	1	0	2	0	1	1	0	3	0	0	3	1	0	0	1	0	3	0	1	1	0	1	1	0	2	0	2	1	0	1	0	0	2	0	0	1	0	1
GCF_000007985.2_ASM798v2	0	1	2	1	1	0	0	1	1	1	0	1	0	2	0	1	2	0	2	0	0	1	1	1	0	1	0	2	0	1	1	0	1	1	1	1	0	1	1	0	1	0	1	1	1	0	1	0	1
GCF_000008025.1_ASM802v1	0	0	1	0	1	0	0	1	1	1	0	1	0	1	0	1	1	0	1	0	0	1	1	0	0	1	0	1	0	1	1	0	1	1	1	1	0	1	1	0	1	0	0	1	0	0	0	0	1
GCF_000008045.1_ASM804v1	0	1	1	0	1	0	0	1	1	0	0	1	0	1	0	1	1	0	1	0	0	1	1	0	0	1	0	1	0	1	0	0	1	1	0	1	0	1	2	0	1	0	0	1	0	0	0	0	1
GCF_000008325.1_ASM832v1	0	1	2	0	1	0	0	1	1	1	0	1	0	1	0	1	1	1	1	1	0	1	1	1	0	1	0	2	0	1	1	0	1	1	1	1	1	1	1	1	1	0	1	1	1	0	0	0	1
GCF_000008385.1_ASM838v1	0	0	1	0	1	0	0	1	1	1	0	1	0	1	0	1	1	0	1	0	0	1	1	0	0	1	0	1	0	1	1	0	1	1	1	1	0	1	1	0	1	0	0	1	0	0	0	0	1
GCF_000008465.1_ASM846v1	0	1	4	0	2	0	0	1	1	1	0	2	0	2	0	1	2	0	3	0	0	3	1	0	0	1	0	4	0	1	1	0	1	1	1	2	0	2	1	0	1	0	1	2	0	0	0	0	1
GCF_000008485.1_ASM848v1	0	1	2	0	1	0	1	0	1	2	0	1	0	1	0	1	1	0	2	0	0	1	1	1	0	1	0	1	0	1	1	0	1	1	1	2	1	1	1	0	1	0	1	1	1	0	0	0	1
GCF_000008525.1_ASM852v1	0	1	1	0	0	1	1	0	1	1	0	1	0	1	0	1	1	0	2	0	0	1	1	0	0	1	0	1	0	1	1	0	1	1	0	1	0	1	1	0	1	0	1	1	0	0	0	0	1
GCF_000008805.1_ASM880v1	0	1	4	0	2	0	0	1	1	1	0	2	0	2	0	1	3	0	3	0	0	4	1	0	0	1	0	4	0	1	1	0	1	1	2	2	0	1	1	0	1	0	1	1	1	0	0	0	1
GCF_000008985.1_ASM898v1	0	0	3	0	1	0	0	1	1	0	0	1	0	1	0	1	1	0	1	0	0	2	1	0	0	1	0	3	0	1	1	0	1	1	0	1	0	1	1	0	1	0	0	1	0	0	0	0	1
GCF_000009065.1_ASM906v1	0	2	3	0	2	0	0	1	1	1	0	3	0	3	0	1	1	1	3	0	0	2	1	1	0	1	0	3	0	1	1	0	1	1	2	3	1	3	2	0	2	0	1	2	0	0	1	0	2
GCF_000009085.1_ASM908v1	0	1	3	0	0	1	1	0	2	1	0	1	0	2	0	1	1	0	1	0	0	2	1	0	0	1	0	3	0	1	1	0	1	1	0	2	0	1	1	0	1	0	0	1	0	0	1	0	1
GCF_000009125.1_ASM912v1	0	2	4	1	1	0	0	1	1	1	0	1	0	3	0	2	1	0	2	0	0	2	1	1	0	1	0	4	0	1	1	0	1	1	2	1	1	2	1	0	1	0	1	1	3	0	0	0	1
GCF_000009145.1_ASM914v1	0	1	1	0	1	0	0	1	1	1	0	1	0	1	0	1	1	0	1	0	0	1	1	1	0	1	0	1	0	1	1	0	1	1	1	1	0	1	1	0	1	0	1	1	1	0	0	0	1
GCF_000009305.1_ASM930v1	0	1	1	0	0	1	1	0	1	1	0	1	0	1	0	1	1	0	2	0	0	1	1	0	0	1	0	1	0	1	1	0	1	1	0	1	0	1	1	0	1	0	1	1	0	0	0	0	1
GCF_000009345.1_ASM934v1	0	2	3	0	2	0	0	1	1	1	0	3	0	3	0	1	2	1	4	0	0	4	2	1	0	1	0	3	0	1	1	0	1	1	3	6	1	4	2	0	2	0	1	2	0	0	1	0	2
GCF_000009365.1_ASM936v1	0	1	1	0	1	0	0	1	1	1	0	1	0	2	0	1	1	0	2	0	0	2	1	1	0	1	0	1	0	1	1	0	1	1	1	1	0	1	1	0	1	0	1	1	1	0	0	0	1
GCF_000009605.1_ASM960v1	0	1	1	0	1	0	0	1	1	0	0	1	0	1	0	0	1	0	1	0	0	1	1	0	0	1	0	1	0	1	0	0	1	1	0	1	0	1	1	0	1	0	0	1	0	0	0	0	1
GCF_000009625.1_ASM962v1	0	1	2	1	1	0	0	1	1	1	0	1	0	1	0	1	2	1	1	1	0	1	1	1	0	1	0	2	1	1	1	0	1	1	1	1	1	2	1	0	1	0	1	1	1	0	0	0	1
GCF_000009985.1_ASM998v1	0	1	2	1	1	0	0	1	1	1	0	1	0	2	0	1	1	1	1	1	0	1	1	1	0	1	0	2	0	1	1	0	1	1	1	1	1	2	1	0	1	0	1	1	1	0	0	0	1
GCF_000010085.1_ASM1008v1	0	1	4	0	1	0	0	1	1	1	0	2	0	3	0	1	2	1	3	0	0	4	1	1	0	1	0	4	0	1	1	0	1	1	2	2	3	3	2	0	2	0	1	1	1	0	0	0	1
GCF_000010325.1_ASM1032v1	0	1	3	0	0	1	1	0	1	1	0	1	0	1	0	1	2	0	2	0	0	2	1	0	0	1	0	3	0	1	1	0	1	1	0	2	0	2	1	0	1	0	1	1	0	0	0	0	1
GCF_000010345.1_ASM1034v1	0	1	2	0	0	1	1	0	1	1	0	1	0	2	0	1	1	0	3	0	0	2	2	0	0	1	0	1	0	1	1	0	1	1	1	2	0	1	1	0	1	0	1	1	0	0	0	0	1
GCF_000010405.1_ASM1040v1	0	1	1	0	1	0	0	1	1	1	0	1	0	1	0	1	1	0	2	0	0	1	1	0	0	1	0	1	0	1	1	0	1	1	0	1	0	1	1	0	1	0	1	1	0	0	0	0	1
GCF_000010525.1_ASM1052v1	0	2	3	1	1	0	0	1	1	1	0	1	0	1	0	1	1	1	1	1	0	1	1	1	0	1	0	3	0	1	1	0	1	1	1	1	2	1	1	0	1	0	1	1	2	0	1	0	1
GCF_000010665.1_ASM1066v1	0	1	3	1	1	0	1	1	1	1	0	1	0	2	0	1	1	1	1	1	0	1	1	1	0	1	0	3	0	1	1	0	1	1	1	1	1	1	1	0	2	0	1	1	1	0	1	0	1
GCF_000010725.1_ASM1072v1	0	3	8	1	2	0	0	1	1	1	0	2	0	3	0	1	1	1	2	2	0	4	1	1	0	1	0	8	0	1	1	0	1	1	3	2	2	4	2	0	1	0	1	1	2	0	0	0	1
GCF_000011365.1_ASM1136v1	0	1	1	1	1	0	1	1	1	2	0	2	0	1	0	1	1	1	1	1	0	1	1	1	0	1	0	1	0	1	1	0	1	1	1	1	1	1	2	0	2	0	1	1	1	0	0	0	1
GCF_000011545.1_ASM1154v1	0	1	4	2	2	0	0	2	1	1	0	2	0	3	0	2	1	0	2	0	0	2	1	1	0	1	0	4	0	0	2	0	2	1	2	1	1	2	1	0	1	0	1	2	1	0	1	0	1
GCF_000011685.1_ASM1168v1	0	1	4	1	2	0	0	1	1	0	0	1	0	1	0	1	1	1	1	1	0	2	1	1	0	1	0	4	0	1	1	0	1	1	1	1	1	4	1	0	1	0	1	1	1	0	0	0	1
GCF_000011705.1_ASM1170v1	0	1	4	1	2	0	0	1	1	1	0	2	0	2	0	2	1	0	1	0	0	2	1	1	0	1	0	3	0	0	1	0	2	1	2	1	1	2	1	0	1	0	1	2	1	0	1	0	1
GCF_000011745.1_ASM1174v1	0	1	1	0	1	0	0	1	1	1	0	1	0	1	0	1	1	0	1	0	0	1	1	0	0	1	0	1	0	1	1	0	1	1	1	1	1	1	1	0	1	0	1	1	1	0	0	0	1
GCF_000011805.1_ASM1180v1	0	1	4	0	7	0	0	1	1	0	0	7	0	7	0	3	5	0	6	0	0	8	3	0	0	2	0	3	0	3	1	0	1	6	0	4	0	4	3	0	4	0	0	3	0	0	0	0	1
GCF_000011965.2_ASM1196v2	0	1	3	0	1	0	0	1	1	1	0	2	0	2	0	2	1	0	2	0	0	3	1	1	0	1	0	3	0	1	1	0	1	1	1	1	0	2	1	0	1	0	1	2	1	0	0	0	1
GCF_000012145.1_ASM1214v1	0	1	1	0	1	0	0	1	1	0	0	1	0	1	0	1	1	0	1	0	0	1	1	0	0	1	0	1	0	1	0	0	1	1	0	1	0	1	2	0	1	0	0	1	0	0	0	0	1
GCF_000012305.1_ASM1230v1	0	1	4	0	1	0	0	1	1	1	0	2	0	2	0	1	2	0	2	0	0	2	1	0	0	1	0	4	0	1	1	0	1	1	0	2	0	1	2	0	1	0	1	1	0	0	0	0	1
GCF_000012325.1_ASM1232v1	0	1	7	0	3	0	0	1	1	0	0	4	0	5	0	1	2	0	6	0	0	4	1	0	0	2	0	2	0	3	1	0	1	2	0	6	0	6	2	0	2	0	1	4	0	0	0	0	1
GCF_000012345.1_ASM1234v1	0	0	1	0	1	0	1	0	1	0	0	1	0	1	0	1	1	0	1	0	0	1	1	0	0	1	0	1	0	1	1	0	0	1	0	1	0	1	1	0	1	0	0	1	0	0	0	0	1
GCF_000012385.1_ASM1238v1	0	1	1	0	1	0	0	1	1	0	0	1	0	2	0	1	1	0	1	0	0	1	1	0	0	1	0	1	0	1	0	0	1	1	0	1	0	1	2	0	1	0	0	1	0	0	0	0	1
GCF_000012425.1_ASM1242v1	0	2	4	1	2	0	0	1	1	1	0	2	0	3	0	1	1	0	2	0	0	4	1	1	0	1	0	4	0	1	1	0	2	1	2	1	1	2	1	0	1	0	1	1	1	0	1	0	1
GCF_000012565.1_ASM1256v1	0	0	1	0	1	0	0	1	1	1	0	1	0	1	0	1	1	0	1	0	0	1	1	0	0	1	0	1	0	1	1	0	1	1	1	1	1	1	1	0	1	0	1	1	0	0	0	0	1
GCF_000012605.1_ASM1260v1	0	1	3	0	1	0	0	1	1	0	0	1	0	2	0	1	1	0	2	0	0	2	1	0	0	1	0	3	0	1	1	0	1	1	0	2	0	1	1	0	1	0	1	1	0	0	0	0	1
GCF_000012665.1_ASM1266v1	0	2	4	0	3	0	0	1	1	1	0	2	0	2	0	1	1	1	3	0	0	3	1	1	0	1	0	4	0	1	1	0	2	1	2	1	2	2	2	0	1	0	1	1	1	0	1	0	2
GCF_000012685.1_ASM1268v1	0	2	3	1	1	1	1	1	1	1	0	1	0	2	0	1	1	2	1	1	0	3	1	1	0	1	0	5	0	1	1	0	2	1	2	1	1	3	1	0	1	0	1	1	1	0	1	0	1
GCF_000012725.1_ASM1272v1	0	1	1	1	1	0	1	1	2	1	0	1	0	1	0	1	1	1	1	1	0	1	1	1	0	1	0	1	0	1	1	0	1	1	1	1	1	1	1	0	1	0	1	1	1	0	0	0	1
GCF_000012745.1_ASM1274v1	0	1	2	1	1	0	0	1	1	1	0	1	0	1	0	1	1	0	1	0	0	1	1	1	0	1	0	2	0	1	1	0	1	1	1	1	0	1	1	0	1	0	1	1	1	0	0	0	1
GCF_000012805.1_ASM1280v1	0	1	1	1	1	0	0	1	1	1	0	1	0	1	0	1	1	1	1	1	0	1	1	1	0	1	0	1	0	0	1	0	1	1	1	1	1	1	1	0	1	0	1	1	1	0	0	0	1
GCF_000012885.1_ASM1288v1	0	1	2	0	1	0	0	1	1	1	0	1	0	3	0	1	1	1	2	0	0	2	1	1	0	1	0	2	0	1	1	0	1	1	3	2	0	2	1	0	1	0	1	1	1	0	1	0	1
GCF_000012925.1_ASM1292v1	0	1	2	1	1	0	1	1	1	1	0	1	0	2	0	1	2	0	2	0	0	1	1	1	0	1	0	2	0	1	1	0	1	1	1	1	0	1	1	0	1	0	1	1	1	0	1	0	1
GCF_000012965.1_ASM1296v1	0	0	3	0	0	1	1	0	1	0	0	2	0	2	0	1	2	0	3	0	0	1	1	0	0	1	0	1	0	1	1	0	1	1	0	2	0	2	1	0	2	0	0	1	0	0	1	0	1
GCF_000012985.1_ASM1298v1	0	1	5	0	2	0	0	1	1	1	0	2	0	4	0	2	2	0	4	0	0	2	1	0	0	1	0	5	0	1	1	0	1	2	1	2	0	3	2	0	2	0	1	2	1	0	0	0	1
GCF_000013005.1_ASM1300v1	0	1	1	0	1	0	0	1	1	1	0	1	0	1	0	1	1	1	1	0	0	1	1	1	0	1	0	1	0	1	1	0	1	1	1	1	1	1	1	0	1	0	1	1	1	0	0	0	1
GCF_000013025.1_ASM1302v1	0	1	1	0	1	0	0	1	1	1	0	1	0	1	0	1	1	0	1	0	0	1	1	1	0	1	0	1	0	1	1	0	1	1	1	1	0	1	1	0	2	0	1	1	1	0	1	0	1
GCF_000013085.1_ASM1308v1	0	2	4	1	1	0	0	1	1	1	0	1	0	1	0	1	1	1	1	1	0	1	1	1	0	1	0	4	0	1	1	0	1	1	1	1	1	3	1	0	1	0	1	1	1	0	0	0	1
GCF_000013125.1_ASM1312v1	0	0	1	0	1	0	0	1	1	1	0	1	0	1	0	1	1	0	1	0	0	1	1	0	0	1	0	1	0	1	1	0	1	1	1	1	1	1	2	0	1	0	1	1	0	0	0	0	1
GCF_000013145.1_ASM1314v1	0	0	1	0	1	0	0	1	1	1	0	1	0	1	0	1	1	0	1	0	0	1	1	0	0	1	0	1	0	1	1	0	1	1	1	1	1	1	2	0	1	0	1	1	0	0	0	0	1
GCF_000013165.1_ASM1316v1	0	0	1	0	1	0	0	1	1	1	0	1	0	1	0	1	1	0	1	0	0	1	1	0	0	1	0	1	1	1	1	0	1	1	0	1	0	1	1	0	1	0	0	1	0	0	0	0	1
GCF_000013185.1_ASM1318v1	0	1	1	0	1	0	0	1	1	1	0	1	0	2	0	1	1	1	2	0	0	1	1	0	0	1	0	1	0	1	1	0	1	1	1	1	0	1	1	0	1	0	1	1	0	0	0	0	1
GCF_000013325.1_ASM1332v1	0	1	3	1	2	0	0	1	1	1	0	1	0	2	0	1	1	1	1	1	0	2	2	1	0	1	0	3	0	1	1	0	1	1	1	1	2	3	1	0	1	0	1	1	1	0	0	0	1
GCF_000013405.1_ASM1340v1	0	1	1	1	1	0	1	1	1	1	0	2	0	1	0	2	1	1	1	1	0	1	1	1	0	1	0	1	0	1	1	0	1	1	1	1	1	1	1	0	1	0	1	1	1	0	1	0	1
GCF_000013565.1_ASM1356v1	0	1	1	0	1	0	0	1	1	1	0	1	0	2	0	1	1	0	1	0	0	1	1	1	0	1	0	1	0	1	1	0	1	1	1	1	0	1	1	0	1	0	1	1	1	0	0	0	1
GCF_000013605.1_ASM1360v1	0	1	2	1	1	0	0	1	1	1	0	1	0	1	0	1	1	0	1	0	0	1	1	1	0	1	0	3	0	1	1	0	1	1	1	1	1	1	1	0	1	0	1	1	1	0	0	0	1
GCF_000013625.1_ASM1362v1	0	1	2	0	1	0	0	1	1	1	0	1	0	2	0	1	1	0	1	0	0	2	1	0	0	1	0	2	0	1	1	0	1	1	1	1	0	1	1	0	1	0	1	1	1	0	0	0	1
GCF_000013645.1_ASM1364v1	0	1	6	1	2	0	0	1	1	1	0	2	0	3	0	1	1	0	2	0	0	2	1	1	0	1	0	6	0	1	1	0	1	1	2	2	1	2	1	0	1	0	1	2	1	0	1	0	1
GCF_000013665.1_ASM1366v1	0	1	1	0	1	0	1	0	1	1	0	2	0	2	0	1	1	0	1	0	0	1	1	0	0	1	0	1	0	1	1	0	1	1	1	2	0	1	1	0	1	0	1	1	0	0	0	0	1
GCF_000013705.1_ASM1370v1	0	1	2	0	1	0	0	1	1	1	0	1	0	2	0	1	1	0	2	0	0	2	1	1	0	1	0	2	0	1	1	0	1	1	1	1	1	1	1	0	1	0	1	1	0	0	0	0	1
GCF_000013765.1_ASM1376v1	0	2	3	0	4	0	0	1	1	1	0	5	0	3	0	2	3	0	6	0	0	5	1	0	0	2	0	3	0	3	1	0	1	2	1	6	0	5	2	0	2	0	1	3	0	0	0	0	1
GCF_000013865.1_ASM1386v1	0	1	1	1	1	0	0	1	1	1	0	1	0	1	0	1	1	0	1	0	0	2	1	1	0	1	0	1	1	1	1	0	1	1	1	1	0	1	1	0	1	0	1	1	1	0	0	0	1
GCF_000013885.1_ASM1388v1	0	1	1	2	1	0	1	1	1	1	0	1	0	1	0	1	1	1	1	1	0	1	1	1	0	1	0	1	0	1	1	0	1	1	1	1	1	1	2	0	1	0	1	1	3	0	0	0	1
GCF_000013985.1_ASM1398v1	0	1	1	1	1	0	0	1	1	1	0	1	0	1	0	1	1	1	1	1	0	2	1	1	0	1	0	1	0	1	1	0	1	1	1	1	1	1	1	0	1	0	1	1	1	0	0	0	1
GCF_000014025.1_ASM1402v1	0	0	5	0	0	0	1	0	2	0	0	2	0	2	0	1	3	0	3	0	0	0	4	0	0	1	0	5	0	2	1	0	1	1	0	2	0	2	2	0	2	0	0	1	0	0	1	0	0
GCF_000014045.1_ASM1404v1	0	1	1	0	1	0	0	1	1	1	0	1	0	1	0	1	1	0	1	0	0	1	1	1	0	1	0	1	0	1	1	0	1	1	1	1	0	1	1	0	1	0	1	1	0	0	0	0	1
GCF_000014065.1_ASM1406v1	0	1	5	0	2	0	0	1	1	1	0	2	0	3	0	1	1	0	2	0	0	3	1	1	0	1	0	5	0	1	1	0	1	1	2	1	0	5	1	0	1	0	1	1	1	0	0	0	1
GCF_000014225.1_ASM1422v1	0	1	5	0	2	0	0	1	1	1	0	2	0	3	0	1	3	0	3	0	0	3	1	0	0	1	0	5	0	1	1	0	1	2	0	2	0	3	1	0	1	0	1	1	0	0	0	0	1
GCF_000014245.1_ASM1424v1	0	1	2	1	1	0	1	2	1	1	0	1	0	2	0	1	1	1	1	1	0	1	1	1	0	1	0	2	0	1	1	0	1	1	1	1	1	2	1	0	1	0	1	1	1	0	0	0	1
GCF_000014285.2_ASM1428v2	0	1	3	1	1	0	0	1	1	1	0	1	0	2	0	1	1	1	1	1	0	1	1	1	0	1	0	3	0	1	1	0	1	1	1	1	1	3	2	0	1	0	1	1	1	0	0	0	1
GCF_000014345.1_ASM1434v1	0	1	1	0	1	0	0	1	1	0	0	1	0	1	0	1	1	0	1	0	0	1	1	0	0	1	0	1	0	1	0	0	1	1	0	1	0	1	1	0	1	0	0	1	0	0	0	0	1
GCF_000014665.1_ASM1466v1	0	2	3	0	6	0	0	1	1	1	0	5	0	4	0	2	3	0	7	0	0	6	1	0	0	2	0	3	0	3	1	0	1	2	2	9	0	5	2	0	3	0	1	3	0	0	1	0	1
GCF_000014685.1_ASM1468v1	0	2	2	0	6	0	0	1	1	1	0	5	0	4	0	2	3	0	7	0	0	6	1	0	0	2	0	2	0	3	1	0	1	2	2	9	0	5	2	0	3	0	1	3	0	0	1	0	1
GCF_000014705.1_ASM1470v1	0	2	3	0	4	0	0	1	1	1	0	5	0	4	0	2	3	0	6	0	0	5	1	0	0	2	0	4	0	3	1	0	1	2	1	6	0	6	2	0	2	0	1	4	0	0	0	0	1
GCF_000014745.1_ASM1474v1	0	1	2	1	1	0	0	1	1	1	0	1	0	1	0	1	1	0	1	0	0	1	1	1	0	1	0	2	0	1	1	0	1	1	1	1	1	1	1	0	1	0	1	1	1	0	0	0	1
GCF_000014765.1_ASM1476v1	0	1	1	0	1	0	0	1	1	1	0	1	0	1	0	1	1	0	1	0	0	1	1	1	0	1	0	1	0	1	1	0	1	1	1	1	0	1	1	0	1	0	1	1	1	0	0	0	1
GCF_000014785.1_ASM1478v1	0	2	2	1	1	0	0	1	1	1	0	1	0	1	0	1	1	1	1	1	0	1	1	1	0	1	0	2	0	1	1	0	1	1	1	1	1	1	1	0	1	0	1	1	1	0	0	0	1
GCF_000014805.1_ASM1480v1	0	5	3	0	5	0	0	1	1	1	0	5	0	4	0	2	5	0	7	0	0	9	2	1	0	2	0	3	0	1	1	0	1	1	6	6	1	9	3	0	3	0	2	2	1	0	1	0	3
GCF_000014825.1_ASM1482v1	0	1	2	1	1	0	1	1	1	1	0	1	0	1	0	1	1	1	1	1	0	1	1	1	0	1	0	2	0	1	1	0	1	1	1	1	1	1	1	0	1	0	1	1	1	0	0	0	1
GCF_000014865.1_ASM1486v1	0	1	1	1	1	0	0	1	1	1	0	1	0	1	0	1	1	0	2	0	0	2	1	1	0	1	0	1	0	1	1	0	1	1	1	1	0	2	1	0	1	0	1	1	1	0	0	0	1
GCF_000014885.1_ASM1488v1	0	2	0	0	5	0	0	1	1	1	0	5	0	4	0	2	3	0	6	0	0	6	1	0	0	2	0	0	0	2	1	0	1	3	0	3	0	6	2	0	2	0	1	3	0	0	0	0	1
GCF_000014965.1_ASM1496v1	0	2	2	1	1	0	1	1	1	1	0	1	0	1	0	1	1	1	1	1	0	1	1	1	0	1	0	2	0	1	1	0	1	1	1	1	1	1	1	0	1	0	1	1	1	0	1	0	1
GCF_000015045.1_ASM1504v1	0	1	4	1	1	0	1	1	2	1	0	1	0	2	0	1	1	1	1	0	0	1	1	1	0	1	0	4	0	1	1	0	1	1	1	1	1	1	1	0	1	0	1	1	1	0	0	0	1
GCF_000015105.1_ASM1510v1	0	1	1	0	1	0	0	1	1	1	0	1	0	1	0	1	1	0	2	0	0	1	1	0	0	1	0	1	0	1	1	0	1	1	0	1	0	1	1	0	1	0	1	1	0	0	0	0	1
GCF_000015165.1_ASM1516v1	0	1	2	1	1	0	1	1	1	1	0	1	0	1	0	1	1	1	1	1	0	1	1	1	0	1	0	2	0	1	1	0	1	1	1	1	1	1	1	0	1	0	1	1	1	0	0	0	1
GCF_000015185.1_ASM1518v1	0	2	3	0	6	0	0	1	1	1	0	5	0	4	0	2	3	0	7	0	0	6	1	0	0	2	0	3	0	3	1	0	1	2	2	6	0	5	2	1	3	0	1	3	0	0	0	0	1
GCF_000015245.1_ASM1524v1	0	5	3	0	6	0	0	1	1	1	0	5	0	4	0	2	3	0	7	0	0	7	1	1	0	2	0	3	0	1	1	0	1	1	3	8	0	4	2	0	2	0	1	3	1	0	0	0	1
GCF_000015285.1_ASM1528v1	0	1	3	0	3	0	0	1	1	1	0	4	0	5	0	1	2	0	4	0	0	4	1	0	0	2	0	3	0	3	1	1	1	3	1	5	0	7	2	0	2	0	1	3	0	0	0	0	1
GCF_000015345.1_ASM1534v1	0	1	3	0	1	0	0	1	1	1	0	2	0	2	0	1	1	0	2	0	0	1	1	0	0	1	0	3	0	1	1	0	1	1	1	1	1	1	1	0	1	0	1	1	1	0	0	0	1
GCF_000015445.1_ASM1544v1	0	1	2	0	1	0	0	1	1	0	0	2	0	1	0	2	1	1	1	0	0	1	1	0	0	1	0	2	0	1	1	0	1	1	1	1	1	2	1	0	1	0	1	1	0	0	0	0	1
GCF_000015505.1_ASM1550v1	0	1	2	0	1	0	0	1	1	1	0	1	0	2	0	2	1	0	2	0	0	2	1	1	0	1	0	2	0	1	1	0	1	1	1	1	1	4	1	0	1	0	1	1	1	0	0	0	1
GCF_000015545.1_ASM1554v1	0	2	3	0	1	0	0	1	2	1	0	2	0	2	0	1	1	0	2	0	0	2	1	1	0	1	0	3	0	0	0	0	1	1	2	1	1	1	1	0	1	0	1	1	1	0	0	0	1
GCF_000015565.1_ASM1556v1	0	1	3	0	1	0	0	1	1	1	0	2	0	1	0	1	1	0	1	0	0	1	1	1	0	1	0	3	0	1	1	0	1	1	1	1	1	1	1	0	1	0	1	1	1	0	0	0	1
GCF_000015585.1_ASM1558v1	0	1	1	1	1	0	0	1	1	1	0	1	0	1	0	1	1	1	1	1	0	1	1	1	0	1	0	1	0	1	1	0	1	1	1	1	1	2	1	0	1	0	1	1	1	0	0	0	1
GCF_000015725.1_ASM1572v1	0	1	2	1	2	0	0	2	1	2	0	2	0	2	0	2	2	0	2	0	0	2	2	1	0	2	0	2	0	0	2	0	1	1	2	1	2	2	1	1	2	0	2	2	2	0	0	0	1
GCF_000016065.1_ASM1606v1	0	2	3	0	4	0	0	1	1	1	0	4	0	4	0	2	3	0	7	0	0	7	1	0	0	2	0	3	0	2	1	0	1	3	1	7	0	5	3	0	2	0	1	3	0	0	0	0	1
GCF_000016185.1_ASM1618v1	0	1	3	1	1	0	0	1	1	1	0	1	0	2	0	1	1	1	1	1	0	1	1	1	0	1	0	3	0	0	1	0	1	1	1	1	2	3	1	0	1	0	1	1	1	0	0	0	1
GCF_000016285.1_ASM1628v1	0	1	4	0	1	0	0	1	1	1	0	1	0	2	0	1	1	2	3	0	0	1	1	1	0	1	0	4	0	2	1	0	1	1	1	1	1	4	1	0	1	0	1	1	1	0	0	0	1
GCF_000016325.1_ASM1632v1	0	2	3	0	4	0	0	1	1	1	0	4	0	3	0	1	2	2	4	0	0	4	1	1	0	1	0	3	0	1	1	0	1	1	4	5	0	4	2	0	2	0	1	2	0	0	1	0	2
GCF_000016345.1_ASM1634v1	0	1	1	0	1	0	0	1	1	1	0	1	0	1	0	2	1	0	1	0	0	1	1	0	0	1	0	1	0	1	1	0	1	1	1	1	0	1	1	0	1	0	1	1	0	0	0	0	1
GCF_000016405.1_ASM1640v1	0	1	4	1	1	0	0	1	1	1	0	1	0	2	0	1	2	0	2	0	0	2	1	1	0	1	0	4	0	1	1	0	1	1	1	1	0	4	1	0	1	0	1	1	1	0	0	0	1
GCF_000016565.1_ASM1656v1	0	3	4	0	3	0	0	1	1	1	0	2	0	3	0	1	2	0	5	0	0	3	1	1	0	1	0	4	0	1	1	0	1	1	2	2	0	3	1	0	1	0	1	1	1	0	0	0	1
GCF_000016625.1_ASM1662v1	0	1	1	0	1	0	0	1	1	0	0	1	0	1	0	1	1	0	1	0	0	1	1	0	0	1	0	1	0	1	0	0	1	1	0	1	0	1	2	0	1	0	0	1	0	0	0	0	1
GCF_000016685.1_ASM1668v1	0	1	4	0	2	0	0	1	1	0	0	3	0	3	0	1	2	0	2	0	0	4	1	0	0	1	0	5	0	3	1	0	1	1	0	3	0	2	1	0	2	0	0	2	0	0	1	0	1
GCF_000016725.1_ASM1672v1	0	1	2	1	1	0	0	1	1	1	0	1	0	1	0	1	1	1	1	1	0	1	1	1	0	1	0	2	0	1	0	0	1	1	1	1	1	2	2	0	1	0	1	1	1	0	0	0	1
GCF_000016745.1_ASM1674v1	0	1	2	1	1	0	1	1	1	1	0	1	0	2	0	1	1	1	2	0	0	1	1	1	0	1	0	2	0	1	1	0	1	1	1	1	0	1	1	0	1	0	1	1	1	0	1	0	1
GCF_000016765.1_ASM1676v1	0	1	2	1	1	0	0	1	1	1	0	1	0	1	0	1	1	1	1	1	0	1	1	1	0	1	0	2	0	0	1	0	1	1	1	1	1	2	1	0	1	0	1	1	2	0	0	0	2
GCF_000016845.1_ASM1684v1	0	1	3	1	1	0	0	1	1	1	0	1	0	2	0	1	1	1	1	1	0	2	1	1	0	1	0	3	0	1	1	0	1	1	1	1	1	3	1	0	1	0	1	1	1	0	0	0	1
GCF_000016885.1_ASM1688v1	0	1	5	0	1	0	0	1	1	1	0	2	0	4	0	1	2	0	3	0	0	2	1	0	0	1	0	5	0	1	1	0	1	2	0	2	0	1	1	0	1	0	1	1	0	0	0	0	1
GCF_000017145.1_ASM1714v1	0	1	3	1	1	0	0	1	1	1	0	1	0	2	0	1	1	1	3	1	0	1	1	1	0	1	0	3	0	1	1	0	1	1	1	1	1	4	1	0	1	0	1	1	2	0	0	0	1
GCF_000017245.1_ASM1724v1	0	1	3	0	2	0	0	1	1	0	0	2	0	3	0	1	2	1	3	0	0	3	1	0	0	1	0	3	0	2	1	0	1	1	1	4	1	2	1	0	1	0	0	2	0	0	1	0	1
GCF_000017265.1_ASM1726v1	0	1	1	1	1	0	0	1	1	1	0	1	0	1	0	1	1	0	1	0	0	1	1	1	0	1	0	1	0	0	1	0	1	1	1	1	1	1	1	0	1	0	1	1	1	0	0	0	1
GCF_000017285.1_ASM1728v1	0	2	3	0	3	0	0	1	1	1	0	2	0	6	0	1	3	0	7	0	0	6	1	0	0	1	0	3	0	1	2	0	1	2	0	4	0	6	2	0	2	0	1	2	0	0	0	0	1
GCF_000017405.1_ASM1740v1	0	1	4	0	1	0	0	1	1	1	0	1	0	2	0	1	1	1	2	1	0	2	1	1	0	1	0	4	0	1	1	0	1	1	1	1	1	5	2	0	1	0	1	1	1	0	1	0	1
GCF_000017465.2_ASM1746v2	0	1	3	0	0	1	1	0	1	1	0	1	0	2	0	1	1	0	1	3	0	2	1	0	0	1	0	3	0	1	1	0	1	1	0	2	1	1	1	0	1	0	0	1	0	0	1	0	1
GCF_000017505.1_ASM1750v1	0	1	2	1	1	0	1	1	1	1	0	1	0	1	0	1	1	1	5	1	0	1	1	1	0	1	0	2	0	1	1	0	1	1	1	1	1	1	1	0	1	0	1	1	1	0	1	0	1
GCF_000017565.1_ASM1756v1	0	1	1	1	1	0	0	1	1	1	0	1	0	1	0	1	1	1	1	1	0	1	1	1	0	1	0	1	0	1	1	0	1	1	1	1	1	1	2	0	1	0	1	1	1	0	0	0	1
GCF_000017585.1_ASM1758v1	0	1	3	0	0	1	1	0	1	1	0	2	0	1	0	1	1	0	1	2	0	2	1	0	0	1	0	3	0	1	1	0	1	1	0	1	1	1	1	0	1	0	0	2	0	0	1	0	0
GCF_000017645.1_ASM1764v1	0	2	2	1	1	0	0	2	1	1	0	1	0	1	0	1	1	1	1	1	0	1	1	1	0	1	0	2	0	0	1	0	1	1	1	1	1	1	1	0	1	0	1	1	1	0	1	0	1
GCF_000017705.1_ASM1770v1	0	1	7	0	7	0	0	1	1	1	0	5	0	6	0	5	2	0	5	0	0	10	4	0	0	2	0	5	0	3	1	0	2	5	0	4	0	6	3	0	4	0	0	3	0	0	0	0	1
GCF_000018025.1_ASM1802v1	0	2	3	0	9	0	0	1	1	1	0	7	0	4	0	3	3	0	10	0	0	7	1	0	0	2	0	3	0	3	1	0	1	3	1	10	0	9	2	0	3	0	1	3	0	0	0	0	1
GCF_000018085.1_ASM1808v1	0	2	3	0	3	0	0	1	1	1	0	4	0	3	0	1	2	1	4	0	0	4	1	1	0	1	0	3	0	1	1	0	1	1	4	5	0	4	2	0	3	0	1	2	0	0	1	0	2
GCF_000018145.1_ASM1814v1	0	1	2	0	1	0	0	1	1	1	0	1	0	2	0	1	1	0	1	0	0	1	1	1	0	1	0	2	0	1	1	0	1	1	1	1	0	1	1	0	1	0	1	1	1	0	0	0	1
GCF_000018205.1_ASM1820v1	0	1	1	0	1	0	0	1	1	0	0	1	0	1	0	1	1	0	1	0	0	1	1	0	0	1	0	1	0	1	0	0	1	1	0	1	0	1	2	0	1	0	0	1	0	0	0	0	1
GCF_000018285.1_ASM1828v1	0	2	3	0	7	0	0	1	1	1	0	7	0	6	0	4	5	0	13	0	2	8	1	0	2	2	0	3	0	4	1	0	1	5	0	12	0	9	3	0	4	0	1	3	0	0	1	0	1
GCF_000018405.1_ASM1840v1	0	1	1	1	1	0	1	1	1	1	0	1	0	1	0	1	1	1	1	1	0	1	1	1	0	1	0	1	0	1	1	0	1	1	1	1	1	1	1	0	1	0	1	1	1	0	1	0	1
GCF_000018545.1_ASM1854v1	0	1	3	1	1	0	0	1	1	1	0	1	0	2	0	1	1	1	3	1	0	1	1	1	0	1	0	3	0	1	1	0	1	1	1	1	1	3	1	0	1	0	1	1	2	0	0	0	1
GCF_000018665.1_ASM1866v1	0	3	5	0	3	0	0	1	1	1	0	3	0	4	0	1	2	0	4	0	0	4	1	1	0	2	0	5	0	1	1	0	1	1	4	2	3	2	1	0	1	0	2	1	1	0	1	0	2
GCF_000019145.1_ASM1914v1	0	1	2	1	1	0	0	1	1	1	0	1	0	3	0	1	1	0	2	0	0	2	1	1	0	1	0	2	0	0	1	0	1	1	1	1	1	2	1	0	1	0	1	1	1	0	0	0	1
GCF_000019185.1_ASM1918v1	0	2	3	0	7	0	0	1	1	1	0	7	0	5	0	3	4	0	7	0	0	7	1	0	0	2	0	3	0	3	1	0	1	4	0	7	0	9	2	0	4	0	1	3	0	0	1	0	1
GCF_000019205.1_ASM1920v1	0	1	3	0	0	1	1	0	1	1	0	1	0	2	0	1	1	0	2	1	0	2	1	0	0	1	0	3	0	1	1	0	1	1	0	3	0	1	1	0	1	0	0	1	0	0	1	0	1
GCF_000019225.1_ASM1922v1	0	1	3	0	1	0	0	1	1	1	0	1	0	2	0	1	1	0	2	0	0	2	1	0	0	1	0	3	0	1	1	0	1	1	1	2	0	1	1	0	1	0	1	1	1	0	0	0	1
GCF_000019285.1_ASM1928v1	0	0	3	0	1	0	0	1	1	0	0	1	0	1	0	1	1	0	1	0	0	2	1	0	0	1	0	3	0	1	1	0	1	1	0	2	0	1	1	0	1	0	0	1	0	0	0	0	1
GCF_000019365.1_ASM1936v1	0	2	4	3	1	0	0	2	1	0	0	2	0	2	0	1	1	1	1	1	0	1	1	1	0	1	0	4	0	1	1	0	1	1	1	1	1	4	1	0	1	0	1	1	1	0	1	0	1
GCF_000019405.1_ASM1940v1	0	1	2	0	2	0	0	1	1	0	0	2	0	3	0	1	2	0	3	0	0	2	1	0	0	1	0	2	0	1	1	0	1	1	0	3	0	1	1	0	1	0	0	2	0	0	0	0	1
GCF_000019525.1_ASM1952v1	0	2	3	0	8	0	0	1	1	1	0	9	0	5	0	3	4	0	11	0	0	6	1	0	0	2	0	3	1	3	1	0	1	4	0	12	0	7	2	0	3	0	1	3	0	0	0	0	1
GCF_000019585.2_ASM1958v2	0	2	2	1	2	0	0	1	1	1	0	1	0	2	0	1	1	1	2	1	0	2	1	1	0	1	0	2	0	1	1	0	1	1	2	1	1	1	1	0	1	0	1	1	1	0	0	0	1
GCF_000019725.1_ASM1972v1	0	2	4	1	1	0	0	1	1	0	0	1	0	1	0	1	1	1	1	1	0	1	1	1	0	1	0	4	0	1	1	0	1	1	1	1	2	4	1	0	1	0	1	1	1	0	1	0	1
GCF_000019745.1_ASM1974v1	0	1	1	0	1	0	0	1	1	1	0	1	0	1	0	1	1	0	1	0	0	1	1	0	0	1	0	1	0	1	1	0	1	1	1	1	0	1	1	0	1	0	1	1	0	0	0	0	1
GCF_000019785.1_ASM1978v1	0	1	2	1	1	0	0	1	1	1	0	1	0	2	0	1	1	0	2	0	0	3	1	1	0	1	0	2	0	1	1	0	1	1	1	1	2	1	1	0	1	0	1	1	1	0	0	0	1
GCF_000019845.1_ASM1984v1	0	1	3	1	1	0	0	1	1	1	0	1	0	1	0	1	1	1	1	1	0	1	1	1	0	1	0	3	0	0	1	0	1	1	1	1	1	3	1	0	1	0	1	1	1	0	0	0	1
GCF_000019945.1_ASM1994v1	0	1	5	1	1	0	0	1	1	0	0	1	0	1	0	1	1	1	1	1	0	1	1	1	0	1	0	5	0	1	1	0	1	1	1	1	1	5	1	0	1	0	1	1	1	0	0	0	1
GCF_000020045.1_ASM2004v1	0	1	6	2	2	0	0	1	1	1	0	2	0	3	0	1	1	0	2	0	0	2	1	1	0	1	0	6	0	0	1	0	2	1	2	1	2	2	1	1	1	0	1	1	1	0	1	0	1
GCF_000020125.1_ASM2012v1	0	1	6	1	2	1	0	1	1	1	0	2	0	3	0	1	1	0	2	0	0	2	1	1	0	1	0	6	0	1	1	0	1	1	2	1	1	2	1	0	1	0	1	1	1	0	1	0	1
GCF_000020205.1_ASM2020v1	0	1	3	1	1	0	0	1	1	1	0	2	0	2	0	2	1	0	1	0	0	2	1	1	0	1	0	4	0	1	1	0	1	1	2	1	1	3	1	0	1	0	1	1	1	0	0	0	1
GCF_000020305.1_ASM2030v1	0	0	1	0	1	0	0	1	1	1	0	1	0	1	0	1	1	0	1	0	0	1	1	1	0	1	0	1	0	1	1	0	1	1	1	1	1	1	1	0	1	0	1	1	0	0	0	0	1
GCF_000020365.1_ASM2036v1	0	1	1	0	1	0	1	1	1	1	0	1	0	1	0	1	1	1	1	1	0	2	1	1	0	1	0	1	0	1	1	0	2	1	1	1	1	2	1	0	3	0	1	1	1	0	2	0	1
GCF_000020385.1_ASM2038v1	0	1	2	0	1	0	0	1	1	1	0	1	0	2	0	1	1	0	1	0	0	1	1	1	0	1	0	2	0	1	1	0	1	1	1	1	0	1	1	0	1	0	1	1	1	0	1	0	1
GCF_000020725.1_ASM2072v1	0	1	4	0	2	0	1	1	1	1	0	1	0	2	0	1	1	1	3	0	0	2	1	1	0	1	0	4	0	1	1	0	2	1	1	2	0	2	1	0	1	0	1	1	1	0	1	0	1
GCF_000020805.1_ASM2080v1	0	1	2	1	1	0	1	1	1	1	0	1	0	1	0	1	1	1	1	1	0	1	1	1	0	1	0	2	0	1	1	0	1	1	1	1	1	1	1	0	1	0	1	1	1	0	1	0	1
GCF_000021025.1_ASM2102v1	0	3	7	0	3	0	0	1	1	1	0	3	0	5	0	1	1	0	4	0	0	4	1	1	0	1	0	7	0	1	1	0	1	1	2	2	2	2	1	0	1	0	1	1	2	0	1	0	1
GCF_000021325.1_ASM2132v1	0	1	4	1	1	0	0	1	1	0	0	1	0	2	0	1	1	1	1	2	0	1	1	1	0	1	0	4	0	1	1	0	1	1	2	1	1	4	1	0	1	0	1	1	1	0	0	0	1
GCF_000021485.1_ASM2148v1	0	2	3	1	2	0	1	1	2	1	0	2	0	2	0	2	2	2	2	2	0	1	2	1	0	2	0	3	0	2	2	0	1	2	2	2	2	1	4	0	2	0	1	2	2	0	0	0	2
GCF_000021525.1_ASM2152v1	0	1	1	0	1	0	0	1	1	0	0	1	0	1	0	1	1	0	1	0	0	1	1	0	0	1	0	1	0	1	0	0	1	1	0	1	0	1	2	0	1	0	0	1	0	0	0	0	1
GCF_000021725.1_ASM2172v1	0	1	4	0	0	1	1	0	1	1	0	2	0	2	0	1	1	0	2	0	0	1	2	0	0	1	0	4	0	1	1	0	1	1	0	2	0	1	1	0	2	0	0	1	0	0	1	0	1
GCF_000021745.1_ASM2174v1	0	1	2	1	2	0	0	1	1	1	0	1	0	1	0	1	1	1	2	1	0	1	1	1	0	1	0	2	0	1	1	0	1	1	1	1	1	1	1	0	1	0	1	1	1	0	1	0	1
GCF_000021765.1_ASM2176v1	0	2	4	1	2	0	0	1	1	1	0	2	0	2	0	1	1	0	2	0	0	2	1	1	0	1	0	4	0	1	1	0	2	1	2	1	1	1	1	0	1	0	1	1	1	0	0	0	1
GCF_000021865.1_ASM2186v1	0	1	4	1	1	0	0	1	1	1	0	1	0	2	0	1	1	0	1	0	0	2	1	1	0	1	0	4	0	1	1	0	1	1	1	1	0	4	1	0	1	0	1	1	1	0	0	0	1
GCF_000021885.1_ASM2188v1	0	1	2	0	2	0	0	1	2	0	0	1	0	2	0	1	2	0	4	0	0	4	1	0	0	1	0	2	0	2	1	1	1	1	0	3	0	1	1	0	1	0	0	2	0	0	1	0	1
GCF_000021905.1_ASM2190v1	0	1	2	2	1	0	0	1	1	1	0	1	0	2	0	1	2	1	2	1	0	2	1	1	0	1	0	2	0	1	1	0	1	1	1	1	1	1	2	0	1	0	1	1	1	0	1	0	1
GCF_000021985.1_ASM2198v1	0	1	1	1	1	0	0	1	1	1	0	1	0	1	0	1	1	1	1	1	0	1	1	1	0	1	0	1	0	0	1	0	1	1	1	1	1	1	1	0	1	0	1	1	1	0	0	0	1
GCF_000022085.1_ASM2208v1	0	2	7	1	1	0	1	1	1	0	0	2	0	2	0	1	1	1	1	1	0	2	1	1	0	1	0	7	0	1	1	0	2	1	1	1	1	8	1	0	2	0	1	1	2	0	0	0	1
GCF_000022125.1_ASM2212v1	0	1	3	1	1	0	0	1	1	1	0	1	0	1	0	1	1	1	2	1	0	2	1	1	0	1	0	3	0	1	1	0	1	1	1	1	1	1	1	0	1	0	1	1	1	0	1	0	1
GCF_000022145.1_ASM2214v1	0	1	2	1	1	0	1	1	1	1	0	1	0	1	0	1	1	1	1	1	0	1	1	1	0	1	0	2	0	1	1	0	1	1	1	1	1	1	1	0	1	0	1	1	1	0	1	0	1
GCF_000022265.1_ASM2226v1	0	1	2	1	1	0	1	1	1	1	0	1	0	2	0	1	1	1	2	0	0	1	1	1	0	1	0	2	0	1	1	0	1	1	1	1	0	1	1	0	1	0	1	1	1	0	1	0	1
GCF_000022285.1_ASM2228v1	0	0	1	0	1	0	0	1	1	1	0	1	0	1	0	1	1	0	1	0	0	1	1	0	0	1	0	1	0	1	1	0	1	1	1	1	0	1	1	0	1	0	0	1	0	0	0	0	1
GCF_000022305.1_ASM2230v1	0	2	3	0	1	0	0	1	1	1	0	2	0	2	0	1	1	0	2	0	0	2	1	1	0	1	0	3	0	1	1	0	1	1	2	1	1	1	1	0	1	0	1	1	1	0	0	0	1
GCF_000022525.1_ASM2252v1	0	0	1	0	1	0	0	1	1	1	0	1	0	1	0	1	1	0	1	0	0	1	1	0	0	1	0	1	1	1	1	0	1	1	0	1	0	1	1	0	1	0	0	1	0	0	0	0	1
GCF_000022645.2_ASM2264v1	0	2	5	1	1	0	0	1	3	1	0	2	0	4	0	1	1	0	3	0	0	2	1	1	0	1	0	5	0	0	1	0	1	1	3	1	1	2	1	1	1	0	2	1	1	0	1	0	1
GCF_000022725.1_ASM2272v1	0	1	2	0	1	0	0	1	1	0	0	1	0	1	0	1	1	1	1	0	0	1	1	0	0	1	0	2	0	1	1	0	1	1	1	1	1	2	1	0	1	0	1	1	0	0	0	0	1
GCF_000022745.1_ASM2274v1	0	1	3	1	1	0	0	1	1	1	0	1	0	2	0	1	1	1	2	1	0	2	1	1	0	1	0	3	0	1	1	0	2	1	1	1	1	3	1	0	1	0	1	1	1	0	0	0	1
GCF_000023005.1_ASM2300v1	0	1	1	0	1	0	0	1	1	0	0	1	0	1	0	1	1	0	1	0	0	1	1	0	0	1	0	1	0	1	0	0	1	1	0	1	0	1	2	0	1	0	0	1	0	0	0	0	1
GCF_000023025.1_ASM2302v1	0	1	2	0	1	0	1	0	1	1	0	1	0	2	0	1	1	0	1	0	0	1	1	0	0	1	0	2	0	1	1	0	1	1	1	1	0	1	1	0	1	0	1	1	1	0	0	0	1
GCF_000023065.1_ASM2306v1	0	2	3	0	4	0	0	1	1	1	0	4	0	3	0	2	2	1	4	0	0	6	2	1	0	3	0	3	0	1	1	0	1	2	4	3	1	4	2	0	3	0	1	3	0	0	0	0	1
GCF_000023225.1_ASM2322v1	0	2	1	1	2	0	1	2	1	1	0	2	0	2	0	2	1	2	3	1	0	4	2	1	0	2	0	1	0	1	1	0	1	2	1	1	2	1	1	0	2	0	1	1	1	0	1	0	1
GCF_000023445.1_ASM2344v1	0	2	5	0	2	0	0	1	1	1	0	3	0	4	0	2	1	2	5	0	0	5	1	1	0	2	0	5	0	1	1	0	4	1	3	2	1	3	2	0	2	0	3	1	2	0	1	0	3
GCF_000023605.1_ASM2360v1	0	2	3	0	4	0	0	1	1	1	0	3	0	3	0	1	2	1	4	0	0	4	1	1	0	1	0	3	0	1	1	0	1	1	4	3	1	4	2	0	2	0	1	2	0	0	0	0	2
GCF_000023645.1_ASM2364v1	0	1	4	0	2	0	1	1	1	1	0	1	0	2	0	1	1	1	3	0	0	2	1	1	0	1	0	4	0	1	1	0	2	1	1	2	0	2	1	0	1	0	1	1	1	0	1	0	1
GCF_000023705.1_ASM2370v1	0	1	2	0	1	0	0	1	1	1	0	2	0	2	0	1	1	0	2	0	0	2	1	1	0	1	0	2	0	1	1	0	1	1	1	1	1	1	1	0	1	0	1	2	0	0	0	0	1
GCF_000023745.1_ASM2374v1	0	1	2	0	1	0	0	1	1	1	0	2	0	2	0	1	1	0	1	0	0	2	1	1	0	1	0	2	0	1	1	0	1	1	1	1	1	1	1	0	1	0	1	1	1	0	0	0	1
GCF_000023785.1_ASM2378v1	0	1	2	0	1	0	0	1	1	1	0	1	0	1	0	1	1	0	1	0	0	1	1	0	0	1	0	2	0	1	1	0	1	1	0	1	0	2	1	0	1	0	1	1	0	0	0	0	1
GCF_000024085.1_ASM2408v1	0	1	2	0	1	0	0	1	1	1	0	2	0	2	0	1	1	0	2	0	0	1	1	0	0	1	0	2	0	1	1	0	1	1	0	2	0	1	1	0	1	0	1	1	0	0	0	0	1
GCF_000024165.1_ASM2416v1	0	2	2	1	1	0	0	1	1	1	0	1	0	2	0	1	1	0	2	0	0	2	1	1	0	1	0	2	0	1	1	0	1	1	1	1	1	1	1	0	1	0	1	1	1	0	0	0	1
GCF_000024325.1_ASM2432v1	0	1	2	1	1	0	0	1	1	1	0	1	0	1	0	1	1	1	1	1	0	2	1	1	0	1	0	2	0	1	1	0	1	1	1	1	1	2	1	0	1	0	1	1	1	0	1	0	1
GCF_000024465.1_ASM2446v1	0	1	1	0	1	0	0	1	1	0	0	1	0	1	0	1	1	0	1	0	0	1	1	0	0	1	0	1	0	1	1	0	1	1	1	2	0	1	1	0	1	0	1	1	0	0	0	0	1
GCF_000024505.1_ASM2450v1	0	0	1	0	1	0	0	1	1	1	0	1	0	1	0	1	1	0	1	0	0	1	1	1	0	1	0	1	0	1	1	0	1	1	1	1	1	1	1	0	1	0	1	1	0	0	0	0	1
GCF_000024645.1_ASM2464v1	0	2	3	0	1	0	0	1	1	1	0	3	0	3	0	1	2	1	4	0	0	4	1	1	0	1	0	3	0	1	1	0	1	1	4	3	1	4	2	0	2	0	1	2	0	0	0	0	2
GCF_000024725.1_ASM2472v1	0	1	1	1	1	0	0	1	1	1	0	1	0	1	0	1	1	1	1	1	0	1	1	1	0	1	0	1	0	0	1	0	1	1	1	1	1	1	1	0	1	0	1	1	1	0	0	0	1
GCF_000024765.1_ASM2476v1	0	1	2	0	1	0	0	1	1	1	0	1	0	1	0	1	1	0	2	0	0	2	1	1	0	1	0	2	0	2	1	0	1	1	1	1	0	1	1	0	1	0	1	1	1	0	0	0	1
GCF_000024805.1_ASM2480v1	0	1	1	1	1	0	1	1	1	1	0	1	0	1	0	1	1	1	1	1	0	1	1	1	0	1	0	1	0	1	1	1	0	1	1	1	1	1	1	0	1	0	1	1	1	0	1	0	1
GCF_000024825.1_ASM2482v1	0	1	4	0	8	0	0	1	1	1	0	5	0	6	0	4	6	0	6	0	0	10	2	0	0	2	0	3	0	3	1	0	2	10	0	4	0	6	4	0	4	0	0	3	0	0	0	0	1
GCF_000024885.1_ASM2488v1	0	1	3	0	0	1	1	0	1	1	0	1	0	1	0	1	1	0	1	1	0	2	1	1	0	1	0	3	0	1	1	0	1	1	0	2	0	1	1	0	1	0	1	1	0	0	1	0	1
GCF_000025065.1_ASM2506v1	0	2	4	0	3	0	0	1	1	1	0	3	0	3	0	1	1	2	3	0	0	4	1	1	0	1	0	4	0	1	1	0	1	1	4	3	1	3	2	0	2	0	1	1	1	0	0	0	2
GCF_000025405.2_ASM2540v1	0	2	1	0	4	0	0	1	1	1	0	2	0	3	0	1	2	2	6	0	0	2	1	0	0	1	0	1	0	1	1	0	1	1	4	4	0	3	2	0	2	0	1	2	0	0	0	0	1
GCF_000025485.1_ASM2548v1	0	1	3	1	1	0	0	1	1	1	0	1	0	1	0	1	1	1	1	1	0	1	1	1	0	1	0	3	0	1	1	0	1	1	1	1	1	1	2	0	1	0	1	1	1	0	1	0	1
GCF_000025545.1_ASM2554v1	0	1	1	1	1	0	0	1	1	1	0	1	0	1	0	1	1	1	1	0	0	1	1	1	0	1	0	1	0	1	1	0	1	1	1	1	1	1	1	0	1	0	1	1	1	0	0	0	1
GCF_000025565.1_ASM2556v1	0	2	4	0	2	0	0	1	1	1	0	6	0	3	0	1	2	2	3	0	0	3	3	1	0	1	0	4	0	1	1	0	1	1	4	5	0	4	2	0	3	0	1	2	0	0	1	0	2
GCF_000025705.1_ASM2570v1	0	1	2	1	1	0	0	1	1	1	0	1	0	1	0	1	1	0	1	0	0	1	1	1	0	1	0	2	0	1	1	0	1	1	1	1	1	1	1	0	1	0	1	1	1	0	0	0	1
GCF_000025945.1_ASM2594v1	0	2	2	0	2	0	1	0	1	2	0	1	0	6	0	1	2	0	2	2	0	2	2	0	0	2	0	2	0	1	1	0	2	1	1	2	0	3	1	0	2	0	1	1	0	0	1	0	1
GCF_000025965.1_ASM2596v1	0	2	4	1	1	0	0	1	1	1	0	2	0	2	0	1	1	0	2	0	0	2	1	1	0	1	0	4	0	1	1	0	1	1	2	1	1	1	1	0	1	0	1	1	1	0	0	0	1
GCF_000026005.1_ASM2600v1	0	0	1	0	1	0	0	1	1	1	0	1	0	1	0	1	1	0	1	0	0	1	1	0	0	1	0	1	0	1	1	0	1	1	1	1	1	1	1	0	1	0	1	1	0	0	0	0	1
GCF_000026085.1_ASM2608v1	0	1	3	0	4	0	0	1	1	1	0	4	0	11	0	2	4	0	7	0	0	6	1	0	0	2	0	2	0	3	1	0	1	4	0	8	0	4	2	0	3	0	1	3	0	0	0	0	1
GCF_000026105.1_ASM2610v1	0	3	7	0	4	0	0	1	1	1	0	2	0	4	0	1	2	0	5	0	0	4	1	1	0	2	0	7	0	1	1	0	1	1	2	2	0	4	1	0	1	0	1	1	1	0	1	0	1
GCF_000026125.1_ASM2612v1	0	1	2	0	1	0	0	1	1	1	0	1	0	2	0	1	1	0	1	0	0	1	1	1	0	1	0	2	0	1	1	0	1	1	1	1	0	1	1	0	1	0	1	1	1	0	0	0	1
GCF_000026145.1_ASM2614v1	0	1	2	1	2	0	1	1	1	1	0	1	0	1	0	1	1	1	1	1	0	1	1	1	0	1	0	2	0	1	1	0	1	1	1	1	1	1	1	0	1	0	1	1	1	0	0	0	1
GCF_000026185.1_ASM2618v1	0	2	4	0	3	0	0	1	1	1	0	4	0	3	0	1	1	2	3	0	0	4	1	1	0	1	0	4	0	1	1	0	1	1	4	5	0	4	2	0	2	0	1	2	0	0	0	0	2
GCF_000026225.1_ASM2622v1	0	2	3	0	4	0	0	1	1	1	0	4	0	3	0	1	2	2	4	0	0	4	1	1	0	1	0	3	0	1	1	0	1	1	4	6	0	4	2	0	2	0	1	1	1	0	2	0	2
GCF_000027065.2_ASM2706v1	0	2	5	0	4	0	0	1	1	1	0	4	0	3	0	1	2	2	1	0	0	4	1	1	0	1	0	6	0	1	1	0	1	1	4	5	0	3	2	0	2	0	1	1	1	0	1	0	2
GCF_000027085.1_ASM2708v1	0	5	3	0	5	0	0	1	1	1	0	4	0	3	0	1	2	2	4	0	0	3	1	1	0	1	0	3	0	1	1	0	1	1	4	4	0	4	2	0	2	0	1	1	1	0	1	0	2
GCF_000027225.1_ASM2722v1	0	2	4	0	3	0	0	1	1	1	0	4	0	3	0	1	2	1	3	0	0	5	1	0	0	1	0	4	0	1	1	0	1	1	3	5	0	4	2	0	6	0	1	2	0	0	1	0	2
GCF_000027305.1_ASM2730v1	0	1	3	0	2	0	0	1	1	0	0	2	0	3	0	1	2	0	3	0	0	3	1	0	0	1	0	3	0	2	1	0	1	1	0	3	1	2	1	0	1	0	0	2	0	0	1	0	1
GCF_000043285.1_ASM4328v1	0	0	1	0	1	0	0	1	1	1	0	1	0	1	0	1	1	0	1	0	0	1	1	0	0	1	0	1	0	1	1	0	0	1	1	1	1	1	1	0	1	0	0	1	0	0	0	0	1
GCF_000046685.1_ASM4668v1	0	1	2	0	1	0	0	1	1	0	0	1	0	1	0	1	1	1	1	0	0	1	1	0	0	1	0	2	0	1	1	0	1	1	1	1	1	2	1	0	1	0	1	1	0	0	0	0	1
GCF_000046705.1_ASM4670v1	0	1	2	0	1	0	0	1	1	0	0	1	0	1	0	1	1	1	1	0	0	1	1	0	0	1	0	2	0	1	1	0	1	1	1	1	1	3	1	0	1	0	1	1	0	0	0	0	1
GCF_000046845.1_ASM4684v1	0	1	7	0	3	0	0	1	1	1	0	4	0	3	0	1	5	0	5	0	0	3	1	0	0	1	0	7	0	2	1	0	1	2	0	2	0	3	2	0	2	0	0	2	0	0	0	0	1
GCF_000055785.1_ASM5578v1	0	2	5	0	2	0	0	1	1	1	0	3	0	3	0	1	1	1	4	0	0	3	1	1	0	2	0	5	0	1	1	0	1	1	3	3	0	2	2	0	1	0	1	1	1	0	0	0	1
GCF_000055945.1_ASM5594v1	0	1	2	0	1	0	0	1	1	1	0	1	0	1	0	1	1	1	1	0	0	1	1	0	0	1	0	2	0	1	1	0	1	1	1	1	1	1	1	0	1	0	1	1	0	0	1	0	1
GCF_000061505.1_ASM6150v1	0	2	4	1	1	0	0	1	1	1	0	2	0	2	0	1	1	0	2	0	0	2	1	1	0	1	0	4	0	1	1	0	1	1	2	1	1	1	1	0	1	0	1	1	1	0	0	0	1
GCF_000063545.1_ASM6354v1	0	1	1	0	1	0	0	1	1	0	0	1	0	1	0	1	1	0	1	0	0	1	1	0	0	1	0	1	0	1	1	0	1	1	0	1	0	1	1	0	1	0	0	1	0	0	0	0	1
GCF_000067165.1_ASM6716v1	0	1	1	2	2	0	1	1	2	1	0	2	0	3	0	1	1	1	2	1	0	3	1	1	0	2	0	2	0	1	1	0	2	2	1	1	2	1	1	0	1	0	2	2	2	0	0	0	1
GCF_000067205.1_ASM6720v1	0	1	3	1	2	0	0	1	1	1	0	1	0	1	0	1	1	0	1	0	0	2	1	1	0	1	0	3	0	1	1	0	1	1	2	1	1	2	1	0	1	0	1	1	1	0	0	0	1
GCF_000069965.1_ASM6996v1	0	2	3	0	4	0	0	1	1	1	0	4	0	3	0	1	3	0	4	0	0	4	1	1	0	1	0	3	0	3	1	0	1	2	1	5	1	4	2	0	2	0	1	2	0	0	1	0	1
GCF_000070465.1_ASM7046v1	0	3	3	1	3	0	0	1	2	1	0	2	0	3	0	1	1	0	3	0	0	2	1	1	0	1	0	3	0	0	1	0	1	1	3	1	1	2	1	0	1	0	1	1	1	0	1	0	1
GCF_000072485.1_ASM7248v1	0	3	4	1	3	0	0	1	1	1	0	2	0	4	0	2	1	1	3	1	0	4	1	1	0	1	0	4	0	1	1	0	1	1	3	1	2	3	1	0	2	0	1	1	2	0	1	0	1
GCF_000087965.2_ASM8796v1	0	2	2	1	1	0	0	1	1	1	0	1	0	2	0	1	1	1	2	1	0	2	1	1	0	1	0	2	0	0	1	0	1	1	2	1	1	1	1	0	1	0	1	1	1	0	0	0	1
GCF_000091125.1_ASM9112v1	0	2	3	1	2	0	0	1	1	1	0	2	0	2	0	1	1	1	1	1	0	1	1	1	0	1	0	3	0	1	1	0	1	1	1	1	4	1	1	0	1	0	1	1	1	0	0	0	1
GCF_000091325.1_ASM9132v1	0	2	3	0	11	0	0	1	1	1	0	7	0	4	0	2	3	0	8	0	0	8	1	0	0	2	0	3	0	2	1	0	1	4	1	9	0	10	2	0	3	0	1	3	0	0	0	0	1
GCF_000091465.1_ASM9146v1	0	1	3	0	8	0	0	1	1	0	0	5	0	6	0	5	5	0	3	0	0	8	3	0	0	2	0	1	0	4	1	0	1	8	0	3	0	4	4	0	4	0	0	3	0	0	0	0	1
GCF_000091565.1_ASM9156v1	0	2	3	0	3	0	0	1	1	1	0	4	0	3	0	1	1	2	4	0	0	4	1	1	0	1	0	3	0	1	1	0	1	1	4	4	0	4	2	0	2	0	1	2	0	0	0	0	2
GCF_000091785.1_ASM9178v1	0	1	3	0	1	0	1	0	1	1	0	1	0	2	0	1	1	0	2	0	0	1	1	1	0	1	0	1	0	1	1	0	1	1	1	2	1	1	1	0	1	0	1	1	1	0	0	0	1
GCF_000091985.1_ASM9198v1	0	1	2	0	0	1	1	0	1	1	0	1	0	1	0	1	1	0	2	0	0	1	1	0	0	1	0	2	0	1	1	0	1	1	0	1	0	1	1	0	1	0	1	1	0	0	1	0	1
GCF_000092025.1_ASM9202v1	0	1	4	0	1	0	0	1	1	0	0	1	0	2	0	1	1	1	2	0	0	2	1	1	0	1	0	4	0	1	1	0	1	1	1	1	1	4	1	0	1	0	1	1	1	0	0	0	1
GCF_000092045.1_ASM9204v1	0	1	3	0	1	0	0	1	1	1	0	1	0	2	0	1	1	1	2	1	0	1	1	1	0	1	0	3	0	0	1	0	1	1	1	1	1	3	1	0	1	0	1	1	1	0	0	0	1
GCF_000092205.1_ASM9220v1	0	1	2	0	1	0	1	1	1	1	0	1	0	1	0	1	1	1	1	1	0	1	1	1	0	1	0	2	0	1	1	0	1	1	1	1	1	1	1	0	1	0	1	1	1	0	1	0	1
GCF_000092245.1_ASM9224v1	0	0	4	0	0	0	1	0	1	0	0	2	0	2	0	1	2	0	3	0	0	0	3	0	0	1	0	4	0	2	1	0	1	1	0	3	0	4	1	0	2	0	0	1	0	0	0	0	1
GCF_000092265.1_ASM9226v1	0	1	4	0	1	0	0	1	1	0	0	2	0	2	0	1	2	0	2	0	0	2	1	0	0	1	0	4	0	1	1	0	1	2	0	2	0	1	1	0	2	0	1	1	0	0	0	0	1
GCF_000092285.1_ASM9228v1	0	1	2	1	1	0	0	1	1	1	0	2	0	2	0	1	1	0	2	0	0	2	1	1	0	1	0	2	0	1	1	0	1	1	1	1	1	2	2	0	1	0	1	1	1	0	0	0	1
GCF_000092885.1_ASM9288v1	0	1	7	2	2	0	0	1	1	1	0	3	0	4	0	1	2	0	2	0	0	3	1	1	0	1	0	7	0	1	1	0	2	1	2	3	1	2	1	1	1	0	1	1	1	0	1	0	1
GCF_000092925.1_ASM9292v1	0	1	1	1	1	0	0	1	1	1	0	1	0	1	0	1	1	1	1	1	0	1	1	1	0	1	0	1	0	1	1	0	1	1	1	1	1	1	1	0	1	0	1	1	1	0	1	0	1
GCF_000093025.1_ASM9302v1	0	1	3	0	1	0	0	1	1	1	0	2	0	2	0	1	1	0	1	0	0	1	1	1	0	1	0	3	0	1	1	0	1	1	1	1	1	1	1	0	1	0	1	2	0	0	0	0	1
GCF_000093065.1_ASM9306v1	0	0	1	0	1	0	0	1	1	1	0	1	0	1	0	1	1	0	1	0	0	1	1	0	0	1	0	1	0	1	1	0	1	1	0	1	0	1	1	0	1	0	0	1	0	0	0	0	1
GCF_000143085.1_ASM14308v1	0	1	1	1	1	0	0	1	1	1	0	1	0	1	0	1	1	1	1	1	0	1	1	1	0	1	0	1	0	0	1	0	1	1	1	1	1	1	1	0	1	0	1	1	1	0	0	0	1
GCF_000143145.1_ASM14314v1	0	1	1	1	1	0	1	1	1	1	0	1	0	1	0	1	1	1	1	1	0	1	1	1	0	1	0	1	0	1	1	0	1	1	1	1	1	1	1	0	1	0	1	1	1	0	0	0	1
GCF_000143965.1_ASM14396v1	0	1	1	1	1	0	0	1	1	1	0	1	0	1	0	1	1	1	1	1	0	1	1	1	0	1	0	1	0	1	1	0	1	1	1	1	1	1	1	0	1	0	1	1	1	0	1	0	1
GCF_000144605.1_ASM14460v1	0	1	2	1	1	0	0	1	1	1	0	1	0	1	0	1	1	0	1	0	0	1	1	1	0	1	0	2	0	1	1	0	1	1	1	1	1	2	1	0	1	0	1	1	1	0	0	0	1
GCF_000145255.1_ASM14525v1	0	1	3	0	2	0	0	1	1	1	0	1	0	2	0	1	1	0	2	0	0	2	1	1	0	1	0	3	0	1	1	0	1	1	1	1	1	1	1	0	1	0	1	2	0	0	0	0	1
GCF_000146165.2_ASM14616v2	0	2	3	0	6	0	0	1	1	1	0	5	0	4	0	2	3	0	6	0	0	6	1	0	0	2	0	3	0	3	1	0	1	2	2	9	0	5	2	0	3	0	1	3	0	0	1	0	1
GCF_000146305.1_ASM14630v1	0	4	1	0	3	0	0	1	1	1	0	6	0	4	0	2	2	2	7	0	0	5	1	1	0	1	0	1	0	1	1	0	1	1	4	7	1	4	2	0	2	0	1	1	2	0	1	0	2
GCF_000147355.1_ASM14735v1	0	0	2	0	0	1	1	0	1	1	0	2	0	2	0	1	1	0	3	0	0	1	1	0	0	1	0	2	0	1	1	0	1	1	0	2	0	2	1	0	2	0	0	1	0	0	0	0	1
GCF_000147835.2_ASM14783v3	0	2	3	1	2	0	0	1	1	1	0	2	0	2	0	1	1	1	1	1	0	1	1	1	0	1	0	3	0	1	2	0	1	1	1	1	2	1	1	0	2	0	1	1	1	0	0	0	1
GCF_000148645.1_ASM14864v1	0	6	3	0	6	0	0	1	1	1	0	4	0	6	0	2	4	0	9	0	0	7	1	1	0	2	0	3	1	1	1	0	1	1	3	9	0	10	2	0	3	0	2	1	2	0	0	0	2
GCF_000148685.1_ASM14868v1	0	1	6	1	2	0	0	1	1	1	0	2	0	3	0	1	1	0	2	0	0	2	1	1	0	2	0	6	0	1	1	0	1	1	2	2	1	2	1	1	1	0	1	1	1	0	0	0	1
GCF_000152825.2_ASM15282v2	0	1	1	1	1	0	0	2	1	1	0	1	0	1	0	1	1	0	1	0	0	1	1	1	0	1	0	1	0	1	1	0	1	1	1	1	0	1	1	0	1	0	1	1	1	0	0	0	1
GCF_000153405.2_ASM15340v2	0	1	3	0	3	0	0	1	1	1	0	6	0	5	0	1	3	0	7	0	0	3	1	0	0	2	0	3	0	3	1	1	1	4	0	6	0	6	2	0	2	0	1	3	0	0	1	0	1
GCF_000154785.2_ASM15478v2	0	1	1	0	1	0	0	1	1	1	0	1	0	1	0	1	1	0	1	0	0	1	1	1	0	1	0	1	0	1	1	0	1	1	1	1	0	1	1	0	1	0	1	1	0	0	0	0	1
GCF_000155675.2_ASM15567v2	0	1	2	0	1	0	0	1	1	1	0	1	0	2	0	1	1	0	1	0	0	1	1	1	0	1	0	2	0	1	1	0	1	1	1	1	0	2	1	0	3	0	1	1	0	0	0	0	1
GCF_000155735.2_ASM15573v2	0	1	2	0	1	0	0	1	1	1	0	1	0	2	0	1	1	0	1	0	0	1	1	1	0	1	0	2	0	1	2	0	1	1	1	1	0	1	1	0	1	0	1	1	0	0	0	0	1
GCF_000164015.3_ASM16401v3	0	1	5	0	2	0	0	1	1	1	0	1	0	2	0	1	1	0	3	0	0	3	1	1	0	1	0	5	0	1	1	0	1	1	2	2	0	3	1	0	1	0	1	3	0	0	0	0	1
GCF_000164865.1_ASM16486v1	0	2	3	0	4	0	0	1	1	1	0	4	0	3	0	1	2	2	4	0	0	3	1	1	0	1	0	3	0	1	1	0	1	1	4	5	0	3	2	0	2	0	1	1	1	0	1	0	2
GCF_000165485.1_ASM16548v1	0	1	2	1	1	0	1	1	1	1	0	1	0	1	0	1	1	1	1	1	0	1	1	1	0	1	0	2	0	1	1	0	1	1	1	1	1	2	0	0	1	0	1	1	1	0	1	0	1
GCF_000165815.1_ASM16581v1	0	2	3	0	3	0	0	1	1	1	0	4	0	3	0	1	1	2	4	0	0	4	1	1	0	1	0	3	0	1	1	0	1	1	4	4	0	4	2	0	2	0	1	2	0	0	0	0	2
GCF_000166055.1_ASM16605v1	0	1	2	1	2	0	0	1	1	1	0	1	0	1	0	1	1	1	1	1	0	2	1	1	0	1	0	2	0	1	1	0	1	1	1	1	1	1	1	0	1	0	1	1	1	0	0	0	1
GCF_000166295.1_ASM16629v1	0	1	3	0	2	0	0	1	1	1	0	2	0	2	0	1	1	0	2	0	0	2	1	1	0	1	0	3	0	1	1	0	1	1	1	2	0	3	2	0	1	0	1	1	1	0	0	0	1
GCF_000169215.2_ASM16921v2	0	2	3	0	6	0	0	1	1	1	0	5	0	4	0	2	3	0	7	0	0	6	1	0	0	2	0	3	0	3	1	0	1	2	2	5	0	6	2	1	3	0	1	3	0	0	0	0	1
GCF_000172635.2_ASM17263v2	0	1	3	0	2	0	0	1	1	1	0	1	0	4	0	1	3	0	2	0	0	3	1	0	0	1	0	3	0	1	1	0	1	1	0	2	0	2	1	0	1	0	1	1	0	0	0	0	1
GCF_000172695.2_ASM17269v2	0	1	3	0	1	0	0	1	1	1	0	1	0	2	0	1	1	1	2	1	0	1	1	1	0	2	0	3	0	1	1	0	1	1	1	1	1	3	1	0	1	0	1	1	1	0	0	0	1
GCF_000172795.2_ASM17279v2	0	1	3	0	1	0	0	1	1	1	0	1	0	2	0	1	1	1	2	1	0	1	1	1	0	1	0	3	0	0	1	0	1	1	1	1	1	3	1	0	1	0	1	1	1	0	0	0	1
GCF_000175095.2_ASM17509v2	0	1	1	0	1	0	0	1	1	1	0	1	0	1	0	1	1	0	1	0	0	1	1	0	0	1	0	1	0	1	1	0	1	1	1	1	0	1	2	0	1	0	1	1	0	0	0	0	1
GCF_000175115.2_ASM17511v2	0	1	4	1	2	0	0	1	1	1	0	1	0	2	0	1	1	1	3	0	0	2	1	1	0	1	0	4	0	1	1	0	2	1	1	2	0	2	1	0	2	0	1	1	1	0	1	0	1
GCF_000175215.2_ASM17521v2	0	1	3	1	1	0	0	1	1	1	0	1	0	2	0	1	1	0	2	0	0	1	1	1	0	1	0	3	0	0	1	0	1	1	1	1	1	3	1	0	1	0	1	1	1	0	0	0	1
GCF_000175575.2_ASM17557v2	0	1	2	1	1	0	0	1	1	1	0	1	0	1	0	2	1	1	1	1	0	1	1	1	0	1	0	2	0	1	1	0	1	1	1	1	1	1	1	0	1	0	1	1	1	0	0	0	2
GCF_000175935.2_ASM17593v2	0	2	4	0	4	0	0	1	1	1	0	3	0	3	0	1	2	2	3	0	0	4	1	0	0	2	0	4	1	1	1	0	1	1	4	4	0	3	2	0	2	0	1	1	1	0	1	0	2
GCF_000176035.2_ASM17603v2	0	1	2	1	1	0	0	1	1	1	0	1	0	1	0	2	2	1	1	1	0	1	1	1	0	1	0	2	0	1	1	0	1	1	1	1	1	2	2	0	1	0	1	1	1	0	0	0	1
GCF_000176855.2_ASM17685v2	0	2	3	0	1	0	0	1	1	1	0	2	0	2	0	1	1	0	2	0	0	2	1	1	0	1	0	3	0	1	1	0	1	1	2	1	1	1	1	0	1	0	1	1	1	0	0	0	1
GCF_000176915.2_ASM17691v2	0	2	2	1	1	0	0	1	1	1	0	1	0	1	0	1	1	1	1	1	0	3	1	1	0	1	0	2	0	1	1	0	1	1	2	1	1	2	1	0	1	0	1	1	1	0	1	0	1
GCF_000176935.3_ASM17693v3	0	1	6	1	2	0	0	1	1	1	0	2	0	3	0	1	1	0	2	0	0	2	1	1	0	1	0	6	0	1	2	0	1	1	2	2	2	2	1	1	1	0	1	1	1	0	0	0	1
GCF_000178875.2_ASM17887v2	0	2	3	0	6	0	0	1	1	1	0	3	0	4	0	2	3	0	6	0	0	6	1	0	0	2	0	3	0	3	1	0	1	2	2	10	0	7	2	1	3	0	1	3	0	0	1	0	1
GCF_000180175.2_ASM18017v2	0	1	2	0	1	0	0	1	1	1	0	2	0	3	0	1	2	2	4	0	0	2	1	0	0	1	1	2	0	1	1	0	1	1	4	2	0	2	1	0	2	0	1	2	0	0	0	0	1
GCF_000182745.2_ASM18274v1	0	1	5	1	1	0	0	1	1	0	0	1	0	2	0	1	1	1	1	1	0	1	1	1	0	1	0	5	0	1	1	0	1	1	1	1	1	5	1	0	1	0	1	1	1	0	0	0	1
GCF_000183115.1_ASM18311v1	0	1	2	0	1	0	0	1	1	1	0	2	0	2	0	1	1	0	1	0	0	1	1	1	0	1	0	2	0	1	1	0	1	1	1	1	1	1	1	0	1	0	1	1	1	0	0	0	1
GCF_000183665.1_ASM18366v1	0	1	3	0	1	0	0	1	1	1	0	0	0	1	0	1	1	1	1	0	0	1	1	0	0	1	0	3	0	0	1	0	1	1	1	1	1	3	1	0	1	0	1	1	0	0	0	0	1
GCF_000183725.1_ASM18372v1	0	1	3	0	0	1	1	1	1	0	0	2	0	2	0	1	2	0	3	0	0	1	2	0	0	1	0	3	0	1	1	0	1	1	0	2	0	2	1	0	1	0	1	1	0	0	0	0	1
GCF_000184065.1_ASM18406v1	0	1	2	0	3	0	0	1	1	1	0	1	0	1	0	2	1	0	2	0	0	5	1	0	0	2	0	1	0	2	1	0	1	1	0	2	0	4	1	0	2	0	1	2	0	0	0	0	1
GCF_000184325.1_ASM18432v1	0	1	3	0	4	0	0	1	1	1	0	4	0	5	0	3	5	0	2	0	0	8	2	0	0	2	0	3	0	2	1	0	1	6	3	2	0	4	3	0	3	0	1	3	0	0	1	0	1
GCF_000184745.1_ASM18474v1	0	1	2	1	3	0	0	1	1	1	0	1	0	2	0	2	2	0	2	0	0	2	1	1	0	2	0	2	0	1	2	0	1	2	2	1	1	1	1	0	1	0	1	2	1	0	0	0	1
GCF_000185905.1_ASM18590v1	0	1	2	1	1	0	0	1	1	1	0	2	0	1	0	2	2	1	1	1	0	1	1	1	0	1	0	2	0	1	2	0	1	1	1	1	1	2	1	0	1	0	1	1	1	0	0	0	1
GCF_000185965.1_ASM18596v1	0	2	2	1	1	0	0	1	1	1	0	1	0	1	0	1	1	1	1	1	0	2	1	1	0	1	0	2	0	1	1	0	1	1	2	1	1	3	1	0	1	0	1	1	1	0	0	0	1
GCF_000185985.2_ASM18598v2	0	0	1	0	1	0	0	1	1	1	0	1	0	1	0	1	1	0	1	0	0	1	1	0	0	1	0	1	0	1	1	0	1	1	1	1	1	1	1	0	1	0	0	1	0	0	0	0	1
GCF_000186245.1_ASM18624v1	0	1	2	0	0	1	1	1	1	1	0	1	0	1	0	1	1	0	2	0	0	2	1	0	0	1	0	2	0	1	1	0	1	1	1	1	0	1	1	0	1	0	1	1	1	0	1	0	1
GCF_000187705.1_ASM18770v1	0	2	3	0	3	0	0	1	1	1	0	3	0	3	0	1	2	1	4	0	0	4	1	1	0	1	0	3	0	1	1	0	1	1	4	4	1	3	2	0	2	0	0	2	0	0	0	0	2
GCF_000191145.1_ASM19114v1	0	1	2	0	3	0	0	1	1	1	0	4	0	2	0	1	5	0	4	0	0	2	1	0	0	1	0	2	0	2	1	0	1	3	0	4	0	3	2	0	2	0	0	2	0	0	0	0	1
GCF_000192635.1_ASM19263v1	0	1	5	0	1	0	0	1	1	0	0	1	0	2	0	1	1	1	2	0	0	2	1	1	0	1	0	5	0	1	1	1	1	1	1	1	1	6	1	0	1	0	1	1	1	0	0	0	1
GCF_000192745.1_ASM19274v1	0	1	2	1	1	0	0	1	1	1	0	1	0	2	0	1	1	1	1	1	0	1	1	1	0	1	0	2	0	1	1	0	1	1	1	1	1	2	1	0	1	0	1	1	1	0	1	0	1
GCF_000192865.1_ASM19286v1	0	1	3	0	3	0	0	1	1	1	0	2	0	7	0	2	3	0	3	0	0	4	1	0	0	1	0	3	0	2	2	0	1	2	0	4	0	8	2	0	2	0	1	2	0	0	0	0	1
GCF_000194135.1_ASM19413v1	0	1	2	1	0	1	1	1	1	1	0	1	0	1	0	1	1	1	1	1	0	1	1	1	0	1	0	2	0	1	1	0	1	1	1	1	1	1	1	0	1	0	1	1	1	0	0	0	1
GCF_000195085.1_ASM19508v1	0	0	1	0	1	0	1	0	1	0	0	1	0	1	0	1	1	0	1	0	0	1	1	0	0	1	0	1	0	1	1	0	1	1	0	1	0	1	1	0	1	0	0	1	0	0	0	0	1
GCF_000195295.1_ASM19529v1	0	1	1	1	1	0	0	1	1	1	0	1	0	1	0	1	1	1	1	1	0	1	1	1	0	1	0	1	0	1	1	0	1	1	1	1	1	1	1	0	1	0	1	1	1	0	1	0	1
GCF_000195715.1_ASM19571v1	0	1	3	1	2	0	0	1	1	1	0	2	0	1	0	1	1	0	1	0	0	2	1	1	0	1	0	3	0	1	1	0	1	1	2	1	1	2	1	0	1	0	1	1	1	0	0	0	1
GCF_000195735.1_ASM19573v1	0	1	1	0	1	0	0	1	1	0	0	1	0	1	0	1	1	0	1	0	0	1	1	0	0	1	0	1	0	1	0	0	1	1	0	1	0	1	2	0	2	0	0	1	0	0	0	0	1
GCF_000195755.1_ASM19575v1	0	2	5	1	3	0	0	1	1	1	0	2	0	2	0	1	1	1	3	0	0	3	1	1	0	1	0	5	0	1	1	0	2	1	2	1	2	2	1	0	1	0	1	1	1	0	1	0	1
GCF_000196015.1_ASM19601v1	0	2	4	1	2	0	0	1	2	1	0	1	0	3	0	2	1	0	2	0	0	2	1	1	0	1	0	4	0	1	2	0	1	1	3	2	2	3	1	0	1	0	1	1	1	0	0	0	1
GCF_000196095.1_ASM19609v1	0	1	4	0	8	0	0	1	1	1	0	5	0	6	0	4	6	0	6	0	0	11	2	0	0	2	0	2	0	3	1	0	2	10	0	4	0	6	4	0	4	0	0	3	0	0	0	0	1
GCF_000196135.1_ASM19613v1	0	1	3	0	0	1	1	0	1	1	0	1	0	1	0	1	1	0	2	0	0	1	1	0	0	1	0	3	0	1	1	0	1	1	0	1	0	1	1	0	1	0	1	1	0	0	1	0	1
GCF_000196155.1_ASM19615v1	0	2	3	0	3	0	0	1	1	1	0	4	0	3	0	1	2	1	4	0	0	4	1	1	0	1	0	3	0	1	1	0	1	2	3	11	1	4	2	0	2	0	1	2	0	0	1	0	1
GCF_000196255.1_ASM19625v1	0	2	5	0	10	0	0	1	1	2	0	5	0	9	0	4	7	0	7	0	0	11	4	0	0	2	0	3	0	5	1	0	1	12	0	6	0	8	5	0	3	0	0	8	0	0	1	0	2
GCF_000196295.1_ASM19629v1	0	1	4	0	2	0	0	1	1	1	0	2	0	2	0	1	3	0	3	0	0	4	1	0	0	1	0	4	0	1	1	0	1	1	2	2	0	1	1	0	1	0	1	1	1	0	0	0	1
GCF_000196355.1_ASM19635v1	0	1	1	1	1	0	0	1	1	1	0	1	0	1	0	1	1	0	1	0	0	1	1	1	0	1	0	1	0	1	1	0	1	1	1	1	1	1	1	0	1	0	1	1	1	0	0	0	1
GCF_000196395.1_ASM19639v1	0	4	3	0	3	0	0	1	1	1	0	5	0	3	0	2	5	0	6	0	0	7	2	1	0	2	0	3	0	1	1	0	1	1	6	3	1	8	3	0	3	0	2	2	1	0	1	0	3
GCF_000196435.1_ASM19643v1	0	1	2	0	1	0	0	1	1	0	0	1	0	1	0	1	1	1	1	0	0	1	1	0	0	1	0	2	0	1	1	0	1	1	1	1	1	2	1	0	1	0	1	1	0	0	0	0	1
GCF_000196475.1_ASM19647v1	0	2	3	0	5	0	0	1	1	1	0	3	0	3	0	1	2	2	4	0	0	4	1	1	0	1	0	3	0	1	1	0	1	1	3	17	3	4	2	0	2	0	1	2	0	0	1	0	1
GCF_000196495.1_ASM19649v1	0	1	3	0	6	0	0	1	1	0	0	5	0	7	0	2	4	0	4	0	0	7	3	0	0	2	0	2	0	2	1	0	1	5	0	4	0	6	2	0	4	0	0	3	0	0	0	0	1
GCF_000196615.1_ASM19661v1	0	2	3	0	4	0	0	1	1	1	0	3	0	3	0	1	2	2	4	0	0	4	1	0	0	1	0	3	0	1	1	0	1	1	4	4	0	4	2	0	2	0	1	2	0	0	1	0	2
GCF_000196795.1_ASM19679v1	0	1	6	0	3	0	0	1	1	1	0	4	0	3	0	1	2	0	4	0	0	3	1	0	0	1	0	6	0	2	1	0	1	2	0	2	0	3	2	0	2	0	0	2	0	0	0	0	1
GCF_000198515.1_ASM19851v1	0	1	3	0	1	0	0	1	1	1	0	1	0	2	0	1	1	0	2	0	0	2	1	1	0	1	0	3	0	1	1	0	1	1	1	1	0	1	1	0	1	0	1	1	1	0	0	0	1
GCF_000198775.1_ASM19877v1	0	1	3	1	1	0	0	1	1	1	0	1	0	1	0	1	1	0	1	0	0	2	1	1	0	1	0	3	0	0	0	0	1	1	1	1	1	2	1	0	1	0	1	1	1	0	0	0	1
GCF_000200595.1_ASM20059v1	0	1	1	0	0	1	1	0	1	1	0	1	0	1	0	1	1	0	2	0	0	1	1	0	0	1	0	1	0	1	1	0	1	1	0	1	0	1	1	0	1	0	1	1	0	0	1	0	1
GCF_000202835.1_ASM20283v1	0	1	2	1	1	0	0	1	1	1	0	1	0	1	0	1	1	1	1	1	0	1	1	1	0	1	0	2	0	1	0	0	1	1	1	1	1	2	2	0	1	0	1	1	1	0	0	0	1
GCF_000203875.1_ASM20387v1	0	2	4	1	2	0	0	1	1	1	0	2	0	3	0	2	1	0	2	0	0	3	1	1	0	1	0	4	0	1	1	0	1	1	3	1	2	3	1	0	1	0	1	1	1	0	0	0	1
GCF_000203895.1_ASM20389v1	0	1	3	1	1	0	0	1	1	1	0	1	0	3	0	1	1	0	2	0	0	1	1	1	0	1	0	3	0	1	1	0	1	1	1	1	0	3	1	1	1	0	1	1	1	0	1	0	1
GCF_000203935.1_ASM20393v1	0	2	3	0	6	0	0	1	1	1	0	5	0	4	0	2	3	0	7	0	0	6	1	0	0	2	0	3	0	3	1	0	1	2	2	9	0	4	2	0	3	0	1	3	0	0	1	0	1
GCF_000204645.1_ASM20464v1	0	2	3	1	1	0	0	1	1	1	0	2	0	2	0	1	1	0	2	0	0	2	1	1	0	1	0	3	0	0	1	0	1	1	2	2	1	1	1	0	1	0	1	1	1	0	0	0	1
GCF_000209655.1_ASM20965v1	0	1	2	1	1	0	0	1	1	1	0	1	0	1	0	1	1	0	1	0	0	2	1	1	0	1	0	2	0	1	1	0	1	1	1	1	2	1	1	0	1	0	1	1	1	0	1	0	1
GCF_000209675.1_ASM20967v1	0	1	0	0	2	0	0	1	1	1	0	2	0	3	0	1	2	1	6	0	0	4	1	0	0	1	0	0	0	2	2	0	1	1	0	3	1	2	1	0	1	0	0	2	0	0	1	0	1
GCF_000210895.1_ASM21089v1	0	1	3	0	2	0	0	1	1	0	0	2	0	3	0	1	2	0	3	0	0	4	1	0	0	1	0	3	0	3	1	0	1	1	0	3	1	2	1	0	1	0	0	2	0	0	1	0	1
GCF_000210915.2_ASM21091v2	0	1	1	0	1	0	1	0	1	0	0	1	0	1	0	1	1	0	2	0	0	1	1	0	0	1	0	1	0	1	1	0	1	1	0	2	0	1	1	0	1	0	1	1	0	0	0	0	1
GCF_000212335.1_ASM21233v1	0	1	5	0	2	0	0	2	1	1	0	2	0	3	0	1	3	0	2	0	0	3	1	0	0	1	0	5	0	1	1	0	1	2	0	2	0	3	1	0	1	0	1	1	0	0	0	0	1
GCF_000212675.2_ASM21267v2	0	2	3	1	1	0	1	1	1	1	0	1	0	2	0	1	1	1	1	1	0	2	1	1	0	1	0	3	0	1	1	0	2	1	1	1	2	1	1	0	1	0	1	1	1	0	1	0	1
GCF_000213655.1_ASM21365v1	0	1	3	0	2	0	0	1	1	1	0	2	0	4	0	1	3	0	4	0	0	3	1	0	0	1	0	3	0	1	2	0	1	2	0	3	0	2	1	0	1	0	1	2	0	0	0	0	1
GCF_000213805.1_ASM21380v1	0	2	4	0	3	0	0	1	1	1	0	2	0	3	0	1	2	0	4	0	0	3	1	1	0	1	0	4	0	1	1	0	1	1	2	2	0	4	1	0	1	0	1	1	1	0	0	0	1
GCF_000214095.2_ASM21409v3	0	1	2	1	1	0	0	1	1	1	0	1	0	1	0	1	1	1	1	1	0	1	1	1	0	1	0	2	0	1	1	0	1	1	1	1	1	1	1	0	1	0	1	1	1	0	0	0	1
GCF_000214195.1_ASM21419v1	0	2	3	0	3	0	0	1	1	1	0	4	0	3	0	1	2	1	4	0	0	4	1	1	0	1	0	3	0	1	1	0	1	1	4	5	1	4	2	0	3	0	1	2	0	0	1	0	2
GCF_000214215.1_ASM21421v1	0	2	3	0	3	0	0	1	1	1	0	2	0	6	0	1	3	0	7	0	0	6	1	0	0	1	0	3	0	1	2	0	1	2	0	3	0	5	2	0	1	0	1	2	0	0	0	0	1
GCF_000214395.1_ASM21439v1	0	3	5	0	3	0	0	1	1	1	0	3	0	4	0	1	2	0	4	0	0	4	1	1	0	2	0	5	0	1	1	0	1	1	4	1	3	2	1	0	1	0	2	1	1	0	1	0	2
GCF_000214665.1_ASM21466v1	0	1	3	0	1	0	0	1	1	1	0	1	0	2	0	1	1	0	2	0	0	1	1	0	0	1	0	3	0	1	1	0	1	1	1	1	0	1	1	0	2	0	1	1	0	0	0	0	1
GCF_000214805.1_ASM21480v1	0	2	4	0	3	0	0	1	1	1	0	4	0	3	0	1	2	1	3	0	0	4	1	1	0	1	0	4	0	1	1	0	1	1	4	5	1	4	2	0	3	0	1	2	0	0	1	0	2
GCF_000214825.1_ASM21482v1	0	1	2	0	1	0	0	1	1	1	0	1	0	2	0	1	1	0	2	0	0	2	1	0	0	1	0	2	0	1	1	0	1	1	0	1	0	1	1	0	1	0	1	1	0	0	0	0	1
GCF_000215705.1_ASM21570v1	0	1	1	1	1	0	0	1	1	1	0	1	0	1	0	1	1	0	1	0	0	1	1	1	0	1	0	1	0	1	1	0	1	1	1	1	1	1	1	0	1	0	1	1	1	0	0	0	1
GCF_000215745.1_ASM21574v1	0	2	3	0	4	0	0	1	1	1	0	4	0	3	0	1	2	2	4	0	0	4	1	1	0	1	0	3	0	1	1	0	1	1	4	5	0	4	2	0	2	0	1	1	1	0	1	0	2
GCF_000217675.1_ASM21767v1	0	2	2	0	5	0	0	1	1	1	0	4	0	5	0	2	4	0	3	0	0	3	2	0	0	2	0	1	0	2	1	0	1	7	0	2	0	1	3	0	3	0	1	3	0	0	0	0	1
GCF_000218565.1_ASM21856v1	0	1	1	1	1	0	1	3	1	1	0	1	0	1	0	1	1	1	1	1	0	1	1	1	0	1	0	1	0	1	1	0	1	1	1	1	1	1	1	0	1	0	1	1	1	0	2	0	1
GCF_000218875.1_ASM21887v1	0	1	3	1	1	0	0	1	1	1	0	1	0	1	0	1	2	1	1	1	0	1	1	1	0	1	0	3	0	0	1	0	1	1	1	1	1	3	1	0	1	0	1	1	1	0	0	0	1
GCF_000219045.1_ASM21904v1	0	0	3	0	1	0	0	1	1	0	0	1	0	1	0	1	1	0	1	0	0	2	1	0	0	1	0	3	0	1	1	0	1	1	0	2	0	1	1	0	1	0	0	1	0	0	0	0	1
GCF_000219105.1_ASM21910v1	0	5	3	1	1	1	1	1	1	1	0	2	0	1	0	1	1	1	1	1	0	3	1	1	0	1	0	3	0	1	1	0	1	1	2	1	2	3	0	0	2	0	2	1	2	0	1	0	1
GCF_000219195.1_ASM21919v1	0	0	1	0	1	0	0	0	0	0	0	0	0	0	0	0	0	0	1	0	0	0	0	1	0	0	0	1	0	0	0	0	0	2	0	0	2	1	0	0	0	0	0	0	0	0	0	0	0
GCF_000219215.1_ASM21921v1	0	2	4	1	2	0	0	1	1	1	0	1	0	3	0	2	1	0	2	0	0	2	1	1	0	1	0	4	0	2	2	0	1	1	4	1	2	4	1	0	1	0	1	1	1	0	0	0	1
GCF_000219355.1_ASM21935v1	0	1	1	0	1	0	0	1	1	1	0	1	0	1	0	1	1	0	1	0	0	1	1	0	0	1	0	1	0	1	1	0	1	1	0	1	0	1	2	0	1	0	0	1	0	0	0	0	1
GCF_000219585.1_ASM21958v1	0	1	1	0	1	0	0	1	1	1	0	1	0	1	0	1	1	0	1	0	0	1	1	0	0	1	0	1	0	1	2	0	1	1	1	1	0	1	1	0	1	0	1	1	0	0	0	0	1
GCF_000219915.2_ASM21991v3	0	1	2	0	1	0	0	1	1	1	0	1	0	1	0	1	1	0	1	0	0	1	1	0	0	1	0	2	0	1	1	0	1	1	1	1	0	1	3	0	1	0	1	1	0	0	0	0	1
GCF_000221205.1_ASM22120v1	0	1	1	0	1	0	0	1	1	0	0	1	0	1	0	1	1	0	1	0	0	1	1	0	0	1	0	1	0	1	0	0	1	1	0	1	0	1	2	0	1	0	0	1	0	0	0	0	1
GCF_000223375.1_ASM22337v1	0	1	5	1	1	0	0	1	1	1	0	2	0	2	0	1	1	0	2	0	0	1	1	1	0	1	0	5	0	1	1	0	1	1	1	1	1	5	1	0	1	0	1	1	1	0	0	0	1
GCF_000224005.2_ASM22400v3	0	2	3	1	2	0	0	1	1	1	0	1	0	1	0	1	1	1	1	2	0	2	1	1	0	1	0	3	0	1	1	0	1	1	2	1	1	2	1	0	1	0	1	1	1	0	0	0	1
GCF_000226315.1_ASM22631v1	0	1	1	0	1	0	0	1	1	1	0	1	0	1	0	1	1	0	1	0	0	1	1	1	0	1	0	1	0	1	1	0	1	1	1	1	0	1	2	0	1	0	1	1	1	0	0	0	1
GCF_000226565.1_ASM22656v1	0	1	4	0	2	0	0	1	1	0	0	2	0	3	0	1	3	0	2	0	0	2	1	0	0	1	0	4	0	1	1	0	1	2	0	2	0	1	1	0	1	0	1	2	0	0	0	0	1
GCF_000226625.1_ASM22662v1	0	0	3	0	1	0	0	1	1	1	0	2	0	1	0	1	1	0	1	0	0	1	1	0	0	1	0	3	0	2	1	0	1	1	0	1	0	1	1	0	1	0	0	1	0	0	0	0	1
GCF_000227665.2_ASM22766v3	0	1	2	0	1	0	0	1	1	1	0	1	0	2	0	1	1	0	2	0	0	2	1	0	0	1	0	2	0	1	1	0	1	1	0	1	0	1	1	0	1	0	1	1	0	0	0	0	1
GCF_000227685.2_ASM22768v3	0	1	1	1	1	0	0	1	1	1	0	1	0	1	0	1	1	1	1	0	0	1	1	1	0	1	0	1	0	1	1	0	1	1	1	1	1	1	1	0	1	0	1	1	1	0	1	0	1
GCF_000227745.2_ASM22774v3	0	1	3	1	1	0	0	1	1	1	0	1	0	1	0	1	1	1	1	1	0	1	1	1	0	1	0	3	0	1	1	0	1	1	1	1	1	2	1	0	1	0	1	1	1	0	0	0	1
GCF_000230555.1_ASM23055v1	0	1	2	1	1	0	0	1	1	1	0	1	0	1	0	1	1	1	1	1	0	1	1	1	0	1	0	2	0	1	1	0	1	1	1	1	1	1	1	0	1	0	1	1	1	0	0	0	1
GCF_000230695.2_ASM23069v3	0	1	2	1	1	0	0	1	1	1	0	1	0	2	0	1	1	1	1	1	0	2	1	1	0	1	0	2	0	1	1	0	1	1	1	1	1	1	1	0	1	0	1	1	1	0	0	0	1
GCF_000230995.2_ASM23099v3	0	1	2	1	1	0	0	1	1	1	0	1	0	1	0	2	2	1	1	1	0	1	1	1	0	1	0	2	0	1	1	0	1	1	1	1	2	2	2	0	1	0	1	1	1	0	0	0	1
GCF_000233915.3_ASM23391v4	0	1	1	1	1	0	0	1	1	1	0	1	0	2	0	1	1	1	1	1	0	2	1	1	0	1	0	1	1	1	1	0	1	1	1	1	1	2	1	0	1	0	1	1	1	0	0	0	1
GCF_000236065.1_ASM23606v1	0	1	6	1	2	0	0	1	1	1	0	2	0	3	0	1	1	0	2	0	0	2	1	1	0	1	0	6	0	1	1	0	2	1	2	2	1	2	1	0	1	0	1	1	1	0	2	0	1
GCF_000236665.1_ASM23666v1	0	2	2	1	2	0	0	1	1	1	0	2	0	3	0	1	1	0	2	0	0	3	1	1	0	1	0	2	0	1	1	0	1	1	2	1	1	1	1	0	1	0	1	1	1	0	0	0	1
GCF_000237065.1_ASM23706v1	0	2	5	0	2	0	0	1	1	1	0	2	0	4	0	1	1	0	4	0	0	3	1	1	0	1	0	5	0	1	1	0	1	1	2	2	0	3	1	0	1	0	1	2	0	0	0	0	1
GCF_000237845.1_ASM23784v1	0	1	1	0	1	0	0	1	1	0	0	1	0	1	0	1	1	0	1	0	0	1	1	0	0	1	0	1	0	1	0	0	1	1	0	1	0	1	2	0	1	0	0	1	0	0	0	0	1
GCF_000238255.3_ASM23825v4	0	1	3	0	4	0	0	1	1	1	0	4	0	6	0	2	3	0	4	0	0	7	1	0	0	2	0	2	0	3	1	0	1	4	0	5	0	3	2	0	3	0	1	3	0	0	0	0	1
GCF_000238395.3_ASM23839v4	0	1	2	0	4	0	0	1	1	1	0	7	0	7	0	2	4	0	3	0	0	6	1	0	0	2	0	1	0	3	1	0	1	4	0	8	0	4	2	0	3	0	1	3	0	0	0	0	1
GCF_000240185.1_ASM24018v2	0	2	3	0	3	0	0	1	2	1	0	5	0	3	0	1	2	2	4	0	0	4	1	1	0	1	0	3	0	1	1	0	1	1	4	6	0	4	2	0	2	0	1	1	1	0	1	0	2
GCF_000241385.1_ASM24138v1	0	1	5	0	6	0	0	1	3	1	0	5	0	6	0	4	6	0	6	0	0	8	2	0	0	2	0	3	0	3	1	0	2	8	0	4	0	6	4	0	4	0	0	3	0	0	0	0	1
GCF_000242255.2_ASM24225v3	0	3	4	1	3	0	0	1	1	1	0	1	0	4	0	1	1	2	3	1	0	3	1	1	0	2	0	4	0	0	1	0	1	1	2	1	3	3	1	0	1	0	1	1	2	0	0	0	1
GCF_000243075.1_ASM24307v1	0	4	2	0	3	0	0	1	1	1	0	3	0	4	0	2	3	0	5	0	0	5	1	0	0	2	0	2	0	1	1	0	1	1	4	5	0	5	2	0	2	0	2	1	1	0	0	0	2
GCF_000247565.1_ASM24756v1	0	1	1	0	1	0	0	1	1	0	0	1	0	1	0	1	1	0	2	0	0	1	1	0	0	1	0	1	0	1	1	0	1	1	0	1	0	1	1	0	1	0	1	1	0	0	0	0	1
GCF_000253015.1_ASM25301v1	0	1	2	0	1	0	0	1	1	0	0	1	0	1	0	1	1	0	1	0	0	1	1	0	0	1	0	2	0	1	1	0	1	1	1	1	1	2	1	0	1	0	1	1	0	0	0	0	1
GCF_000253255.1_ASM25325v1	0	1	3	1	2	0	0	1	1	1	0	1	0	2	0	1	1	1	2	2	0	1	1	1	0	1	0	3	0	1	1	0	1	1	2	1	3	3	1	0	1	0	1	1	1	0	0	0	1
GCF_000253295.1_ASM25329v1	0	1	1	1	1	0	1	1	1	1	0	1	0	1	0	1	1	1	1	1	0	1	1	1	0	1	0	1	0	1	1	0	2	1	1	1	2	1	1	0	1	0	2	1	1	0	1	0	1
GCF_000255295.1_ASM25529v1	0	1	3	2	1	0	2	1	1	1	0	1	0	2	0	1	1	1	1	1	0	2	1	1	0	1	0	3	0	1	1	0	1	1	2	1	1	2	1	0	2	0	1	1	2	0	1	0	1
GCF_000255535.1_ASM25553v1	0	2	2	0	3	0	0	1	1	1	0	3	0	3	0	1	1	1	5	0	0	4	1	1	0	1	0	2	0	1	1	0	1	1	4	4	1	4	2	0	2	0	0	2	0	0	0	0	3
GCF_000257545.3_ASM25754v3	0	2	5	0	2	0	0	1	1	2	0	2	0	4	0	1	1	0	3	0	0	2	1	1	0	2	0	5	0	1	1	0	1	1	2	2	0	3	1	0	1	0	1	2	0	0	1	0	1
GCF_000259175.1_ASM25917v1	0	2	2	0	2	0	0	1	1	1	0	3	0	3	0	1	3	0	4	0	0	4	1	0	0	1	0	3	0	1	1	0	1	2	3	4	2	4	2	0	2	0	1	2	0	0	1	0	1
GCF_000259255.1_ASM25925v1	0	1	2	0	0	1	1	0	1	1	0	1	0	1	0	1	1	0	2	0	0	1	1	0	0	1	0	2	0	1	1	0	1	1	0	1	0	1	1	0	1	0	1	1	0	0	1	0	1
GCF_000260965.1_ASM26096v1	0	1	3	0	1	0	0	1	1	1	0	1	0	2	0	1	1	0	1	0	0	1	1	0	0	1	0	3	0	1	1	0	1	1	1	1	0	1	1	0	1	0	1	1	0	0	0	0	1
GCF_000260985.4_ASM26098v3	0	1	6	0	1	0	0	1	1	1	0	1	0	2	0	1	1	0	1	0	0	1	1	0	0	1	0	3	0	1	1	0	1	1	1	1	0	1	1	0	1	0	1	1	0	0	0	0	1
GCF_000262305.1_ASM26230v1	0	2	3	0	4	0	0	1	1	1	0	4	0	3	0	1	2	3	5	0	0	4	1	1	0	1	0	3	0	1	1	0	1	1	4	6	1	4	2	0	2	0	1	1	1	0	1	0	2
GCF_000262695.1_ASM26269v1	0	1	5	1	3	0	0	1	1	1	0	2	0	4	0	2	1	0	3	1	0	3	1	1	0	1	0	5	0	0	1	0	2	1	3	1	1	2	1	0	1	0	1	1	1	0	1	0	1
GCF_000263795.2_Hint_PBC	0	1	1	1	1	0	0	1	1	1	0	1	0	1	0	1	1	0	1	0	0	1	1	1	0	1	0	1	0	1	1	0	1	1	1	1	0	1	2	0	1	0	1	1	1	0	1	0	1
GCF_000264455.2_ASM26445v2	0	1	1	1	1	0	0	1	1	1	0	1	0	2	0	1	1	1	1	1	0	1	1	1	0	1	0	4	0	1	1	0	1	1	1	0	1	5	1	0	1	0	1	2	1	0	0	0	1
GCF_000264765.2_ASM26476v2	0	4	2	0	4	0	0	1	1	1	0	5	0	4	0	2	2	2	4	0	0	5	2	1	0	1	0	3	0	1	1	0	1	1	4	6	1	4	2	0	2	0	1	1	2	0	1	0	2
GCF_000264945.2_ASM26494v2	0	2	2	1	2	0	0	1	1	1	0	2	0	2	0	1	1	1	1	1	0	1	1	1	0	1	0	2	0	1	1	0	1	1	1	1	2	1	1	0	1	0	1	1	1	0	0	0	1
GCF_000265295.1_ASM26529v1	0	1	2	0	0	1	1	0	1	1	0	1	0	1	0	1	1	0	1	1	0	2	1	1	0	1	0	2	0	1	1	0	1	1	0	2	0	1	1	0	1	0	1	1	0	0	1	0	1
GCF_000266945.1_ASM26694v1	0	1	1	1	1	0	1	1	1	1	0	1	0	1	0	2	1	1	1	1	0	1	1	1	0	1	0	1	0	1	2	0	1	1	1	1	1	1	1	0	1	0	1	1	1	0	1	0	1
GCF_000276685.1_ASM27668v1	0	0	3	0	1	0	0	1	1	1	0	2	0	1	0	1	1	0	1	0	0	1	1	0	0	1	0	3	0	1	1	0	1	1	0	1	0	1	1	0	1	0	0	1	0	0	0	0	1
GCF_000280925.3_ASM28092v3	0	1	3	1	1	1	1	1	1	1	0	2	0	2	0	1	1	2	1	1	0	3	1	1	0	1	0	5	0	1	1	0	2	1	2	1	2	3	0	0	2	0	2	1	3	0	1	0	1
GCF_000283275.1_ASM28327v1	0	1	3	0	2	0	0	1	1	1	0	2	0	2	0	1	1	0	2	0	0	2	1	0	0	1	0	3	0	1	1	0	1	1	1	2	0	2	1	0	1	0	1	1	1	0	0	0	1
GCF_000283515.1_ASM28351v1	0	1	2	1	1	0	0	1	1	1	0	1	0	1	0	1	1	1	1	1	0	1	1	1	0	1	0	2	0	1	1	0	1	1	1	1	1	2	1	0	1	0	1	2	1	0	0	0	1
GCF_000283535.1_ASM28353v1	0	3	8	1	3	0	0	1	1	1	0	3	0	7	0	1	1	0	5	0	0	2	1	1	0	2	0	8	0	1	1	0	1	1	3	2	1	2	1	0	2	0	1	1	2	0	1	0	1
GCF_000283595.1_ASM28359v1	0	1	1	0	1	0	0	1	1	0	0	1	0	1	0	1	1	0	1	0	0	1	1	0	0	1	0	1	0	1	0	0	1	1	0	1	0	1	2	0	1	0	0	1	0	0	0	0	1
GCF_000283795.1_ASM28379v1	0	1	1	0	1	0	0	1	1	0	0	1	0	1	0	1	2	0	1	0	0	1	1	0	0	1	0	1	0	1	0	0	1	1	0	1	0	1	2	0	1	0	0	1	0	0	0	0	1
GCF_000283995.1_ASM28399v1	0	1	1	0	1	0	0	1	1	0	0	1	0	1	0	1	1	0	1	0	0	1	1	0	0	1	0	1	0	1	0	0	1	1	0	1	0	1	2	0	1	0	0	1	0	0	0	0	1
GCF_000284075.1_ASM28407v1	0	1	1	0	1	0	0	1	1	0	0	1	0	1	0	1	1	0	1	0	0	1	1	0	0	1	0	1	0	1	0	0	1	1	0	1	0	1	2	0	1	0	0	1	0	0	0	0	1
GCF_000284155.1_ASM28415v1	0	1	1	0	1	0	0	1	1	0	0	1	0	1	0	1	1	0	1	0	0	1	1	0	0	1	0	1	0	1	0	0	1	1	0	1	0	1	2	0	1	0	0	1	0	0	0	0	1
GCF_000284175.1_ASM28417v1	0	1	1	0	1	0	0	1	1	0	0	1	0	1	0	1	1	0	1	0	0	1	1	0	0	1	0	1	0	1	0	0	1	1	0	1	0	1	2	0	1	0	0	1	0	0	0	0	1
GCF_000284195.1_ASM28419v1	0	1	1	0	1	0	0	1	1	0	0	1	0	1	0	1	1	0	1	0	0	1	1	0	0	1	0	1	0	1	0	0	1	1	0	1	0	1	2	0	1	0	0	1	0	0	0	0	1
GCF_000284235.1_ASM28423v1	0	0	5	0	0	0	1	0	2	0	0	3	0	2	0	1	3	0	3	0	0	0	4	0	0	1	0	5	0	2	1	0	1	1	0	2	0	2	3	0	2	0	0	1	0	0	0	0	0
GCF_000284255.1_ASM28425v1	0	1	3	1	1	0	0	1	1	1	0	1	0	1	0	1	1	0	2	0	0	2	1	1	0	1	0	3	0	1	1	0	1	1	1	1	1	1	1	0	1	0	1	1	1	0	1	0	1
GCF_000284275.1_ASM28427v1	0	1	1	1	1	0	1	1	1	1	0	1	0	1	0	1	1	1	1	1	0	1	1	1	0	1	0	1	0	1	1	0	1	1	1	1	1	1	1	0	1	0	1	1	1	0	0	0	1
GCF_000284375.1_ASM28437v1	0	1	2	1	1	0	1	2	1	1	0	2	0	1	0	1	2	1	1	1	0	1	1	1	0	1	0	2	0	1	1	0	1	1	1	1	1	1	2	0	2	0	1	1	1	0	0	0	1
GCF_000284415.1_ASM28441v2	0	4	2	3	3	0	0	1	1	1	0	2	0	2	0	1	1	2	2	2	0	4	1	1	0	2	0	7	0	1	1	0	1	1	5	3	3	5	2	0	4	0	2	2	2	0	0	0	1
GCF_000284615.1_ASM28461v1	0	1	3	0	2	0	0	1	1	1	0	2	0	2	0	1	1	0	2	0	0	2	1	1	0	1	0	3	0	1	1	0	1	1	1	2	0	2	1	0	1	0	1	1	1	0	0	0	1
GCF_000286435.2_ASM28643v2	0	2	3	0	4	0	0	1	1	1	0	4	0	3	0	1	2	1	4	0	0	4	1	1	0	1	0	3	0	1	1	0	1	1	3	5	0	4	2	0	2	0	1	2	0	0	1	0	1
GCF_000287215.2_ASM28721v3	0	5	3	0	5	0	0	1	2	1	0	6	0	3	0	2	5	0	7	0	0	8	3	1	0	3	0	3	0	1	1	0	1	1	6	5	2	10	3	0	3	0	2	2	1	0	0	0	3
GCF_000287335.1_ASM28733v1	0	1	1	0	1	0	0	1	1	1	0	1	0	1	0	1	1	1	1	0	0	1	1	0	0	1	0	1	0	1	1	0	1	1	1	1	0	1	1	0	1	0	1	1	1	0	0	0	1
GCF_000287355.1_ASM28735v1	0	1	1	0	1	0	0	1	1	1	0	1	0	1	0	1	1	1	1	0	0	1	1	0	0	1	0	1	0	1	1	0	1	1	1	1	0	1	1	0	1	0	1	1	0	0	0	0	1
GCF_000296215.2_ASM29621v2	0	1	1	1	2	0	1	2	1	1	0	1	0	1	0	1	1	1	1	1	0	1	1	1	0	1	0	1	0	0	1	0	1	1	1	1	2	2	1	0	1	0	1	1	1	0	0	0	1
GCF_000297055.2_ASM29705v2	0	1	2	1	1	0	0	1	1	1	0	1	0	2	0	1	1	0	1	0	0	1	1	1	0	1	0	2	0	1	1	0	1	1	1	1	0	1	1	0	1	0	1	1	1	0	0	0	1
GCF_000299095.1_ASM29909v1	0	0	1	0	1	0	1	0	1	0	0	1	0	1	0	1	1	0	1	0	0	1	1	0	0	1	0	1	0	1	1	0	1	1	0	1	0	1	1	0	1	0	0	1	0	0	0	0	1
GCF_000299115.1_ASM29911v1	0	1	1	0	1	0	1	0	1	1	0	1	0	1	0	1	1	0	1	0	0	1	1	0	0	1	0	1	0	1	1	0	1	1	0	1	0	1	2	0	1	0	1	1	0	0	0	0	1
GCF_000299335.2_ASM29933v2	0	1	2	0	1	0	0	1	1	1	0	1	0	2	0	1	1	0	2	0	0	2	1	1	0	1	0	2	0	1	1	0	1	1	1	1	0	1	2	0	1	0	1	1	1	0	0	0	1
GCF_000299965.1_ASM29996v1	0	1	1	0	1	0	0	1	1	1	0	1	0	1	0	1	1	0	1	0	0	1	1	0	0	1	0	1	0	1	0	0	1	1	0	1	0	1	1	0	1	0	1	1	0	0	0	0	1
GCF_000300005.1_ASM30000v1	0	1	1	0	1	0	0	1	1	1	0	1	0	2	0	1	1	0	2	0	0	2	1	1	0	1	0	1	0	2	1	0	1	1	1	1	0	1	1	0	1	0	1	2	1	0	0	0	1
GCF_000300095.1_ASM30009v1	0	1	6	1	2	0	0	1	1	1	0	2	0	3	0	1	1	0	2	0	0	2	1	1	0	1	0	6	0	1	1	0	1	1	2	2	1	2	1	1	1	0	1	1	1	0	0	0	1
GCF_000300235.2_ASM30023v2	0	1	4	0	1	0	0	1	1	1	0	2	0	3	0	1	1	2	3	0	0	2	1	1	0	1	0	4	0	1	1	0	1	1	1	2	0	3	1	0	1	0	1	1	2	0	0	0	1
GCF_000300295.4_ASM30029v4	0	1	2	0	2	0	0	1	1	1	0	2	0	2	0	2	2	0	3	0	0	2	1	0	0	1	0	2	0	2	1	0	1	1	1	3	0	2	1	0	2	0	1	1	0	0	0	0	1
GCF_000300455.3_ASM30045v4	0	2	3	0	4	0	0	1	1	1	0	4	0	3	0	1	2	2	4	0	0	4	1	1	0	1	0	3	0	1	1	0	1	1	4	5	0	3	2	0	2	0	1	1	1	0	1	0	2
GCF_000302535.1_ASM30253v1	0	1	3	0	1	0	0	1	1	1	0	2	0	1	0	1	1	0	1	0	0	2	1	1	0	1	0	3	0	0	1	0	1	1	2	1	1	1	1	0	1	0	1	1	1	0	0	0	1
GCF_000304315.1_Msp_SC2	0	1	1	1	1	0	1	1	1	1	0	1	0	1	0	1	1	2	1	1	0	1	1	1	0	1	0	1	0	0	1	0	1	1	1	1	1	1	1	0	1	0	1	1	1	0	0	0	1
GCF_000305785.2_ASM30578v2	0	1	3	0	1	0	0	1	1	1	0	1	0	1	0	1	1	0	1	0	0	1	1	0	0	1	0	3	0	1	1	0	1	1	1	2	0	1	1	0	1	0	1	1	1	0	0	0	1
GCF_000306885.1_ASM30688v1	0	0	1	0	1	0	0	1	1	1	0	1	0	1	0	1	1	0	1	0	0	1	1	0	0	1	0	1	0	1	1	0	1	1	1	1	0	1	1	0	1	0	0	1	0	0	0	0	1
GCF_000307105.1_ASM30710v1	0	1	1	0	1	0	1	1	1	1	0	1	0	2	0	1	1	1	2	2	0	2	1	1	0	1	0	1	0	1	1	0	1	1	1	1	1	1	1	0	2	0	1	1	1	0	1	0	1
GCF_000310085.1_ASM31008v1	0	1	3	0	2	0	0	1	1	1	0	2	0	4	0	1	4	0	4	0	0	2	1	0	0	2	0	3	0	1	1	0	1	5	0	3	0	2	2	0	1	0	1	3	0	0	0	0	1
GCF_000310105.2_ASM31010v2	0	1	1	0	4	0	0	1	1	1	0	4	0	7	0	2	4	0	7	0	0	6	1	0	0	2	0	0	0	3	1	0	1	4	0	8	0	4	2	0	3	0	1	3	0	0	0	0	1
GCF_000316175.1_ASM31617v1	0	2	7	0	2	0	0	1	1	1	0	2	0	4	0	1	2	0	4	0	0	3	1	1	0	2	0	7	0	1	1	0	1	1	2	2	0	3	1	0	1	0	1	2	0	0	1	0	1
GCF_000317935.1_ASM31793v1	0	2	3	1	2	0	0	1	1	1	0	2	0	2	0	1	1	0	2	0	0	2	1	1	0	1	0	3	0	1	1	0	1	1	2	1	1	2	1	0	1	0	1	1	1	0	0	0	1
GCF_000318015.1_ASM31801v1	0	2	3	1	2	0	0	1	1	1	0	2	0	2	0	1	1	0	2	0	0	2	1	1	0	1	0	3	0	1	1	0	1	1	2	1	1	2	1	0	1	0	1	1	1	0	0	0	1
GCF_000319225.1_ASM31922v1	0	1	3	1	1	0	0	1	1	1	0	1	0	1	0	1	1	0	1	0	0	1	1	0	0	1	0	3	0	1	1	0	1	1	1	1	1	1	1	0	1	0	1	1	0	0	0	0	1
GCF_000319245.1_ASM31924v1	0	1	3	1	1	0	0	1	1	1	0	1	0	1	0	1	1	0	1	0	0	1	1	0	0	1	0	3	0	1	1	0	1	1	1	1	1	1	1	0	1	0	0	1	0	0	0	0	1
GCF_000319385.1_ASM31938v1	0	1	1	1	1	0	0	1	1	0	0	1	0	1	0	1	1	1	1	0	0	1	1	0	0	1	0	1	0	1	1	0	1	1	1	1	1	1	2	0	1	0	1	1	1	0	0	0	1
GCF_000319575.2_ASM31957v2	0	1	1	1	1	0	0	1	1	1	0	1	0	1	0	1	1	1	1	1	0	1	1	1	0	1	0	1	0	1	1	0	1	1	1	1	1	1	1	0	1	0	1	1	1	0	0	0	1
GCF_000321415.2_ASM32141v2	0	1	1	1	1	0	0	1	1	1	0	1	0	1	0	1	1	1	1	0	0	1	1	1	0	1	0	1	0	1	1	0	1	1	1	1	1	1	1	0	1	0	1	1	1	0	1	0	1
GCF_000325745.1_ASM32574v1	0	1	3	0	1	0	1	1	1	1	0	1	0	1	0	1	1	1	1	0	0	1	1	0	0	1	0	3	0	0	1	0	1	1	1	1	1	3	1	0	1	0	1	1	0	0	0	0	1
GCF_000327045.1_ASM32704v1	0	1	2	1	1	0	0	1	1	1	0	1	0	1	0	1	1	1	1	1	0	1	1	1	0	1	0	2	0	1	1	0	1	1	1	1	1	1	1	0	1	0	1	1	1	0	0	0	1
GCF_000330845.1_ASM33084v1	0	2	2	0	4	0	0	1	1	1	0	4	0	3	0	1	2	2	7	0	0	3	1	1	0	1	0	2	0	1	1	0	1	1	4	6	0	3	2	0	2	0	1	1	1	0	1	0	2
GCF_000330865.1_ASM33086v1	0	2	3	0	3	0	0	1	1	1	0	4	0	3	0	1	2	1	4	0	0	4	1	2	0	1	0	3	0	1	1	0	1	1	4	5	0	4	2	0	2	0	1	2	0	0	1	0	1
GCF_000330885.1_ASM33088v1	0	1	3	0	1	0	0	1	1	1	0	1	0	2	0	1	1	1	2	1	0	1	1	1	0	1	0	3	0	1	1	0	1	1	1	1	1	4	1	0	1	0	1	2	1	0	0	0	1
GCF_000331065.1_ASM33106v1	0	1	1	0	1	0	0	1	1	1	0	1	0	1	0	1	1	0	1	0	0	1	1	0	0	1	0	1	0	1	1	0	1	1	1	1	1	1	1	0	1	0	1	1	1	0	0	0	1
GCF_000331735.1_ASM33173v1	0	2	4	2	1	1	1	2	1	2	0	2	0	1	0	2	1	2	1	2	0	3	2	2	0	1	0	5	0	1	2	0	2	1	2	1	2	2	2	0	2	0	2	1	2	0	1	0	1
GCF_000336465.1_ASM33646v1	0	2	5	0	2	0	0	1	1	1	0	2	0	4	0	1	1	0	4	0	0	3	1	1	0	2	0	5	0	1	1	0	1	1	2	2	0	3	1	0	1	0	1	2	0	0	0	0	1
GCF_000340795.1_ASM34079v1	0	1	3	1	1	0	0	1	1	1	0	1	0	1	0	1	1	0	1	0	0	1	1	0	0	1	0	3	0	1	1	0	1	1	1	1	1	1	1	0	1	0	0	1	0	0	0	0	1
GCF_000340865.1_ASM34086v1	0	1	3	1	1	0	0	1	1	1	0	1	0	1	0	1	1	0	1	0	0	1	1	0	0	1	0	3	0	1	1	0	1	1	1	1	1	1	1	0	2	0	0	1	0	0	0	0	1
GCF_000340905.1_ASM34090v1	0	1	3	1	1	0	0	1	1	1	0	1	0	1	0	1	1	0	1	0	0	1	1	0	0	1	0	3	0	1	1	0	1	1	1	1	1	1	1	0	1	0	0	1	0	0	0	0	1
GCF_000341355.1_ASM34135v1	0	1	2	0	1	0	0	1	1	0	0	1	0	1	0	1	1	1	1	0	0	1	1	0	0	1	0	2	0	1	1	0	1	1	1	1	1	2	1	0	1	0	1	1	0	0	0	0	1
GCF_000341385.1_ASM34138v1	0	1	2	0	1	0	0	1	1	0	0	1	0	1	0	1	1	1	1	0	0	1	1	0	0	1	0	2	0	1	1	0	1	1	1	1	1	2	1	0	1	0	1	1	0	0	0	0	1
GCF_000341395.1_ASM34139v1	0	1	3	0	1	0	1	1	1	1	0	1	0	1	0	1	1	1	1	1	0	1	1	1	0	1	0	3	0	1	1	0	1	1	1	1	0	1	1	0	1	0	1	1	0	0	1	0	1
GCF_000342265.1_ASM34226v1	0	1	1	0	1	0	0	1	1	1	0	1	0	1	0	1	1	0	1	0	0	1	1	0	0	1	0	1	0	1	1	0	1	1	1	1	0	2	1	0	1	0	1	1	0	0	0	0	1
GCF_000344805.1_ASM34480v1	0	1	2	1	1	0	1	2	1	1	0	1	0	2	0	1	2	1	1	1	0	1	1	1	0	1	0	2	0	1	1	0	1	1	1	1	1	2	1	0	1	1	1	1	1	0	0	0	1
GCF_000346225.2_ASM34622v2	0	2	1	0	2	0	0	1	1	1	0	2	0	4	0	1	2	0	5	0	0	4	1	1	0	2	0	1	0	1	1	0	1	1	2	2	0	4	1	0	1	0	1	2	0	0	0	0	1
GCF_000347595.1_ASM34759v1	0	1	3	0	2	0	0	1	1	0	0	2	0	3	0	1	2	0	3	0	0	4	1	0	0	1	0	3	0	2	2	0	1	1	1	3	0	1	1	0	1	0	0	2	0	0	1	0	1
GCF_000347635.1_ASM34763v1	0	1	6	0	2	0	0	1	1	1	0	2	0	1	0	1	3	0	2	0	0	2	1	0	0	1	0	6	0	1	1	0	1	2	0	3	0	3	1	0	1	0	1	2	0	0	0	0	1
GCF_000347675.2_ASM34767v2	0	1	2	1	1	0	0	2	1	1	0	1	0	2	0	1	1	1	1	1	0	1	1	1	0	1	0	2	0	0	1	0	1	1	1	1	1	2	1	0	1	0	1	1	1	0	0	0	1
GCF_000348585.1_ASM34858v1	0	2	3	1	2	0	0	1	1	1	0	1	0	2	0	1	1	1	2	1	0	2	1	1	0	1	0	2	0	1	1	0	1	1	2	1	1	1	1	0	1	0	1	1	1	0	0	0	1
GCF_000348725.1_ASM34872v1	0	0	1	0	1	0	1	0	1	0	0	1	0	1	0	1	1	0	1	0	0	1	1	0	0	1	0	1	0	1	1	0	1	1	1	1	0	1	2	0	1	0	0	1	0	0	0	0	1
GCF_000349845.1_ASM34984v1	0	2	5	0	2	0	0	1	1	1	0	2	0	3	0	1	2	0	3	0	0	3	1	1	0	1	0	5	0	0	1	0	1	1	2	2	0	3	1	0	1	0	1	1	1	0	1	0	1
GCF_000349945.1_ASM34994v1	0	2	5	1	2	0	0	1	1	1	0	2	0	2	0	1	1	0	2	0	0	3	1	1	0	2	0	5	0	2	1	0	2	1	2	1	1	2	1	0	1	0	1	1	1	0	0	0	1
GCF_000349975.1_ASM34997v1	0	1	2	0	0	1	1	0	1	1	0	1	0	1	0	1	1	0	2	0	0	1	1	0	0	1	0	2	0	1	1	0	1	1	0	1	1	1	1	0	1	0	1	1	0	0	1	0	1
GCF_000354175.2_ASM35417v2	0	1	8	0	6	0	0	1	1	1	0	5	0	6	0	4	1	0	3	0	0	9	2	0	0	2	0	7	0	3	1	0	2	3	0	2	0	5	1	0	4	0	0	3	0	0	0	0	1
GCF_000355675.1_ASM35567v1	0	1	1	0	2	0	0	1	1	1	0	2	0	4	0	1	1	0	3	0	0	3	1	0	0	1	0	1	0	1	1	0	1	1	1	2	0	2	1	0	1	0	1	2	0	0	0	0	1
GCF_000355765.4_ASM35576v4	0	1	1	1	1	0	0	1	1	1	0	1	0	1	0	1	1	0	1	0	0	1	1	1	0	1	0	1	0	1	1	0	1	1	1	1	1	1	1	0	1	0	1	1	1	0	0	0	1
GCF_000364725.1_ASM36472v1	0	1	1	0	1	0	0	1	1	1	0	1	0	2	1	1	1	1	1	0	0	1	1	0	0	1	0	1	0	1	1	0	1	1	1	1	0	1	1	0	1	0	1	1	1	0	0	0	1
GCF_000376545.2_ASM37654v2	0	1	4	0	2	0	0	1	1	2	0	2	0	3	0	3	1	0	2	0	0	3	1	1	0	1	0	4	0	1	1	0	1	1	2	1	0	4	1	0	1	0	1	1	1	0	0	0	1
GCF_000376585.1_ASM37658v1	0	0	1	0	1	0	0	1	1	1	0	1	0	1	0	1	1	0	1	0	0	1	1	0	0	1	0	1	0	1	1	0	1	1	1	1	0	1	1	0	1	0	0	1	0	0	0	0	1
GCF_000376645.1_ASM37664v1	0	1	3	0	2	0	0	1	3	0	0	3	0	3	0	1	2	0	3	0	0	3	1	0	0	1	0	3	0	1	1	0	1	1	0	3	0	2	1	0	2	0	0	2	0	0	1	0	1
GCF_000380335.1_ASM38033v1	0	2	6	0	2	0	0	1	1	1	0	2	0	2	0	1	2	0	3	0	0	3	1	1	0	1	0	6	0	1	1	0	1	1	2	2	0	2	1	0	2	0	1	1	1	0	0	0	1
GCF_000385525.1_ASM38552v1	0	1	4	1	2	0	0	1	1	1	0	2	0	3	0	1	1	0	2	0	0	2	1	1	0	1	0	4	0	0	1	0	1	1	2	1	1	2	1	0	1	0	1	2	1	0	1	0	1
GCF_000397205.1_ASM39720v1	0	2	5	0	2	0	0	1	1	1	0	2	0	4	0	1	2	0	5	0	0	4	1	1	0	1	0	5	0	1	1	0	1	1	2	2	0	3	1	0	1	0	1	2	0	0	0	0	1
GCF_000402035.1_ASM40203v1	0	1	5	1	2	0	0	1	1	1	0	2	0	3	0	1	2	0	2	0	0	2	1	1	0	1	0	5	0	1	1	0	1	1	2	1	1	2	1	0	1	0	1	1	1	0	1	0	1
GCF_000410515.1_ASM41051v1	0	2	4	0	4	0	0	1	1	1	0	4	0	4	0	1	2	2	4	0	0	4	1	1	0	1	0	4	0	1	1	0	1	1	4	5	0	3	2	0	2	0	2	1	1	0	1	0	2
GCF_000412695.1_ASM41269v1	0	3	5	0	2	0	0	1	1	1	0	2	0	4	0	1	2	0	5	0	0	4	1	1	0	2	0	5	0	1	1	0	1	1	2	2	0	3	1	0	1	0	1	1	1	0	1	0	1
GCF_000418305.1_ASM41830v1	0	1	4	0	1	0	0	1	1	1	0	2	0	2	0	1	2	0	2	0	0	2	1	0	0	1	0	4	0	1	1	0	1	1	0	2	0	1	1	0	1	0	1	1	0	0	0	0	1
GCF_000422085.1_ASM42208v1	0	2	3	0	3	0	0	1	1	1	0	4	0	3	0	1	2	1	5	1	0	4	1	1	0	1	0	3	0	1	1	0	1	1	4	5	0	4	2	0	2	0	1	2	0	0	1	0	3
GCF_000442595.1_ASM44259v1	0	1	1	0	1	0	0	1	1	1	0	1	0	1	0	1	1	0	1	0	0	1	1	0	0	1	0	1	0	1	1	0	1	1	0	1	0	1	1	0	1	0	1	1	0	0	0	0	1
GCF_000444995.1_ASM44499v1	0	2	4	1	2	0	0	1	1	1	0	2	0	2	0	1	2	0	2	0	0	2	1	1	0	1	0	4	0	1	1	0	1	1	1	1	0	4	1	0	2	0	1	1	1	0	1	0	1
GCF_000463345.2_ASM46334v3	0	2	3	0	3	0	0	1	1	1	0	3	0	3	0	1	1	2	4	0	0	4	1	1	0	1	0	3	0	1	1	0	1	1	4	3	1	3	2	0	2	0	1	1	1	0	0	0	2
GCF_000477435.1_ASM47743v1	0	1	2	1	1	0	0	1	1	1	0	1	0	1	0	1	1	0	1	0	0	1	1	1	0	1	0	2	0	1	1	0	1	1	1	1	1	1	1	0	1	0	1	1	1	0	0	0	1
GCF_000485905.1_ASM48590v1	0	1	1	1	1	0	0	1	1	1	0	1	0	1	0	1	1	1	1	1	0	1	1	1	0	1	0	1	0	1	1	0	1	1	1	1	1	1	1	0	1	0	1	1	1	0	0	0	1
GCF_000494915.1_ASM49491v1	0	3	7	0	4	0	0	1	1	1	0	2	0	4	0	1	2	0	5	0	0	4	1	1	0	2	0	7	0	1	1	0	1	2	2	2	0	3	1	0	1	0	1	1	1	0	1	0	1
GCF_000495505.1_ASM49550v1	0	1	2	0	0	1	1	0	1	1	0	2	0	2	0	1	1	0	1	2	0	2	1	0	0	1	0	1	0	1	1	0	1	1	0	2	1	1	1	0	1	0	0	1	0	0	1	0	1
GCF_000496595.1_ASM49659v1	0	1	3	0	1	0	0	1	1	1	0	1	0	1	0	1	1	1	1	0	0	1	1	0	0	1	0	3	0	0	1	0	1	1	1	1	1	3	1	0	1	0	0	1	0	0	0	0	1
GCF_000499645.1_IRBG74	0	1	4	0	1	0	0	1	1	0	0	1	0	2	0	1	1	1	2	0	0	2	1	1	0	1	0	4	0	1	1	0	1	1	1	1	1	5	1	0	1	0	1	1	1	0	0	0	1
GCF_000499665.2_RMONA_1	0	0	1	0	1	0	0	1	1	0	0	1	0	1	0	1	1	0	1	0	0	1	1	0	0	1	0	1	0	1	0	0	1	1	0	1	0	1	2	0	1	0	0	1	0	0	0	0	1
GCF_000503895.1_ASM50389v1	0	1	1	1	1	0	0	1	1	1	0	2	0	1	0	2	1	1	1	1	0	1	1	1	0	1	0	1	0	1	1	0	1	1	1	1	1	1	1	0	1	0	1	1	1	0	0	0	1
GCF_000504545.1_ASM50454v1	0	2	3	0	4	0	0	1	1	1	0	4	0	3	0	1	2	2	4	0	0	5	1	1	0	1	0	3	0	1	1	0	1	1	4	5	0	3	2	0	2	0	1	1	1	0	1	0	2
GCF_000505725.1_ASM50572v1	0	0	3	0	1	0	0	1	1	0	0	1	0	1	0	1	1	0	1	0	0	2	1	0	0	1	0	3	0	1	1	0	1	1	0	2	0	1	1	0	1	0	0	1	0	0	0	0	1
GCF_000508205.1_ASM50820v1	0	2	5	0	2	0	0	1	1	1	0	2	0	4	0	1	1	0	4	0	0	3	1	1	0	2	0	5	0	1	1	0	1	1	2	2	0	3	1	0	1	0	1	3	0	0	0	0	1
GCF_000508225.1_ASM50822v1	0	0	1	0	1	0	0	1	1	1	0	1	0	1	0	1	1	0	1	0	0	1	1	0	0	1	0	1	0	1	1	0	1	1	1	1	1	1	2	0	1	0	1	1	0	0	0	0	1
GCF_000511325.1_ASM51132v1	0	3	4	0	3	0	0	1	1	1	0	2	0	5	0	1	2	0	5	0	0	4	1	1	0	2	0	4	0	1	1	0	1	1	2	3	0	3	1	0	1	0	1	2	1	0	1	0	1
GCF_000511355.1_ASM51135v1	0	1	5	0	2	0	0	1	1	1	0	2	0	3	0	1	1	0	2	0	0	3	2	1	0	1	0	5	0	1	1	0	1	2	3	1	0	5	1	0	1	0	1	1	1	0	0	0	1
GCF_000511385.1_ASM51138v1	0	1	4	0	2	0	0	1	2	1	0	2	0	3	0	1	1	0	2	0	0	3	1	1	0	1	0	4	0	1	1	0	1	1	2	1	0	4	1	0	1	0	1	1	1	0	0	0	1
GCF_000512205.2_ASM51220v2	0	2	3	1	2	0	0	1	1	1	0	2	0	2	0	1	1	1	1	1	0	2	1	1	0	1	0	3	0	1	1	0	1	1	1	1	2	1	1	0	1	0	1	1	1	0	0	0	1
GCF_000512355.1_ASM51235v1	0	1	2	0	1	0	1	0	1	1	0	1	0	1	0	1	1	0	2	0	0	1	1	1	0	1	0	1	0	1	1	0	1	1	1	2	0	1	1	0	2	0	1	1	1	0	0	0	1
GCF_000513215.1_DB11	0	2	3	0	3	0	0	1	1	1	0	4	0	3	0	1	2	1	4	0	0	4	1	1	0	1	0	3	0	1	1	0	1	1	4	5	1	4	2	0	3	0	1	2	0	0	1	0	2
GCF_000513295.1_MGMSRv2	0	1	2	1	1	0	0	1	1	1	0	1	0	2	0	1	1	1	1	1	0	1	1	1	0	1	0	2	0	1	1	0	1	1	1	1	1	2	1	0	1	0	1	1	1	0	0	0	1
GCF_000517305.1_ASM51730v1	0	2	6	0	2	0	0	1	1	2	0	2	0	3	0	1	1	0	4	0	0	3	1	1	0	1	0	6	0	1	1	0	1	1	2	2	0	3	1	0	1	0	1	2	0	0	0	0	1
GCF_000517405.1_ASM51740v1	0	1	2	0	1	0	0	1	1	1	0	2	0	2	0	1	2	1	1	0	0	3	1	0	0	1	0	2	0	1	1	0	1	1	2	2	0	2	2	0	2	0	1	1	1	0	0	0	1
GCF_000517425.1_ASM51742v1	0	2	3	0	3	0	0	1	1	1	0	3	0	3	0	1	2	2	4	0	0	4	1	1	0	1	0	3	0	1	1	0	1	1	4	3	1	3	2	0	2	0	1	1	1	0	0	0	1
GCF_000517565.1_ASM51756v1	0	1	2	1	0	1	1	0	1	1	0	1	0	1	0	1	1	1	1	1	0	1	1	1	0	2	0	2	0	1	1	0	1	1	1	1	1	1	1	0	1	0	1	1	1	0	0	0	1
GCF_000517605.1_ASM51760v1	0	1	3	0	1	0	0	1	1	1	0	1	0	2	0	1	1	1	2	1	0	1	1	1	0	1	0	3	0	1	1	0	1	1	1	1	1	3	1	0	1	0	1	1	1	0	0	0	1
GCF_000520015.2_ASM52001v2	0	2	3	0	3	0	0	1	1	1	0	4	0	3	0	1	2	1	4	0	0	3	1	1	0	1	0	3	0	1	1	0	1	1	4	4	0	4	2	0	4	0	2	2	0	0	1	0	2
GCF_000521505.1_ASM52150v1	0	1	2	0	1	0	0	1	1	1	0	1	0	1	0	1	1	0	1	0	0	1	1	0	0	1	0	2	0	1	1	0	1	1	1	1	0	1	1	0	1	0	1	1	0	0	0	0	1
GCF_000521605.1_ASM52160v1	0	1	3	0	2	0	0	1	1	0	0	3	0	3	0	1	2	0	3	0	0	4	1	0	0	1	0	3	0	3	1	0	1	1	0	3	0	2	1	0	2	0	0	2	0	0	1	0	1
GCF_000521695.1_ASM52169v1	0	1	3	0	2	0	0	1	1	0	0	3	0	3	0	1	2	0	3	0	0	4	1	0	0	1	0	3	0	3	1	0	1	1	0	3	0	2	1	0	2	0	0	2	0	0	1	0	1
GCF_000525675.1_ASM52567v1	0	1	1	0	1	0	1	0	1	0	0	1	0	1	0	1	1	0	1	0	0	1	1	0	0	1	0	2	0	1	1	0	1	1	0	1	0	1	2	0	1	0	0	1	0	0	0	0	1
GCF_000530755.1_W_O_volvulus_Cameroon_v3	0	0	1	0	1	0	0	1	1	1	0	1	0	1	0	1	1	0	1	0	0	1	1	0	0	1	0	1	0	1	1	0	1	1	1	1	0	1	1	0	1	0	0	1	0	0	0	0	1
GCF_000550765.1_ASM55076v1	0	1	5	1	1	0	0	1	1	0	0	1	0	2	0	1	1	1	1	1	0	1	1	1	0	1	0	5	0	1	1	0	1	1	1	1	1	5	1	0	1	0	1	1	1	0	0	0	1
GCF_000568815.1_ASM56881v1	0	1	2	0	0	1	1	0	1	1	0	1	0	1	0	1	2	1	1	1	0	2	1	1	0	1	0	2	0	1	1	0	1	1	0	2	1	1	1	0	1	0	1	1	0	0	1	0	1
GCF_000582515.1_ASM58251v1	0	2	3	0	2	0	0	1	1	1	0	3	0	3	0	1	2	1	4	0	0	4	3	1	0	1	0	3	0	1	1	0	1	1	4	9	1	4	2	0	2	0	1	2	0	0	1	0	2
GCF_000585995.1_ASM58599v1	0	2	5	0	2	0	0	1	1	1	0	2	0	4	0	1	1	0	4	0	0	3	1	1	0	1	0	5	0	1	1	0	1	1	2	2	0	3	1	0	1	0	1	2	0	0	0	0	1
GCF_000590475.1_ASM59047v1	0	2	4	0	2	0	0	1	1	1	0	2	0	2	0	1	2	0	3	0	0	2	1	1	0	1	0	4	0	1	1	0	1	1	2	2	0	3	1	0	1	0	1	1	1	0	1	0	1
GCF_000590795.1_ASM59079v1	0	1	3	1	1	0	0	1	1	1	0	1	0	2	0	1	1	1	1	1	0	2	1	1	0	1	0	3	0	1	1	0	2	1	1	1	1	3	1	0	1	0	1	1	1	0	0	0	1
GCF_000590865.2_ASM59086v2	0	1	3	0	1	0	0	1	1	1	0	1	0	1	0	1	1	1	1	0	0	1	1	0	0	1	0	3	0	0	1	0	1	1	1	1	1	3	1	0	1	0	0	1	0	0	0	0	1
GCF_000590925.1_ASM59092v1	0	1	2	1	1	0	0	1	1	1	0	1	0	2	0	1	1	0	1	0	0	1	1	1	0	1	0	2	0	1	1	0	1	1	1	1	0	2	1	0	1	0	1	1	1	0	0	0	1
GCF_000599985.1_ASM59998v1	0	1	2	0	2	0	1	0	1	1	0	2	0	2	0	1	2	1	2	0	0	3	1	0	0	1	0	2	0	2	1	0	1	2	1	2	1	2	1	1	1	0	0	2	0	0	0	0	1
GCF_000600005.1_ASM60000v1	0	1	4	0	2	0	0	1	1	1	0	2	0	2	0	2	2	1	3	0	0	3	1	1	0	1	0	4	0	1	1	0	1	1	2	2	1	1	1	0	1	0	1	1	1	0	0	0	1
GCF_000612485.1_ASM61248v1	0	2	3	1	2	0	0	1	1	1	0	2	0	2	0	1	1	0	2	0	0	2	1	1	0	1	0	3	0	0	1	0	1	1	2	1	1	2	1	0	1	0	1	1	1	0	1	0	1
GCF_000612685.1_scf7180000000004	0	1	2	1	1	0	0	1	1	1	0	1	0	1	0	1	1	0	1	0	0	1	1	1	0	1	0	2	0	1	1	0	1	1	1	1	1	1	1	0	1	0	1	1	1	0	0	0	1
GCF_000619905.2_ASM61990v2	0	1	1	1	1	0	0	1	1	1	0	1	0	1	0	1	2	0	1	0	0	1	1	1	0	1	0	1	0	1	1	0	1	1	1	1	1	1	1	0	1	0	1	1	1	0	0	0	1
GCF_000632805.1_ASM63280v1	0	1	2	1	1	0	0	1	1	2	0	1	0	2	0	1	1	1	1	1	0	2	2	2	0	1	0	2	0	2	1	0	1	1	1	1	1	1	1	0	1	0	1	1	1	0	1	0	1
GCF_000632845.1_ASM63284v1	0	0	1	0	1	0	0	1	1	1	0	1	0	1	0	1	1	0	1	0	0	1	1	0	0	1	0	1	0	1	1	0	1	1	1	1	1	1	1	0	1	0	1	1	0	0	0	0	1
GCF_000632985.1_ASM63298v1	0	0	1	0	1	0	0	1	1	1	0	1	0	1	0	1	1	0	1	0	0	1	1	0	0	1	0	1	1	1	1	0	1	1	0	1	0	1	1	0	1	0	0	1	0	0	0	0	1
GCF_000635915.2_ASM63591v2	0	2	2	1	1	0	0	1	1	1	0	1	0	2	0	1	1	0	2	0	0	1	1	1	0	1	0	2	0	1	1	0	1	1	1	1	1	2	1	0	1	0	1	1	1	0	0	0	1
GCF_000648515.1_ASM64851v1	0	2	3	0	4	0	0	1	1	1	0	4	0	3	0	1	2	2	4	0	0	4	1	1	0	1	0	3	0	1	1	0	1	1	4	5	0	4	2	0	2	0	1	1	1	0	1	0	2
GCF_000689415.1_PKB13	0	2	4	1	1	0	0	1	1	1	0	2	0	3	0	1	1	0	3	0	0	4	1	1	0	1	0	4	0	1	1	0	1	1	1	2	0	3	1	0	1	0	1	1	1	0	1	0	1
GCF_000695995.1_ASM69599v1	0	2	7	0	4	0	0	1	1	1	0	4	0	3	0	1	2	1	0	0	0	4	1	1	0	1	0	7	0	1	1	0	1	1	4	5	1	4	2	0	2	0	1	2	0	0	1	1	2
GCF_000696485.1_ASM69648v1	0	2	2	0	2	0	0	1	1	1	0	3	0	3	0	1	2	0	4	0	0	4	1	0	0	2	0	2	0	1	1	0	1	1	3	2	0	2	2	0	1	0	1	1	1	0	0	0	1
GCF_000697965.2_ASM69796v2	0	1	5	1	1	0	0	1	1	2	0	1	0	2	0	1	1	1	3	1	0	1	1	1	0	1	0	5	0	1	1	0	2	1	1	1	2	5	1	0	1	0	1	1	2	0	1	0	1
GCF_000698845.1_ASM69884v1	0	1	3	0	1	0	0	1	1	1	0	1	0	2	0	1	1	1	2	1	0	1	1	1	0	1	0	3	0	1	1	0	1	1	1	1	1	3	1	0	1	0	1	1	1	0	0	0	1
GCF_000699025.1_ASM69902v1	0	1	3	1	1	0	0	1	1	1	0	1	0	2	0	1	1	1	1	1	0	2	1	1	0	1	0	3	0	1	1	0	2	1	1	1	1	3	1	0	1	0	1	1	1	0	0	0	1
GCF_000715175.2_ASM71517v2	0	1	2	1	1	0	0	1	1	1	0	1	0	1	0	1	1	1	1	1	0	1	2	1	0	1	0	2	0	0	1	0	1	1	1	1	1	3	1	0	1	0	1	1	1	0	0	0	2
GCF_000723165.1_JAG1	0	2	4	0	3	0	0	1	1	1	0	3	0	3	0	2	1	0	4	0	0	6	1	1	0	1	0	2	0	1	1	0	1	1	3	4	0	2	2	0	2	0	1	2	1	0	1	0	1
GCF_000725385.1_ASM72538v1	0	1	2	1	1	0	0	1	1	1	0	1	0	2	0	1	1	1	1	1	0	2	1	1	0	1	0	2	0	1	1	0	1	1	1	1	1	1	1	0	1	0	1	1	1	0	1	0	1
GCF_000730165.1_ASM73016v2	0	2	4	1	1	0	0	1	1	1	0	1	0	1	0	1	1	2	2	2	0	2	1	1	0	1	0	4	0	1	1	0	1	1	2	1	2	4	1	0	1	0	1	1	1	0	1	0	1
GCF_000730245.1_ASM73024v1	0	1	1	0	1	0	0	1	1	1	0	1	0	1	0	1	1	0	1	0	0	1	1	0	0	1	0	1	0	1	1	0	1	1	1	1	0	1	2	0	1	0	0	1	0	0	0	0	1
GCF_000730385.1_ASM73038v1	0	1	1	0	2	0	0	1	1	1	0	2	0	4	0	1	4	0	3	0	0	3	0	0	0	1	0	1	0	1	1	0	1	4	0	3	0	2	2	0	1	0	1	2	0	0	0	0	1
GCF_000731315.1_RG540_Ch_pA	0	1	3	0	1	0	0	1	1	1	0	1	0	2	0	1	1	1	2	0	0	1	1	1	0	1	0	3	0	1	1	0	1	1	1	1	1	3	1	0	1	0	1	1	2	0	0	0	1
GCF_000734975.2_ASM73497v2	0	2	2	0	2	0	0	2	1	1	0	3	0	3	0	1	2	0	4	0	0	4	1	0	0	2	0	2	0	1	1	0	1	1	3	2	0	2	2	0	1	0	1	1	1	0	0	0	1
GCF_000736415.1_ASM73641v1	0	1	2	0	0	1	1	0	1	1	0	2	0	2	0	1	1	0	1	2	0	2	1	0	0	1	0	1	0	1	1	0	1	1	0	2	1	1	1	0	1	0	0	1	0	0	1	0	1
GCF_000737325.1_ASM73732v2	0	1	2	1	2	1	1	1	1	1	0	1	0	1	0	1	1	2	1	2	0	1	1	1	0	1	0	2	0	1	1	1	1	0	2	1	2	2	1	0	2	0	1	2	1	0	0	0	2
GCF_000738435.1_ASM73843v1	0	1	2	0	1	0	0	1	1	1	0	2	0	2	0	1	1	0	1	0	0	1	1	1	0	1	0	2	0	1	1	0	1	1	1	1	0	1	1	0	1	0	1	1	0	0	0	0	1
GCF_000739375.1_ASM73937v1	0	3	9	0	4	0	0	1	1	1	0	5	0	4	0	1	3	0	4	0	0	5	1	1	0	2	0	9	0	0	2	0	1	1	4	1	4	3	2	0	2	0	3	2	1	0	1	0	2
GCF_000739435.1_ASM73943v1	0	1	3	0	2	0	0	1	1	0	0	3	0	3	0	1	2	0	3	0	0	5	1	0	0	1	0	3	0	3	2	0	1	1	0	3	0	2	1	0	2	0	0	2	0	0	1	0	1
GCF_000740275.1_ASM74027v1	0	1	3	1	1	0	0	1	1	1	0	1	0	2	0	1	1	1	2	1	0	2	1	1	0	1	0	3	0	1	1	0	2	1	1	1	1	3	1	0	1	0	1	1	1	0	0	0	1
GCF_000740335.1_ASM74033v1	0	1	3	1	1	0	0	1	1	1	0	1	0	2	0	1	1	1	2	1	0	2	1	1	0	1	0	3	0	1	1	0	2	1	1	1	1	3	1	0	1	0	1	1	1	0	0	0	1
GCF_000742835.1_ASM74283v1	0	1	2	0	1	0	0	1	1	1	0	1	0	1	0	1	1	1	1	1	0	1	1	0	0	1	0	2	0	1	1	0	1	1	0	1	1	1	1	0	1	0	1	1	0	0	0	0	1
GCF_000743945.1_ASM74394v1	0	1	2	0	1	0	0	1	1	1	0	1	0	1	0	1	1	0	1	0	0	2	1	0	0	1	0	2	0	1	1	0	1	1	0	1	0	1	1	0	1	0	1	1	0	0	0	0	1
GCF_000746525.1_ASM74652v1	0	2	6	0	2	0	0	1	1	1	0	2	0	3	0	1	2	0	4	0	0	5	1	1	0	1	0	6	0	1	1	0	1	1	1	1	0	3	1	0	1	0	2	1	1	0	1	0	1
GCF_000746585.1_ASM74658v2	0	1	1	0	1	0	0	1	1	1	0	1	0	1	0	1	1	1	1	0	0	1	1	0	0	1	0	1	0	1	1	0	1	1	1	1	1	1	2	0	1	0	0	1	0	0	0	0	1
GCF_000746645.1_ASM74664v1	0	1	6	0	3	0	0	1	1	1	0	4	0	3	0	1	4	0	4	0	0	3	1	0	0	1	0	6	0	2	1	0	1	2	0	2	0	3	2	0	2	0	0	2	0	0	0	0	1
GCF_000747565.1_ASM74756v1	0	2	3	0	4	0	0	1	2	1	0	4	0	3	0	1	2	1	4	0	0	4	1	1	0	1	0	3	0	1	1	0	1	1	4	2	0	4	2	0	3	0	1	2	0	0	1	0	2
GCF_000754275.1_ASM75427v1	0	1	4	0	2	0	0	1	2	0	0	2	0	3	0	1	1	0	2	0	0	4	1	0	0	1	0	4	0	2	1	0	1	1	0	3	0	2	1	0	1	0	0	2	0	0	1	0	1
GCF_000755985.1_ASM75598v1	0	1	4	1	2	0	0	2	1	1	0	2	0	3	0	2	1	0	2	0	0	2	1	1	0	1	0	3	0	0	1	0	2	1	2	1	1	2	1	0	1	0	1	1	1	0	1	0	1
GCF_000756005.1_ASM75600v1	0	1	5	1	3	0	0	1	1	1	0	2	0	4	0	1	1	0	3	0	0	3	1	1	0	1	0	5	0	0	1	0	2	1	3	1	1	2	1	0	1	0	1	1	1	0	1	0	1
GCF_000757785.1_ASM75778v1	0	2	3	0	4	0	0	1	1	1	0	4	0	3	0	1	1	3	4	0	0	4	1	1	0	1	0	3	0	1	1	0	1	1	4	5	1	4	2	0	2	0	1	1	1	0	1	0	2
GCF_000757795.1_ASM75779v1	0	2	4	1	1	0	0	1	1	0	0	1	0	1	0	1	1	1	1	1	0	1	1	1	0	1	0	4	0	1	1	0	1	1	2	1	2	3	1	1	1	0	1	1	1	0	1	0	1
GCF_000757825.1_ASM75782v1	0	2	3	0	4	0	0	1	1	1	0	4	0	3	0	1	2	2	4	0	0	4	1	1	0	1	0	3	0	1	1	0	1	1	4	4	0	4	2	0	2	0	1	2	0	0	1	0	2
GCF_000759475.1_ASM75947v1	0	2	3	0	4	0	0	1	1	1	0	3	0	3	0	1	2	3	4	0	0	4	1	0	0	1	0	3	0	1	1	0	1	1	4	4	0	4	2	0	2	0	1	2	0	0	1	0	1
GCF_000759535.1_ASM75953v1	0	3	6	0	3	0	0	1	1	1	0	2	0	4	0	1	2	0	5	0	0	4	1	1	0	1	0	6	0	1	1	0	1	1	2	2	0	4	1	0	1	0	1	1	1	0	0	0	1
GCF_000761155.1_ASM76115v1	0	2	7	0	2	0	0	1	1	1	0	2	0	3	0	1	2	0	4	0	0	3	1	1	0	1	0	7	0	1	1	0	1	1	2	2	0	3	1	0	1	0	1	2	0	0	0	0	1
GCF_000761195.1_ASM76119v1	0	2	5	0	2	0	0	1	1	1	0	2	0	4	0	1	2	0	4	0	0	3	1	1	0	1	0	5	0	1	1	0	1	1	2	2	0	3	1	0	1	0	1	2	0	0	0	0	1
GCF_000763535.1_ASM76353v2	0	1	2	0	4	0	0	1	1	1	0	4	0	5	0	3	2	0	4	0	0	6	2	0	0	2	0	1	0	2	1	0	1	5	0	2	0	3	3	0	3	0	1	3	0	0	0	0	1
GCF_000764535.1_ASM76453v1	0	1	3	1	2	0	0	1	1	1	0	1	0	2	0	1	1	1	1	1	0	1	1	1	0	1	0	3	0	1	1	0	1	1	1	1	1	3	1	0	1	0	1	1	1	0	0	0	1
GCF_000764555.1_ASM76455v1	0	0	3	0	1	0	0	1	1	0	0	1	0	1	0	1	1	0	1	0	0	2	1	0	0	1	0	3	0	1	1	0	1	1	0	1	0	1	1	0	1	0	0	1	0	0	0	0	1
GCF_000767465.1_ASM76746v1	0	1	2	1	2	0	0	1	1	1	0	1	0	2	0	1	2	1	2	1	0	1	1	1	0	1	0	3	0	1	1	0	1	1	1	1	1	3	1	0	1	0	1	1	1	0	0	0	1
GCF_000767615.3_ASM76761v3	0	3	4	1	2	0	0	1	1	1	0	2	0	3	0	1	1	0	3	0	0	2	1	1	0	2	0	4	0	1	1	0	2	1	2	1	3	2	1	0	1	0	1	1	1	0	1	0	1
GCF_000770115.1_ASM77011v2	0	1	6	0	8	0	0	1	1	1	0	5	0	6	0	5	6	0	5	0	0	11	2	0	0	2	0	4	0	3	1	0	2	12	0	3	0	6	4	0	4	0	0	3	0	0	0	0	1
GCF_000772105.1_ASM77210v1	0	1	5	0	6	0	0	1	1	1	0	4	0	6	0	4	6	0	6	0	0	8	3	0	0	2	0	4	0	3	1	0	1	10	0	3	0	5	4	0	3	0	1	3	0	0	0	0	1
GCF_000783435.2_ASM78343v2	0	2	2	1	3	0	0	1	1	1	0	2	0	2	0	2	1	0	2	0	0	4	1	1	0	1	0	2	0	0	2	0	1	1	2	1	1	2	1	0	2	0	1	1	1	0	1	0	1
GCF_000783775.2_ASM78377v2	0	5	3	0	5	0	0	1	1	1	0	5	0	4	0	2	5	0	7	0	0	9	2	1	0	2	0	3	0	1	1	0	1	1	6	5	2	7	3	0	3	0	2	2	1	0	0	0	3
GCF_000783935.2_ASM78393v2	0	2	3	0	4	0	0	1	1	1	0	5	0	3	0	1	2	2	4	0	0	4	1	1	0	1	0	3	0	1	1	0	1	1	4	5	0	4	2	0	2	0	1	1	1	0	1	0	2
GCF_000784875.1_ASM78487v3	0	2	3	0	4	0	0	1	1	1	0	4	0	3	0	1	2	2	4	0	0	4	1	0	0	1	0	3	0	1	1	0	1	1	4	4	1	4	3	0	2	0	1	2	0	0	0	0	1
GCF_000784965.1_ASM78496v1	0	2	3	0	3	0	0	1	1	1	0	4	0	3	0	1	2	2	4	0	0	5	1	1	0	1	0	3	0	1	1	0	1	1	4	5	0	3	2	0	2	0	1	1	1	0	1	0	2
GCF_000785705.2_ASM78570v2	0	1	3	0	1	0	0	1	1	2	0	2	0	2	0	1	1	0	2	0	0	2	1	0	0	1	0	3	0	1	1	0	1	1	1	2	0	1	1	0	2	0	1	1	0	0	0	0	1
GCF_000786695.1_ASM78669v1	0	1	4	0	2	0	0	1	1	1	0	1	0	2	0	1	1	0	2	0	0	2	1	1	0	1	0	3	0	1	1	0	1	1	2	1	1	2	1	0	1	0	1	1	1	0	1	0	1
GCF_000788395.1_ASM78839v1	0	1	3	0	4	0	0	1	1	1	0	4	0	6	0	2	3	0	7	0	0	7	1	0	0	2	0	2	0	3	1	0	1	4	0	5	0	3	2	0	3	0	1	3	0	0	0	0	1
GCF_000800255.1_ASM80025v1	0	3	7	0	3	0	0	1	1	1	0	2	0	4	0	1	2	0	5	0	0	4	1	1	0	2	0	7	0	1	1	0	1	1	2	2	0	3	1	0	1	0	1	1	1	0	1	0	1
GCF_000800725.1_ASM80072v2	0	4	3	0	3	0	0	1	1	1	0	5	0	4	0	2	2	2	5	0	0	6	2	1	0	1	0	3	0	1	1	0	1	1	4	7	1	4	2	0	2	0	1	1	2	0	1	0	2
GCF_000801145.1_ASM80114v1	0	1	3	0	2	0	0	1	1	0	0	3	0	3	0	1	2	0	3	0	0	5	1	0	0	1	0	3	0	3	1	0	1	1	0	3	0	2	1	0	2	0	0	2	0	0	1	0	1
GCF_000801275.2_ASM80127v1	0	1	5	0	4	0	0	1	1	1	0	4	0	5	0	3	5	0	4	0	0	7	2	0	0	2	0	3	0	2	1	0	1	7	1	3	0	3	3	0	3	0	1	3	0	0	0	1	1
GCF_000801295.1_ASM80129v1	0	1	1	0	1	0	0	1	1	1	0	1	0	1	0	1	1	0	1	0	0	1	1	1	0	1	0	1	0	1	1	0	1	1	1	1	0	1	1	1	1	0	1	1	1	0	0	0	1
GCF_000801755.2_ASM80175v2	0	2	3	0	4	0	0	1	1	1	0	4	0	3	0	1	2	2	4	0	0	4	1	1	0	1	0	3	0	1	1	0	1	1	4	5	0	4	2	0	2	0	1	2	0	0	1	0	2
GCF_000803645.1_ASM80364v1	0	1	1	1	1	0	0	1	1	1	0	1	0	1	0	1	1	1	1	1	0	2	1	1	0	1	0	1	0	1	1	0	1	1	1	1	1	1	1	0	1	0	1	1	1	0	0	0	1
GCF_000807275.1_ASM80727v1	0	1	2	0	2	0	1	0	1	1	0	2	0	2	0	1	2	1	2	0	0	3	1	0	0	1	0	2	0	2	1	0	1	1	1	2	1	2	1	0	1	0	0	2	0	0	0	0	1
GCF_000812665.2_ASM81266v2	0	1	3	0	1	0	0	1	1	1	0	1	0	2	0	2	1	0	1	0	0	1	1	1	0	1	0	3	0	1	1	0	1	1	1	1	0	3	1	0	1	0	1	1	0	0	0	0	1
GCF_000815025.1_ASM81502v1	0	0	1	0	1	0	1	0	1	1	0	1	0	1	0	1	1	0	1	0	0	1	1	0	0	1	0	1	0	1	1	0	1	1	1	1	1	1	1	0	1	0	1	1	1	0	0	0	1
GCF_000815105.2_ASM81510v2	0	3	4	1	2	0	0	1	3	1	0	2	0	3	0	2	1	0	3	0	0	2	3	1	0	1	0	4	0	1	1	0	2	1	2	1	3	2	1	0	1	0	1	1	1	0	1	0	1
GCF_000815185.1_ASM81518v1	0	2	2	1	2	0	0	1	1	1	0	1	0	2	0	1	1	1	2	1	0	2	1	1	0	1	0	2	1	1	1	0	1	1	2	1	1	1	1	0	1	0	1	1	1	0	0	0	1
GCF_000815225.1_ASM81522v1	0	0	3	0	1	0	0	1	1	0	0	1	0	1	0	1	1	0	1	0	0	2	1	0	0	1	0	3	0	1	1	0	1	1	0	1	0	1	1	0	1	0	0	1	0	0	0	0	1
GCF_000816185.1_ASM81618v1	0	1	3	0	0	1	1	0	1	1	0	1	0	1	0	1	1	0	2	1	0	1	1	0	0	1	0	3	0	1	1	0	1	1	0	2	0	1	1	0	1	0	0	1	0	0	1	0	1
GCF_000816245.1_ASM81624v1	0	1	3	0	0	1	1	0	1	1	0	1	0	2	0	1	1	0	2	1	0	2	1	0	0	1	0	3	0	1	1	0	1	1	0	3	0	1	1	0	1	0	0	1	0	0	1	0	1
GCF_000816305.1_ASM81630v1	0	1	3	0	0	1	1	0	1	1	0	1	0	2	0	1	1	0	2	1	0	2	1	0	0	1	0	3	0	1	2	0	1	1	0	3	0	1	1	0	1	0	0	1	0	0	1	0	1
GCF_000816345.1_ASM81634v1	0	1	3	0	0	1	1	0	1	1	0	1	0	1	0	1	1	0	2	1	0	2	1	0	0	1	0	3	0	1	1	0	1	1	0	2	0	1	1	0	1	0	0	1	0	0	1	0	1
GCF_000816785.1_ASM81678v1	0	1	3	0	0	1	1	0	1	1	0	1	0	2	0	1	1	0	2	1	0	2	1	0	0	1	0	3	0	1	1	0	1	1	0	3	0	1	1	0	1	0	0	1	0	0	1	0	1
GCF_000816845.1_ASM81684v1	0	1	3	0	1	0	0	1	1	1	0	1	0	2	0	1	1	1	2	1	0	1	1	1	0	1	0	3	0	1	1	0	1	1	1	1	1	3	1	0	1	0	1	1	1	0	0	0	1
GCF_000817955.1_ASM81795v1	0	1	3	1	1	0	0	1	1	1	0	1	0	2	0	1	2	0	2	0	0	1	1	1	0	1	0	3	0	1	1	0	1	1	1	1	0	1	1	0	1	0	1	1	1	0	1	0	1
GCF_000817975.1_ASM81797v1	0	2	6	0	2	0	0	1	1	1	0	2	0	2	0	1	2	0	3	0	0	3	1	1	0	1	0	6	0	1	1	0	1	1	2	2	0	3	1	0	2	0	1	1	1	0	0	0	1
GCF_000818015.1_ASM81801v1	0	2	4	0	2	0	0	1	1	1	0	2	0	2	0	1	2	0	3	0	0	2	1	1	0	1	0	4	0	1	1	0	1	1	2	2	0	3	1	0	1	0	1	1	1	0	1	0	1
GCF_000818035.1_ASM81803v1	0	1	4	0	2	0	0	1	1	1	0	2	0	3	0	1	2	1	3	0	0	3	2	0	0	1	0	4	0	2	1	0	1	1	2	2	0	1	1	1	1	0	1	1	1	0	0	0	2
GCF_000819565.1_ASM81956v1	0	1	2	1	1	0	0	1	1	1	0	1	0	2	0	1	1	0	2	0	0	2	1	1	0	1	0	2	0	1	1	0	1	1	1	1	0	2	1	0	1	0	1	1	1	0	0	0	1
GCF_000827125.1_ASM82712v1	0	1	3	1	1	0	0	1	1	1	0	1	0	2	0	1	1	1	2	0	0	1	1	1	0	1	0	3	0	1	1	0	1	1	1	1	0	2	1	0	2	0	1	1	1	0	1	0	2
GCF_000827855.1_ASM82785v1	0	0	1	0	1	0	0	1	1	0	0	1	0	1	0	1	1	0	1	0	0	1	1	0	0	1	0	1	0	1	0	0	1	1	0	1	0	1	2	0	1	0	0	1	0	0	0	0	1
GCF_000828475.1_ASM82847v1	0	1	1	1	1	0	0	2	1	1	0	1	0	1	0	1	1	1	1	1	0	1	1	1	0	1	0	1	0	1	1	0	1	1	1	1	1	1	1	0	1	0	2	1	1	0	0	0	1
GCF_000828515.1_ASM82851v1	0	1	1	0	1	0	0	1	1	1	0	1	0	1	0	1	1	1	1	0	0	1	1	0	0	1	0	1	0	1	1	0	1	1	1	1	0	1	1	0	1	0	1	1	0	0	0	0	1
GCF_000828615.1_ASM82861v1	0	1	1	0	1	0	0	1	0	1	0	1	0	1	0	1	1	0	1	0	0	1	1	1	0	1	0	1	0	1	1	0	1	1	1	1	0	1	1	0	1	0	1	1	1	0	0	0	1
GCF_000828635.1_ASM82863v1	0	1	2	1	1	0	0	1	1	1	0	1	0	1	0	1	1	0	1	0	0	1	1	1	0	1	0	2	0	1	1	0	1	1	1	1	1	1	1	0	1	0	1	1	1	0	1	0	1
GCF_000828815.1_ASM82881v1	0	0	1	0	1	0	0	1	1	0	0	1	0	1	0	1	1	0	1	0	0	1	1	0	0	1	0	1	0	1	1	0	1	1	1	1	1	1	1	0	1	0	0	1	0	0	0	0	1
GCF_000828835.1_ASM82883v1	0	1	1	1	1	0	0	1	0	1	0	1	0	1	0	1	1	1	1	1	0	1	1	1	0	1	0	1	0	0	1	0	1	1	1	1	1	1	1	0	1	0	1	1	1	0	0	0	1
GCF_000828875.1_ASM82887v1	0	1	6	1	2	0	0	1	1	1	0	2	0	3	0	1	1	0	2	0	0	2	1	1	0	1	0	6	0	1	1	0	2	1	2	2	1	2	1	0	1	0	1	1	1	0	1	0	1
GCF_000828895.1_ASM82889v1	0	1	2	0	1	0	0	1	1	1	0	1	0	1	0	1	1	0	1	0	0	2	1	1	0	1	0	2	0	1	1	0	1	1	1	1	0	1	1	0	1	0	1	1	1	0	0	0	1
GCF_000828915.1_ASM82891v1	0	1	2	0	1	0	0	1	1	1	0	1	0	1	0	1	1	0	1	0	0	2	1	1	0	1	0	2	0	1	1	0	1	1	1	1	0	1	1	0	1	0	1	1	1	0	0	0	1
GCF_000828975.1_ASM82897v1	0	1	1	1	1	0	0	1	1	1	0	1	0	1	0	1	1	0	1	0	0	1	1	1	0	1	0	1	0	1	1	0	1	1	1	1	1	1	1	0	1	0	1	1	1	0	0	0	1
GCF_000829315.1_ASM82931v1	0	0	1	0	1	0	0	1	1	1	0	1	0	1	0	1	1	0	1	0	0	1	1	0	0	1	0	1	0	1	1	0	1	1	1	1	0	1	1	0	1	0	0	1	0	0	0	0	1
GCF_000829415.1_ASM82941v1	0	4	2	0	4	0	0	1	1	1	0	3	0	4	0	1	2	0	6	0	0	4	1	1	0	1	0	2	0	0	1	0	1	1	2	2	0	4	1	0	1	0	1	2	0	0	0	0	1
GCF_000830985.1_ASM83098v1	0	1	1	0	2	0	0	1	1	1	0	2	0	2	0	1	1	0	2	0	0	2	1	1	0	1	0	1	0	1	1	0	1	1	1	2	0	2	1	0	1	0	1	1	1	0	0	0	1
GCF_000831005.1_ASM83100v1	0	1	1	0	2	0	0	1	1	1	0	2	0	2	0	1	1	0	2	0	0	2	1	0	0	1	0	1	0	1	1	0	1	0	1	2	0	2	1	0	1	0	1	1	1	0	0	0	1
GCF_000831585.1_ASM83158v1	0	3	3	0	3	0	0	1	1	1	0	2	0	5	0	1	2	0	5	0	0	4	1	1	0	2	0	3	0	1	1	0	1	1	2	3	0	3	1	0	1	0	1	2	1	0	1	0	1
GCF_000832305.1_ASM83230v1	0	1	4	1	3	0	0	1	1	1	0	3	0	3	0	2	1	0	2	0	0	4	2	1	0	1	0	4	0	1	1	0	1	1	3	1	2	5	1	0	1	0	1	1	1	0	0	0	1
GCF_000834215.1_ASM83421v1	0	2	6	0	3	0	0	1	1	1	0	3	0	3	0	1	1	1	1	0	0	4	1	1	0	1	0	6	0	1	1	0	1	1	3	5	1	4	2	0	2	0	2	2	0	0	1	0	2
GCF_000834355.1_ASM83435v1	0	2	3	0	3	0	0	1	1	1	0	3	0	3	0	1	2	1	4	0	0	4	1	1	0	1	0	3	0	1	1	0	1	1	4	7	1	4	2	0	2	0	1	2	0	0	1	0	2
GCF_000834395.1_ASM83439v1	0	2	3	0	3	0	0	1	1	1	0	3	0	3	0	1	2	1	4	0	0	4	1	2	0	1	0	3	0	1	1	0	1	1	4	5	1	4	2	0	2	0	1	2	0	0	1	0	2
GCF_000834455.1_ASM83445v1	0	2	3	0	3	0	0	1	1	1	0	3	0	3	0	1	2	1	4	0	0	4	1	1	0	1	0	3	0	1	1	0	1	1	4	5	1	4	2	0	2	0	1	2	0	0	1	0	2
GCF_000834515.1_ASM83451v1	0	2	3	0	3	0	0	1	1	1	0	3	0	3	0	1	2	1	4	0	0	4	1	1	0	1	0	3	0	1	1	0	1	1	4	5	1	4	2	0	2	0	1	2	0	0	1	0	2
GCF_000834865.1_ASM83486v1	0	2	3	0	3	0	0	1	1	1	0	3	0	3	0	1	2	1	4	0	0	4	1	1	0	1	0	3	0	1	1	0	1	1	3	5	1	4	2	0	2	0	2	2	0	0	1	0	2
GCF_000931465.1_ASM93146v1	0	2	5	0	2	0	0	1	1	1	0	2	0	4	0	1	2	0	4	0	0	3	1	1	0	1	0	5	0	1	1	0	1	1	2	3	3	3	2	0	1	0	1	2	0	0	0	0	1
GCF_000934605.2_ASM93460v2	0	3	4	1	2	0	0	1	1	1	0	2	0	3	0	1	1	0	3	0	0	2	1	1	0	1	0	4	0	1	1	0	2	1	2	1	3	2	1	0	1	0	1	1	1	0	1	0	1
GCF_000935025.1_ASM93502v1	0	1	2	1	1	0	0	1	1	1	0	1	0	1	0	1	1	1	1	1	0	1	1	1	0	1	0	2	0	1	1	0	1	1	1	1	2	2	1	0	1	0	1	1	1	0	0	0	1
GCF_000940805.1_ASM94080v1	0	0	1	0	2	0	0	1	1	1	0	2	0	1	0	2	1	0	2	0	0	2	1	0	0	2	0	0	0	1	1	0	1	1	1	2	0	2	2	0	1	0	1	2	1	0	0	0	1
GCF_000940995.1_ASM94099v1	0	1	1	0	5	0	0	1	1	1	0	3	0	12	0	7	4	0	4	0	0	7	2	1	0	2	0	1	0	2	2	0	1	7	1	3	0	4	3	0	3	0	1	6	0	0	1	0	2
GCF_000943805.1_ASM94380v1	0	2	3	1	2	0	0	1	1	1	0	2	0	2	0	1	1	1	1	1	0	1	1	1	0	1	0	3	0	1	1	0	1	1	1	1	2	1	1	0	1	0	1	1	1	0	0	0	1
GCF_000953015.1_Candidatus_Methylopumilus_turicensis_MMS-10A-171	0	1	2	0	1	0	0	1	1	1	0	1	0	1	0	1	1	0	1	0	0	1	1	1	0	1	0	2	0	1	1	0	1	1	1	1	1	1	1	0	1	0	1	1	0	0	0	0	1
GCF_000953135.1_LFA	0	1	3	0	1	0	1	0	1	2	0	1	0	1	0	1	1	0	2	0	0	1	1	1	0	1	0	1	0	1	1	0	1	1	1	2	1	1	3	0	1	0	1	1	1	0	0	0	1
GCF_000953355.1_XNC2	0	2	3	0	4	0	0	1	1	1	0	4	0	3	0	1	2	1	4	0	0	4	1	0	0	1	0	3	0	1	1	0	1	1	3	5	1	4	2	0	2	0	1	2	0	0	0	0	2
GCF_000953435.1_CEM1.1	0	0	1	0	1	0	0	1	1	0	0	1	0	1	0	1	1	0	1	0	0	1	1	0	0	1	0	1	0	1	1	0	1	1	0	1	0	1	1	0	1	0	0	1	0	0	0	0	1
GCF_000953455.1_Ppseudo_Pac	0	3	4	0	3	0	0	3	1	1	0	2	0	3	0	1	2	0	5	0	0	3	1	1	0	1	0	4	0	1	1	0	1	1	2	2	0	3	1	0	1	0	1	1	1	0	0	0	1
GCF_000953635.1_LMI	0	1	2	0	1	0	1	0	1	1	0	1	0	1	0	1	1	0	2	0	0	1	1	1	0	1	0	1	0	1	1	0	1	1	1	2	1	1	2	0	2	0	1	1	1	0	0	0	1
GCF_000953655.1_LHA	0	1	2	0	1	0	1	0	1	1	0	1	0	1	0	1	1	0	2	0	0	1	1	1	0	1	0	1	0	1	1	0	1	1	1	2	1	1	1	0	1	0	1	1	1	0	0	0	1
GCF_000953695.1_AWOD1	0	1	0	0	6	0	0	1	1	0	0	6	0	8	0	3	4	0	3	0	0	5	3	0	0	2	0	1	0	4	1	0	1	4	0	1	0	2	1	0	4	0	0	3	0	0	0	0	1
GCF_000953735.1_MVIS1	0	1	11	0	5	0	0	1	1	1	0	6	0	5	0	3	4	0	0	0	0	5	4	0	0	4	0	11	0	5	1	0	1	5	0	7	0	8	2	0	4	0	0	4	0	0	0	0	1
GCF_000954135.1_ASM95413v2	0	1	2	1	1	0	0	1	1	1	0	1	0	2	0	2	1	0	1	0	0	2	1	1	0	1	0	2	0	1	1	0	1	1	2	1	1	1	1	0	1	0	1	1	1	0	0	0	1
GCF_000959245.1_ASM95924v1	0	1	6	1	3	0	0	1	2	1	0	2	0	4	0	1	1	0	3	0	0	3	1	1	0	1	0	6	0	0	1	0	2	1	3	1	1	4	1	0	1	0	1	1	1	0	1	0	1
GCF_000959325.1_ASM95932v1	0	1	4	1	2	0	0	2	2	1	0	2	0	3	0	1	1	0	2	0	0	2	1	1	0	1	0	4	0	0	1	0	1	1	2	1	1	2	1	0	1	0	1	2	1	0	1	0	1
GCF_000959505.1_ASM95950v1	0	1	5	1	3	0	0	1	1	1	0	2	0	4	0	1	1	0	3	0	0	3	1	1	0	1	0	5	0	0	1	0	2	1	3	1	1	2	1	0	1	0	1	1	1	0	1	0	1
GCF_000959545.1_ASM95954v1	0	1	5	1	3	0	0	1	1	1	0	2	0	4	0	2	1	0	3	0	0	3	1	1	0	1	0	5	0	0	1	0	2	1	3	1	1	4	1	0	1	0	1	1	1	0	1	0	1
GCF_000959725.1_ASM95972v1	0	2	5	1	2	0	0	1	1	1	0	2	0	4	0	1	1	0	3	0	0	2	1	1	0	1	0	5	0	0	1	0	1	1	3	1	2	2	1	1	1	0	1	1	1	0	1	0	1
GCF_000960975.1_ASM96097v1	0	1	3	1	1	0	0	1	1	3	0	1	0	1	0	1	1	1	2	1	0	1	1	2	0	1	0	3	0	1	1	0	1	1	1	1	1	3	1	0	1	0	1	1	1	0	0	0	2
GCF_000961515.1_ASM96151v1	0	1	6	1	2	0	0	1	1	1	0	2	0	3	0	1	1	0	2	0	0	2	1	1	0	1	0	6	0	2	1	0	1	1	2	2	1	2	1	0	1	0	1	1	1	0	1	0	1
GCF_000964565.1_ASM96456v1	0	2	3	0	3	0	0	1	1	1	0	3	0	3	0	1	2	1	4	0	0	4	1	1	0	1	0	3	0	1	1	0	1	1	4	5	1	4	2	0	2	0	2	2	0	0	1	0	2
GCF_000967305.2_ASM96730v2	0	2	3	0	2	0	0	1	1	1	0	2	0	2	0	2	1	0	2	0	0	2	1	1	0	1	0	3	0	1	1	0	1	1	3	1	1	2	1	0	1	0	1	2	0	0	1	0	1
GCF_000967425.1_ASM96742v1	0	1	3	0	1	0	0	1	1	1	0	1	0	2	0	1	1	1	2	0	0	1	1	1	0	1	0	3	0	1	1	0	1	1	1	1	1	3	1	0	1	0	1	1	1	0	0	0	1
GCF_000967895.1_ASM96789v1	0	1	1	0	3	0	0	1	1	1	0	2	0	3	0	1	1	0	3	0	0	3	1	0	0	1	0	1	0	1	1	0	1	1	0	2	0	3	1	0	1	0	1	2	0	0	0	0	1
GCF_000968135.1_ASM96813v1	0	1	2	1	1	0	0	1	1	1	0	1	0	1	0	1	1	1	1	1	0	1	1	1	0	1	0	2	0	1	1	0	1	1	1	1	1	2	1	0	1	0	1	1	1	0	0	0	1
GCF_000968175.1_ASM96817v1	0	1	3	0	3	0	0	1	1	1	0	4	0	3	0	1	2	1	4	0	0	4	1	1	0	1	0	3	0	1	1	0	1	1	3	5	0	4	2	0	2	0	1	2	0	0	1	0	1
GCF_000968195.1_ASM96819v1	0	2	3	0	2	0	0	1	1	1	0	4	0	3	0	1	1	1	4	0	0	4	1	1	0	1	0	3	0	1	1	0	1	1	3	6	0	3	2	0	2	0	1	2	0	0	1	0	1
GCF_000968535.2_ASM96853v1	0	1	3	0	1	0	0	1	1	1	0	1	0	2	0	1	1	0	2	0	0	1	1	0	0	1	0	3	0	2	1	0	1	1	1	1	0	1	1	0	1	0	1	1	0	0	0	0	1
GCF_000969645.2_ASM96964v2	0	1	4	0	4	0	0	1	1	1	0	4	0	4	0	1	2	0	5	0	0	4	1	1	0	1	0	4	0	1	1	0	2	1	4	2	1	4	1	0	2	0	1	2	0	0	0	0	1
GCF_000971765.1_ASM97176v1	0	1	1	0	1	0	0	1	1	1	0	1	0	1	0	1	1	1	2	0	0	1	1	0	0	1	0	2	0	1	1	0	1	1	1	1	0	1	1	0	1	0	1	1	0	0	0	0	1
GCF_000972785.3_ASM97278v3	0	3	4	1	2	0	0	1	1	1	0	2	0	3	0	1	1	0	3	0	0	2	1	1	0	1	0	4	0	1	1	0	2	1	2	2	3	2	1	0	1	0	1	1	1	0	1	0	1
GCF_000973505.1_ASM97350v1	0	1	1	0	1	0	0	1	1	1	0	1	0	1	0	1	1	0	1	0	0	1	1	0	0	1	0	1	0	1	1	0	1	1	1	1	1	1	1	0	1	0	0	1	0	0	0	0	1
GCF_000973545.1_ASM97354v1	0	0	1	0	1	0	0	1	1	0	0	1	0	1	0	1	1	0	1	0	0	1	1	0	0	1	0	1	0	1	1	0	1	1	1	1	1	1	1	0	1	0	0	1	0	0	0	0	1
GCF_000973625.1_ASM97362v1	0	1	1	0	1	0	0	1	2	1	0	1	0	1	0	1	1	0	1	0	0	1	1	0	0	1	0	1	0	1	1	0	1	1	1	1	0	1	1	0	2	0	1	1	0	0	0	0	1
GCF_000981505.1_Candidatus_Methylopumilus_planktonicus_MMS-2-53	0	1	1	0	1	0	1	0	1	1	0	1	0	1	0	1	1	0	1	0	0	1	1	0	0	1	0	1	0	1	1	0	1	1	0	1	1	1	1	0	1	0	1	1	0	0	0	0	1
GCF_000981545.1_Y1	0	1	1	1	1	0	1	1	1	1	0	1	0	1	0	1	1	1	1	1	0	1	1	1	0	1	0	2	0	1	1	0	1	1	1	1	1	1	1	0	1	0	1	1	1	0	0	0	1
GCF_000981765.1_ASM98176v1	0	1	2	0	1	0	0	1	1	1	0	1	0	2	0	1	1	0	2	0	0	1	1	0	0	1	0	2	0	1	1	0	1	1	0	2	0	1	1	0	1	0	1	1	0	0	0	0	1
GCF_000982825.1_ASM98282v1	0	2	3	0	4	0	0	1	1	1	0	4	0	3	0	1	2	2	4	0	0	4	1	1	0	1	0	3	0	1	1	0	1	1	4	5	0	3	2	0	2	0	2	1	1	0	1	0	2
GCF_000987835.1_ASM98783v1	0	1	2	0	0	1	1	0	1	1	0	1	0	2	0	1	1	0	3	0	0	2	2	0	0	1	0	1	0	1	1	0	1	1	1	2	0	1	1	1	1	0	1	1	0	0	0	0	1
GCF_000988605.1_ASM98860v1	0	1	4	0	1	0	0	1	1	0	0	2	0	2	0	1	2	0	2	0	0	2	1	0	0	1	0	4	0	1	1	0	1	2	0	2	0	1	1	0	1	0	1	1	0	0	0	0	1
GCF_001006005.1_ASM100600v1	0	2	3	0	3	0	0	1	1	1	0	4	0	3	0	1	3	1	4	1	0	4	1	1	0	1	0	3	0	1	1	0	1	1	4	6	0	4	2	0	2	0	1	2	0	0	1	0	3
GCF_001007005.1_Pseudomonas_sp._strain_CCOS_191	0	3	7	0	4	0	0	1	1	1	0	2	0	4	0	1	2	0	5	0	0	4	1	1	0	2	0	7	0	1	1	0	1	1	2	2	0	4	1	0	1	0	1	1	1	0	1	0	1
GCF_001007875.1_ASM100787v1	0	2	2	0	1	0	0	1	1	1	0	1	0	2	0	1	1	1	2	1	0	2	1	1	0	1	0	2	0	1	1	0	1	1	1	1	1	1	1	0	1	0	1	1	1	0	0	0	1
GCF_001007935.1_ASM100793v1	0	1	1	0	1	0	1	1	1	1	0	1	0	1	0	1	1	0	1	0	0	1	1	1	0	1	0	1	0	1	1	0	1	1	1	1	0	1	1	0	1	0	1	1	1	0	0	0	1
GCF_001008165.2_ASM100816v2	0	1	2	1	1	0	0	1	1	1	0	1	0	1	0	1	1	1	1	1	0	1	1	1	0	1	0	2	0	1	1	0	1	1	1	1	1	1	1	0	1	0	1	1	1	0	0	0	1
GCF_001010285.1_ASM101028v1	0	2	2	0	3	0	0	1	1	1	0	4	0	3	0	1	2	1	5	0	0	4	1	1	0	1	0	2	0	1	1	0	1	2	3	5	1	4	2	0	2	0	1	2	0	0	1	0	1
GCF_001010505.1_ASM101050v1	0	1	1	0	1	0	0	1	1	1	0	1	0	2	0	1	1	0	2	0	0	2	1	1	0	1	0	1	0	1	1	0	1	1	1	1	0	1	1	0	1	0	1	1	1	0	0	0	1
GCF_001010805.1_ASM101080v1	0	1	2	0	1	0	0	1	1	1	0	1	0	1	0	1	1	0	2	0	0	2	1	0	0	1	0	2	0	1	1	0	1	1	1	1	0	1	1	0	1	0	1	1	1	0	0	0	1
GCF_001011155.1_ASM101115v1	0	1	2	0	1	0	0	1	1	1	0	1	0	1	0	1	1	1	1	0	0	1	1	1	0	1	0	2	0	1	1	0	1	1	1	1	1	2	1	0	1	0	1	1	1	0	0	0	1
GCF_001017435.1_ASM101743v1	0	1	3	1	2	0	0	2	1	1	0	3	0	3	0	1	1	0	3	0	0	3	1	1	0	2	0	4	0	1	1	0	1	1	1	1	1	1	1	0	3	0	1	2	2	0	0	0	1
GCF_001020955.1_ASM102095v1	0	1	1	1	1	0	0	1	1	1	0	1	0	1	0	1	1	1	1	0	0	1	1	1	0	2	0	1	0	1	1	0	1	1	1	1	1	1	1	0	1	0	1	1	1	0	0	0	1
GCF_001021085.1_ASM102108v1	0	1	3	0	1	0	0	1	1	1	0	1	0	1	0	1	1	1	1	0	0	1	1	0	0	1	0	3	0	0	1	0	1	1	1	1	1	3	1	0	1	0	0	1	0	0	0	0	1
GCF_001021935.1_ASM102193v1	0	2	2	1	2	0	0	1	1	1	0	1	0	2	0	1	1	1	2	1	0	2	1	1	0	1	0	2	0	1	1	0	1	1	2	1	1	1	1	0	1	0	1	1	1	0	0	0	1
GCF_001022135.1_ASM102213v1	0	2	3	0	4	0	0	1	1	1	0	4	0	3	0	1	2	2	4	0	0	4	1	1	0	1	0	3	0	1	1	0	1	1	4	5	0	4	2	0	2	0	1	1	1	0	1	0	2
GCF_001022195.1_ASM102219v1	0	2	3	0	4	0	0	1	1	1	0	4	0	3	0	1	2	2	4	0	0	4	1	1	0	1	0	3	0	1	1	0	1	1	4	5	0	4	2	0	2	0	1	1	1	0	1	0	2
GCF_001026985.1_ASM102698v1	0	1	3	0	3	0	0	1	1	1	0	2	1	3	0	1	3	0	5	0	0	5	1	1	0	1	0	3	0	2	1	0	1	2	1	3	0	4	2	0	2	0	1	2	0	0	1	0	1
GCF_001027285.1_ASM102728v1	0	2	3	2	2	0	1	2	1	1	1	2	0	2	0	2	2	2	1	4	0	4	1	2	0	2	0	4	0	1	2	0	2	1	3	1	2	3	1	0	2	0	2	1	3	0	1	0	1
GCF_001028625.1_ASM102862v1	0	1	1	1	1	0	0	1	1	1	0	1	0	1	0	1	1	1	1	1	0	1	2	1	0	1	0	1	0	1	1	0	1	1	1	1	1	1	1	0	1	0	1	1	1	0	0	0	1
GCF_001028665.1_ASM102866v1	0	1	5	1	3	0	0	1	1	1	0	2	0	4	0	1	1	0	3	0	0	3	1	1	0	1	0	5	0	0	1	0	2	1	3	1	1	2	1	1	1	0	1	1	1	0	1	0	1
GCF_001028705.1_ASM102870v1	0	1	1	1	1	0	0	2	1	1	0	1	0	1	0	1	1	1	1	1	0	1	1	1	0	1	0	1	0	1	1	0	1	1	1	1	1	1	1	0	1	0	1	1	1	0	0	0	1
GCF_001029105.3_ASM102910v3	0	3	4	2	2	0	0	1	1	1	0	2	0	3	0	1	1	0	3	0	0	2	1	1	0	1	0	4	0	1	1	0	2	1	2	2	3	2	2	0	1	0	1	1	1	0	1	0	1
GCF_001029145.1_ASM102914v1	0	1	4	1	3	0	0	1	1	1	0	2	0	4	0	2	1	0	3	0	0	3	1	1	0	1	0	4	0	0	1	0	2	1	3	1	1	4	1	0	1	0	1	1	1	0	2	0	1
GCF_001040945.1_ASM104094v1	0	2	3	0	2	0	0	1	2	0	0	2	0	2	0	1	1	0	3	0	0	4	1	1	0	1	0	3	0	1	1	0	1	1	3	1	2	1	1	0	2	0	1	1	1	0	0	0	1
GCF_001043175.1_ASM104317v1	0	1	3	0	2	0	0	2	1	1	0	2	0	2	0	1	1	0	2	0	0	2	1	0	0	1	0	3	0	1	1	0	1	1	1	2	0	2	1	0	1	0	1	1	1	0	0	0	1
GCF_001046955.1_ASM104695v1	0	1	2	0	1	0	0	1	1	1	0	1	0	2	0	1	1	0	1	0	0	2	1	1	0	1	0	2	0	1	1	0	1	1	1	1	0	2	1	0	1	0	1	1	1	0	0	0	1
GCF_001047675.1_ASM104767v1	0	2	3	0	3	0	0	1	1	1	0	3	0	3	0	1	2	1	4	0	0	4	1	1	0	1	0	3	0	1	1	0	1	1	4	5	1	4	2	0	2	0	1	2	0	0	1	0	0
GCF_001051995.2_ASM105199v2	0	2	4	1	2	0	0	1	1	1	0	2	0	3	0	1	1	0	2	0	0	3	1	1	0	1	0	4	0	1	1	0	1	1	2	1	1	1	1	0	1	0	1	1	1	0	0	0	1
GCF_001077715.1_ASM107771v1	0	0	1	0	1	0	1	0	2	0	0	1	0	1	0	1	1	0	1	1	0	1	1	1	0	2	0	1	0	1	1	0	1	2	1	1	2	1	1	0	1	0	2	2	0	0	0	0	2
GCF_001077815.2_ASM107781v2	0	1	1	1	1	0	0	1	1	1	0	1	0	1	0	1	1	1	1	1	0	1	1	1	0	1	0	1	0	1	1	0	1	1	1	1	1	1	1	0	1	0	1	1	1	0	0	0	1
GCF_001078275.1_ASM107827v1	0	3	3	1	3	0	0	1	1	1	0	2	0	3	0	1	1	0	3	0	0	2	1	1	0	1	0	3	0	1	1	0	1	1	2	1	1	2	1	0	1	0	1	2	1	0	1	0	1
GCF_001078495.2_ASM107849v2	0	3	4	1	2	0	0	1	1	2	0	2	0	2	0	1	1	1	1	1	0	1	1	1	0	1	0	4	0	1	1	0	1	1	1	1	2	4	1	0	1	0	1	1	1	0	0	0	1
GCF_001183865.1_ASM118386v1	0	1	2	0	1	0	0	1	1	1	0	1	0	1	0	1	1	0	1	0	0	2	1	1	0	1	0	2	0	1	1	0	1	1	1	1	0	1	1	0	1	0	1	1	0	0	0	0	1
GCF_001185205.1_ASM118520v1	0	1	2	1	1	0	0	1	1	1	0	1	0	1	0	1	1	1	1	1	0	1	1	1	0	1	0	2	0	1	1	0	1	1	1	1	1	1	1	0	1	0	1	1	1	0	0	0	1
GCF_001186215.1_ASM118621v1	0	4	3	0	4	0	0	1	1	1	0	5	0	4	0	2	2	2	6	0	0	5	2	1	0	1	0	3	0	1	1	0	1	1	4	7	1	4	2	0	2	0	1	1	2	0	1	0	2
GCF_001186335.1_ASM118633v1	0	2	5	0	2	0	0	1	1	1	0	2	0	4	0	1	1	0	4	0	0	3	1	1	0	2	0	5	0	1	1	0	1	1	2	2	0	3	1	0	1	0	1	2	0	0	0	0	1
GCF_001187785.1_ASM118778v1	0	1	1	0	1	0	0	1	1	1	0	1	0	1	0	1	1	1	1	0	0	1	1	1	0	1	0	1	0	1	1	0	1	1	1	1	1	1	1	0	1	0	1	1	1	0	0	0	1
GCF_001187845.1_ASM118784v1	0	1	1	0	1	0	0	1	1	1	0	1	0	2	0	1	1	0	1	0	0	1	1	1	0	1	0	1	0	1	1	0	1	1	1	1	0	1	1	0	1	0	1	1	0	0	0	0	1
GCF_001189295.1_ASM118929v1	0	2	5	2	1	0	2	2	1	2	0	3	0	4	0	1	2	2	2	2	0	3	2	1	0	2	0	3	0	1	2	0	2	1	2	3	3	2	2	0	1	0	2	2	2	0	1	0	2
GCF_001190745.1_ASM119074v1	0	1	2	0	0	1	1	0	1	1	0	1	0	1	0	1	1	1	1	2	0	2	1	0	0	1	0	1	0	1	1	0	1	1	0	1	1	1	1	0	1	0	0	1	0	0	1	0	1
GCF_001190755.1_ASM119075v1	0	1	3	0	0	1	1	0	1	1	0	1	0	1	0	1	1	1	1	2	0	2	1	0	0	1	0	3	0	1	1	0	1	1	0	1	1	1	1	0	1	0	0	1	0	0	1	0	1
GCF_001190925.1_ASM119092v1	0	2	4	1	1	0	0	1	1	1	0	2	0	2	0	1	1	0	2	0	0	2	1	1	0	1	0	4	0	1	1	0	2	1	2	1	1	1	1	0	1	0	1	1	1	0	0	0	1
GCF_001191005.1_ASM119100v1	0	3	7	0	3	0	0	1	1	1	0	3	0	3	0	2	1	0	5	0	0	5	1	1	0	1	0	7	0	1	1	0	1	1	3	4	0	2	1	0	2	0	1	2	1	0	0	0	1
GCF_001262035.1_ASM126203v1	0	1	3	0	2	0	0	1	1	0	0	2	0	3	0	1	2	0	3	0	0	4	1	0	0	1	0	3	0	2	1	0	1	1	0	4	1	2	1	0	1	0	0	2	0	0	1	0	1
GCF_001262075.1_ASM126207v1	0	1	3	1	1	0	0	1	1	1	0	1	0	1	0	1	1	0	2	0	0	2	1	1	0	2	0	3	0	0	1	0	1	1	1	1	1	1	1	0	1	0	1	1	1	0	0	0	1
GCF_001263175.1_ASM126317v1	0	1	2	1	1	0	1	1	1	1	0	1	0	1	0	1	1	1	1	1	0	1	1	1	0	1	0	2	0	1	1	0	1	1	1	1	1	1	1	0	1	0	1	1	1	0	0	0	1
GCF_001266795.1_ASM126679v1	0	1	3	0	2	0	0	1	1	1	0	2	0	2	0	1	1	0	2	0	0	2	1	1	0	1	0	3	0	1	1	0	1	1	1	2	0	2	1	0	1	0	1	1	1	0	0	0	1
GCF_001267175.1_ASM126717v1	0	2	5	0	2	0	0	1	1	1	0	1	0	2	0	1	2	0	3	0	0	2	1	0	0	1	0	5	0	1	1	0	1	1	1	2	0	2	1	0	1	0	1	1	0	0	0	0	1
GCF_001267925.1_ASM126792v1	0	1	2	0	2	0	0	1	1	0	0	2	0	2	0	1	1	0	2	0	0	2	1	0	0	1	0	2	0	1	1	0	1	1	2	1	2	2	1	0	1	0	1	1	1	0	0	0	1
GCF_001271345.1_ASM127134v1	0	1	2	1	1	0	0	1	1	1	0	1	0	1	0	1	1	1	1	1	0	1	1	1	0	1	0	2	0	1	1	0	1	1	1	1	1	2	1	0	1	0	1	1	1	0	0	0	1
GCF_001273795.1_ASM127379v1	0	1	1	0	1	0	0	1	1	0	0	1	0	1	0	1	1	0	1	0	0	1	1	0	0	1	0	1	0	1	0	0	1	1	0	1	0	1	2	0	1	0	0	1	0	0	0	0	1
GCF_001277175.1_ASM127717v1	0	2	3	0	4	0	0	1	1	1	0	4	0	3	0	1	2	2	4	0	0	4	1	1	0	1	0	3	0	1	1	0	1	1	4	5	0	3	2	0	2	0	1	1	1	0	1	0	2
GCF_001277195.1_ASM127719v1	0	2	3	0	4	0	0	1	1	1	0	4	0	3	0	1	2	2	4	0	0	4	1	1	0	1	0	3	0	1	1	0	1	1	4	6	0	3	2	0	2	0	1	1	1	0	1	0	2
GCF_001277235.1_ASM127723v1	0	2	3	0	4	0	0	1	1	1	0	4	0	3	0	1	2	2	4	0	0	4	1	1	0	1	0	3	0	1	1	0	1	1	4	5	0	3	2	0	2	0	1	1	1	0	1	0	2
GCF_001277255.1_ASM127725v1	0	2	3	0	4	0	0	1	1	1	0	4	0	3	0	1	2	2	4	0	0	4	1	1	0	1	0	3	0	1	1	0	1	1	4	5	0	3	2	0	2	0	1	1	1	0	1	0	2
GCF_001278035.1_ASM127803v1	0	1	1	1	1	0	0	1	1	1	0	1	0	1	0	1	1	1	1	1	0	1	1	1	0	1	0	1	0	1	1	0	1	1	1	1	1	1	2	0	1	0	1	1	1	0	0	0	1
GCF_001278055.1_ASM127805v1	0	1	2	2	1	0	1	1	1	1	0	1	0	2	0	1	1	1	2	0	0	2	1	1	0	2	0	2	0	2	1	0	1	1	1	1	0	2	1	0	1	0	1	1	1	0	1	0	1
GCF_001278715.1_ASM127871v1	0	1	7	0	3	0	0	1	1	1	0	4	0	4	0	1	4	0	5	0	0	3	1	0	0	1	0	7	0	2	1	0	1	2	0	3	0	6	2	0	2	0	0	2	0	0	0	0	1
GCF_001278785.1_ASM127878v1	0	0	1	0	1	0	0	1	1	1	0	1	0	1	0	1	1	0	1	0	0	1	1	0	0	1	0	2	0	1	1	0	1	1	1	1	1	1	1	0	1	0	0	1	0	0	0	0	1
GCF_001281385.1_ASM128138v1	0	1	1	0	1	0	0	2	1	1	0	1	0	1	0	1	1	0	2	0	0	1	1	0	0	2	0	1	0	1	1	0	1	1	0	1	0	1	1	0	1	0	1	1	0	0	0	0	1
GCF_001281405.1_ASM128140v1	0	1	2	0	1	0	0	1	1	0	0	1	0	1	0	1	1	1	1	0	0	1	1	0	0	1	0	2	0	1	1	0	1	1	1	1	1	2	1	0	1	0	1	1	0	0	0	0	1
GCF_001281465.1_ASM128146v1	0	1	4	1	2	0	0	1	1	1	0	1	0	3	0	2	1	0	2	0	0	2	1	1	0	1	0	4	0	1	1	0	1	1	2	1	2	2	1	0	1	0	1	1	1	0	0	0	1
GCF_001281485.1_ASM128148v1	0	1	1	0	1	0	0	1	1	1	0	1	0	1	0	1	1	1	1	0	0	1	1	1	0	1	0	1	0	1	1	0	1	1	1	1	1	1	1	0	1	0	1	1	1	0	0	0	1
GCF_001293045.1_ASM129304v1	0	1	6	2	2	0	0	1	1	1	0	2	0	3	0	1	1	0	2	0	0	2	1	1	0	1	0	7	0	1	1	0	1	1	2	2	1	2	1	1	1	0	1	1	1	0	0	0	1
GCF_001293165.1_ASM129316v1	0	1	1	0	1	0	0	1	1	1	0	1	0	1	0	1	1	0	2	0	0	1	1	0	0	1	0	1	0	1	1	0	1	1	0	1	0	1	2	0	1	0	0	1	0	0	0	0	1
GCF_001294575.1_ASM129457v1	0	2	4	0	3	0	0	1	1	1	0	2	0	4	0	1	2	0	5	0	0	4	1	1	0	2	0	4	0	1	1	0	1	1	2	2	0	4	1	0	1	0	1	2	0	0	0	0	1
GCF_001296965.1_ASM129696v1	0	1	3	1	1	0	0	1	1	1	0	1	0	2	0	1	1	1	2	1	0	2	1	1	0	1	0	3	0	1	1	0	2	1	1	1	1	2	1	0	1	0	1	1	1	0	0	0	1
GCF_001298465.1_ASM129846v1	0	1	3	0	0	1	1	0	1	1	0	1	0	2	0	1	1	0	1	3	0	2	1	0	0	1	0	3	0	1	1	0	1	1	0	2	1	1	1	0	1	0	0	1	0	0	1	0	1
GCF_001298525.1_ASM129852v1	0	1	6	0	1	0	0	1	1	1	0	2	0	2	0	1	2	0	2	0	0	2	1	0	0	1	0	6	0	1	1	0	1	1	0	2	0	1	1	0	1	0	1	1	0	0	0	0	1
GCF_001304795.1_ASM130479v1	0	1	1	1	1	0	0	1	1	1	0	1	0	1	0	1	1	1	1	0	0	1	1	1	0	1	0	1	0	1	1	0	1	1	1	1	1	1	1	0	1	0	1	1	1	0	0	0	1
GCF_001305575.2_ASM130557v2	0	1	2	1	1	0	0	1	1	1	0	1	0	1	0	1	1	1	1	0	0	1	1	1	0	1	0	2	0	0	1	0	1	1	1	2	1	1	1	0	1	0	1	1	1	0	0	0	1
GCF_001305595.1_ASM130559v1	0	3	8	1	2	0	0	1	1	1	0	2	0	3	0	1	1	1	1	2	0	3	1	1	0	1	0	8	0	1	1	0	1	1	3	1	2	4	2	0	1	0	1	1	2	0	0	0	1
GCF_001305615.1_ASM130561v1	0	1	2	1	1	0	0	1	1	1	0	1	0	2	0	1	1	0	1	0	0	1	1	1	0	1	0	2	0	1	1	0	1	1	1	1	0	2	1	0	1	0	1	2	1	0	0	0	1
GCF_001307195.1_ASM130719v1	0	0	7	0	3	0	0	1	1	1	0	6	0	5	0	1	4	0	7	0	0	3	1	0	0	1	0	7	0	2	1	0	1	2	0	3	1	6	2	0	2	0	0	2	0	0	0	0	1
GCF_001308265.1_ASM130826v1	0	1	2	0	1	0	0	1	1	1	0	1	0	2	0	2	1	0	2	0	0	2	1	1	0	1	0	2	0	1	1	0	1	1	1	1	0	2	1	0	1	0	1	1	0	0	0	0	1
GCF_001310255.1_ASM131025v1	0	1	2	1	1	0	0	1	1	1	0	1	0	2	0	1	1	0	2	0	0	1	1	1	0	1	0	2	0	0	1	0	1	1	1	1	1	2	1	0	1	0	1	1	1	0	0	0	1
GCF_001314305.1_ASM131430v1	0	2	3	1	2	0	0	1	1	1	0	2	0	3	0	1	1	2	2	1	0	2	1	1	0	1	0	3	0	1	1	0	1	1	3	1	2	1	1	0	1	0	1	1	2	0	0	0	1
GCF_001314325.1_ASM131432v1	0	1	1	1	1	0	0	1	1	1	0	1	0	1	0	2	3	1	1	1	0	1	1	1	0	1	0	1	0	2	1	0	1	1	1	1	1	2	1	0	1	0	1	3	1	0	0	0	1
GCF_001315015.1_ASM131501v1	0	3	9	2	2	0	0	1	1	1	0	3	0	4	0	1	1	2	2	2	0	4	1	1	0	2	0	9	0	1	1	0	2	1	3	1	2	4	2	0	2	0	1	1	2	0	0	0	1
GCF_001402875.1_ASM140287v1	0	1	3	1	1	0	0	1	1	1	0	1	0	1	0	1	1	1	1	1	0	1	1	1	0	1	0	3	0	0	1	0	1	1	1	1	1	1	1	0	1	0	1	1	1	0	0	0	1
GCF_001402915.1_ASM140291v1	0	1	2	1	1	0	0	1	1	1	0	1	0	1	0	1	1	1	1	1	0	1	1	1	0	1	0	2	0	1	1	0	1	1	1	1	1	1	1	0	1	0	1	1	1	0	0	0	1
GCF_001411495.1_ASM141149v1	0	1	5	1	3	0	1	1	2	1	0	2	0	4	0	2	1	0	3	0	0	3	1	1	0	1	0	5	0	0	1	0	2	1	3	1	2	3	1	0	1	0	1	1	1	0	1	0	2
GCF_001411805.1_ASM141180v1	0	2	5	1	2	0	0	1	2	1	0	2	0	2	0	1	1	0	1	0	0	2	1	1	0	1	0	5	0	0	1	0	1	1	3	1	1	2	1	1	1	0	1	1	1	0	1	0	1
GCF_001412535.1_ASM141253v1	0	1	3	0	1	0	0	1	1	1	0	2	0	2	0	1	1	0	1	0	0	3	1	1	0	1	0	3	0	1	1	0	1	1	1	1	0	1	1	0	1	0	1	1	0	0	0	0	1
GCF_001412575.1_ASM141257v1	0	1	2	0	1	0	0	1	1	1	0	1	0	1	0	1	1	0	1	0	0	1	1	0	0	1	0	2	0	1	1	0	1	1	1	1	0	1	1	0	1	0	1	1	0	0	0	0	1
GCF_001414055.1_ASM141405v1	0	1	2	1	1	0	0	1	1	1	0	1	0	2	0	1	1	0	2	0	0	2	1	1	0	1	0	2	0	1	1	0	1	1	1	1	1	2	2	0	1	0	1	1	1	0	0	0	1
GCF_001420915.1_ASM142091v1	0	2	2	0	6	0	0	1	1	1	0	5	0	4	0	2	3	0	5	0	0	5	1	0	0	2	0	2	0	3	1	0	1	3	0	6	0	6	2	0	2	0	1	3	0	0	0	0	1
GCF_001431725.1_ASM143172v1	0	2	2	0	2	0	0	1	1	1	0	3	0	3	0	1	2	0	4	0	0	4	1	1	0	2	0	3	0	1	1	0	1	1	3	2	0	2	2	0	1	0	1	1	1	0	0	0	1
GCF_001442535.1_ASM144253v1	0	1	3	1	1	0	0	1	1	1	0	1	0	3	0	1	1	1	1	1	0	1	1	1	0	1	0	3	0	1	1	0	1	1	1	1	1	1	1	0	1	0	1	1	2	0	0	0	1
GCF_001442755.1_ASM144275v1	0	1	1	1	2	0	0	1	1	1	0	2	0	2	0	1	1	1	2	1	0	2	1	1	0	1	0	1	0	1	1	0	2	1	1	1	1	3	1	0	1	0	1	1	1	0	0	0	1
GCF_001442785.1_ASM144278v1	0	1	2	1	1	0	0	1	1	1	0	1	0	2	0	2	1	1	1	1	0	2	1	1	0	1	0	2	0	2	1	0	1	1	1	1	1	1	1	0	1	0	1	1	1	0	0	0	1
GCF_001442805.1_ASM144280v1	0	1	2	1	1	0	0	1	1	1	0	1	0	2	0	1	1	1	1	1	0	2	1	1	0	1	0	2	0	1	1	0	1	1	1	1	1	1	1	0	1	0	1	1	1	0	0	0	1
GCF_001444365.1_ASM144436v1	0	1	5	0	3	0	0	1	1	1	0	3	0	5	0	1	2	0	5	0	0	4	1	0	0	2	0	2	1	3	1	0	1	2	0	5	0	4	2	0	2	0	1	3	0	0	0	0	1
GCF_001444405.1_ASM144440v1	0	1	4	0	4	0	0	1	1	1	0	4	0	7	0	2	4	0	7	0	0	8	1	0	0	2	0	3	0	3	1	0	1	5	0	11	0	4	3	0	4	0	1	3	0	0	0	1	1
GCF_001444425.1_ASM144442v1	0	1	1	0	1	0	1	0	1	1	0	1	0	1	0	1	1	0	1	0	0	1	1	0	0	1	0	1	0	1	1	0	1	1	1	2	0	2	1	0	1	0	1	1	1	0	1	0	1
GCF_001447155.2_ASM144715v2	0	1	3	0	2	0	0	1	1	1	0	2	0	2	0	1	1	0	2	0	0	2	1	1	0	1	0	3	0	1	1	0	1	1	1	2	0	2	1	0	1	0	1	1	1	0	0	0	1
GCF_001447335.1_ASM144733v1	0	4	2	0	3	0	0	1	1	1	0	6	0	5	0	2	3	0	7	0	0	7	2	1	0	2	0	2	0	1	1	0	1	2	6	4	1	5	3	0	3	0	2	2	1	0	0	0	3
GCF_001447885.1_ASM144788v1	0	0	1	0	1	0	0	0	1	0	0	1	0	1	0	0	1	0	1	0	0	1	1	0	0	0	0	1	0	0	1	1	0	0	0	1	0	1	1	0	1	0	0	1	0	0	0	1	0
GCF_001449005.1_ASM144900v1	0	1	6	2	2	0	0	2	1	1	0	2	0	3	0	1	1	0	2	0	0	2	1	1	0	1	0	6	0	0	1	0	2	1	2	1	1	2	1	0	1	0	1	1	1	0	1	0	1
GCF_001455205.1_ASM145520v1	0	1	1	0	1	0	1	1	1	1	0	1	0	1	0	1	1	0	1	0	0	1	1	0	0	1	0	1	0	1	1	0	2	1	1	2	0	1	1	0	1	0	1	1	0	0	0	0	1
GCF_001455225.1_ASM145522v1	0	2	3	0	4	0	0	1	1	1	0	4	0	3	0	1	2	2	4	0	0	4	1	1	0	1	0	3	0	1	1	0	1	1	4	5	0	4	2	0	2	0	1	1	1	0	1	0	2
GCF_001455325.1_ASM145532v1	0	1	3	0	3	0	0	1	1	1	0	4	0	7	0	2	4	0	8	0	0	6	1	0	0	2	0	2	0	3	2	0	1	4	0	7	0	4	2	0	3	0	1	3	0	0	0	0	1
GCF_001456115.1_ASM145611v1	0	2	2	1	1	0	0	2	1	1	0	1	0	2	0	1	1	1	1	1	0	2	1	1	0	1	0	2	0	1	1	0	1	1	1	1	1	2	1	0	1	0	1	1	1	0	0	0	1
GCF_001457475.1_NCTC10807	0	2	3	1	3	0	0	1	1	1	0	2	0	2	0	2	1	0	2	0	0	1	1	1	0	1	0	3	0	0	1	0	1	1	2	1	1	2	1	0	1	0	1	1	2	0	1	0	1
GCF_001460635.1_htyphlonius_mit97-6810	0	1	2	0	0	1	1	0	1	1	0	1	0	1	0	1	1	0	2	0	0	1	1	0	0	1	0	2	0	1	1	0	1	1	0	1	1	1	1	0	1	0	1	1	0	0	1	0	1
GCF_001465295.1_ASM146529v1	0	1	6	0	4	0	0	1	1	1	0	4	0	7	0	2	4	0	4	0	0	7	1	0	0	2	0	5	0	4	1	0	1	4	0	9	0	4	2	0	3	0	1	3	0	0	0	0	1
GCF_001465545.3_ASM146554v3	0	3	4	1	2	0	0	1	1	1	0	2	0	3	0	1	1	0	3	0	0	2	1	1	0	1	0	4	0	1	1	0	2	1	2	1	3	3	1	0	1	0	1	1	1	0	1	0	1
GCF_001465595.2_ASM146559v2	0	3	4	1	2	0	0	1	1	1	0	2	0	3	0	1	1	0	3	0	0	2	1	1	0	1	0	5	0	1	1	0	2	1	2	1	3	2	1	0	1	0	1	1	1	0	1	0	1
GCF_001466725.1_ASM146672v1	0	2	4	0	2	0	0	1	1	1	0	2	0	3	0	1	2	0	3	0	0	3	1	0	0	1	0	4	0	1	1	0	1	1	1	2	0	1	1	0	1	0	1	1	0	0	0	0	1
GCF_001468205.2_ASM146820v2	0	1	3	0	3	0	0	1	1	1	0	4	0	7	0	2	4	0	7	0	0	6	1	0	0	2	0	2	0	3	2	0	1	4	0	8	0	4	2	0	3	0	1	3	0	0	0	0	1
GCF_001477625.1_ASM147762v1	0	2	6	0	2	0	0	1	1	1	0	2	0	2	0	1	1	0	2	0	0	3	1	1	0	2	0	6	0	1	1	0	1	1	2	1	1	2	1	0	1	0	1	1	1	0	1	0	1
GCF_001482385.1_ASM148238v1	0	2	5	0	4	0	0	1	1	1	0	4	0	7	0	2	4	0	7	2	0	7	1	0	0	2	0	4	0	2	1	0	2	4	2	9	0	4	2	0	4	0	2	3	0	0	0	0	1
GCF_001483865.1_ASM148386v1	0	2	2	2	2	0	1	1	1	1	0	2	0	2	0	1	1	0	2	0	0	3	1	1	0	1	0	2	0	1	1	0	1	1	2	1	2	2	1	0	1	0	1	1	1	0	1	0	1
GCF_001483945.1_ASM148394v1	0	2	3	0	2	0	0	1	1	0	0	2	0	2	0	1	1	0	3	0	0	4	1	1	0	1	0	3	0	1	1	0	1	1	3	1	2	1	1	0	1	0	1	1	1	0	0	0	1
GCF_001484065.1_ASM148406v1	0	1	3	1	1	0	0	1	1	1	0	1	0	2	0	1	1	1	1	1	0	2	1	2	0	1	0	3	0	1	1	0	1	1	1	1	1	3	1	0	1	0	1	1	1	0	0	0	1
GCF_001484935.1_ASM148493v1	0	0	7	0	3	0	0	1	1	1	0	5	0	4	0	1	4	0	6	0	0	4	1	0	0	1	0	7	0	2	1	0	1	2	0	3	0	5	2	0	2	0	0	2	0	0	0	0	1
GCF_001499615.1_Acetobacter_senegalensis_108B	0	1	5	1	1	0	0	1	1	0	0	1	0	1	0	1	1	1	2	0	0	1	1	1	0	1	0	5	0	1	1	0	1	1	1	1	1	5	2	0	1	0	1	1	1	0	0	0	1
GCF_001506165.1_ASM150616v1	0	2	3	0	4	0	0	1	2	1	0	3	0	3	0	1	2	3	4	0	0	4	1	0	0	1	0	3	0	1	1	0	1	1	4	4	0	4	2	0	2	0	1	2	0	0	1	0	1
GCF_001511755.1_Shine	0	2	6	0	2	0	0	1	1	1	0	2	0	4	0	1	2	0	4	0	0	3	1	1	0	2	0	6	0	1	1	0	2	1	2	2	0	4	1	0	1	0	1	2	0	0	1	0	1
GCF_001511835.1_XM-1	0	1	2	1	1	0	0	1	1	1	0	1	0	2	0	1	2	1	1	1	0	1	1	1	0	1	0	2	0	1	1	0	1	1	1	2	2	2	2	0	2	0	1	1	1	0	0	0	1
GCF_001513745.1_ASM151374v1	0	1	4	1	2	0	0	2	2	1	0	2	0	3	0	1	1	0	2	0	0	2	1	1	0	1	0	4	0	0	1	0	1	1	2	1	1	2	1	0	1	0	1	2	1	0	1	0	1
GCF_001514355.1_ASM151435v1	0	2	3	1	3	0	0	1	1	1	0	2	0	2	0	1	1	0	2	0	0	3	1	1	0	1	0	3	0	0	1	0	1	1	2	1	1	2	1	0	1	0	1	1	1	0	1	0	1
GCF_001517405.1_EM595	0	2	3	0	3	0	0	1	1	1	0	3	0	3	0	1	3	2	4	0	0	4	1	0	0	1	0	3	0	1	1	0	1	1	4	4	0	3	2	0	2	0	1	2	0	0	0	0	2
GCF_001518815.1_ASM151881v1	0	3	5	0	2	0	0	1	1	1	0	2	0	3	0	1	1	0	6	0	0	4	1	1	0	1	0	5	0	1	1	0	1	1	2	2	0	2	1	0	1	0	1	1	1	0	1	0	1
GCF_001518835.1_ASM151883v1	0	2	3	0	4	0	0	1	1	1	0	4	0	3	0	1	2	2	4	0	0	4	1	1	0	1	0	3	0	1	1	0	1	1	4	5	0	4	3	0	2	0	1	2	0	0	1	0	2
GCF_001521715.1_ASM152171v1	0	2	3	0	4	0	0	1	1	1	0	5	0	3	0	1	1	2	4	0	0	4	1	1	0	1	0	3	0	1	1	0	1	1	4	5	0	4	2	0	2	0	2	2	0	0	1	0	2
GCF_001522585.2_ASM152258v2	0	1	5	1	3	0	0	1	1	1	0	2	0	4	0	1	1	0	3	0	0	3	1	1	0	1	0	5	0	0	1	0	2	1	3	1	1	3	1	0	1	0	1	1	1	0	1	0	1
GCF_001522635.2_ASM152263v2	0	1	4	1	2	0	0	1	1	1	0	2	0	3	0	1	1	0	2	0	0	2	1	1	0	1	0	4	0	0	1	0	1	1	2	1	2	2	1	0	1	0	1	1	1	0	2	0	1
GCF_001523745.2_ASM152374v2	0	1	4	1	2	0	0	1	1	1	0	2	0	3	0	1	1	0	2	0	0	2	1	1	0	1	0	4	0	0	1	0	1	1	2	1	1	2	1	0	1	0	1	1	1	0	1	0	1
GCF_001523915.2_ASM152391v2	0	1	5	2	3	1	0	1	1	1	0	2	0	4	0	1	1	0	3	0	0	3	1	1	0	2	0	5	0	0	1	0	2	1	3	1	1	3	1	0	1	0	1	1	1	0	1	0	1
GCF_001524445.2_ASM152444v2	0	1	4	1	2	0	0	1	2	1	0	2	0	3	0	1	1	0	2	0	0	2	1	1	0	1	0	4	0	0	2	0	2	1	2	1	1	2	1	0	1	0	1	1	1	0	1	0	1
GCF_001524625.2_ASM152462v2	0	1	4	1	2	0	0	1	1	1	0	2	0	3	0	1	1	0	2	0	0	2	1	1	0	1	0	4	0	0	1	0	2	1	2	1	1	2	1	0	1	0	1	1	1	0	1	0	1
GCF_001524645.2_ASM152464v2	0	1	5	1	3	0	0	1	1	1	0	2	0	4	0	1	1	0	3	0	0	3	1	1	0	1	0	5	0	0	1	0	2	1	3	1	1	3	1	0	1	0	1	1	1	0	1	0	1
GCF_001532025.2_ASM153202v2	0	1	4	1	2	0	0	1	1	1	0	2	0	3	0	1	1	0	2	0	0	2	1	1	0	1	0	4	0	0	1	0	2	1	2	1	1	2	1	0	1	0	1	1	1	0	1	0	1
GCF_001534665.1_ASM153466v1	0	1	1	0	1	0	0	1	1	1	0	1	0	1	0	1	1	0	1	0	0	1	1	0	0	1	0	1	0	1	1	0	1	1	0	1	0	1	1	0	1	0	1	1	0	0	0	0	1
GCF_001534745.1_ASM153474v1	0	2	7	0	3	0	0	1	1	1	0	2	0	3	0	1	2	0	4	0	0	4	1	1	0	1	0	6	0	1	1	0	1	1	2	2	0	4	1	0	1	0	1	1	1	0	0	0	1
GCF_001542815.1_ASM154281v1	0	1	5	1	1	0	0	1	1	0	0	1	0	1	0	1	1	1	1	2	0	1	1	1	0	1	0	6	0	1	1	0	1	1	1	1	1	5	2	0	1	0	1	1	1	0	0	0	1
GCF_001543265.1_ASM154326v1	0	3	5	0	2	0	0	1	1	1	0	2	0	4	0	1	2	0	6	0	0	4	1	1	0	2	0	5	0	1	1	0	1	1	2	2	0	4	1	0	1	0	1	2	0	0	0	0	1
GCF_001545155.1_ASM154515v1	0	2	1	0	2	0	0	1	1	0	0	3	0	3	0	1	1	0	4	0	0	5	1	1	0	2	0	1	0	1	2	0	1	1	3	2	0	2	2	0	1	0	1	1	1	0	0	0	1
GCF_001547755.1_ASM154775v1	0	1	1	0	1	0	0	1	1	1	0	1	0	1	0	1	1	0	2	0	0	1	1	0	0	1	0	1	0	1	1	0	1	1	0	1	0	1	1	0	1	0	0	1	0	0	0	0	1
GCF_001547895.1_ASM154789v1	0	3	6	0	2	0	0	1	1	1	0	2	0	4	0	1	2	0	5	0	0	3	1	1	0	1	0	6	0	1	1	0	1	1	2	2	0	3	1	0	1	0	1	2	0	0	0	0	1
GCF_001547915.1_ASM154791v1	0	2	6	0	2	0	0	1	1	1	0	2	0	4	0	1	2	0	4	0	0	3	1	1	0	1	0	6	0	2	1	0	1	1	2	2	0	3	1	0	1	0	1	2	0	0	0	0	1
GCF_001547935.1_ASM154793v1	0	1	5	0	6	0	0	1	1	1	0	4	0	5	0	4	5	1	5	0	0	9	3	1	0	2	0	4	0	3	1	0	1	7	2	3	1	6	3	1	3	0	1	3	0	0	0	0	1
GCF_001547995.1_ASM154799v1	0	1	5	1	2	0	0	1	1	0	0	1	0	1	0	1	1	1	1	1	0	1	1	1	0	1	0	5	0	1	1	0	1	1	1	1	1	5	1	0	1	0	1	1	1	0	0	0	1
GCF_001548015.1_ASM154801v1	0	3	11	2	3	0	0	1	1	0	0	2	0	3	0	1	1	1	1	3	0	4	1	1	0	1	0	11	0	1	1	0	2	1	2	1	3	7	2	0	2	0	1	1	3	0	0	0	1
GCF_001548035.1_ASM154803v1	0	1	4	0	0	1	1	0	1	1	0	1	0	1	0	1	1	0	1	1	0	2	1	1	0	1	0	4	0	1	1	0	1	1	0	2	0	1	1	0	1	0	1	1	0	0	1	0	1
GCF_001548055.1_ASM154805v1	0	1	3	0	0	1	1	0	1	1	0	1	0	1	0	1	1	0	1	1	0	2	1	1	0	1	0	3	0	1	1	0	1	1	0	2	1	1	1	0	1	0	1	1	0	0	1	0	1
GCF_001551895.1_ASM155189v1	0	1	4	0	1	0	0	1	1	0	0	1	0	2	0	1	1	1	2	0	0	2	1	1	0	2	0	4	0	1	1	0	1	1	1	1	1	4	1	0	1	0	1	1	1	0	0	0	1
GCF_001553605.1_ASM155360v1	0	1	3	1	1	0	0	1	1	1	0	1	0	1	0	1	1	1	2	1	0	2	1	1	0	1	0	3	0	1	1	0	1	1	1	1	1	1	1	0	1	0	1	2	1	0	1	0	1
GCF_001553625.1_ASM155362v1	0	1	2	1	1	0	0	1	1	1	0	1	0	2	0	2	1	2	2	1	0	4	2	1	0	2	0	2	0	1	1	0	1	1	1	1	1	1	1	0	1	0	1	1	1	0	1	0	1
GCF_001553955.1_ASM155395v1	0	1	4	0	1	0	0	1	1	1	0	2	0	2	0	1	2	0	2	0	0	1	1	0	0	1	0	4	0	1	1	0	1	1	0	2	0	1	1	0	1	0	1	1	0	0	0	0	1
GCF_001557535.1_ASM155753v1	0	1	4	1	2	0	0	1	1	1	0	1	0	2	0	1	1	0	1	0	0	2	1	1	0	1	0	4	0	2	1	0	1	1	2	1	1	2	1	0	1	0	1	1	1	0	0	0	1
GCF_001558255.2_ASM155825v2	0	1	5	0	5	0	0	1	1	1	0	5	0	5	0	2	4	0	6	0	0	8	1	0	0	1	0	3	0	1	1	0	1	2	5	4	0	4	3	0	3	0	1	4	0	0	0	0	2
GCF_001558415.2_ASM155841v2	0	1	5	0	6	0	0	1	1	1	0	4	0	5	0	3	5	0	5	0	0	8	2	0	0	2	0	4	0	2	1	0	1	6	3	3	0	4	3	0	3	0	1	3	0	0	0	0	1
GCF_001559015.1_ASM155901v1	0	1	1	1	1	0	0	2	1	1	0	1	0	1	0	1	1	1	1	1	0	1	1	1	0	1	0	1	0	1	1	0	1	1	1	1	2	1	1	0	1	0	1	1	1	0	0	0	1
GCF_001559075.2_ASM155907v2	0	2	3	0	4	0	0	1	1	1	0	4	0	3	0	1	2	2	4	0	0	4	1	2	0	1	0	3	0	1	1	0	1	1	4	5	0	4	2	0	2	0	1	1	1	0	1	0	2
GCF_001559235.2_ASM155923v2	0	2	3	0	4	0	0	1	1	1	0	4	0	3	0	1	2	2	4	0	0	4	1	1	0	1	0	3	0	1	1	0	1	1	4	5	0	4	2	0	2	0	1	1	1	0	1	0	2
GCF_001559255.2_ASM155925v2	0	1	3	0	4	0	0	1	1	1	0	4	0	3	0	1	2	2	5	0	0	4	1	1	0	1	0	3	0	1	1	0	1	1	4	5	1	4	3	0	2	0	1	2	0	0	1	0	2
GCF_001562115.1_ASM156211v1	0	1	3	0	2	0	0	1	1	1	0	2	0	4	0	1	3	0	3	0	0	3	0	0	0	1	0	3	0	1	1	0	1	2	0	3	0	2	1	0	1	0	1	2	0	0	0	0	1
GCF_001562125.1_ASM156212v1	0	1	3	0	2	0	0	1	1	1	0	2	0	4	0	1	3	0	2	0	0	3	1	0	0	1	0	3	0	1	1	0	1	2	0	3	0	2	1	0	1	0	1	2	0	0	0	0	1
GCF_001562195.1_ASM156219v1	0	1	2	0	2	0	0	1	1	1	0	2	0	4	0	1	3	0	1	0	0	3	1	0	0	1	0	2	0	1	1	0	1	2	0	3	0	2	1	0	1	0	1	2	0	0	0	0	1
GCF_001562215.1_ASM156221v1	0	2	4	1	2	0	0	1	1	1	0	2	0	3	0	1	1	2	2	1	0	4	1	1	0	1	0	4	1	1	1	0	1	1	3	1	2	1	1	0	1	0	1	1	2	0	0	0	1
GCF_001562255.1_ASM156225v1	0	1	1	1	1	0	0	1	1	1	0	1	0	1	0	1	1	1	1	1	0	2	2	1	0	1	0	1	0	1	1	0	1	1	1	1	1	1	1	0	1	0	1	1	1	0	0	0	1
GCF_001563225.1_ASM156322v1	0	3	1	1	1	0	0	1	1	1	0	1	0	1	0	1	1	1	3	1	0	3	1	1	0	1	0	1	0	1	1	0	1	1	2	1	1	1	1	0	1	0	1	1	1	0	1	0	1
GCF_001563265.1_ASM156326v1	0	2	2	1	2	0	0	1	1	1	0	2	0	2	0	1	1	1	1	1	0	1	1	1	0	1	0	3	0	1	1	0	1	1	1	1	2	2	1	0	1	0	1	1	1	0	0	0	1
GCF_001563285.1_ASM156328v1	0	2	2	1	1	0	0	1	1	1	0	1	0	1	0	1	1	1	1	1	0	1	1	1	0	1	0	2	0	1	1	0	1	1	1	1	1	2	1	0	1	0	1	1	1	0	0	0	1
GCF_001572725.1_ASM157272v1	0	1	4	0	3	0	0	1	1	1	0	4	0	3	0	1	2	1	3	0	0	2	1	1	0	1	0	4	0	1	1	0	1	1	4	3	0	2	2	0	2	0	1	2	0	0	1	0	2
GCF_001577265.1_ASM157726v1	0	1	2	0	1	0	0	1	1	1	0	1	0	1	0	1	1	0	1	0	0	2	1	1	0	1	0	2	0	1	1	0	1	1	1	1	1	1	1	0	1	0	1	1	1	0	1	0	1
GCF_001577465.1_ASM157746v1	0	1	4	0	2	0	0	0	1	1	0	1	0	2	0	1	1	0	1	0	0	2	1	1	0	1	0	4	0	1	1	0	1	1	2	1	0	2	1	0	0	0	1	1	1	0	1	0	1
GCF_001578105.1_ASM157810v1	0	1	3	1	1	0	0	1	1	2	0	1	0	1	0	1	1	1	2	1	0	1	1	1	0	1	0	3	0	1	1	0	1	1	1	1	1	3	1	0	1	0	1	1	1	0	0	0	1
GCF_001579845.1_ASM157984v1	0	1	1	1	1	0	1	1	1	1	0	1	0	1	0	1	2	1	1	1	0	1	2	1	0	1	0	1	0	0	1	0	1	1	1	1	1	1	1	0	1	0	1	1	1	0	0	0	1
GCF_001579905.1_ASM157990v1	0	1	3	0	1	0	0	1	1	1	0	1	0	2	0	1	1	1	2	0	0	1	1	2	0	1	0	3	0	1	1	0	1	1	1	2	1	3	1	0	1	0	1	1	1	0	0	0	1
GCF_001579945.1_ASM157994v1	0	1	1	1	1	0	1	1	1	1	0	1	0	1	0	1	1	1	1	1	0	1	1	1	0	1	0	1	0	1	1	0	1	1	1	1	1	1	1	0	1	0	1	1	1	0	0	0	1
GCF_001582075.1_ASM158207v1	0	2	3	0	4	0	0	1	1	1	0	4	0	3	0	1	2	2	4	0	0	4	1	1	0	1	0	3	0	1	1	0	1	1	4	5	0	3	2	1	2	0	1	1	1	0	1	0	2
GCF_001584145.1_ASM158414v1	0	1	3	0	1	0	0	1	1	1	0	1	0	2	0	1	1	0	2	0	0	2	1	1	0	1	0	3	0	1	1	0	1	1	2	1	1	2	1	0	1	0	1	1	1	0	1	0	1
GCF_001584185.1_ASM158418v1	0	1	3	0	1	0	0	1	1	1	0	1	0	2	0	1	1	0	2	0	0	2	1	1	0	2	0	3	0	1	1	0	1	1	2	1	1	2	1	0	1	0	1	1	1	0	1	0	1
GCF_001586165.1_ASM158616v1	0	2	3	0	4	0	0	1	1	1	0	6	0	3	0	1	2	2	5	0	0	4	1	1	0	1	0	3	0	1	1	0	1	1	4	5	1	4	2	0	2	0	1	2	0	0	1	0	2
GCF_001586255.1_ASM158625v1	0	1	3	0	1	0	0	2	1	1	0	1	0	2	0	1	1	0	2	0	0	2	1	0	0	1	0	3	0	1	1	0	1	1	1	1	0	1	1	0	1	0	1	1	1	0	0	0	1
GCF_001586275.1_ASM158627v1	0	1	2	0	1	0	0	1	1	1	0	1	0	1	0	1	1	1	1	0	0	1	1	0	0	1	0	2	0	1	1	0	1	1	1	1	1	2	1	0	1	0	1	1	1	0	0	0	1
GCF_001593285.1_ASM159328v1	0	1	4	0	1	0	0	1	1	1	0	2	0	2	0	1	2	0	2	0	0	2	1	0	0	1	0	4	0	1	1	0	1	1	0	2	0	1	1	0	1	0	1	1	0	0	0	0	1
GCF_001593305.1_ASM159330v1	0	1	4	0	1	0	0	1	1	1	0	2	0	2	0	1	2	0	2	0	0	2	1	0	0	1	0	4	0	1	1	0	1	1	0	2	0	1	1	0	1	0	1	1	0	0	0	0	1
GCF_001594265.1_ASM159426v1	0	1	3	0	2	0	0	1	1	0	0	2	0	3	0	1	2	0	3	0	0	3	1	0	0	1	0	3	0	1	1	1	1	1	1	3	1	2	1	0	1	0	0	2	0	0	1	0	1
GCF_001596115.1_ASM159611v1	0	2	3	0	4	0	0	1	1	1	0	4	0	3	0	1	2	2	4	0	0	4	1	1	0	1	0	3	0	1	1	0	1	1	4	6	0	4	2	0	2	0	1	1	1	0	1	1	2
GCF_001597285.1_ASM159728v1	0	2	3	0	2	0	0	1	1	1	0	2	0	2	0	1	2	0	4	0	0	3	1	1	0	1	0	3	0	1	1	0	1	1	2	2	0	3	1	0	1	0	1	1	1	0	0	0	1
GCF_001602095.1_ASM160209v1	0	1	2	0	0	1	1	0	1	1	0	1	0	1	0	1	1	0	2	0	0	1	1	0	0	1	0	2	0	1	1	0	1	1	0	1	0	1	1	0	1	0	1	1	0	0	1	0	1
GCF_001605015.1_ASM160501v1	0	1	3	1	2	0	0	1	1	1	0	1	0	2	0	1	1	1	1	2	0	1	1	1	0	1	0	3	0	1	1	0	1	1	1	1	2	3	1	0	1	0	1	1	1	0	0	0	1
GCF_001605965.1_ASM160596v1	0	2	5	0	2	0	0	1	1	1	0	2	0	4	0	1	2	0	4	0	0	3	1	1	0	2	0	5	0	1	1	0	1	1	2	2	0	3	1	0	1	0	2	2	0	0	2	0	1
GCF_001606025.1_ASM160602v1	0	1	5	0	1	0	0	1	1	1	0	2	0	2	0	1	2	0	2	0	0	2	1	0	0	1	0	5	0	1	1	0	1	1	0	2	0	1	1	0	1	0	1	1	0	0	0	0	1
GCF_001610975.1_ASM161097v1	0	1	1	1	1	0	0	1	1	1	0	1	0	1	0	1	1	1	1	0	0	1	1	1	0	1	0	1	0	1	1	0	1	1	1	1	1	1	1	0	1	0	1	1	1	0	0	0	1
GCF_001611275.1_ASM161127v1	0	1	2	1	1	0	0	1	1	1	0	1	0	2	0	1	1	1	2	0	0	1	1	1	0	1	0	2	0	1	1	0	1	1	1	1	0	2	1	0	2	0	1	1	1	0	1	0	1
GCF_001611975.1_ASM161197v1	0	1	5	1	1	0	0	1	1	1	0	2	0	2	0	1	1	1	2	0	0	1	1	1	0	1	0	5	0	1	1	0	1	1	1	1	1	2	1	0	1	0	1	1	2	0	0	0	1
GCF_001612555.1_ASM161255v1	0	0	7	0	3	0	1	1	1	1	0	4	0	4	0	1	4	0	6	0	0	3	1	0	0	1	0	7	0	2	1	0	1	2	0	2	0	5	2	0	2	0	0	2	0	0	0	0	1
GCF_001617625.1_ASM161762v1	0	1	3	0	1	0	0	1	1	1	0	1	0	2	0	1	2	0	2	0	0	2	1	0	0	1	0	3	0	1	1	0	1	1	2	2	0	1	1	0	1	0	1	1	1	0	0	0	1
GCF_001620265.1_ASM162026v1	0	1	2	1	1	0	0	1	1	1	0	1	0	2	0	1	1	0	1	0	0	2	1	1	0	1	0	2	0	1	1	0	1	1	1	1	0	2	1	0	1	0	1	1	1	0	0	0	1
GCF_001623605.1_ASM162360v1	0	2	2	0	4	0	0	2	1	1	0	6	0	3	0	1	2	2	5	0	0	4	3	1	0	1	0	2	1	1	1	0	1	1	1	5	0	4	2	0	2	0	1	2	0	0	1	0	3
GCF_001628715.1_ASM162871v1	0	1	5	1	1	0	0	1	1	0	0	1	0	1	0	1	2	1	3	0	0	1	1	1	0	1	0	5	0	1	1	0	1	1	1	1	1	5	1	0	1	0	1	1	1	0	0	0	1
GCF_001628815.1_ASM162881v1	0	1	2	1	1	1	0	1	1	1	0	1	0	2	0	1	2	0	2	0	0	1	1	1	0	1	0	2	0	1	1	0	1	1	1	1	0	1	1	0	1	0	1	1	1	0	1	0	1
GCF_001632775.1_ASM163277v1	0	1	2	1	1	0	0	1	1	1	0	2	0	1	0	1	1	1	1	1	0	1	1	1	0	1	0	2	0	0	0	0	1	1	1	1	1	1	1	0	1	0	1	1	1	0	1	0	1
GCF_001632845.1_ASM163284v1	0	1	2	1	1	0	0	1	1	1	0	1	0	1	0	1	1	1	1	0	0	1	1	1	0	1	0	2	0	1	1	0	1	1	1	1	1	1	1	0	1	0	1	1	1	0	0	0	1
GCF_001633165.1_ASM163316v1	0	1	3	1	1	0	0	4	1	1	0	1	0	2	0	2	1	0	1	0	0	2	1	1	0	1	0	3	0	1	1	0	1	1	1	1	0	3	1	0	1	0	1	1	2	0	0	0	1
GCF_001634365.1_ASM163436v1	0	1	7	1	2	0	0	1	1	1	0	2	0	3	0	1	1	0	2	0	0	2	1	1	0	1	0	7	0	1	1	0	1	1	2	1	1	2	1	0	1	0	1	1	1	0	1	0	1
GCF_001636015.1_ASM163601v1	0	1	4	0	1	0	0	1	1	0	0	2	0	2	0	1	2	0	2	0	0	2	1	0	0	1	0	4	0	1	1	0	1	2	0	2	0	1	1	0	1	0	1	1	0	0	0	0	1
GCF_001636925.1_ASM163692v1	0	1	2	1	2	0	0	1	1	1	0	1	0	2	0	1	1	0	2	0	0	1	1	1	0	1	0	2	0	1	1	0	1	1	1	1	1	2	1	0	1	0	1	1	1	0	0	0	1
GCF_001638925.1_ASM163892v1	0	1	2	1	2	0	0	1	1	1	0	1	0	2	0	1	1	1	1	1	0	1	1	1	0	1	0	2	0	1	1	0	1	1	1	1	1	2	1	0	1	0	1	1	1	0	0	0	2
GCF_001641285.1_ASM164128v1	0	1	2	1	1	0	0	1	1	1	0	2	0	2	0	1	1	1	1	1	0	2	1	1	0	1	0	2	0	1	1	0	1	1	1	1	1	1	1	0	1	0	1	1	1	0	0	0	1
GCF_001642805.2_ASM164280v2	0	2	3	0	3	0	0	1	1	1	0	4	0	2	0	1	2	1	1	0	0	4	1	1	0	1	0	3	0	1	1	0	1	1	4	5	1	4	2	0	2	0	1	2	0	0	1	0	2
GCF_001643955.1_ASM164395v1	0	1	2	0	0	1	1	0	1	1	0	2	0	2	0	1	1	0	1	2	0	2	1	0	0	1	0	1	0	1	1	0	1	1	0	2	1	1	1	0	1	0	0	1	0	0	1	0	1
GCF_001644685.1_ASM164468v1	0	1	3	0	1	0	0	1	1	1	0	1	0	2	0	1	1	0	2	0	0	2	1	0	0	1	0	3	0	1	1	0	1	1	1	3	0	1	1	0	2	0	1	1	1	0	0	0	1
GCF_001644705.1_ASM164470v1	0	2	3	0	3	0	0	1	1	1	0	3	0	3	0	1	1	2	4	0	0	4	1	1	0	1	0	3	0	1	1	0	1	1	4	3	1	3	2	0	2	0	1	1	1	0	0	0	2
GCF_001647675.1_ASM164767v1	0	0	7	0	3	0	0	1	1	1	0	5	0	4	0	1	4	0	5	0	0	3	1	0	0	2	0	7	0	2	1	0	1	4	0	3	1	4	2	0	2	0	0	3	0	0	0	0	1
GCF_001647715.1_ASM164771v1	0	2	5	0	2	0	0	1	1	1	0	2	0	4	0	1	1	0	4	0	0	3	1	1	0	2	0	5	0	1	1	0	1	1	2	2	0	3	1	0	1	0	2	2	0	0	0	0	1
GCF_001648175.1_ASM164817v1	0	2	6	0	2	0	0	1	1	1	0	2	0	3	0	1	1	1	4	0	0	3	1	1	0	1	0	6	0	1	1	0	1	1	3	4	0	2	1	0	1	0	1	1	1	0	1	0	1
GCF_001651805.1_ASM165180v1	0	2	3	0	3	0	0	1	1	1	0	3	0	5	0	2	1	2	6	0	0	5	1	1	0	4	0	3	0	1	2	0	1	1	2	3	1	4	2	0	2	0	1	2	2	0	0	0	1
GCF_001652485.1_ASM165248v1	0	1	5	0	1	0	0	1	2	1	0	1	0	2	0	1	1	1	2	1	0	2	1	1	0	1	0	5	0	1	1	0	2	1	1	1	1	5	1	0	1	0	1	2	0	0	0	0	1
GCF_001652505.2_ASM165250v2	0	2	4	0	4	0	0	1	1	1	0	4	0	2	0	1	2	2	3	0	0	4	1	1	0	1	0	4	0	1	1	0	1	1	4	5	0	4	2	0	2	0	1	2	0	0	1	0	2
GCF_001652565.1_ASM165256v1	0	1	3	0	1	0	0	1	1	1	0	1	0	2	0	1	1	1	3	0	0	1	1	1	0	1	0	3	0	1	1	0	1	1	1	1	1	3	1	0	1	0	1	1	1	0	0	0	1
GCF_001653795.1_ASM165379v1	0	2	2	1	2	0	0	1	1	1	0	2	0	2	0	2	0	0	2	0	0	3	1	1	0	2	0	2	0	1	1	0	1	1	2	1	2	2	0	0	1	0	1	1	0	0	1	0	1
GCF_001653955.1_ASM165395v1	0	0	3	0	1	0	0	1	1	0	0	1	0	1	0	1	1	0	1	0	0	2	1	0	0	1	0	3	0	1	1	0	1	1	0	1	0	1	1	0	1	0	0	1	0	0	0	1	1
GCF_001654435.1_ASM165443v1	0	2	5	1	2	0	0	2	1	1	0	2	0	3	0	1	2	0	3	0	0	3	1	1	0	1	0	5	0	1	1	0	1	1	2	2	0	3	2	0	1	0	1	1	1	0	1	0	1
GCF_001655295.1_ASM165529v1	0	3	6	0	4	0	0	1	1	1	0	2	0	5	0	1	2	0	5	0	0	4	2	1	0	2	0	6	0	1	1	0	1	1	3	3	0	4	1	0	1	0	1	2	1	0	1	0	1
GCF_001655595.1_ASM165559v1	0	2	6	0	3	0	0	1	1	3	0	2	0	4	0	1	2	0	5	0	0	4	1	1	0	2	0	6	0	1	1	0	1	1	2	2	0	3	1	0	1	0	1	2	0	0	1	0	1
GCF_001655615.1_ASM165561v1	0	2	5	0	2	0	0	1	1	1	0	2	0	5	0	1	2	0	4	0	0	3	1	1	0	2	0	5	0	1	1	0	1	1	2	2	1	3	1	0	1	0	1	2	0	0	1	0	1
GCF_001658005.1_ASM165800v1	0	2	2	1	1	0	0	1	1	1	0	1	0	1	0	1	1	1	1	1	0	1	1	1	0	1	0	2	0	1	1	0	1	1	1	1	1	2	1	0	1	0	1	1	1	0	0	0	1
GCF_001658025.1_ASM165802v1	0	2	2	0	4	0	0	1	1	1	0	4	1	3	0	1	2	2	3	0	0	4	0	1	0	1	0	2	0	1	1	0	1	1	4	5	0	3	2	0	2	0	1	1	1	0	1	0	2
GCF_001661075.1_ASM166107v1	0	2	5	0	2	0	0	1	1	1	0	2	0	4	0	1	2	0	4	0	0	3	1	1	0	1	0	5	0	1	1	0	1	1	2	2	0	4	1	0	2	0	1	2	0	0	1	0	1
GCF_001661675.2_ASM166167v2	0	1	2	1	1	0	0	1	1	1	0	1	0	1	0	1	1	1	1	1	0	1	1	1	0	1	0	2	0	1	1	0	1	1	1	1	1	2	1	0	1	0	1	1	1	0	0	0	1
GCF_001663135.1_ASM166313v1	0	2	3	0	3	0	0	1	1	1	0	4	0	3	0	1	2	1	4	0	0	4	1	1	0	1	0	3	0	1	1	0	1	1	4	5	1	4	2	0	3	0	1	2	0	0	1	0	2
GCF_001663155.1_ASM166315v1	0	1	1	0	1	0	0	2	1	1	0	1	0	1	0	1	1	1	1	0	0	1	1	1	0	1	0	1	0	1	1	0	1	1	1	1	1	1	1	0	1	0	1	1	1	0	0	0	1
GCF_001663175.1_ASM166317v1	0	1	2	1	1	0	0	1	1	1	0	1	0	1	0	1	1	1	1	0	0	1	1	1	0	1	0	2	0	1	1	0	1	1	1	1	1	2	1	0	1	0	1	1	1	0	0	0	1
GCF_001663815.1_ASM166381v1	0	1	2	0	1	0	0	1	1	1	0	1	0	1	0	1	1	0	2	0	0	2	1	1	0	1	0	2	0	1	1	0	1	1	1	1	0	1	1	0	1	0	1	1	1	0	0	0	1
GCF_001663855.1_ASM166385v1	0	1	3	1	2	0	0	1	1	0	0	1	0	2	0	2	1	0	1	0	0	2	1	1	0	1	0	3	0	1	1	0	1	1	2	1	1	1	1	0	1	0	1	1	1	0	0	0	1
GCF_001664085.1_ASM166408v1	0	1	3	0	1	0	0	1	1	1	0	1	0	2	0	1	1	1	2	1	0	1	1	1	0	1	0	3	0	1	1	0	1	1	1	1	1	3	1	0	1	0	1	1	1	0	0	0	1
GCF_001664145.1_ASM166414v1	0	1	3	0	1	0	0	1	1	1	0	1	0	2	0	1	1	1	2	1	0	1	1	1	0	1	0	3	0	1	1	0	1	1	1	1	1	3	1	0	1	0	1	1	1	0	0	0	1
GCF_001664305.1_ASM166430v1	0	1	3	0	1	0	0	1	1	1	0	1	0	2	0	1	1	1	2	1	0	1	1	1	0	1	0	3	0	1	1	0	1	1	1	1	1	3	1	0	1	0	1	1	1	0	0	0	1
GCF_001664325.1_ASM166432v1	0	2	3	0	1	0	0	1	1	1	0	1	0	2	0	1	1	1	2	1	0	1	1	1	0	1	0	3	0	1	1	0	1	1	1	1	1	3	1	0	1	0	1	1	1	0	0	0	1
GCF_001664345.1_ASM166434v1	0	1	3	0	1	0	0	1	1	1	0	1	0	2	0	1	1	1	2	1	0	1	1	1	0	1	0	3	0	1	1	0	1	1	1	1	1	3	1	0	1	0	1	1	1	0	0	0	1
GCF_001664405.1_ASM166440v1	0	1	3	0	1	0	0	1	1	1	0	1	0	2	0	1	1	1	2	1	0	1	1	1	0	1	0	3	0	1	1	0	1	1	1	1	1	3	2	0	1	0	1	1	1	0	0	0	1
GCF_001664465.1_ASM166446v1	0	2	3	0	1	0	0	1	1	1	0	1	0	2	0	1	1	1	2	1	0	1	1	1	0	1	0	3	0	1	1	0	1	1	1	1	1	3	1	0	1	0	1	1	1	0	0	0	1
GCF_001664485.1_ASM166448v1	0	1	3	0	1	0	0	1	2	1	0	1	0	2	0	1	1	1	2	1	0	1	1	1	0	1	0	3	0	0	1	0	1	1	1	1	1	3	1	0	1	0	1	1	1	0	0	0	1
GCF_001664525.1_ASM166452v1	0	1	3	0	1	0	0	1	1	1	0	1	0	2	0	1	1	1	2	1	0	1	1	1	0	1	0	3	0	1	1	0	1	1	1	1	1	3	1	0	1	0	1	1	1	0	0	0	1
GCF_001664545.1_ASM166454v1	0	1	3	0	1	0	0	1	1	1	0	1	0	2	0	1	1	1	2	1	0	1	1	1	0	1	0	3	0	1	1	0	1	1	1	1	1	3	1	0	1	0	1	1	1	0	0	0	1
GCF_001672455.2_ASM167245v2	0	1	2	1	1	0	0	1	1	1	0	2	0	1	0	2	2	1	1	1	0	1	1	1	0	1	0	2	0	1	1	0	1	1	1	1	1	2	1	0	1	0	1	1	1	0	0	0	1
GCF_001676705.1_ASM167670v1	0	1	3	1	1	0	0	1	1	1	0	1	0	1	0	1	1	0	1	0	0	2	1	1	0	1	0	3	0	2	1	0	1	1	2	1	1	2	1	0	1	0	1	1	1	0	1	0	1
GCF_001676725.1_ASM167672v1	0	1	3	1	1	0	0	1	1	1	0	1	0	1	0	1	1	0	1	0	0	2	1	1	0	1	0	3	0	1	1	0	1	1	2	1	2	1	1	0	1	0	1	1	1	0	0	0	1
GCF_001676765.1_ASM167676v1	0	1	2	1	1	0	0	1	1	1	0	2	0	1	0	2	2	1	1	1	0	1	1	1	0	1	0	2	0	1	1	0	1	1	1	1	1	2	1	0	1	0	1	1	1	0	0	0	1
GCF_001677275.1_ASM167727v1	0	1	4	0	6	0	0	1	1	1	0	4	0	4	0	2	5	0	4	0	0	9	2	0	0	2	0	3	0	2	1	0	1	7	0	3	0	5	3	0	3	0	1	3	0	0	0	0	1
GCF_001677435.1_ASM167743v1	0	1	1	0	1	0	1	1	1	1	0	1	0	1	0	1	1	1	1	1	0	1	1	1	0	1	0	1	0	1	1	0	1	1	1	1	1	1	1	0	2	0	1	1	1	0	0	0	1
GCF_001679665.1_ASM167966v1	0	2	1	1	1	0	0	1	1	1	0	1	0	1	0	1	2	0	1	0	0	1	1	1	0	1	0	1	0	2	1	0	2	1	2	1	1	1	3	0	1	0	1	2	1	0	0	0	1
GCF_001680085.1_ASM168008v1	0	1	6	0	8	0	0	1	1	1	0	5	0	6	0	4	6	0	6	0	0	10	2	0	0	2	0	4	0	3	1	0	2	11	0	4	0	6	4	0	4	0	0	3	0	0	0	0	1
GCF_001682385.1_ASM168238v1	0	2	4	1	1	0	0	1	1	1	0	2	0	2	0	1	1	0	2	0	0	2	1	1	0	1	0	4	0	1	1	0	1	1	2	1	1	1	1	0	1	0	1	1	1	0	0	0	1
GCF_001685465.1_ASM168546v1	0	1	5	0	6	0	0	1	1	1	0	4	0	5	0	4	5	0	5	0	0	11	3	0	0	2	0	4	0	3	1	0	1	8	0	3	0	6	3	0	3	0	1	3	0	0	0	0	1
GCF_001686985.1_ASM168698v1	0	1	2	1	1	0	0	1	1	1	0	1	0	1	0	1	2	2	1	1	0	1	1	1	0	1	0	2	0	1	1	0	1	1	1	1	1	2	2	0	1	0	1	1	1	0	0	0	1
GCF_001687105.1_ASM168710v1	0	1	5	0	1	0	0	1	1	1	0	1	0	2	0	1	1	0	2	0	0	2	1	1	0	1	0	5	0	1	1	0	1	1	1	2	0	3	1	0	1	0	1	1	1	0	0	0	1
GCF_001687545.1_ASM168754v1	0	1	1	0	1	0	0	1	1	2	0	1	0	1	0	1	1	1	1	0	0	1	1	1	0	1	0	1	0	1	1	0	1	1	1	1	1	1	2	0	1	0	1	1	1	0	0	0	1
GCF_001688905.2_ASM168890v2	0	2	3	1	2	0	0	1	1	1	0	2	0	3	0	1	1	1	3	1	0	3	1	1	0	1	0	3	0	1	1	0	2	1	1	1	1	1	1	0	1	0	1	1	2	0	0	0	1
GCF_001691455.1_ASM169145v1	0	1	6	0	1	0	0	1	2	0	0	1	0	2	0	1	1	1	2	0	0	2	1	2	0	1	0	6	0	1	1	0	1	1	1	1	1	5	1	0	1	0	1	1	1	0	0	0	1
GCF_001693335.1_ASM169333v1	0	1	2	0	0	1	1	0	1	2	0	1	0	1	0	1	1	0	2	0	0	1	1	0	0	1	0	2	0	1	1	0	1	1	0	1	0	1	1	0	1	0	1	1	0	0	1	0	1
GCF_001693385.1_ASM169338v1	0	1	1	1	2	0	1	1	1	1	0	1	0	1	0	1	1	1	1	1	0	1	1	1	0	1	0	1	0	0	1	0	1	1	1	2	1	1	2	0	1	0	1	1	1	0	0	0	1
GCF_001697225.1_ASM169722v1	0	1	1	1	1	0	0	1	1	1	0	1	0	1	0	1	1	1	1	1	0	1	1	1	0	1	0	1	0	1	1	0	1	1	1	1	1	1	1	0	1	0	1	1	1	0	0	0	1
GCF_001698185.1_ASM169818v1	0	2	3	1	3	0	0	1	1	1	0	2	0	2	0	1	1	0	2	0	0	2	1	1	0	1	0	3	0	1	1	0	1	1	3	1	1	2	1	0	1	0	1	1	1	0	1	0	1
GCF_001698205.1_ASM169820v1	0	1	1	1	1	0	0	1	1	1	0	1	0	1	0	1	1	1	1	1	0	1	1	1	0	1	0	1	0	1	1	0	1	1	1	1	1	1	1	0	1	0	1	2	1	0	0	0	1
GCF_001700965.1_ASM170096v1	0	2	4	1	2	0	0	1	1	1	0	2	0	3	0	1	1	2	2	1	0	4	1	1	0	1	0	4	1	1	1	0	1	1	3	1	2	1	1	0	1	0	1	1	2	0	0	0	1
GCF_001704115.1_ASM170411v1	0	1	7	0	3	0	0	1	2	1	0	4	0	4	0	1	4	0	4	0	0	3	1	0	0	1	0	7	0	2	1	0	1	2	0	2	0	2	2	0	2	0	1	2	0	0	0	0	1
GCF_001704155.1_ASM170415v1	0	4	2	1	3	0	0	1	1	1	0	2	0	3	0	1	1	1	4	1	0	3	1	1	0	1	0	2	1	1	1	0	1	1	3	1	2	2	1	0	1	0	1	1	2	0	0	0	1
GCF_001704295.1_ASM170429v1	0	1	3	1	1	0	0	1	1	1	0	1	0	1	0	1	1	0	1	0	0	2	1	1	0	1	0	3	0	1	1	0	1	1	2	2	1	1	1	0	1	0	1	1	1	0	1	0	1
GCF_001705565.1_ASM170556v1	0	1	2	1	2	0	0	1	1	1	0	1	0	2	0	1	1	1	1	1	0	2	1	1	0	1	0	2	1	1	1	0	1	1	2	1	1	1	1	0	1	0	1	1	1	0	0	0	1
GCF_001708405.1_ASM170840v1	0	1	2	0	1	0	0	1	1	1	0	1	0	2	0	1	1	0	2	0	0	1	1	0	0	1	0	2	0	1	1	0	1	1	0	2	0	1	1	0	1	0	1	1	0	0	0	0	1
GCF_001708425.1_ASM170842v1	0	2	5	0	2	0	0	1	1	1	0	2	0	4	0	1	1	0	4	0	0	3	1	1	0	1	0	5	0	1	1	0	1	1	2	2	0	3	1	0	1	0	1	2	0	0	0	0	1
GCF_001708505.1_ASM170850v1	0	3	5	0	2	0	0	2	1	1	0	2	0	4	0	1	2	0	5	0	0	4	1	1	0	2	0	5	0	1	1	0	1	1	2	2	0	3	1	0	1	0	1	1	1	0	1	0	1
GCF_001709315.1_ASM170931v1	0	2	3	0	3	0	0	1	1	1	0	3	0	3	0	1	2	2	4	0	0	4	1	0	0	1	0	3	0	1	1	0	1	1	4	4	0	4	2	0	2	0	1	2	0	0	0	0	1
GCF_001713355.1_ASM171335v1	0	1	2	1	1	0	0	1	1	1	0	1	0	2	0	1	1	0	1	0	0	2	1	1	0	1	0	2	0	1	1	0	1	1	1	1	1	1	1	0	1	0	1	1	1	0	0	0	1
GCF_001713375.1_ASM171337v1	0	1	2	0	1	0	0	1	1	1	0	1	0	1	0	1	1	0	1	0	0	1	1	1	0	1	0	2	0	1	1	0	1	1	1	1	0	1	1	0	1	0	1	1	1	0	0	0	1
GCF_001713395.1_ASM171339v1	0	1	3	0	1	0	0	1	1	1	0	1	0	2	0	1	1	1	3	0	0	1	1	1	0	1	0	3	0	1	1	0	1	1	1	2	1	3	1	0	1	0	1	1	1	0	0	0	1
GCF_001713415.1_ASM171341v1	0	2	3	1	2	0	0	1	1	1	0	1	0	2	0	1	1	1	1	1	0	1	1	1	0	1	0	3	0	0	1	0	1	1	1	2	1	3	1	0	1	0	1	1	1	0	0	0	1
GCF_001713435.1_ASM171343v1	0	1	2	1	1	0	0	1	1	1	0	1	0	1	0	1	1	1	1	0	0	1	1	0	0	1	0	2	0	1	1	0	1	1	1	1	1	2	1	0	1	0	1	1	1	0	0	0	1
GCF_001713455.1_ASM171345v1	0	1	3	1	2	0	0	2	2	1	0	2	0	1	0	2	1	1	1	1	0	1	1	1	0	2	1	3	0	2	2	0	2	1	2	1	1	3	1	0	2	0	1	2	1	0	0	0	2
GCF_001713475.1_ASM171347v1	0	1	3	0	1	0	0	1	1	1	0	1	0	2	0	1	1	1	3	0	0	1	1	1	0	1	0	3	0	1	1	0	1	1	1	1	1	3	1	0	1	0	1	1	1	0	0	0	1
GCF_001714725.1_ASM171472v1	0	2	3	0	1	0	0	1	1	1	0	2	0	2	0	1	1	0	2	0	0	2	1	1	0	1	0	3	0	1	1	0	1	1	2	1	1	1	1	0	1	0	1	1	1	0	0	0	1
GCF_001715385.1_ASM171538v1	0	1	3	1	1	0	0	1	1	1	0	1	0	2	0	1	1	1	2	1	0	2	1	1	0	1	0	3	0	1	1	0	2	1	1	1	1	3	1	0	1	0	1	1	1	0	0	0	1
GCF_001717955.1_ASM171795v1	0	1	3	1	1	0	0	2	1	1	0	1	0	1	0	1	1	1	1	1	0	1	1	1	0	1	0	3	0	0	1	0	1	1	1	1	1	3	1	0	1	0	1	1	1	0	0	0	1
GCF_001718315.1_ASM171831v1	0	1	5	1	3	1	0	1	2	1	0	2	0	4	0	1	1	0	3	0	0	3	1	1	0	1	0	5	0	0	1	0	2	1	3	1	1	2	1	0	1	0	1	1	1	0	1	0	1
GCF_001718335.1_ASM171833v1	0	1	5	1	3	0	0	1	1	1	0	2	0	4	0	1	1	0	3	0	0	3	1	1	0	1	0	6	0	0	2	0	2	1	3	1	1	2	1	0	1	0	1	1	1	0	1	0	1
GCF_001718415.1_ASM171841v1	0	1	6	1	3	0	0	1	1	1	0	2	0	4	0	1	1	0	3	0	0	3	1	1	0	1	0	6	0	0	1	0	2	1	3	1	1	3	1	1	2	0	1	1	1	0	1	0	1
GCF_001718535.1_ASM171853v1	0	1	5	1	3	0	0	1	1	1	0	2	0	4	0	1	1	0	3	0	0	3	1	1	0	1	0	5	0	0	1	0	2	1	3	1	1	2	1	0	2	0	1	1	1	0	1	0	1
GCF_001718555.1_ASM171855v1	0	1	5	1	3	0	0	1	1	1	0	2	0	4	0	2	1	0	3	0	0	3	1	1	0	1	0	5	0	0	1	0	2	1	3	1	1	3	1	0	1	0	1	1	1	0	1	0	1
GCF_001718575.1_ASM171857v1	0	1	5	1	3	0	0	1	1	1	0	2	0	4	0	2	1	0	3	0	0	3	1	1	0	1	0	5	0	0	1	0	2	1	3	1	1	3	1	0	1	0	1	1	1	0	2	0	1
GCF_001718795.1_ASM171879v1	0	1	4	1	3	0	0	1	1	1	0	2	0	4	0	1	1	0	3	0	0	3	1	1	0	1	0	4	0	0	1	0	2	1	3	1	1	2	1	0	1	0	1	1	1	0	1	0	1
GCF_001718875.1_ASM171887v1	0	1	4	1	2	0	0	1	1	1	0	2	0	2	0	1	1	0	2	0	0	2	1	1	0	1	0	4	0	0	1	0	2	1	2	2	1	2	1	0	1	0	1	1	1	0	1	0	1
GCF_001718915.1_ASM171891v1	0	1	5	1	3	0	0	1	1	1	0	2	0	4	0	1	1	0	3	0	0	3	1	1	0	1	0	5	0	0	1	0	2	1	3	1	1	3	1	0	1	0	1	1	1	0	1	0	1
GCF_001718955.1_ASM171895v1	0	1	6	1	3	0	0	1	1	1	0	2	0	4	0	1	1	0	3	0	0	3	1	1	0	1	0	6	0	0	1	0	2	1	3	1	1	3	1	0	1	0	1	1	1	0	1	0	1
GCF_001719105.1_ASM171910v1	0	2	3	0	4	0	0	1	1	1	0	4	0	3	0	1	2	2	4	0	0	4	1	1	0	1	0	3	0	1	1	0	1	1	4	5	0	4	2	0	2	0	1	2	0	0	1	0	2
GCF_001720465.1_ASM172046v1	0	1	1	1	1	0	0	1	1	1	0	1	0	1	0	1	1	1	1	0	0	1	1	1	0	1	0	1	0	2	1	0	1	2	1	1	1	1	1	0	1	0	1	1	1	0	0	0	1
GCF_001720485.1_ASM172048v1	0	3	2	0	2	0	0	1	1	1	0	3	0	3	0	1	2	1	5	0	0	5	1	1	0	2	0	2	0	1	1	0	1	1	4	3	0	4	2	0	2	0	1	1	1	0	0	0	1
GCF_001721185.1_ASM172118v1	0	2	3	0	3	0	0	1	1	1	0	4	0	3	0	1	2	1	4	0	0	4	1	0	0	1	0	3	0	1	1	0	1	1	3	5	1	4	2	0	11	0	1	2	0	0	0	0	2
GCF_001723605.1_ASM172360v1	0	1	2	0	0	1	1	0	1	1	0	1	0	1	0	1	1	1	1	1	0	2	1	1	0	1	0	2	0	1	1	0	1	1	0	2	1	1	1	0	1	0	1	1	0	0	1	0	1
GCF_001729265.1_ASM172926v1	0	4	3	0	3	0	0	1	1	1	0	6	0	4	0	2	2	2	7	0	0	5	2	1	0	1	0	3	0	1	1	0	1	1	4	7	2	4	3	0	2	0	1	1	2	0	1	0	2
GCF_001729725.1_ASM172972v1	0	2	3	0	4	0	0	1	1	1	0	5	0	3	0	1	2	2	4	0	0	4	1	1	0	1	0	3	0	1	1	0	1	1	4	5	0	4	2	0	2	0	1	2	0	0	1	0	2
GCF_001729765.1_ASM172976v1	0	2	3	0	4	0	0	1	2	1	0	4	0	3	0	1	2	2	4	0	0	4	2	1	0	1	0	3	0	1	1	0	1	1	4	5	0	4	2	0	2	0	1	2	0	0	1	0	2
GCF_001729785.1_ASM172978v1	0	2	3	0	4	0	0	1	2	1	0	4	0	3	0	1	2	2	4	0	0	4	1	1	0	1	0	3	0	1	1	0	1	1	4	5	0	4	2	0	2	0	1	2	0	0	1	0	2
GCF_001741865.1_ASM174186v1	0	1	2	1	1	0	0	1	1	1	0	1	0	1	0	1	1	1	1	1	0	1	1	1	0	1	0	2	0	1	1	0	1	1	1	1	1	2	1	0	1	0	1	1	1	0	0	0	1
GCF_001742165.1_ASM174216v1	0	1	5	1	3	0	0	1	1	1	0	2	0	4	0	1	1	0	3	0	0	3	1	1	0	1	0	5	0	0	1	0	2	1	3	1	3	3	1	0	2	0	1	1	1	0	1	0	1
GCF_001742185.1_ASM174218v1	0	2	3	0	3	0	0	1	1	1	0	3	0	3	0	1	2	1	4	0	0	4	1	1	0	1	0	3	0	1	1	0	1	1	4	3	1	4	2	0	2	0	1	2	0	0	0	0	2
GCF_001742225.1_ASM174222v1	0	1	3	1	2	0	0	2	1	1	0	2	0	2	0	1	1	1	2	1	0	2	1	1	0	1	0	3	0	1	1	0	1	1	1	1	3	3	1	0	1	0	1	1	1	0	0	0	1
GCF_001750105.1_ASM175010v1	0	1	4	0	3	0	0	2	2	1	0	2	0	4	0	2	2	1	5	0	0	3	1	0	0	2	0	5	0	2	2	0	1	2	2	3	0	2	3	0	2	0	1	2	1	0	0	0	1
GCF_001750165.1_ASM175016v1	0	2	5	0	6	0	0	1	1	1	0	4	0	7	0	2	4	0	8	0	0	9	1	0	0	2	0	3	0	3	1	0	1	6	0	11	0	4	2	0	6	0	1	3	0	0	0	0	1
GCF_001750725.1_ASM175072v1	0	2	5	0	4	0	0	1	1	1	0	4	0	3	0	1	2	2	3	0	0	4	1	1	0	1	0	5	0	1	1	0	1	1	4	5	0	4	2	0	2	0	1	2	0	0	1	0	2
GCF_001753185.1_ASM175318v1	0	2	3	0	4	0	0	1	1	1	0	4	0	3	0	1	2	2	4	0	0	4	1	1	0	1	0	3	0	1	2	0	1	1	4	5	0	4	2	0	2	0	1	1	1	0	1	0	2
GCF_001753225.1_ASM175322v1	0	3	5	0	3	0	0	1	2	1	0	3	0	4	0	1	2	0	4	0	0	4	3	1	0	2	0	5	0	1	1	0	1	1	4	3	3	2	1	0	1	0	2	1	1	0	1	0	2
GCF_001753245.1_ASM175324v1	0	1	1	1	1	0	0	1	1	1	0	1	0	1	0	1	1	1	1	1	0	1	1	1	0	1	0	1	0	1	1	0	1	1	1	1	1	1	1	0	1	1	2	1	1	0	0	0	1
GCF_001761345.1_ASM176134v1	0	1	2	1	2	0	0	1	1	1	0	1	0	2	0	1	1	1	1	1	0	1	1	1	0	1	0	2	0	1	1	0	1	1	1	1	1	2	1	0	1	0	1	1	1	0	0	0	1
GCF_001761385.1_ASM176138v1	0	1	2	0	2	0	0	1	1	1	0	1	0	1	0	1	1	0	1	0	0	2	1	1	0	1	0	2	0	1	1	0	1	1	1	1	0	1	1	0	1	0	1	1	0	0	1	0	1
GCF_001761405.1_ASM176140v1	0	4	3	0	4	0	0	1	1	1	0	5	0	3	0	2	2	2	6	0	0	5	2	1	0	1	0	3	0	1	1	0	1	1	4	6	1	4	2	0	2	0	1	1	2	0	1	0	2
GCF_001766235.1_ASM176623v1	0	1	5	1	1	0	0	1	1	0	0	1	0	1	0	1	1	1	2	0	0	1	1	1	0	1	0	5	0	1	1	0	1	1	1	1	1	5	1	0	1	0	1	1	1	0	0	0	1
GCF_001767295.1_ASM176729v1	0	1	4	0	3	0	0	1	1	1	0	3	0	4	0	1	3	0	4	0	0	3	1	0	0	2	0	2	0	3	1	0	1	2	0	4	0	6	1	0	2	0	1	2	0	0	0	0	1
GCF_001767355.1_ASM176735v1	0	1	5	0	6	0	0	1	1	1	0	4	0	5	0	3	5	0	5	0	0	7	2	0	0	2	0	4	0	2	1	0	1	5	3	3	0	5	3	0	3	0	1	3	0	0	0	0	1
GCF_001787335.1_ASM178733v1	0	1	5	1	2	0	0	1	1	0	0	1	0	1	0	1	1	1	1	1	0	1	1	1	0	1	0	5	0	1	1	0	1	1	1	1	1	5	1	0	1	0	1	1	1	0	0	0	1
GCF_001806305.1_ASM180630v1	0	4	3	1	3	0	0	1	1	1	0	2	0	3	0	1	1	1	4	1	0	3	1	1	0	1	0	4	1	1	1	0	1	1	3	1	2	2	1	0	1	0	1	1	2	0	0	0	1
GCF_001808185.1_ASM180818v1	0	1	5	1	2	0	0	1	1	2	0	2	0	3	0	1	1	0	3	0	0	2	1	1	0	1	0	5	0	1	1	0	2	1	2	1	1	1	1	0	1	0	1	1	1	0	0	0	1
GCF_001831495.1_ASM183149v1	0	1	3	0	2	0	0	2	1	0	0	4	0	4	0	1	2	0	4	0	0	5	1	0	0	2	0	3	0	2	1	0	1	3	0	4	0	3	2	0	2	0	1	2	0	0	0	0	1
GCF_001854065.1_ASM185406v1	0	1	5	0	1	0	0	1	1	1	0	2	0	2	0	1	2	0	2	0	0	2	1	0	0	1	0	5	0	1	1	0	1	1	0	2	0	1	1	0	1	0	1	1	0	0	0	0	1
GCF_001854125.1_ASM185412v1	0	1	3	0	2	0	0	1	1	1	0	2	0	2	0	1	1	0	2	0	0	2	1	1	0	1	0	3	0	1	1	0	1	1	1	2	0	2	2	0	1	0	1	1	1	0	0	0	1
GCF_001854245.1_ASM185424v1	0	1	3	1	2	0	1	1	1	1	0	1	0	1	0	1	1	1	1	1	0	2	1	1	0	1	0	3	0	1	2	0	1	1	1	1	1	1	1	0	1	0	1	1	1	0	2	0	1
GCF_001854285.1_ASM185428v1	0	2	5	1	3	0	0	1	1	1	0	2	0	3	0	2	2	0	2	0	0	3	1	1	0	1	0	5	0	1	1	0	2	1	5	1	2	3	1	0	1	0	1	1	1	0	2	0	1
GCF_001854305.1_ASM185430v1	0	2	5	1	3	0	0	1	1	1	0	2	0	3	0	2	2	0	2	0	0	3	1	1	0	1	0	5	0	1	1	0	2	1	5	1	2	3	1	0	1	0	1	1	1	0	2	0	1
GCF_001854325.1_ASM185432v1	0	2	5	1	3	0	0	1	1	1	0	2	0	3	0	2	2	0	2	0	0	3	1	1	0	1	0	5	0	1	1	0	2	1	5	1	2	3	1	0	1	0	1	1	1	0	1	0	1
GCF_001854385.1_ASM185438v1	0	2	4	1	1	0	0	1	1	0	0	2	0	1	0	1	1	1	1	1	0	1	1	2	0	1	0	4	0	1	1	0	1	1	1	1	1	3	1	0	1	0	1	1	1	0	1	0	1
GCF_001854405.1_ASM185440v1	0	1	1	0	1	0	0	1	1	0	0	1	0	1	0	1	2	0	1	0	0	1	1	0	0	1	0	1	0	1	1	0	1	1	1	2	0	1	1	0	1	0	1	1	0	0	1	0	1
GCF_001856665.1_ASM185666v1	0	1	3	1	1	0	0	1	1	1	0	2	0	2	0	1	1	0	2	0	0	2	1	1	0	1	0	3	0	1	1	0	1	1	1	1	1	3	1	0	1	0	1	1	1	0	0	0	1
GCF_001865575.1_ASM186557v1	0	1	7	1	2	0	0	1	1	1	0	2	0	4	0	1	1	0	2	0	0	2	1	1	0	1	0	7	0	1	1	0	2	1	2	2	2	2	1	0	1	0	1	1	1	0	1	0	1
GCF_001865675.1_ASM186567v1	0	3	8	0	4	0	0	1	1	1	0	4	0	4	0	1	1	0	5	0	0	6	1	1	0	1	0	8	0	1	2	0	1	1	4	5	0	4	2	0	2	0	1	2	1	0	1	0	1
GCF_001870665.2_ASM187066v2	0	1	3	0	1	0	0	1	1	1	0	1	0	1	0	1	1	0	1	0	0	1	1	1	0	1	0	3	0	1	1	0	1	1	1	1	0	4	1	0	1	0	1	1	1	0	0	0	1
GCF_001879645.1_ASM187964v1	0	0	3	0	1	0	0	1	1	0	0	1	0	1	0	1	1	0	1	0	0	2	1	0	0	1	0	3	0	1	1	0	1	1	0	1	0	1	1	0	1	0	0	1	0	0	0	0	1
GCF_001880225.1_ASM188022v1	0	0	3	0	1	0	0	1	1	1	0	2	0	1	0	1	1	0	2	0	0	1	1	0	0	1	0	3	0	1	1	0	1	1	0	2	0	1	1	0	1	0	0	1	0	0	0	0	1
GCF_001885235.1_ASM188523v1	0	0	3	0	1	0	0	1	1	0	0	1	0	1	0	1	1	0	1	0	0	2	1	0	0	1	0	3	0	1	1	0	1	1	0	1	0	1	1	0	1	0	0	1	0	0	0	0	1
GCF_001886475.1_ASM188647v1	0	1	3	0	2	0	0	1	1	1	0	2	0	4	0	1	4	0	3	0	0	2	1	0	0	1	0	3	0	1	1	1	1	3	0	3	0	2	2	0	1	0	1	2	0	0	0	0	1
GCF_001886615.1_ASM188661v1	0	2	4	0	2	0	0	1	1	1	0	3	0	3	0	1	2	0	4	0	0	4	1	1	0	2	0	4	0	1	1	0	1	1	3	2	0	2	2	0	1	0	1	1	1	0	0	0	1
GCF_001886655.1_ASM188665v1	0	3	5	0	3	0	0	1	1	1	0	3	0	4	0	1	2	0	4	0	0	4	1	1	0	2	0	5	0	1	1	0	1	1	4	1	3	2	1	0	1	0	2	1	1	0	1	0	2
GCF_001886695.1_ASM188669v1	0	1	1	0	1	0	0	1	1	1	0	1	0	1	0	1	1	1	1	0	0	1	1	1	0	1	0	1	0	1	1	0	1	1	1	1	1	1	1	0	1	0	1	1	1	0	0	0	1
GCF_001886735.1_ASM188673v1	0	1	2	0	1	0	0	1	1	1	0	1	0	1	0	1	1	0	1	0	0	1	1	1	0	1	0	2	0	1	1	0	1	1	1	1	0	1	1	0	1	0	1	1	1	0	1	0	1
GCF_001887265.1_ASM188726v1	0	1	2	1	1	0	0	1	1	1	0	1	0	1	0	1	1	1	1	1	0	1	1	1	0	1	0	2	0	1	1	0	1	1	1	1	1	3	1	0	1	0	1	1	1	0	0	0	1
GCF_001887595.1_ASM188759v1	0	1	2	1	1	0	0	1	1	1	0	1	0	2	0	1	1	1	1	1	0	1	1	1	0	1	0	2	0	2	1	0	1	1	1	1	1	2	1	0	1	0	1	2	1	0	1	0	1
GCF_001887675.1_ASM188767v1	0	2	3	0	4	0	0	1	1	1	0	4	0	3	0	1	2	2	4	0	0	4	1	1	0	1	0	3	0	1	1	0	1	1	4	5	0	3	2	0	2	0	1	1	1	0	1	0	2
GCF_001887775.1_ASM188777v1	0	1	3	0	1	0	0	1	1	1	0	1	0	2	0	1	2	0	1	0	0	2	1	1	0	1	0	3	0	2	1	0	1	1	1	1	0	2	1	0	1	0	1	1	1	0	1	0	1
GCF_001888165.1_ASM188816v1	0	1	4	1	1	0	0	1	1	1	0	1	0	2	0	1	1	1	1	0	0	2	1	1	0	1	0	4	0	1	1	0	0	1	1	1	0	2	1	0	1	0	1	1	1	0	1	0	1
GCF_001888185.1_ASM188818v1	0	1	4	0	2	0	0	1	1	1	0	2	0	3	0	1	1	0	2	0	0	3	1	1	0	1	0	4	0	1	1	0	1	1	2	1	0	4	1	0	1	0	1	1	1	0	0	0	1
GCF_001888805.2_ASM188880v2	0	2	3	0	4	0	0	1	1	1	0	4	0	3	0	1	2	2	4	0	0	4	1	1	0	1	0	3	1	1	1	0	1	1	4	5	0	4	2	0	2	0	1	1	1	0	1	0	2
GCF_001889025.1_ASM188902v1	0	1	2	0	1	0	0	1	1	1	0	1	0	1	0	1	1	0	1	0	0	1	1	0	0	1	0	2	0	0	1	0	1	1	1	1	1	2	1	0	1	0	1	1	0	0	0	0	1
GCF_001889105.1_ASM188910v1	0	1	3	1	1	0	0	1	1	1	0	1	0	2	0	1	1	1	3	1	0	1	1	1	0	1	0	3	0	1	1	0	1	1	1	1	1	3	1	0	1	0	1	1	1	0	0	0	1
GCF_001889605.1_ASM188960v1	0	1	2	1	1	0	0	1	1	1	0	1	0	1	0	1	1	1	1	1	0	1	1	2	0	1	0	2	0	0	1	0	1	1	1	1	1	2	1	0	1	0	1	1	1	0	0	0	1
GCF_001890385.1_ASM189038v1	0	2	2	1	1	0	0	2	1	1	0	0	0	1	0	1	0	1	1	1	0	1	1	0	0	1	0	2	0	1	1	0	0	2	0	1	2	2	1	0	1	0	1	0	1	0	0	0	1
GCF_001895265.1_ASM189526v1	0	0	3	0	1	0	0	1	1	0	0	1	0	1	0	1	1	0	1	0	0	2	1	0	0	1	0	3	0	1	1	0	1	1	0	1	0	1	1	0	1	0	0	1	0	0	0	0	1
GCF_001895965.1_ASM189596v1	0	5	3	0	5	0	0	1	1	1	0	5	0	4	0	2	5	0	7	0	0	9	2	1	0	2	0	3	0	1	1	0	1	1	6	6	1	8	3	0	3	0	2	2	1	0	1	0	3
GCF_001908725.1_ASM190872v1	0	2	2	1	2	0	0	1	1	1	0	1	0	2	0	1	1	1	2	1	0	2	1	1	0	1	0	3	1	1	1	0	1	1	2	1	1	1	1	0	1	0	1	1	1	0	0	0	1
GCF_001908775.1_ASM190877v1	0	2	2	1	2	0	0	1	1	1	0	1	0	2	0	1	1	1	2	1	0	2	1	1	0	1	0	4	0	1	1	0	1	1	2	1	1	1	1	0	1	0	1	1	1	0	0	0	1
GCF_001908795.1_ASM190879v1	0	2	2	1	2	0	0	1	1	2	0	1	0	2	0	1	1	1	2	1	0	2	1	1	0	1	0	2	2	1	1	0	1	1	2	1	1	1	1	0	1	0	1	1	1	0	0	0	1
GCF_001908835.1_ASM190883v1	0	1	3	0	1	0	0	1	1	1	0	2	0	2	0	1	1	0	2	0	0	2	1	1	0	1	0	3	0	1	1	0	1	1	1	1	0	3	1	0	1	0	1	1	1	0	0	0	1
GCF_001908855.1_ASM190885v1	0	2	2	1	2	0	0	1	1	1	0	1	0	2	0	1	1	1	2	1	0	2	1	1	0	1	0	2	0	1	1	0	1	1	2	1	1	1	1	0	1	0	1	1	1	0	0	0	1
GCF_001913135.1_ASM191313v1	0	3	5	0	2	0	0	1	1	1	0	2	0	3	0	1	1	0	6	0	0	4	1	1	0	1	0	5	0	1	1	0	1	1	2	3	0	2	1	0	1	0	1	1	1	0	1	0	1
GCF_001922305.1_ASM192230v1	0	2	4	1	2	0	0	1	1	1	0	2	0	2	0	1	1	0	2	0	0	2	1	1	0	1	0	4	0	1	1	0	2	1	2	1	1	1	1	0	1	0	1	1	1	0	0	0	1
GCF_001922345.1_ASM192234v1	0	1	4	1	2	0	0	1	1	1	0	2	0	3	0	1	1	0	2	0	0	2	1	1	0	1	0	4	0	0	1	0	1	1	2	1	1	2	2	0	1	0	1	1	1	0	1	0	1
GCF_001922385.1_ASM192238v1	0	1	2	1	1	0	0	1	1	1	0	1	0	1	0	1	1	1	1	1	0	1	1	1	0	1	0	2	0	1	1	0	1	1	1	1	1	2	1	0	1	0	1	1	1	0	0	0	1
GCF_001931675.1_ASM193167v1	0	1	2	1	1	0	0	1	1	1	0	1	0	3	0	1	1	0	2	0	0	2	1	1	0	1	0	2	0	0	1	0	1	1	1	1	1	2	1	0	1	0	1	1	1	0	0	0	1
GCF_001932555.1_ASM193255v1	0	1	6	0	3	0	0	1	2	1	0	4	0	3	0	1	4	0	4	0	0	3	1	0	0	1	0	6	1	2	1	0	1	2	0	2	0	3	2	0	2	0	0	2	0	0	0	0	1
GCF_001936175.1_ASM193617v1	0	2	4	1	1	0	0	1	1	0	0	1	0	1	0	1	1	1	1	1	0	1	1	1	0	1	0	4	0	1	1	0	1	1	1	1	1	3	1	1	1	0	1	1	1	0	1	0	1
GCF_001940525.2_ASM194052v2	0	1	3	1	1	0	0	1	1	1	0	1	0	2	0	1	1	0	2	0	0	2	1	1	0	1	0	3	0	1	1	0	1	1	1	1	0	3	1	0	1	0	1	1	1	0	0	0	1
GCF_001941805.1_ASM194180v1	0	1	6	0	3	0	0	1	1	1	0	4	0	3	0	1	4	0	4	0	0	3	1	0	0	1	0	6	0	2	1	0	1	2	0	2	0	4	2	0	2	0	0	2	0	0	0	0	1
GCF_001941825.1_ASM194182v1	0	3	7	0	4	0	0	1	1	1	0	4	0	4	0	2	1	0	5	0	0	5	1	1	0	1	0	7	0	1	1	0	1	1	4	4	0	2	2	0	2	0	1	2	2	0	0	0	1
GCF_001941865.1_ASM194186v1	0	3	4	0	3	0	0	1	1	1	0	2	0	3	0	1	2	0	5	0	0	3	1	1	0	1	0	4	0	2	1	0	1	1	2	2	0	3	1	0	1	0	1	1	1	0	0	0	1
GCF_001941945.1_ASM194194v1	0	1	5	1	2	0	0	1	1	1	0	1	0	2	0	1	1	1	1	1	0	1	1	1	0	1	0	5	0	1	1	0	1	1	2	1	1	4	1	0	1	0	1	1	1	0	1	0	1
GCF_001952935.1_ASM195293v1	0	2	4	0	2	0	0	1	1	1	0	2	0	4	0	1	1	0	4	0	0	3	1	1	0	1	0	4	0	1	1	0	1	1	2	2	0	4	1	0	1	0	1	2	0	0	1	0	1
GCF_001953055.1_ASM195305v1	0	1	1	0	1	0	0	1	1	1	0	1	0	1	0	1	1	1	1	0	0	1	1	1	0	1	0	1	0	1	1	0	1	1	1	1	0	1	1	0	1	0	1	1	1	0	0	0	1
GCF_001953075.1_ASM195307v1	0	1	2	0	1	0	1	1	1	1	0	1	0	1	0	1	1	0	2	0	0	1	1	1	0	1	0	2	0	2	1	0	1	1	1	1	0	1	2	0	1	0	1	1	1	0	0	0	1
GCF_001953195.1_ASM195319v1	0	1	7	0	3	0	0	1	1	1	0	4	0	3	0	1	4	0	5	0	0	3	1	0	0	1	0	7	0	2	1	0	1	2	0	2	0	2	2	0	2	0	0	2	0	0	0	0	1
GCF_001953215.1_ASM195321v1	0	1	2	1	1	0	0	1	1	1	0	2	0	1	0	1	1	0	1	0	0	1	1	1	0	3	0	2	0	1	1	0	1	1	1	1	1	1	1	0	1	0	1	1	1	0	0	0	1
GCF_001955695.1_ASM195569v1	0	1	3	0	1	0	0	1	1	1	0	1	0	1	0	1	1	0	1	0	0	2	1	1	0	1	0	3	0	1	1	0	1	1	1	1	1	1	1	0	1	0	1	1	1	0	0	0	1
GCF_001955715.1_ASM195571v1	0	1	2	0	1	0	0	1	2	2	0	1	0	1	0	1	1	0	1	0	0	2	1	0	0	1	0	2	0	1	1	0	1	1	1	1	1	1	1	0	1	0	1	1	0	0	0	0	1
GCF_001955735.1_ASM195573v1	0	1	3	0	1	0	0	1	1	1	0	1	0	1	0	1	1	0	1	0	0	2	1	1	0	1	0	3	0	1	1	0	1	1	1	1	1	1	1	0	1	0	1	1	1	0	0	1	1
GCF_001956695.1_ASM195669v1	0	0	3	0	0	0	1	0	2	0	0	3	0	4	0	2	3	0	5	0	0	0	4	0	0	1	0	3	0	3	1	0	1	1	0	5	0	3	3	0	2	0	0	2	0	0	1	0	0
GCF_001969365.1_ASM196936v1	0	1	1	0	1	0	0	1	1	1	0	1	0	2	0	1	1	0	1	0	0	1	1	1	0	1	0	1	0	0	1	0	1	1	1	1	0	1	1	0	1	0	1	1	1	0	0	0	1
GCF_001969385.1_ASM196938v1	0	1	4	0	1	0	0	2	1	1	0	1	0	2	0	1	1	0	2	0	0	2	1	1	0	1	0	4	0	2	1	0	1	1	1	1	0	2	1	0	2	0	1	1	1	0	0	0	1
GCF_001971565.1_ASM197156v1	0	1	7	0	3	0	0	1	1	1	0	5	0	3	0	1	4	0	6	0	0	3	1	0	0	1	0	7	0	2	1	0	1	4	1	3	0	4	2	0	2	0	0	2	0	0	0	0	1
GCF_001971605.1_ASM197160v1	0	2	4	1	2	0	0	1	1	1	0	1	0	2	0	1	1	1	1	1	0	1	1	1	0	1	0	4	0	1	1	0	1	1	1	1	2	4	1	0	1	0	1	1	1	0	0	0	1
GCF_001971625.1_ASM197162v1	0	1	3	1	1	0	0	1	1	1	0	1	0	2	0	1	2	1	2	1	0	2	1	1	0	1	0	3	0	1	1	0	4	1	2	1	1	4	1	0	1	0	1	1	1	0	0	0	1
GCF_001971665.1_ASM197166v1	0	1	5	1	1	0	0	1	1	0	0	1	0	1	0	1	1	1	1	1	0	1	1	2	0	1	0	5	0	1	1	0	1	1	1	1	1	5	1	0	1	0	1	1	1	0	0	0	1
GCF_001971685.1_ASM197168v1	0	2	4	0	2	0	0	1	1	1	0	3	0	3	0	1	2	0	4	0	0	4	1	1	0	2	0	4	0	1	1	0	1	1	4	2	0	2	2	0	1	0	1	1	1	0	0	0	1
GCF_001971805.1_ASM197180v1	0	1	3	1	2	0	0	1	1	1	0	1	0	2	0	1	1	1	2	1	0	2	1	1	0	1	0	3	0	1	1	0	2	1	1	1	1	5	1	0	1	0	1	1	1	0	0	0	1
GCF_001975225.1_ASM197522v1	0	2	4	0	4	0	0	1	1	1	0	4	0	3	0	1	2	2	3	0	0	4	1	1	0	1	0	3	0	1	1	0	1	1	4	5	0	3	3	0	2	0	1	1	1	0	1	0	2
GCF_001975705.1_ASM197570v1	0	1	2	0	1	0	0	1	1	1	0	1	0	2	0	1	1	0	1	0	0	2	1	1	0	1	0	2	0	1	1	0	1	1	1	1	0	1	1	0	1	0	1	1	1	0	0	0	1
GCF_001983995.1_ASM198399v1	0	1	2	0	1	0	0	1	1	1	0	1	0	1	0	1	1	0	2	0	0	2	1	0	0	1	0	2	0	1	1	0	1	1	1	1	0	1	1	0	1	0	1	1	1	0	0	0	1
GCF_001984035.1_ASM198403v1	0	1	1	1	1	0	0	1	1	1	0	1	0	1	0	1	1	1	1	1	0	1	1	1	0	1	0	1	0	1	1	0	1	1	2	1	1	1	1	0	1	0	1	1	1	0	0	0	1
GCF_001989515.1_ASM198951v1	0	2	3	0	4	0	0	1	1	1	0	4	0	3	0	1	2	2	4	0	0	4	1	1	0	1	0	3	0	1	1	0	1	1	4	6	0	4	2	0	2	0	1	1	1	0	1	0	2
GCF_001999225.1_ASM199922v1	0	1	3	0	4	0	0	1	1	1	0	4	0	7	0	2	4	0	7	0	0	6	1	0	0	2	0	2	0	3	1	0	1	4	0	8	0	4	2	0	3	0	1	3	0	0	0	0	1
GCF_001999245.1_ASM199924v1	0	1	3	0	1	0	0	1	1	1	0	1	0	2	0	1	1	1	2	0	0	1	1	1	0	1	0	3	0	1	1	0	1	1	1	2	1	3	1	0	1	0	1	1	1	0	0	0	1
GCF_001999945.1_ASM199994v1	0	1	3	0	1	0	0	1	1	1	0	2	0	2	0	1	2	0	2	0	0	2	1	0	0	1	0	3	0	1	1	0	1	1	2	2	0	2	1	0	1	0	1	1	1	0	0	0	1
GCF_001999985.1_ASM199998v1	0	1	2	0	0	1	1	0	1	1	0	1	0	1	0	1	1	0	2	0	0	1	1	0	0	1	0	2	0	1	1	0	1	1	0	1	0	1	2	0	1	0	1	1	0	0	0	0	1
GCF_002002865.1_ASM200286v1	0	1	2	1	1	0	0	1	1	1	0	1	0	1	0	1	1	0	1	0	0	1	1	1	0	1	0	2	0	1	1	0	1	1	1	1	1	2	1	0	1	0	1	1	1	0	0	0	1
GCF_002002885.1_ASM200288v1	0	3	8	0	4	0	0	2	1	1	0	4	0	4	0	1	1	0	5	0	0	5	1	1	0	1	0	8	0	1	1	0	1	1	4	5	0	4	2	0	2	0	1	2	1	0	1	0	1
GCF_002002905.1_ASM200290v1	0	2	5	0	2	0	0	1	1	1	0	2	0	4	0	1	1	0	3	0	0	3	1	1	0	1	0	5	0	1	1	0	1	1	2	1	1	2	1	0	1	0	1	1	1	0	0	0	1
GCF_002002925.1_ASM200292v1	0	1	2	1	1	0	0	1	1	1	0	1	0	2	0	1	1	1	1	1	0	1	1	1	0	1	0	2	0	1	1	0	1	1	1	1	1	2	1	0	1	0	1	2	1	0	0	0	1
GCF_002005205.2_ASM200520v2	0	1	4	0	1	0	0	1	1	0	0	1	0	2	0	1	1	1	2	0	0	2	1	1	0	1	0	4	0	1	1	1	1	1	1	1	1	5	1	0	1	0	1	1	1	0	0	0	1
GCF_002005305.1_ASM200530v1	0	2	3	0	7	0	0	1	1	1	0	6	0	4	0	2	3	0	4	0	0	5	1	0	0	2	0	3	0	2	1	0	1	4	1	6	0	3	2	0	3	0	1	3	0	0	0	0	1
GCF_002005365.1_ASM200536v1	0	1	3	0	1	0	0	1	2	1	0	2	0	2	0	1	1	0	2	0	0	1	1	1	0	1	0	3	0	1	1	0	1	1	1	1	0	2	1	0	1	0	1	1	0	0	1	0	1
GCF_002005445.1_ASM200544v1	0	1	3	1	1	0	0	1	1	0	0	1	0	1	0	1	1	1	1	1	0	1	1	1	0	1	0	3	0	1	1	0	1	1	1	1	1	3	1	0	1	0	1	1	1	0	0	0	1
GCF_002005465.1_ASM200546v1	0	1	4	1	2	0	0	1	1	0	0	1	0	1	0	1	1	1	1	1	0	1	1	1	0	1	0	4	0	1	1	0	1	1	1	1	1	4	1	0	1	0	1	1	1	0	0	0	1
GCF_002005485.1_ASM200548v1	0	1	5	1	2	0	0	1	1	0	0	1	0	1	0	1	1	1	1	1	0	2	1	1	0	1	0	5	0	1	1	0	1	1	1	1	1	4	1	0	1	0	1	1	1	0	0	0	1
GCF_002006565.1_ASM200656v1	0	1	4	1	1	0	0	1	2	1	0	1	0	1	0	1	2	1	1	1	0	1	1	1	0	1	0	4	0	2	1	0	1	1	1	1	1	5	2	0	1	0	1	2	1	0	0	0	1
GCF_002007565.1_ASM200756v1	0	1	2	1	1	0	0	1	1	0	0	1	0	1	0	1	1	1	1	1	0	1	1	1	0	1	0	2	0	1	1	0	1	1	1	1	1	2	1	0	1	0	1	1	1	0	1	0	1
GCF_002007585.1_ASM200758v1	0	1	4	1	3	0	0	1	1	1	0	2	0	4	0	1	1	0	3	0	0	3	1	1	0	1	0	4	0	0	1	0	2	1	3	1	1	3	1	0	2	0	1	1	1	0	1	0	1
GCF_002007605.1_ASM200760v1	0	1	5	0	1	0	0	1	1	1	0	2	0	2	0	1	1	0	2	0	0	2	1	0	0	1	0	5	0	1	1	0	1	1	1	2	0	1	1	0	1	0	1	1	0	0	0	0	1
GCF_002007785.1_ASM200778v1	0	2	5	0	2	0	0	1	1	1	0	3	0	4	0	1	1	0	4	0	0	3	1	1	0	2	0	5	0	1	1	0	1	1	2	2	0	3	1	0	1	0	1	2	0	0	0	0	1
GCF_002009255.1_ASM200925v1	0	2	2	0	2	0	0	1	1	1	0	3	0	3	0	1	2	0	4	0	0	4	1	0	0	2	0	2	0	1	1	0	1	1	3	2	0	2	2	0	1	0	1	1	1	0	0	0	1
GCF_002009295.1_ASM200929v1	0	1	5	1	1	0	0	1	1	0	0	1	0	2	0	1	1	1	1	1	0	1	1	1	0	1	0	5	0	1	1	0	1	1	1	1	1	5	1	0	1	0	1	1	1	0	0	0	1
GCF_002009425.1_ASM200942v1	0	1	2	0	1	1	1	1	1	1	0	2	0	2	0	3	1	1	2	0	0	2	1	1	0	2	0	2	0	2	2	0	2	1	2	1	0	1	1	0	2	0	1	1	1	0	0	0	2
GCF_002011925.2_ASM201192v2	0	2	4	1	2	0	0	1	1	1	0	2	0	3	0	2	1	0	2	0	0	3	1	1	0	1	0	4	0	1	1	0	1	1	3	1	2	3	1	0	1	0	1	1	1	0	0	0	1
GCF_002021755.1_ASM202175v1	0	1	6	0	8	0	0	1	1	1	0	5	0	6	0	5	6	0	6	0	0	12	2	0	0	2	0	4	0	3	1	0	2	10	0	4	0	7	4	0	4	0	0	3	0	0	0	0	1
GCF_002021925.1_ASM202192v1	0	1	3	0	0	1	1	0	1	1	0	2	0	2	0	1	1	0	1	1	0	2	1	0	0	1	0	3	0	1	1	0	1	1	0	2	0	1	1	0	1	0	0	1	0	0	1	0	1
GCF_002022485.1_ASM202248v1	0	1	2	0	1	0	0	1	1	0	0	1	0	1	0	1	1	0	1	0	0	1	1	0	0	1	0	2	0	1	1	0	1	1	1	1	1	2	1	0	1	0	1	1	0	0	0	0	1
GCF_002022505.1_ASM202250v1	0	1	2	0	1	0	0	1	1	0	0	1	0	1	0	1	1	1	1	0	0	1	1	0	0	1	0	2	0	1	1	0	1	1	1	1	1	2	1	0	1	0	1	1	0	0	0	0	2
GCF_002022585.1_ASM202258v1	0	1	3	0	1	0	0	1	1	0	0	1	0	1	0	1	1	0	1	0	0	1	1	0	0	1	0	3	0	1	1	0	1	1	1	1	1	3	1	0	1	0	1	1	0	0	0	0	1
GCF_002022605.1_ASM202260v1	0	1	2	0	1	0	0	1	1	0	0	1	0	1	0	1	1	0	1	0	0	1	1	0	0	1	0	2	0	1	1	0	1	1	1	1	1	2	1	0	1	0	1	1	0	0	0	0	1
GCF_002022665.1_ASM202266v1	0	1	2	0	1	0	0	1	1	0	0	1	0	1	0	1	1	0	1	0	0	1	1	0	0	1	0	2	0	1	1	0	1	1	1	1	1	2	1	0	1	0	1	1	0	0	0	0	1
GCF_002024185.1_ASM202418v1	0	1	3	0	0	1	1	0	2	1	0	1	0	2	0	1	1	0	1	0	0	2	1	0	0	1	0	3	0	1	1	0	1	1	0	2	0	1	1	0	1	0	0	1	0	0	1	0	1
GCF_002025205.1_ASM202520v1	0	2	6	0	2	0	0	1	1	1	0	2	0	4	0	1	2	0	4	0	0	3	1	1	0	1	0	6	0	1	1	0	1	1	1	2	0	4	1	0	1	0	1	1	1	0	0	0	1
GCF_002025225.1_ASM202522v1	0	2	3	0	5	0	0	1	1	1	0	4	0	3	0	1	2	2	4	0	0	4	1	1	0	1	0	3	0	1	1	0	1	1	4	5	0	4	2	0	2	0	2	1	1	0	1	0	2
GCF_002025625.1_ASM202562v1	0	1	5	0	1	0	0	1	1	1	0	1	0	2	0	1	1	1	2	1	0	2	1	1	0	1	0	5	0	1	1	0	2	1	1	1	1	5	1	0	1	0	1	2	0	0	0	0	1
GCF_002025725.1_ASM202572v1	0	2	3	0	2	0	0	1	2	1	0	2	0	2	0	1	1	0	3	0	0	3	1	1	0	1	0	3	0	1	1	0	1	1	2	1	1	2	1	0	1	0	1	1	1	0	0	0	1
GCF_002028325.1_ASM202832v1	0	2	5	0	2	0	0	1	1	1	0	2	0	4	0	1	1	0	4	0	0	3	1	1	0	2	0	5	0	1	1	0	1	1	2	2	0	3	1	0	1	0	2	2	0	0	0	0	1
GCF_002028405.1_ASM202840v1	0	1	1	1	1	0	0	1	1	1	0	1	0	1	0	1	1	0	1	0	0	1	1	1	0	1	0	1	0	1	1	0	1	1	1	1	1	1	1	0	1	0	1	1	1	0	0	0	1
GCF_002037565.1_ASM203756v1	0	3	4	0	3	0	0	1	1	1	0	2	0	3	0	1	2	0	5	0	0	3	1	1	0	1	0	4	0	1	1	0	1	1	2	2	0	3	1	0	1	0	1	1	1	0	0	0	1
GCF_002043005.1_ASM204300v1	0	1	2	1	1	0	0	1	1	1	0	1	0	1	0	1	1	1	2	0	0	1	1	1	0	1	0	2	0	1	1	0	1	1	1	1	1	2	1	0	1	0	1	1	1	0	0	0	1
GCF_002056295.1_ASM205629v1	0	2	3	0	1	0	0	1	1	1	0	2	0	2	0	1	1	0	2	0	0	2	1	1	0	1	0	3	0	1	1	0	1	1	1	2	0	2	1	0	1	0	1	1	1	0	1	0	1
GCF_002056725.1_ASM205672v1	0	3	5	0	4	0	0	1	1	1	0	5	0	5	0	1	4	0	5	0	0	6	1	1	0	2	0	5	0	1	1	0	1	1	5	2	3	3	2	0	2	0	3	3	0	0	1	0	3
GCF_002068135.1_ASM206813v1	0	2	5	0	2	0	0	1	1	1	0	2	0	3	0	1	1	0	4	0	0	3	1	1	0	1	0	5	0	1	1	0	1	1	2	3	0	3	1	0	1	0	1	4	0	0	0	0	1
GCF_002072815.1_ASM207281v1	0	1	1	0	1	0	0	1	1	1	0	1	0	2	0	1	1	0	2	0	0	2	1	1	0	1	0	1	0	2	2	0	1	1	1	1	0	1	1	0	1	0	1	1	1	0	0	0	1
GCF_002073315.2_ASM207331v2	0	2	3	0	3	0	0	1	2	1	0	3	0	3	0	1	2	1	4	0	0	4	1	1	0	1	0	3	0	1	1	0	1	1	4	6	1	4	2	0	2	0	1	2	0	0	1	0	2
GCF_002073635.2_ASM207363v2	0	1	3	1	1	0	0	2	1	1	0	1	0	2	0	1	1	0	2	0	0	1	1	1	0	1	0	3	0	1	1	0	1	1	1	1	0	3	1	0	1	0	1	3	1	0	1	0	1
GCF_002073715.2_ASM207371v2	0	1	4	0	2	0	0	1	1	1	0	2	0	2	0	2	3	0	3	0	0	4	1	0	0	1	0	4	0	1	1	0	1	1	2	2	0	1	1	0	1	0	1	1	1	0	0	0	1
GCF_002073975.1_ASM207397v1	0	1	3	1	1	0	0	2	1	1	0	1	0	2	0	1	1	0	1	0	0	2	1	1	0	1	0	3	0	1	1	0	1	1	1	1	0	3	1	0	1	0	1	1	2	0	0	0	1
GCF_002075795.1_ASM207579v1	0	1	3	0	4	0	0	1	1	1	0	5	0	4	0	2	3	0	7	0	0	6	1	0	0	2	0	3	0	3	1	0	1	2	0	6	0	5	2	0	3	0	1	3	0	0	0	0	1
GCF_002076875.1_ASM207687v1	0	4	3	0	4	0	0	1	1	1	0	5	0	3	0	2	2	2	5	0	0	5	1	1	0	1	0	3	0	1	1	0	1	1	4	5	1	3	2	0	2	0	1	1	2	0	1	0	2
GCF_002076895.1_ASM207689v1	0	1	6	0	5	0	0	1	1	1	0	3	0	5	0	1	2	0	4	0	0	4	1	0	0	2	0	6	0	3	1	0	1	2	0	3	0	4	1	0	2	0	1	2	0	0	0	0	1
GCF_002076935.1_ASM207693v1	0	1	6	0	3	0	0	1	1	1	0	4	0	3	0	1	4	0	4	0	0	3	1	0	0	1	0	6	0	2	1	0	1	2	0	2	0	3	2	0	2	0	0	2	0	0	0	0	1
GCF_002077175.1_ASM207717v1	0	1	6	0	3	0	0	1	1	1	0	3	0	5	0	1	2	0	4	0	0	4	1	0	0	2	0	6	0	3	1	0	1	2	0	3	0	4	1	0	2	0	1	2	0	0	0	0	1
GCF_002079305.1_ASM207930v1	0	1	3	1	1	0	0	3	1	1	0	1	0	2	0	1	1	0	1	0	0	2	1	1	0	1	0	3	0	1	1	0	1	1	1	1	0	2	1	0	1	0	1	1	1	0	0	0	1
GCF_002079945.1_ASM207994v1	0	1	1	1	2	0	0	1	1	0	0	2	0	1	0	1	1	2	1	1	0	2	1	1	0	1	0	1	0	1	1	0	1	1	2	1	1	3	1	0	1	0	1	1	1	0	0	0	1
GCF_002080395.1_ASM208039v1	0	1	2	0	0	1	1	0	2	1	0	1	0	2	0	1	1	0	1	0	0	2	1	0	0	1	0	2	0	1	1	0	1	1	0	2	0	1	1	0	1	0	0	1	0	0	1	0	1
GCF_002080415.1_ASM208041v1	0	1	2	0	1	0	0	1	1	1	0	1	0	2	0	1	1	0	1	0	0	1	1	1	0	1	0	2	0	1	1	0	1	1	1	1	0	2	1	0	1	0	1	1	1	0	0	0	1
GCF_002080435.1_ASM208043v1	0	2	2	1	1	0	0	1	1	1	0	1	0	1	0	1	1	1	1	1	0	1	1	1	0	1	0	2	0	1	1	0	1	1	1	1	1	2	1	0	1	0	1	1	1	0	0	0	1
GCF_002082215.1_ASM208221v1	0	2	3	0	3	0	0	1	1	1	0	5	0	3	0	1	2	1	4	0	0	4	1	0	0	1	0	3	0	1	1	0	1	1	4	3	0	3	2	0	2	0	2	2	0	0	0	0	1
GCF_002082565.1_ASM208256v1	0	2	2	0	2	0	0	1	1	1	0	3	0	3	0	1	2	0	4	0	0	4	1	0	0	2	0	2	0	1	1	0	1	1	3	2	0	2	2	0	1	0	1	1	1	0	0	0	1
GCF_002082665.1_ASM208266v1	0	1	6	0	3	0	0	1	1	1	0	4	0	3	0	1	4	0	4	0	0	4	1	0	0	1	0	6	0	2	1	0	1	2	0	2	0	3	2	0	2	0	0	2	0	0	0	0	1
GCF_002090195.1_ASM209019v1	0	2	3	0	4	0	0	1	1	1	0	4	0	3	0	1	2	2	4	0	0	4	1	1	0	1	0	3	0	1	1	0	1	1	4	5	0	4	2	0	2	0	1	1	1	0	1	0	2
GCF_002097715.1_ASM209771v1	0	1	6	1	3	0	0	1	1	1	0	2	0	4	0	1	1	0	3	0	0	3	1	1	0	1	0	6	0	0	1	0	2	1	3	2	1	4	1	0	1	0	1	1	1	0	1	0	1
GCF_002101395.1_ASM210139v1	0	2	3	0	3	0	0	1	1	1	0	4	0	3	1	1	2	2	4	0	0	5	1	1	0	1	0	3	0	1	1	0	1	1	4	5	1	3	2	0	2	0	1	1	1	0	0	0	2
GCF_002104335.1_ASM210433v1	0	1	2	0	0	1	1	0	1	1	0	1	0	1	0	1	1	0	1	0	0	2	1	0	0	1	0	2	0	1	1	0	1	1	0	1	1	1	1	0	1	0	0	1	0	0	1	0	1
GCF_002105535.1_ASM210553v1	0	1	2	1	1	0	0	1	1	2	0	1	0	2	0	1	1	1	1	1	0	1	1	1	0	1	0	2	0	1	1	0	1	1	1	1	1	2	1	0	1	0	1	1	1	0	0	0	1
GCF_002105555.1_ASM210555v1	0	1	2	1	1	0	0	1	1	1	0	1	0	2	0	1	1	0	1	0	0	1	1	1	0	1	0	2	0	1	1	0	1	1	1	1	0	2	1	0	1	0	1	1	1	0	1	0	1
GCF_002116905.1_ASM211690v1	0	1	3	1	3	0	0	1	1	1	0	1	0	2	0	1	1	0	2	0	0	3	1	1	0	2	0	3	0	1	1	0	1	1	2	1	2	1	1	0	1	0	1	2	1	0	0	0	1
GCF_002117105.1_ASM211710v1	0	1	2	0	1	0	0	1	1	1	0	1	0	1	0	1	1	0	1	0	0	2	1	0	0	1	0	2	0	1	1	0	1	1	1	1	0	2	1	0	1	0	1	1	0	0	0	0	1
GCF_002117145.1_ASM211714v1	0	1	2	0	1	0	0	1	1	1	0	1	0	1	0	1	1	1	1	1	0	1	1	1	0	1	0	2	0	1	2	0	1	1	2	1	2	1	2	0	1	0	1	1	0	0	0	0	1
GCF_002117405.1_ASM211740v1	0	1	2	1	1	0	1	1	1	1	0	1	0	1	0	1	1	1	1	1	0	1	1	1	0	1	0	2	0	0	1	0	1	1	1	1	1	1	1	0	1	0	1	1	1	0	0	0	1
GCF_002117445.1_ASM211744v1	0	1	6	1	1	0	0	1	1	1	0	2	0	2	0	1	1	0	2	0	0	2	1	1	0	1	0	6	0	1	1	0	1	1	1	1	1	6	1	0	1	0	1	1	1	0	0	0	1
GCF_002117485.1_ASM211748v1	0	1	3	0	1	0	0	1	1	1	0	1	0	2	0	2	2	1	2	1	0	1	1	1	0	1	0	3	0	1	1	0	1	1	1	1	2	3	1	0	1	0	1	1	1	0	0	0	1
GCF_002117725.1_ASM211772v1	0	1	3	0	1	0	0	1	1	1	0	1	0	2	0	1	1	1	2	1	0	1	1	1	0	1	0	3	0	1	1	0	1	1	1	1	1	4	2	0	1	0	1	1	1	0	0	0	1
GCF_002117815.1_ASM211781v1	0	1	5	1	1	0	0	1	1	0	0	1	0	1	0	1	1	1	1	1	0	1	1	1	0	1	0	5	0	1	1	0	1	1	1	1	1	5	1	0	1	0	1	1	1	0	0	0	1
GCF_002119665.1_ASM211966v1	0	1	3	1	2	0	0	1	1	1	0	2	0	1	0	1	1	0	1	0	0	3	1	1	0	1	0	3	0	1	1	0	1	1	2	1	1	2	1	0	1	0	1	1	1	0	0	0	1
GCF_002119685.1_ASM211968v1	0	1	3	1	1	0	0	1	1	1	0	1	0	1	0	1	1	0	1	0	0	2	1	1	0	1	0	3	0	1	1	0	1	1	2	1	1	1	1	0	1	0	1	1	1	0	1	0	1
GCF_002119705.1_ASM211970v1	0	2	3	1	2	0	0	1	1	1	0	2	0	2	0	1	1	0	2	0	0	2	1	1	0	1	0	3	0	1	1	0	1	1	2	1	1	2	1	0	1	0	1	1	1	0	0	0	1
GCF_002119725.1_ASM211972v1	0	1	3	1	1	0	0	1	1	1	0	1	0	1	0	1	1	0	1	0	0	2	1	1	0	1	0	3	0	1	1	0	1	1	2	1	1	1	1	0	1	0	1	1	1	0	0	0	1
GCF_002119765.1_ASM211976v1	0	1	1	1	1	0	1	2	1	1	0	1	0	1	0	1	1	1	1	2	0	1	1	1	0	2	0	1	0	0	1	0	1	1	1	1	1	1	1	0	2	0	1	1	1	0	0	0	1
GCF_002127965.1_ASM212796v1	0	1	2	0	1	0	0	1	1	1	0	1	0	1	0	1	1	1	2	0	0	2	1	1	0	2	0	2	0	1	1	0	1	1	1	1	1	1	1	0	1	0	1	1	1	0	0	0	1
GCF_002139855.1_ASM213985v1	0	1	2	0	0	1	1	0	1	1	0	1	0	2	0	1	1	0	1	1	0	2	1	0	0	1	0	1	0	1	1	0	1	1	0	2	0	1	1	0	1	0	0	1	0	0	0	0	1
GCF_002139875.1_ASM213987v1	0	1	2	0	0	1	1	0	1	1	0	1	0	2	0	1	1	0	1	1	0	2	1	0	0	1	0	1	0	1	1	0	1	1	0	2	0	1	1	0	1	0	0	1	0	0	0	0	1
GCF_002139895.1_ASM213989v1	0	1	2	0	0	1	1	0	1	1	0	1	0	2	0	1	1	0	1	1	0	2	1	0	0	1	0	1	0	1	1	0	1	1	0	2	0	1	1	0	1	0	0	1	0	0	0	0	1
GCF_002139915.1_ASM213991v1	0	1	2	0	0	1	1	0	1	1	0	1	0	2	0	1	1	0	1	1	0	2	1	0	0	1	0	1	0	1	1	0	1	1	0	2	0	1	1	0	1	0	0	1	0	0	0	0	1
GCF_002139935.1_ASM213993v1	0	1	2	0	0	1	1	0	1	1	0	1	0	2	0	1	1	0	1	1	0	2	1	0	0	1	0	1	0	1	1	0	1	1	0	2	0	1	1	0	1	0	0	1	0	0	0	0	1
GCF_002142615.1_ASM214261v1	0	2	7	0	12	0	0	1	1	1	0	8	0	13	0	6	10	0	6	0	3	16	2	0	0	2	0	5	0	5	2	0	1	17	0	4	0	8	5	0	6	0	1	7	0	0	2	0	2
GCF_002151445.1_ASM215144v1	0	1	2	1	1	0	0	1	1	1	0	1	0	2	0	1	1	1	1	1	0	1	1	1	0	1	0	2	0	0	1	0	1	1	1	1	2	2	1	0	1	0	1	1	1	0	0	0	1
GCF_002155145.1_ASM215514v1	0	2	4	0	2	0	1	1	1	1	0	2	0	3	0	1	1	1	4	0	0	3	1	1	0	1	0	4	0	1	1	0	1	1	3	3	0	2	2	0	1	0	1	1	1	0	1	0	1
GCF_002157125.1_ASM215712v1	0	2	4	0	1	0	0	1	2	2	0	2	0	2	0	1	1	0	2	0	0	2	1	1	0	1	0	4	0	0	0	0	1	1	2	1	1	1	1	0	1	0	1	1	1	0	0	0	1
GCF_002157145.1_ASM215714v1	0	2	4	0	1	0	0	1	1	1	0	2	0	2	0	1	1	0	2	0	0	2	1	1	0	1	0	4	0	0	1	0	1	1	2	1	1	1	1	1	1	0	1	1	1	0	0	0	1
GCF_002157165.1_ASM215716v1	0	2	4	0	1	0	0	1	1	1	0	2	0	2	0	1	1	0	2	0	0	2	1	1	0	1	0	4	0	0	0	0	1	1	2	1	2	1	1	0	1	0	1	1	1	0	0	0	1
GCF_002157185.1_ASM215718v1	0	2	4	0	1	0	0	1	2	2	0	2	0	2	0	1	1	0	2	0	0	2	1	1	0	1	0	4	0	0	0	0	1	1	2	1	1	1	1	0	1	0	1	1	1	0	0	0	1
GCF_002157205.1_ASM215720v1	0	2	4	0	2	0	1	1	1	1	0	2	0	3	0	1	1	1	4	0	0	3	1	1	0	1	0	4	0	1	1	0	1	1	3	3	0	2	2	0	1	0	1	1	1	0	1	0	1
GCF_002157225.2_ASM215722v2	1	1	2	0	2	1	2	0	2	1	0	2	0	3	0	2	2	0	3	0	0	2	2	0	0	2	0	3	0	3	2	0	1	2	1	3	0	1	5	0	2	0	1	3	0	0	0	0	1
GCF_002157875.1_ASM215787v1	0	4	3	0	3	0	0	1	1	1	0	5	0	4	0	1	3	0	5	0	0	5	1	0	0	2	0	3	0	1	1	0	1	1	1	5	0	5	2	0	3	0	1	2	0	0	1	0	1
GCF_002157895.1_ASM215789v1	0	4	3	0	3	0	0	1	1	1	0	5	0	4	0	1	3	0	5	0	0	5	1	0	0	2	0	3	0	1	1	0	1	1	3	5	0	6	2	0	3	0	1	2	0	0	1	0	1
GCF_002158865.1_ASM215886v1	0	2	4	1	2	0	0	2	1	2	0	2	0	2	0	1	1	0	2	0	0	3	1	1	0	1	0	4	0	1	1	0	1	1	3	1	1	1	1	0	2	0	1	1	1	0	0	1	1
GCF_002158905.1_ASM215890v1	0	1	2	0	1	0	0	1	1	1	0	1	0	2	0	1	1	0	1	0	0	1	1	1	0	1	0	2	0	1	1	0	1	1	1	1	0	2	1	0	1	0	1	1	0	0	0	0	1
GCF_002162035.1_ASM216203v1	0	1	3	0	1	0	0	1	1	1	0	1	0	2	0	1	1	0	1	0	0	1	1	1	0	1	0	3	0	1	1	0	1	1	1	1	0	1	1	0	1	0	1	1	1	0	1	0	1
GCF_002162135.1_ASM216213v1	0	1	2	0	1	0	0	1	1	1	0	1	0	2	0	1	1	0	2	0	0	2	1	0	0	2	0	2	0	1	1	0	1	1	1	2	0	1	1	0	1	0	1	1	1	0	0	0	1
GCF_002162315.1_ASM216231v1	0	1	3	0	0	1	1	0	1	1	0	1	0	1	0	1	1	1	1	1	0	2	1	1	0	1	0	3	0	1	1	0	1	1	0	2	1	1	1	0	1	0	1	1	0	0	1	0	1
GCF_002162375.1_ASM216237v1	0	1	5	0	2	0	1	0	1	1	0	2	0	3	0	1	2	0	3	0	0	2	1	0	0	1	0	5	0	1	1	0	1	1	1	2	0	2	1	0	1	0	1	2	1	0	0	0	1
GCF_002163585.1_ASM216358v1	0	2	3	0	5	0	0	1	1	1	0	4	0	3	0	1	2	2	4	0	0	4	1	0	0	1	0	3	0	1	1	0	1	1	4	5	0	5	2	0	2	0	1	2	0	0	0	0	1
GCF_002163625.1_ASM216362v1	0	2	4	0	2	0	0	1	1	1	0	2	0	4	0	1	2	0	4	0	0	3	1	1	0	1	0	4	0	1	1	0	1	1	1	3	0	4	1	0	1	0	1	2	0	0	1	0	1
GCF_002173515.1_ASM217351v1	0	1	5	1	1	0	0	1	1	0	0	1	0	2	0	1	1	1	1	1	0	1	1	1	0	1	0	5	0	1	1	0	1	1	1	1	1	5	1	0	1	0	1	1	1	0	0	0	1
GCF_002176815.1_ASM217681v1	0	2	4	0	1	0	0	2	1	1	0	2	0	2	0	1	1	0	2	0	0	2	1	1	0	1	0	4	0	1	1	0	1	1	2	1	1	1	1	0	1	0	1	1	1	0	0	0	1
GCF_002192255.1_ASM219225v1	0	3	4	1	3	0	0	1	1	1	0	2	0	4	0	1	1	2	3	1	0	4	1	1	0	1	0	4	0	1	1	0	1	1	3	1	2	2	1	0	2	0	1	1	2	0	1	0	1
GCF_002196515.1_ASM219651v1	0	1	3	0	4	0	0	1	1	1	0	4	0	6	0	2	4	0	4	0	0	5	3	0	0	2	0	3	0	2	1	0	1	4	2	3	0	3	3	0	3	0	1	3	0	0	0	0	1
GCF_002208135.1_ASM220813v1	0	1	4	0	4	0	0	1	1	1	0	4	0	7	0	2	4	0	6	0	0	8	1	0	0	2	0	3	0	2	1	0	1	5	0	8	0	4	2	0	3	0	1	3	0	0	0	0	1
GCF_002208765.2_ASM220876v2	0	1	5	0	1	0	0	1	1	1	0	2	0	2	0	1	2	0	2	0	0	2	1	0	0	1	0	5	0	1	1	0	1	1	0	2	0	1	1	0	1	0	1	1	0	0	0	0	1
GCF_002208825.2_ASM220882v2	0	1	2	1	1	0	0	1	1	1	0	1	0	2	0	1	1	0	2	0	0	1	1	1	0	1	0	2	0	1	1	0	1	1	1	1	1	2	1	0	1	0	1	1	1	0	0	0	1
GCF_002208845.2_ASM220884v2	0	2	3	0	4	0	0	1	1	1	0	4	0	3	0	1	2	2	4	0	0	4	1	1	0	1	0	3	0	1	1	0	1	1	4	5	0	4	2	0	2	0	1	1	1	0	1	0	2
GCF_002209385.1_ASM220938v1	0	1	1	0	1	0	0	1	1	1	0	1	0	2	0	1	1	0	2	0	0	1	2	0	0	1	0	1	0	1	1	0	1	1	1	1	1	2	1	0	2	0	1	1	0	0	0	0	1
GCF_002211765.1_ASM221176v1	0	1	4	0	2	0	0	1	1	1	0	2	0	2	0	1	2	0	3	0	0	3	1	0	0	1	0	4	0	1	1	0	1	1	1	2	0	2	1	0	1	0	1	2	0	0	0	0	1
GCF_002211785.1_ASM221178v1	0	0	3	0	1	0	0	1	1	2	0	1	0	1	0	1	1	0	1	0	0	2	1	0	0	1	0	3	0	1	1	0	1	1	0	1	0	1	1	0	1	0	0	1	0	0	0	0	1
GCF_002211925.1_ASM221192v1	0	2	3	0	4	0	0	1	2	2	0	4	0	3	0	1	2	2	4	0	0	4	1	1	0	1	0	3	0	1	1	0	1	1	4	5	0	3	2	0	2	0	1	1	1	0	1	0	2
GCF_002214345.1_ASM221434v1	0	1	5	0	4	0	0	1	1	1	0	4	0	5	0	4	6	0	6	0	0	8	2	0	0	2	0	4	0	3	1	0	2	9	0	3	0	5	4	0	3	0	0	3	0	0	0	0	1
GCF_002214395.1_ASM221439v1	0	1	6	0	8	0	0	1	2	1	0	5	0	6	0	5	6	0	6	0	0	11	2	0	0	2	0	4	0	3	1	0	2	11	0	4	0	6	4	0	4	0	0	3	0	0	0	0	1
GCF_002214645.1_ASM221464v1	0	2	3	0	1	0	0	1	1	1	0	2	0	2	0	1	1	0	2	0	0	2	1	1	0	1	0	3	0	1	1	0	1	1	2	1	1	1	1	0	1	0	1	1	1	0	0	0	1
GCF_002215135.1_ASM221513v1	0	1	4	0	6	0	0	1	1	2	0	5	0	6	0	3	5	0	5	0	0	8	2	0	0	2	0	3	0	2	1	0	2	7	0	4	0	6	3	0	4	0	1	3	0	0	0	0	1
GCF_002215215.1_ASM221521v1	0	1	3	0	1	0	1	0	2	1	0	1	0	1	0	1	1	0	1	0	0	2	1	0	0	1	0	3	0	1	1	0	1	1	1	1	0	1	1	0	1	0	1	1	0	0	0	0	1
GCF_002215585.1_ASM221558v1	0	2	3	0	4	0	0	1	1	1	0	5	0	4	0	2	3	0	7	0	1	7	1	0	0	2	0	3	0	2	1	0	1	3	1	7	0	5	2	0	2	0	1	3	0	0	0	0	1
GCF_002216145.1_ASM221614v1	0	1	4	0	2	0	0	1	1	1	0	1	0	2	0	2	2	1	3	0	0	4	1	0	0	1	0	4	0	1	1	0	1	1	2	4	0	1	1	0	1	0	1	1	1	0	0	0	1
GCF_002216685.1_ASM221668v1	0	1	5	0	6	0	0	1	1	0	0	4	0	5	0	3	5	0	5	0	0	7	2	0	0	2	0	4	0	2	1	0	1	5	3	3	0	5	3	0	3	0	1	3	0	0	0	0	1
GCF_002216855.1_ASM221685v1	0	1	4	0	3	0	1	0	1	0	0	4	0	5	0	1	4	0	4	0	0	3	2	0	0	2	0	3	0	2	1	0	1	3	0	3	0	3	2	0	2	0	1	2	0	0	0	0	1
GCF_002216875.1_ASM221687v1	0	2	3	0	6	0	0	1	1	1	0	5	0	4	0	2	3	0	8	0	0	6	1	0	0	2	0	3	0	3	1	0	1	2	2	8	0	4	2	0	3	0	1	3	0	0	1	0	1
GCF_002218195.1_ASM221819v1	0	1	2	0	1	0	0	1	1	1	0	2	0	1	0	1	1	1	1	0	0	1	1	0	0	1	0	2	0	1	1	0	1	1	1	1	1	2	1	0	1	0	1	1	1	0	0	0	1
GCF_002218245.1_ASM221824v1	0	2	2	1	2	0	0	1	1	1	0	1	0	2	0	1	1	1	2	1	0	2	1	1	0	1	0	2	0	1	1	0	1	1	2	1	1	1	1	0	1	0	1	1	1	0	0	0	1
GCF_002220095.1_ASM222009v1	0	1	2	1	1	0	0	1	1	1	0	1	0	1	0	1	1	1	1	1	0	1	1	1	0	1	0	2	0	1	1	0	1	1	1	1	1	2	1	0	1	0	1	1	1	0	1	0	1
GCF_002220735.1_ASM222073v1	0	1	3	0	0	1	1	0	1	1	0	1	0	2	0	1	1	1	1	2	0	1	1	0	0	1	0	3	0	1	1	0	1	1	0	2	1	1	1	0	1	0	0	1	0	0	1	0	1
GCF_002221505.1_ASM222150v1	0	1	4	0	4	0	0	1	1	1	0	4	0	7	0	2	4	0	9	0	0	6	1	0	0	2	0	3	0	3	1	0	1	4	0	6	0	4	2	0	3	0	1	3	0	0	0	0	1
GCF_002221525.1_ASM222152v1	0	1	2	0	4	0	0	1	1	1	0	4	0	7	0	2	5	0	6	0	0	6	1	0	0	2	0	1	0	3	1	0	1	5	0	8	0	4	2	0	3	0	1	3	0	0	0	0	1
GCF_002222635.1_ASM222263v1	0	1	2	0	1	0	0	1	1	1	0	1	0	1	0	2	1	0	1	0	0	1	1	1	0	1	0	2	0	1	1	0	1	1	1	1	0	2	1	0	1	0	1	1	1	0	0	0	1
GCF_002222655.1_ASM222265v1	0	2	2	1	1	0	0	1	1	0	0	3	0	3	0	1	1	0	3	0	0	4	1	1	0	1	0	2	0	1	1	0	1	1	2	1	2	1	1	0	1	0	1	1	1	0	0	0	1
GCF_002237445.1_ASM223744v1	0	1	1	0	2	0	0	1	1	1	0	1	0	1	0	1	1	0	3	0	0	3	1	0	0	1	0	1	0	1	1	0	1	1	2	2	0	1	1	0	1	0	1	1	1	0	0	0	1
GCF_002237535.1_ASM223753v1	0	1	1	0	2	0	0	1	1	1	0	2	0	4	0	1	1	0	4	0	0	4	1	0	0	1	0	1	0	1	1	0	1	1	2	2	0	2	1	0	1	0	1	2	0	0	0	0	2
GCF_002237555.1_ASM223755v1	0	1	2	0	1	0	0	1	1	1	0	1	0	2	0	2	1	0	1	0	0	2	1	1	0	1	0	2	0	1	1	0	1	1	1	1	0	1	1	0	1	0	1	1	1	0	0	0	1
GCF_002237595.1_ASM223759v1	0	1	3	0	1	0	0	2	1	1	0	1	0	2	0	1	2	1	2	0	0	1	1	1	0	2	0	3	0	1	1	0	2	2	2	1	1	3	1	0	2	0	1	1	2	0	0	0	1
GCF_002237615.1_ASM223761v1	0	1	2	1	1	0	0	1	1	1	0	1	0	1	0	1	2	1	2	0	0	1	1	1	0	1	0	2	0	1	1	0	1	1	1	1	1	2	1	0	1	0	1	1	1	0	0	0	1
GCF_002238335.1_ASM223833v1	0	1	1	0	0	1	1	0	1	1	0	1	0	2	0	1	1	0	1	1	0	2	1	0	0	1	0	1	0	1	1	0	1	1	0	2	1	1	1	0	1	0	0	1	0	0	0	0	1
GCF_002240035.1_ASM224003v1	0	1	2	0	1	0	1	0	1	1	0	1	0	1	0	1	1	0	2	0	0	1	1	0	0	1	0	1	0	1	1	0	1	1	1	2	0	1	1	1	1	0	1	1	1	0	0	0	1
GCF_002249995.1_ASM224999v1	0	2	3	0	4	0	0	1	1	1	0	4	0	3	0	1	2	2	4	0	0	4	1	1	0	1	0	3	0	1	1	0	1	1	4	5	0	4	2	0	2	0	1	1	1	0	1	0	2
GCF_002257545.1_ASM225754v1	0	1	5	0	6	0	0	1	1	1	0	4	0	5	0	2	5	0	5	0	0	6	2	0	0	2	0	4	0	2	1	0	1	8	0	3	0	5	3	0	3	0	1	3	0	0	0	0	1
GCF_002257565.1_ASM225756v1	0	1	3	0	2	0	0	1	1	0	0	2	0	2	0	1	1	0	2	0	0	2	1	1	0	1	0	3	0	1	1	0	1	1	2	1	1	2	1	0	1	0	1	1	1	0	0	0	1
GCF_002269255.1_ASM226925v1	0	2	3	0	4	0	0	1	1	1	0	4	0	3	0	1	2	2	4	0	0	4	1	1	0	1	0	3	0	1	1	0	1	1	4	6	0	4	2	0	2	0	1	1	1	0	1	0	2
GCF_002269345.1_ASM226934v1	0	1	1	1	1	0	0	1	1	1	0	1	0	1	0	1	1	1	1	1	0	1	1	2	0	1	0	1	0	1	1	0	1	1	1	1	1	1	1	0	1	0	1	1	1	0	0	0	1
GCF_002271215.1_ASM227121v1	0	2	3	0	4	0	0	1	1	1	0	4	0	3	0	1	2	2	4	0	0	4	1	1	0	1	0	3	0	1	1	0	1	1	4	5	0	4	2	0	2	0	1	2	0	0	1	0	2
GCF_002277895.1_ASM227789v1	0	2	3	0	1	0	0	1	1	1	0	1	0	2	0	1	1	1	2	1	0	1	1	1	0	1	0	3	0	1	1	0	1	1	1	1	1	3	1	0	1	0	1	1	1	0	0	0	1
GCF_002278035.1_ASM227803v1	0	1	4	0	1	0	0	1	1	1	0	1	0	2	0	1	1	1	1	1	0	2	1	0	0	1	0	4	0	1	1	0	1	1	1	1	1	4	1	0	1	0	1	2	0	0	0	0	1
GCF_002278075.1_ASM227807v1	0	1	6	2	2	0	0	1	1	1	0	2	0	3	0	1	1	0	2	0	0	2	1	1	0	1	0	6	0	1	1	0	1	1	2	2	1	2	1	0	1	0	1	1	1	0	1	0	1
GCF_002285455.1_ASM228545v1	0	2	3	0	4	0	0	1	1	1	0	4	0	3	0	1	0	2	4	0	0	4	2	1	0	1	0	3	0	1	1	0	1	0	4	7	0	4	1	0	2	0	1	1	1	0	1	0	2
GCF_002285515.1_ASM228551v1	0	2	2	1	2	0	0	1	1	1	0	1	0	2	0	1	1	1	2	1	0	2	1	1	0	1	0	3	0	1	1	0	1	1	2	1	1	1	1	0	1	0	1	1	1	0	0	0	1
GCF_002285855.1_ASM228585v1	0	1	1	0	1	0	0	1	2	1	0	1	0	1	0	1	1	1	2	0	0	1	1	0	0	1	0	1	0	1	1	0	1	1	1	1	2	1	1	0	1	0	1	1	0	0	0	0	1
GCF_002285905.1_ASM228590v1	0	1	1	0	1	0	0	1	1	0	0	1	0	1	0	1	1	0	1	0	0	1	1	0	0	1	0	1	0	1	0	0	1	1	0	1	0	1	2	0	1	0	0	1	0	0	0	0	1
GCF_002285935.1_ASM228593v1	0	5	3	0	5	0	0	1	1	1	0	5	0	4	0	2	5	0	7	0	0	9	2	1	0	2	0	3	0	1	1	0	1	1	6	6	1	9	3	0	3	0	2	2	1	0	1	0	3
GCF_002288285.1_ASM228828v1	0	2	3	1	2	0	0	1	1	1	0	1	0	2	0	1	1	1	1	1	0	1	1	1	0	1	0	3	0	1	1	0	1	1	1	1	1	3	1	0	1	0	1	1	1	0	0	0	1
GCF_002288505.1_ASM228850v1	0	1	3	1	1	0	0	1	1	1	0	1	0	2	0	1	1	1	3	1	0	1	1	1	0	1	0	3	0	1	1	0	1	1	1	1	1	3	1	0	1	0	1	1	1	0	0	0	1
GCF_002288525.1_ASM228852v1	0	1	3	1	1	0	0	1	1	0	0	1	0	2	0	1	1	1	3	1	0	1	0	1	0	1	0	3	0	1	1	0	1	1	1	1	1	3	1	0	1	0	1	1	1	0	0	0	1
GCF_002288545.1_ASM228854v1	0	2	3	0	3	0	0	1	1	1	0	3	0	3	0	1	2	1	4	0	0	4	1	1	0	1	0	3	0	1	1	0	1	1	4	3	1	4	2	0	2	0	1	2	0	0	0	0	2
GCF_002291405.1_ASM229140v1	0	1	2	1	2	0	0	1	1	1	0	2	0	1	0	1	1	0	1	0	0	2	1	1	0	2	0	2	0	1	1	0	1	1	2	1	1	1	1	0	1	0	1	2	1	0	0	0	1
GCF_002291425.1_ASM229142v1	0	2	3	0	3	0	0	1	1	1	0	4	0	3	0	1	2	1	4	0	0	4	1	1	0	2	0	3	0	1	1	0	1	1	4	5	1	3	2	0	2	0	1	2	1	0	0	0	2
GCF_002291445.1_ASM229144v1	0	2	3	0	3	0	0	1	1	1	0	3	0	3	0	1	2	1	4	0	0	4	1	1	0	1	0	3	0	1	1	0	1	1	4	3	1	3	2	0	2	0	1	1	1	0	0	0	2
GCF_002305855.1_ASM230585v1	0	2	4	1	1	0	1	1	1	1	0	1	0	2	0	1	1	1	1	2	0	2	1	1	0	1	0	4	0	1	1	0	1	1	1	1	1	3	0	0	1	0	1	1	1	0	1	0	1
GCF_002305875.1_ASM230587v1	0	2	4	1	1	0	1	1	1	1	0	1	0	2	0	1	1	1	1	2	0	2	1	1	0	1	0	4	0	1	1	0	1	1	1	1	1	2	0	0	1	0	1	1	2	0	1	0	1
GCF_002305895.1_ASM230589v1	0	2	3	1	1	1	1	1	1	1	0	2	0	2	0	1	1	1	1	1	0	3	1	1	0	1	0	4	0	1	1	0	1	1	2	1	2	2	0	0	2	0	2	1	2	0	1	0	1
GCF_002309535.1_ASM230953v1	0	1	3	0	0	1	1	0	1	1	0	1	0	1	0	1	1	1	1	1	0	2	1	1	0	1	0	3	0	1	1	0	1	1	0	2	1	1	1	0	1	0	1	1	0	0	1	0	1
GCF_002310815.1_ASM231081v1	0	3	3	0	4	0	0	1	1	1	0	4	0	7	0	2	4	0	4	0	0	9	1	0	0	2	0	2	0	4	1	0	1	4	0	4	0	5	2	0	4	0	1	5	0	0	0	0	1
GCF_002310835.1_ASM231083v1	0	1	3	0	3	0	0	1	1	1	0	5	0	7	0	2	4	0	8	0	0	6	1	0	0	2	0	1	0	3	1	0	1	4	0	7	0	4	2	0	3	0	1	3	0	0	0	0	1
GCF_002310855.1_ASM231085v1	0	1	4	0	4	0	0	1	1	1	0	5	0	6	0	2	4	0	6	0	0	6	1	0	0	2	0	3	0	3	1	0	1	4	0	5	0	4	2	0	3	0	1	3	0	0	0	0	1
GCF_002327085.1_ASM232708v1	0	1	3	0	2	0	0	1	1	1	0	2	0	3	0	1	3	0	3	0	0	3	1	0	0	2	0	3	0	1	2	0	0	1	2	1	0	1	1	0	1	0	1	2	0	0	0	0	1
GCF_002327105.1_ASM232710v1	0	1	2	1	1	0	0	1	1	1	0	1	0	2	0	1	1	1	1	1	0	2	1	1	0	1	0	2	0	1	1	0	1	1	2	1	1	1	1	0	1	0	1	1	1	0	0	0	1
GCF_002327145.1_ASM232714v1	0	3	8	0	4	0	0	1	1	1	0	4	0	4	0	1	1	0	5	0	0	5	1	1	0	1	0	8	0	1	1	0	1	1	4	5	0	4	2	0	2	0	1	2	1	0	1	0	1
GCF_002334685.1_ASM233468v1	0	1	3	1	1	0	0	2	1	1	0	1	0	1	0	1	1	1	2	1	0	2	1	1	0	1	0	3	0	1	1	0	1	1	1	1	1	1	1	0	2	0	1	1	1	0	1	0	1
GCF_002354895.1_ASM235489v1	0	2	4	1	2	0	0	1	1	1	0	2	0	2	0	1	1	0	2	0	0	3	1	1	0	1	0	4	0	1	1	0	2	1	2	1	1	2	1	0	1	0	1	1	1	0	1	0	1
GCF_002355275.1_ASM235527v1	0	1	2	1	1	0	0	1	1	1	0	1	0	1	0	1	1	1	2	1	0	1	1	1	0	1	0	2	0	0	1	0	1	1	1	1	2	2	1	0	1	0	1	1	1	0	0	0	1
GCF_002355335.1_ASM235533v1	0	1	2	1	1	0	1	1	1	1	0	2	0	1	0	1	1	1	1	1	0	1	1	1	0	1	0	1	0	1	1	0	1	1	1	1	1	1	1	0	1	0	1	1	1	0	0	0	1
GCF_002355415.1_ASM235541v1	0	1	1	1	1	0	0	1	1	1	0	1	0	1	0	1	1	1	1	1	0	1	1	1	0	1	0	1	0	1	1	0	1	1	1	2	1	1	1	0	1	0	1	2	1	0	0	0	2
GCF_002355475.1_ASM235547v1	0	4	5	0	2	0	0	1	1	2	0	2	0	4	0	1	2	0	6	0	0	4	1	1	0	2	0	5	0	1	1	0	1	1	2	2	0	3	1	0	1	0	1	1	1	0	1	0	1
GCF_002355555.1_ASM235555v1	0	2	3	0	4	0	0	1	1	1	0	4	0	3	0	1	2	2	5	0	0	4	1	1	0	1	0	3	0	1	1	0	1	1	4	5	1	4	2	0	2	0	1	2	0	0	1	0	2
GCF_002355735.1_ASM235573v1	0	1	1	1	1	0	0	1	2	1	0	1	0	1	0	1	1	1	1	1	0	1	1	1	0	1	0	1	0	1	1	0	1	1	1	1	1	1	1	0	2	0	1	1	1	0	0	0	1
GCF_002355855.1_ASM235585v1	0	2	2	1	1	0	0	2	1	1	0	1	0	1	0	1	1	1	1	1	0	1	1	1	0	1	0	2	0	1	1	0	1	1	1	1	1	2	1	0	1	0	1	1	1	0	0	0	1
GCF_002355955.1_ASM235595v1	0	1	2	1	1	0	0	1	1	1	0	1	0	1	0	1	1	1	2	1	0	2	1	1	0	1	0	2	0	1	1	0	1	1	1	1	1	1	1	0	1	0	1	1	1	0	0	0	1
GCF_002355975.1_ASM235597v1	0	2	2	1	2	0	0	1	1	1	0	1	0	2	0	1	1	1	2	1	0	3	1	1	0	1	0	2	0	1	1	1	1	1	1	1	1	1	1	0	1	0	1	1	1	0	0	0	1
GCF_002356115.1_ASM235611v1	0	1	1	1	1	0	0	1	1	1	0	1	0	1	0	1	1	1	1	1	0	1	1	1	0	1	0	1	0	0	1	0	1	1	1	1	1	1	1	0	1	0	1	1	1	0	0	0	1
GCF_002356355.1_ASM235635v1	0	1	1	0	1	0	0	1	1	1	0	1	0	1	0	1	1	1	1	1	0	1	1	1	0	1	0	1	0	1	1	0	1	1	1	1	1	1	1	0	1	0	1	1	1	0	1	0	1
GCF_002356635.1_ASM235663v1	0	1	2	1	1	0	0	1	1	1	0	1	0	2	0	1	1	0	1	0	0	2	1	1	0	1	0	2	0	1	1	0	1	1	1	1	0	2	1	0	1	0	1	1	1	0	0	0	1
GCF_002393245.1_ASM239324v1	0	2	3	0	4	0	0	1	1	1	0	4	0	3	0	1	2	2	4	0	0	4	1	1	0	1	0	3	0	1	1	0	1	1	4	5	0	4	2	0	2	0	1	1	1	0	1	0	2
GCF_002393505.1_ASM239350v1	0	2	3	0	3	0	0	1	1	1	0	3	0	3	0	1	3	0	4	0	0	5	2	0	0	1	0	3	0	2	1	0	1	1	2	4	1	4	2	0	2	0	1	2	0	0	1	0	1
GCF_002407085.1_ASM240708v1	0	1	3	0	3	0	0	1	1	1	0	4	0	7	0	2	4	0	7	0	0	6	1	0	0	2	0	2	0	3	1	0	1	4	0	8	0	4	2	0	3	0	1	3	0	0	0	0	1
GCF_002407205.1_ASM240720v1	0	1	4	1	1	0	0	1	1	1	0	1	0	2	0	1	2	0	2	0	0	2	1	1	0	1	0	4	0	1	1	0	1	1	1	1	0	4	1	0	1	0	1	1	1	0	0	0	1
GCF_002407265.1_ASM240726v1	0	1	3	1	1	0	0	1	1	1	0	1	0	2	0	1	1	0	2	0	0	2	1	1	0	1	0	3	0	1	1	0	1	1	1	1	0	3	1	0	1	0	1	1	1	0	0	0	1
GCF_002407485.1_ASM240748v1	0	4	3	0	3	0	0	1	1	1	0	5	0	4	0	2	3	0	5	0	0	5	1	1	0	2	0	3	0	1	1	0	1	1	4	5	0	5	2	0	3	0	2	1	1	0	0	0	2
GCF_002407505.1_ASM240750v1	0	1	3	0	4	0	0	1	1	1	0	4	0	7	0	2	4	0	7	0	0	6	1	0	0	2	0	2	0	3	1	0	1	4	0	8	0	4	2	0	3	0	1	3	0	0	0	0	1
GCF_002412025.1_ASM241202v1	0	1	4	0	2	0	0	1	1	1	0	2	0	3	0	1	1	0	2	0	0	3	1	1	0	1	0	4	0	1	1	0	1	1	2	1	0	4	1	0	1	0	1	1	1	0	0	0	1
GCF_002441955.1_ASM244195v1	0	1	3	0	1	0	0	1	1	1	0	1	0	2	0	1	1	0	2	0	0	2	1	0	0	1	0	3	0	1	1	0	1	1	1	3	0	2	1	0	2	0	1	1	1	0	0	0	1
GCF_002441975.1_ASM244197v1	0	2	3	0	1	0	0	1	1	1	0	2	0	2	0	1	1	0	2	0	0	2	1	1	0	1	0	3	0	1	1	0	1	1	2	1	1	1	2	0	1	0	1	1	1	0	0	0	1
GCF_002442575.1_ASM244257v1	0	2	2	0	2	0	0	1	1	1	0	3	0	4	0	1	2	0	4	0	0	4	1	0	0	2	0	2	0	1	1	0	1	1	3	2	0	2	2	0	1	0	1	1	2	0	0	0	1
GCF_002443175.1_ASM244317v1	0	1	2	0	1	0	0	1	1	1	0	1	0	1	0	1	1	0	1	0	0	1	1	0	0	1	0	2	0	1	1	0	1	1	0	1	0	1	1	0	1	0	1	1	0	0	0	0	1
GCF_002456135.1_ASM245613v1	0	1	5	1	1	0	0	1	1	0	0	1	0	1	0	1	1	1	2	0	0	1	1	1	0	1	0	5	0	1	1	0	1	1	1	1	1	5	1	0	1	0	1	1	1	0	0	0	1
GCF_002504165.1_ASM250416v1	0	1	2	1	1	0	0	1	1	1	0	1	0	2	0	1	1	0	1	0	0	2	1	1	0	1	0	2	0	1	1	0	1	1	1	1	0	2	1	0	1	0	1	1	1	0	0	0	1
GCF_002549795.1_ASM254979v1	0	3	5	0	2	0	0	1	1	1	0	3	0	3	0	1	2	0	4	0	0	4	1	1	0	2	0	5	0	2	1	0	1	1	3	2	0	2	2	0	1	0	1	1	1	0	0	0	1
GCF_002549835.1_ASM254983v1	0	1	5	1	1	0	0	1	1	0	0	1	0	1	0	1	2	1	2	0	0	1	1	1	0	1	0	5	0	1	2	0	1	1	1	1	1	5	2	0	1	0	1	1	1	0	0	0	1
GCF_002586745.1_ASM258674v1	0	5	3	0	5	0	0	1	1	2	0	5	0	4	0	2	5	0	7	0	0	9	2	1	0	3	0	3	0	1	2	0	1	1	6	6	0	11	3	0	3	0	2	2	1	0	1	0	3
GCF_002587065.1_ASM258706v1	0	5	3	0	5	0	0	1	1	1	0	5	0	4	0	2	5	0	7	0	0	9	2	1	0	2	0	3	0	1	2	0	1	1	6	6	1	10	3	0	3	0	2	2	1	0	1	0	3
GCF_002591155.1_ASM259115v1	0	2	3	0	4	0	0	1	1	1	0	4	0	3	0	1	3	0	4	0	0	4	1	1	0	1	0	3	0	3	1	0	1	2	3	5	1	4	2	0	2	0	1	2	0	0	1	0	1
GCF_002591235.1_ASM259123v1	0	2	6	0	2	0	0	1	1	1	0	2	0	5	0	1	1	0	4	0	0	3	1	1	0	2	0	6	0	1	1	0	1	1	2	2	0	3	1	0	1	0	2	3	0	0	0	0	1
GCF_002600635.1_ASM260063v1	0	1	4	0	1	0	0	1	1	0	0	1	0	2	0	1	1	1	2	0	0	1	1	1	0	1	0	4	0	1	1	0	1	1	1	1	1	4	1	0	1	0	1	1	1	0	0	0	1
GCF_002688565.1_ASM268856v1	0	1	7	0	3	0	0	1	1	1	0	9	0	4	0	1	4	0	6	0	0	3	1	0	0	2	0	7	0	2	1	0	1	4	1	3	1	4	2	0	2	0	0	3	0	0	0	0	1
GCF_002688585.1_ASM268858v1	0	0	1	0	1	0	1	0	1	1	0	1	0	1	0	1	1	0	1	0	0	1	1	0	0	1	0	1	0	1	1	0	1	1	0	1	0	1	1	0	1	0	0	1	0	0	0	0	1
GCF_002706485.1_ASM270648v1	0	1	4	0	3	0	0	1	1	1	0	3	0	3	0	1	1	2	4	0	0	4	1	1	0	1	0	3	0	1	1	0	1	1	4	3	1	3	2	0	2	0	1	1	1	0	0	0	2
GCF_002736065.1_ASM273606v1	0	3	7	0	4	0	0	1	1	1	0	2	0	4	0	1	2	0	5	0	0	4	1	1	0	2	0	7	0	1	1	0	1	1	2	2	0	4	1	0	1	0	1	1	1	0	1	0	1
GCF_002741015.1_ASM274101v1	0	2	4	2	1	0	0	1	1	1	0	2	1	2	0	1	1	1	1	1	0	2	1	1	0	1	0	4	0	1	1	0	2	2	1	7	1	4	1	0	1	0	1	1	1	0	0	0	1
GCF_002749615.1_ASM274961v1	0	1	2	1	1	0	0	1	1	1	0	1	0	1	0	1	1	0	2	0	0	1	1	1	0	1	0	2	0	0	1	0	1	1	1	1	1	2	1	0	1	0	1	1	1	0	0	0	1
GCF_002752655.1_ASM275265v1	0	1	3	1	1	0	1	1	1	1	0	1	0	1	0	1	1	1	1	1	0	1	1	1	0	1	0	3	0	1	1	0	1	1	1	1	1	1	1	0	1	0	1	1	1	0	0	0	1
GCF_002752675.1_ASM275267v1	0	2	5	0	5	0	0	1	1	1	0	4	0	4	0	3	2	0	3	0	0	4	1	0	0	3	0	5	0	1	1	0	1	2	3	3	0	2	1	0	2	0	1	2	1	0	0	0	1
GCF_002753995.1_ASM275399v1	0	2	6	0	3	0	0	1	1	1	0	3	0	3	0	1	2	0	4	0	0	3	1	1	0	1	0	6	0	1	2	0	1	1	2	2	0	3	1	0	2	0	1	2	0	0	1	0	1
GCF_002754815.1_ASM275481v1	0	1	5	1	2	0	0	1	1	1	0	1	0	2	0	1	1	1	1	1	0	1	1	1	0	1	0	5	0	1	1	0	1	1	2	1	1	5	1	0	1	0	1	1	1	0	1	0	1
GCF_002759155.1_ASM275915v1	0	2	2	1	2	0	0	1	1	2	0	1	0	2	0	1	1	1	2	1	0	2	1	1	0	1	0	2	0	1	1	0	1	1	2	1	2	1	1	0	1	0	1	1	1	0	0	0	1
GCF_002764115.1_ASM276411v1	0	1	3	0	1	0	0	1	3	1	0	1	0	1	0	1	1	1	1	1	0	1	1	1	0	1	0	3	0	1	1	0	1	1	1	1	1	4	2	0	1	0	1	1	1	0	0	0	1
GCF_002776555.1_ASM277655v1	0	0	1	0	1	0	1	0	1	1	0	1	0	1	0	1	1	0	1	0	0	1	1	0	0	1	0	1	0	1	1	0	1	1	1	1	0	1	1	0	1	0	0	1	0	0	0	0	1
GCF_002776575.1_ASM277657v1	0	1	2	0	1	0	0	1	1	1	0	2	0	1	0	1	1	1	1	0	0	1	1	0	0	1	0	2	0	1	1	0	1	1	1	1	1	2	1	0	1	0	1	1	1	0	0	0	1
GCF_002787395.1_ASM278739v1	0	2	3	0	4	0	0	1	1	1	0	5	0	3	0	1	2	2	4	0	0	4	1	1	0	1	0	3	0	1	1	0	1	1	4	5	0	4	2	0	2	0	1	2	0	0	1	0	2
GCF_002795805.1_ASM279580v1	0	1	2	0	1	1	0	1	1	1	0	1	0	2	0	2	1	1	1	1	0	2	1	1	0	1	0	2	0	1	1	0	1	1	1	1	1	2	1	0	1	0	1	1	1	0	0	0	1
GCF_002795825.1_ASM279582v1	0	1	1	0	1	0	0	1	1	1	0	1	0	1	0	2	1	1	1	1	0	2	1	1	0	1	0	1	0	1	1	0	1	1	1	1	1	1	1	0	1	0	1	1	1	0	0	0	1
GCF_002795845.1_ASM279584v1	0	1	2	0	2	0	1	0	1	1	0	2	0	4	0	1	2	0	2	0	0	2	1	0	0	1	0	2	0	1	1	0	1	1	1	2	0	2	1	0	1	0	1	2	0	0	0	0	1
GCF_002795865.1_ASM279586v1	0	1	1	0	1	0	0	1	1	1	0	1	0	1	0	1	1	1	2	0	0	1	1	1	0	1	0	1	0	1	2	0	1	1	1	1	1	1	1	0	1	0	1	1	1	0	0	0	1
GCF_002796605.1_ASM279660v1	0	1	2	1	1	0	0	1	1	1	0	1	0	2	0	1	1	1	1	1	0	1	1	1	1	1	0	2	0	1	1	0	1	1	1	1	1	2	1	0	1	0	1	1	2	0	0	0	1
GCF_002803925.1_ASM280392v1	0	5	1	0	5	0	0	1	1	2	0	5	0	3	0	2	4	0	6	0	0	9	1	1	0	2	0	1	0	1	1	0	1	1	6	4	0	5	3	0	3	0	2	2	1	0	1	0	3
GCF_002804265.1_ASM280426v1	0	2	2	0	3	0	0	1	1	1	0	3	0	3	0	1	2	1	5	0	0	4	1	1	0	1	0	2	0	1	1	0	1	1	4	3	1	4	2	0	2	0	1	2	0	0	0	0	2
GCF_002808045.1_ASM280804v1	0	1	4	0	2	0	0	1	1	1	0	2	0	2	0	1	2	0	3	0	0	3	1	0	0	1	0	4	0	1	1	0	1	1	1	2	0	2	1	0	1	0	1	2	0	0	0	0	1
GCF_002810325.1_ASM281032v1	0	1	2	0	1	0	0	1	1	0	0	1	0	1	0	1	1	0	1	0	0	1	1	0	0	1	0	2	0	1	1	0	1	1	1	1	1	2	1	0	1	0	1	1	0	0	0	0	1
GCF_002812485.1_ASM281248v1	0	2	3	0	3	0	0	1	1	1	0	3	0	3	0	1	1	2	4	0	0	4	1	1	0	1	0	3	0	1	1	0	1	1	4	3	1	3	2	0	2	0	1	1	1	0	0	0	2
GCF_002813045.1_ASM281304v1	0	1	7	0	3	0	0	1	1	1	0	4	0	4	0	1	4	0	5	0	0	3	1	0	0	1	0	7	0	2	1	0	1	2	0	3	1	5	2	0	2	0	0	2	0	0	0	0	1
GCF_002813775.1_ASM281377v1	0	1	2	1	1	0	0	1	1	1	1	1	0	1	0	1	1	1	1	1	0	1	1	1	0	1	0	2	0	2	1	0	1	1	1	1	1	1	1	0	1	0	1	1	1	0	2	0	1
GCF_002814035.1_ASM281403v1	0	1	4	0	1	0	0	1	1	0	0	1	0	2	0	1	1	1	2	0	0	2	1	1	0	1	0	4	0	1	1	0	1	1	1	1	1	4	1	0	1	0	1	1	1	0	0	0	1
GCF_002814095.1_ASM281409v1	0	1	2	0	1	0	0	1	1	1	0	1	0	2	0	1	1	0	2	0	0	2	1	1	0	1	0	2	0	1	1	0	1	1	1	1	0	1	1	0	1	0	1	1	1	0	0	0	1
GCF_002831585.1_ASM283158v1	0	1	1	1	2	0	1	2	1	1	0	1	0	2	0	2	1	1	2	2	0	2	1	1	0	2	0	3	0	0	2	0	2	1	2	1	1	2	2	0	2	0	1	1	1	0	0	0	1
GCF_002831605.1_ASM283160v1	0	1	3	0	2	0	0	2	1	1	0	2	0	4	0	1	4	0	4	0	0	3	1	0	0	1	0	3	0	1	1	1	1	3	0	3	0	2	2	0	1	0	1	2	0	0	0	0	1
GCF_002838165.1_ASM283816v1	0	2	3	0	6	0	0	1	1	1	0	5	0	4	0	2	3	0	7	0	0	6	1	0	0	2	0	3	0	3	1	0	1	2	2	8	0	6	3	1	3	0	1	3	0	0	0	0	1
GCF_002838765.1_ASM283876v1	0	1	2	0	1	0	0	1	1	1	0	1	0	2	0	1	1	0	2	0	0	1	1	0	0	1	0	2	0	1	1	0	1	1	0	2	0	1	1	0	1	0	1	1	0	0	0	0	1
GCF_002844375.1_ASM284437v1	0	1	6	0	1	0	0	1	1	1	0	2	0	3	0	1	1	2	3	0	0	2	1	1	0	1	0	6	0	1	1	0	1	1	1	2	1	4	1	0	1	0	1	1	2	0	0	0	1
GCF_002847305.1_ASM284730v1	0	1	2	0	1	0	0	1	1	1	0	1	0	2	0	1	1	0	1	0	0	1	1	1	0	1	0	2	0	1	1	0	1	1	1	1	0	2	1	0	1	0	1	1	1	0	0	0	1
GCF_002847445.1_ASM284744v1	0	1	3	1	2	0	0	1	1	1	0	1	0	2	0	1	1	0	1	0	0	1	1	1	0	1	0	2	0	1	1	0	1	1	1	1	0	2	1	0	1	0	1	1	1	0	0	0	1
GCF_002848345.1_ASM284834v1	0	3	8	1	3	0	0	1	1	1	0	4	0	7	0	1	3	0	4	0	0	4	1	1	0	3	0	8	0	1	1	0	1	1	4	3	2	2	2	0	2	0	1	1	2	0	0	0	2
GCF_002848365.1_ASM284836v1	0	1	3	0	1	0	1	0	1	1	0	1	0	3	0	1	1	0	2	0	0	1	1	1	0	1	0	1	0	1	1	0	1	1	1	2	1	1	2	0	1	0	1	1	1	0	0	0	1
GCF_002850255.1_ASM285025v1	0	1	4	0	4	0	0	1	1	1	0	4	0	7	0	2	4	0	6	0	0	8	1	0	0	2	0	3	0	2	1	0	1	5	0	8	0	4	2	0	3	0	1	3	0	0	0	0	1
GCF_002850435.1_ASM285043v1	0	1	3	0	1	0	0	1	1	1	0	2	0	2	0	1	1	0	2	0	0	2	1	1	0	1	0	3	0	1	1	0	1	1	1	2	0	3	1	0	1	0	1	1	1	0	0	0	1
GCF_002850575.1_ASM285057v1	0	2	3	0	4	0	0	1	1	1	0	5	0	3	0	1	2	2	4	0	0	4	1	1	0	1	0	3	0	1	1	0	1	1	4	5	0	4	2	0	2	0	1	2	0	0	1	0	2
GCF_002863805.1_ASM286380v1	0	2	3	1	1	0	0	1	1	1	0	2	0	2	0	1	1	0	2	0	0	2	1	1	0	1	0	3	0	1	1	0	1	1	2	1	1	1	1	0	1	0	1	1	1	0	0	0	1
GCF_002863825.1_ASM286382v1	0	2	3	0	4	0	0	1	1	1	0	4	0	3	0	1	2	2	4	0	0	4	1	1	0	1	0	3	0	2	1	0	1	1	4	5	0	4	2	0	2	0	1	2	0	0	1	0	2
GCF_002863865.1_ASM286386v1	0	1	3	0	1	0	1	0	1	1	0	1	0	2	0	1	1	0	2	0	0	2	1	0	0	1	0	3	0	1	1	0	1	1	1	1	0	1	1	0	1	0	1	1	1	0	0	0	1
GCF_002865605.1_ASM286560v1	0	1	2	1	1	0	0	1	1	1	0	1	0	2	0	1	1	0	1	0	0	1	1	1	0	1	0	2	0	1	1	0	1	1	1	1	0	2	1	0	1	0	1	1	1	0	1	0	1
GCF_002868735.1_ASM286873v1	0	2	4	1	2	0	0	1	1	1	0	2	0	3	0	1	1	1	1	1	0	2	1	1	0	1	0	1	0	1	1	0	1	1	2	1	2	4	1	0	1	0	1	1	1	0	0	0	1
GCF_002872415.1_ASM287241v1	0	1	1	0	1	0	1	0	1	0	0	1	0	1	0	1	1	0	1	0	0	1	1	0	0	1	0	2	0	1	1	0	1	1	0	1	0	1	1	0	1	0	0	1	0	0	0	0	0
GCF_002872475.1_ASM287247v1	0	2	3	1	1	0	0	1	1	1	0	2	0	2	0	1	1	0	2	0	0	2	1	1	0	1	0	3	0	1	1	0	1	1	1	1	0	1	1	0	1	0	1	1	1	0	0	0	1
GCF_002874965.1_ASM287496v1	0	2	5	0	2	0	0	1	1	1	0	2	0	4	0	1	1	0	4	0	0	3	1	1	0	2	0	5	0	1	1	0	1	1	2	2	0	3	1	0	1	0	1	2	0	0	0	0	1
GCF_002887615.1_ASM288761v1	0	1	6	0	8	0	0	1	1	1	0	5	0	6	0	5	6	0	6	0	0	10	2	0	0	2	0	4	0	3	1	0	2	10	0	4	0	7	4	0	4	0	0	3	0	0	0	0	1
GCF_002891945.1_ASM289194v1	0	1	4	0	2	0	0	1	1	1	0	2	0	3	0	1	1	0	2	0	0	3	1	1	0	1	0	4	0	1	1	0	1	1	2	1	0	4	1	0	1	0	1	1	1	0	0	0	1
GCF_002892535.1_ASM289253v1	0	1	4	0	1	0	0	1	1	1	0	1	0	2	0	1	1	0	2	0	0	2	1	0	0	1	0	4	0	1	1	0	1	1	0	2	0	1	1	0	1	0	0	2	0	0	0	0	1
GCF_002900365.1_ASM290036v1	0	2	1	0	3	0	0	1	2	1	0	4	0	3	0	1	2	2	6	0	0	4	2	1	0	1	0	1	0	1	2	0	1	1	4	6	0	3	2	0	2	0	1	1	1	0	1	0	2
GCF_002902865.1_ASM290286v1	0	5	3	0	5	0	0	1	1	1	0	5	0	4	0	2	5	0	7	0	0	9	2	1	0	2	0	3	0	1	3	0	1	1	6	5	2	7	3	0	3	0	2	2	1	0	0	0	3
GCF_002902905.1_ASM290290v1	0	2	3	1	3	0	0	1	1	1	0	2	0	2	0	1	1	0	2	0	0	3	2	1	0	1	0	3	0	0	1	0	1	1	2	1	1	2	1	0	1	0	1	1	1	0	1	0	1
GCF_002902925.1_ASM290292v1	0	1	6	1	2	0	0	1	1	1	0	2	0	3	0	1	1	0	2	0	0	2	1	1	0	1	0	6	0	0	1	0	1	1	2	1	1	2	1	0	1	0	1	1	1	0	1	0	1
GCF_002902965.1_ASM290296v1	0	1	7	1	2	0	0	1	1	1	0	2	0	3	0	1	2	0	2	0	0	2	1	1	0	1	0	7	0	0	1	0	1	1	2	1	1	3	1	0	1	0	1	1	1	0	1	0	1
GCF_002902985.1_ASM290298v1	0	2	3	0	4	0	0	1	1	1	0	4	0	3	0	1	2	2	4	0	0	4	1	1	0	1	0	3	0	1	2	0	1	1	4	5	0	4	2	0	2	0	1	2	0	0	1	0	2
GCF_002903045.1_ASM290304v1	0	2	3	0	4	0	0	1	1	1	0	4	0	3	0	1	2	2	4	0	0	4	1	1	0	1	0	3	0	2	1	0	1	1	4	5	0	4	2	0	2	0	1	1	1	0	1	0	2
GCF_002903065.1_ASM290306v1	0	2	3	0	4	0	0	1	1	1	0	4	0	3	0	1	2	2	4	0	0	4	1	1	0	1	0	3	0	1	1	0	1	1	4	5	0	4	2	0	2	0	1	1	1	0	0	0	3
GCF_002903085.1_ASM290308v1	0	2	3	0	4	0	0	1	1	1	0	4	0	3	0	1	2	2	4	0	0	4	1	1	0	1	0	3	0	2	2	0	1	1	4	5	0	4	2	0	2	0	1	1	1	0	1	0	2
GCF_002903405.1_ASM290340v1	0	5	3	0	5	0	0	1	1	1	0	5	0	4	0	2	5	0	7	0	0	9	2	1	0	2	0	3	0	1	1	0	1	1	6	5	2	7	3	0	3	0	2	2	1	0	0	0	3
GCF_002903485.1_ASM290348v1	0	5	3	0	5	0	0	1	1	1	0	5	0	4	0	2	5	0	7	0	0	9	2	1	0	2	0	3	0	1	1	0	1	1	6	5	2	7	3	0	3	0	2	2	1	0	0	0	3
GCF_002905795.2_ASM290579v2	0	2	5	0	2	0	0	1	1	1	0	2	0	3	0	1	1	0	4	0	0	3	1	2	0	1	0	5	0	1	1	0	1	1	2	2	0	3	1	0	1	0	1	2	0	0	0	0	1
GCF_002906655.1_ASM290665v1	0	1	6	0	7	0	0	1	1	1	0	5	0	6	0	4	6	0	6	0	0	10	2	0	0	2	0	4	0	3	1	0	2	10	0	4	0	7	4	0	4	0	0	3	0	0	0	0	1
GCF_002934065.1_ASM293406v1	0	2	6	0	2	0	0	1	1	1	0	3	0	4	0	1	1	0	4	0	0	3	1	1	0	2	0	6	0	1	1	0	1	1	2	2	0	3	1	0	1	0	1	2	0	0	0	0	1
GCF_002934285.1_ASM293428v1	0	5	3	0	5	0	0	1	2	1	0	5	0	4	0	2	5	0	7	0	0	8	2	1	0	3	0	3	0	1	3	0	1	1	6	5	2	8	3	0	3	0	2	2	1	0	0	0	3
GCF_002934345.1_ASM293434v1	0	3	7	0	4	0	0	1	1	1	0	2	0	4	0	1	2	0	5	0	0	4	1	1	0	2	0	7	0	1	1	0	1	1	2	2	0	4	1	0	1	1	1	1	1	0	1	0	1
GCF_002934425.1_ASM293442v1	0	5	3	0	5	0	0	1	1	1	0	5	0	4	0	2	5	0	7	0	0	9	2	1	0	2	0	3	0	1	2	0	1	1	6	6	1	9	3	0	3	0	2	2	1	0	1	0	3
GCF_002934585.1_ASM293458v1	0	2	3	0	4	0	0	1	1	1	0	5	0	3	0	1	2	2	4	0	0	4	2	1	0	1	0	3	0	1	1	0	1	1	4	5	0	4	3	0	2	0	2	1	1	0	1	0	2
GCF_002934695.1_ASM293469v1	0	1	7	0	3	0	0	1	1	1	0	5	0	4	0	1	4	0	6	0	0	3	1	0	0	2	0	7	0	2	1	0	1	4	1	3	0	4	2	0	2	0	0	3	0	0	0	0	1
GCF_002934795.1_ASM293479v1	0	5	3	0	5	0	0	1	1	1	0	7	0	4	0	2	6	0	7	0	0	9	2	1	0	2	0	3	0	1	1	0	1	1	6	5	2	7	3	0	4	0	2	2	1	0	0	0	3
GCF_002934965.1_ASM293496v1	0	1	7	0	3	0	0	1	2	1	0	4	0	4	0	1	4	0	5	0	0	4	1	0	0	1	0	7	0	2	1	0	1	2	0	3	0	4	2	0	2	0	0	2	0	0	0	0	1
GCF_002935055.1_ASM293505v1	0	2	3	0	3	0	0	1	1	1	0	4	0	3	0	1	2	1	4	0	0	4	1	1	0	1	0	3	0	1	1	0	1	1	4	5	1	4	3	0	3	0	1	2	0	0	1	0	2
GCF_002935105.1_ASM293510v1	0	2	3	0	4	0	0	1	2	1	0	4	0	3	0	1	2	2	4	0	0	4	1	1	0	1	0	3	0	1	1	0	1	1	4	5	0	4	2	0	2	0	1	2	0	0	1	0	2
GCF_002944315.1_ASM294431v1	0	1	3	0	1	0	0	1	2	1	0	1	0	2	0	1	1	1	2	1	0	1	1	1	0	1	0	3	0	1	1	0	1	1	1	1	1	3	1	0	1	0	1	1	1	0	0	0	1
GCF_002946595.1_ASM294659v1	0	1	7	0	3	0	0	1	1	0	0	4	0	4	0	1	4	0	5	0	0	3	1	0	0	1	0	7	0	2	1	0	1	2	0	3	0	3	2	0	2	0	0	2	0	0	0	0	1
GCF_002947915.1_ASM294791v1	0	3	7	0	4	0	0	1	1	1	0	2	0	4	0	1	2	0	5	0	0	4	1	1	0	2	0	7	0	1	1	0	1	2	2	2	0	3	1	0	1	0	1	1	1	0	1	0	1
GCF_002947975.1_ASM294797v1	0	3	9	0	4	0	0	1	1	1	0	2	0	4	0	1	2	0	5	0	0	4	2	2	0	2	0	9	0	1	1	0	1	2	2	2	0	3	1	0	1	0	1	1	1	0	1	0	1
GCF_002948105.1_ASM294810v1	0	3	4	0	4	0	0	1	1	1	0	2	0	5	0	1	2	0	5	0	0	4	1	1	0	2	0	4	0	1	1	0	1	1	2	3	0	4	1	0	1	0	1	2	1	0	1	0	1
GCF_002949085.1_ASM294908v1	0	1	2	1	1	0	0	1	1	1	0	1	0	1	0	2	1	1	1	1	0	1	1	1	0	1	0	2	0	1	1	0	1	1	1	1	1	1	1	0	1	0	1	1	1	0	0	0	1
GCF_002949975.1_ASM294997v1	0	2	5	0	2	0	0	1	1	1	0	2	0	4	0	1	1	0	4	0	0	3	1	1	0	2	0	5	0	1	1	0	1	1	2	2	0	3	1	0	1	0	1	2	0	0	0	0	1
GCF_002949995.1_ASM294999v1	0	2	6	0	2	0	0	1	1	1	0	2	0	4	0	1	1	0	4	0	0	3	1	2	0	2	0	6	0	1	1	0	1	1	2	2	0	3	1	0	1	0	1	2	0	0	0	0	1
GCF_002951615.1_ASM295161v1	0	2	4	0	3	0	0	1	1	1	0	4	0	1	0	1	2	1	4	0	0	4	1	1	0	1	0	3	0	1	1	0	1	1	4	4	1	4	2	0	2	0	0	2	0	0	0	0	2
GCF_002951835.1_ASM295183v1	0	1	5	0	2	0	0	1	1	1	0	2	0	2	0	1	2	0	3	0	0	2	1	1	0	1	0	5	0	1	1	0	1	1	1	3	0	1	2	0	2	0	1	2	0	0	0	0	1
GCF_002951955.1_ASM295195v1	0	1	7	0	4	0	0	1	1	1	0	3	0	7	0	2	2	0	7	0	0	4	1	0	0	2	0	7	0	1	2	0	0	1	1	2	0	2	2	0	2	0	0	3	0	0	0	0	1
GCF_002952055.1_ASM295205v1	0	1	2	1	1	0	1	1	1	1	0	1	0	2	0	1	1	1	1	1	0	1	1	1	0	1	0	2	0	1	1	0	1	1	1	1	1	1	1	0	1	0	1	1	1	0	1	0	1
GCF_002952135.1_ASM295213v1	0	4	8	1	3	0	0	1	1	1	0	4	0	7	0	1	2	0	5	0	0	5	1	1	0	3	0	8	0	1	1	0	1	1	4	3	2	2	2	0	2	0	1	1	2	0	0	0	2
GCF_002952215.1_ASM295221v1	0	1	1	1	1	0	0	1	1	1	0	1	0	1	0	1	1	1	1	0	0	1	1	1	0	1	0	1	0	1	1	0	1	1	1	1	1	1	1	0	1	0	1	1	1	0	0	0	1
GCF_002952315.1_ASM295231v1	0	2	3	0	3	0	0	1	1	1	0	4	0	3	0	1	1	2	4	0	0	4	1	1	0	1	0	3	0	1	1	0	1	1	4	5	0	4	2	0	2	0	1	2	0	0	0	0	2
GCF_002952735.1_ASM295273v1	0	2	3	0	4	0	0	1	1	1	0	4	0	3	0	1	2	2	4	0	0	4	1	1	0	1	0	3	0	1	1	0	1	1	4	5	0	4	2	0	2	0	1	2	0	0	1	0	2
GCF_002953115.1_ASM295311v1	0	3	4	0	4	0	0	1	1	1	0	2	0	5	0	1	2	0	5	0	0	4	1	1	0	2	0	4	0	1	1	0	1	1	2	3	0	4	1	0	1	0	1	2	1	0	1	0	1
GCF_002953155.1_ASM295315v1	0	1	1	1	1	0	0	1	1	1	0	1	0	1	0	1	1	1	1	1	0	1	1	1	0	1	0	1	0	1	1	0	1	1	1	1	1	1	1	0	1	0	1	1	1	0	0	0	1
GCF_002953195.1_ASM295319v1	0	2	3	0	3	0	0	1	1	1	0	4	0	3	0	1	2	2	4	0	0	5	1	1	0	1	0	3	0	1	1	0	1	1	4	5	0	3	3	0	2	0	1	1	1	0	1	0	2
GCF_002953215.1_ASM295321v1	0	2	3	0	3	0	0	1	1	1	0	4	0	3	0	1	2	2	4	0	0	5	1	1	0	1	0	3	0	1	1	0	1	1	4	5	0	3	2	0	2	0	1	1	1	0	1	0	2
GCF_002953355.1_ASM295335v1	0	1	5	0	8	0	0	1	1	1	0	5	0	6	0	4	6	0	5	0	0	10	2	0	0	2	0	4	0	3	1	0	2	10	0	3	0	6	4	0	4	0	0	3	0	0	0	0	1
GCF_002953575.1_ASM295357v1	0	1	7	0	3	0	0	1	1	1	0	4	0	4	0	1	4	0	5	0	0	3	1	0	0	1	0	7	0	2	1	0	1	2	1	3	0	4	2	0	2	0	0	2	0	0	0	0	1
GCF_002966495.1_ASM296649v1	0	2	3	0	2	0	0	1	1	1	0	7	0	3	0	1	2	0	5	0	0	5	1	0	0	2	0	3	0	1	1	0	1	1	3	2	0	2	2	0	1	0	1	1	1	0	0	0	1
GCF_002966515.1_ASM296651v1	0	2	3	0	6	0	0	1	1	1	0	5	0	4	0	2	3	0	7	0	0	6	1	0	0	2	0	3	0	3	1	0	1	2	2	9	0	6	2	1	3	0	2	3	0	0	1	0	1
GCF_002966775.1_ASM296677v1	0	2	6	0	2	0	0	1	1	1	0	2	0	4	0	1	1	0	4	0	0	3	1	1	0	2	0	6	0	1	1	0	1	1	2	2	0	3	1	0	1	0	1	2	0	0	0	0	1
GCF_002966795.1_ASM296679v1	0	2	2	1	3	0	0	1	1	1	0	2	0	2	0	1	1	0	2	0	0	3	1	1	0	1	0	2	0	0	2	0	1	1	2	1	1	2	1	1	2	0	1	1	1	0	1	0	1
GCF_002966815.1_ASM296681v1	0	3	4	1	3	0	0	1	1	1	0	2	0	3	0	2	1	1	3	1	0	4	1	1	0	1	0	4	0	1	1	0	1	1	3	1	2	2	1	0	2	0	1	1	2	0	0	0	1
GCF_002966835.1_ASM296683v1	0	2	5	0	2	0	0	1	1	1	0	3	0	4	0	1	1	0	4	0	0	3	1	1	0	2	0	5	0	1	1	0	1	1	2	2	0	3	1	0	1	0	1	2	0	0	0	0	1
GCF_002966855.1_ASM296685v1	0	2	3	0	3	0	0	1	1	1	0	4	0	3	0	1	2	1	4	0	0	4	1	1	0	1	0	3	0	1	1	0	1	1	4	4	0	4	2	0	2	0	1	2	0	0	1	0	2
GCF_002968395.1_ASM296839v1	0	1	4	0	2	0	0	1	1	1	0	2	0	2	0	1	2	0	3	0	0	3	1	0	0	1	0	4	0	1	1	0	1	1	1	2	0	2	1	0	1	0	1	2	0	0	0	0	1
GCF_002984195.1_ASM298419v1	0	2	3	0	3	0	0	1	1	1	0	3	0	3	0	1	3	0	4	0	0	4	1	0	0	1	0	3	0	2	1	0	1	2	1	5	1	4	2	0	2	0	1	2	0	0	1	0	1
GCF_002984485.1_ASM298448v1	0	1	3	0	2	0	0	1	1	0	0	1	0	2	0	1	1	0	2	0	0	1	1	0	0	1	0	3	0	1	1	0	1	1	0	1	0	1	1	0	1	0	1	1	0	0	1	0	1
GCF_002993105.1_ASM299310v1	0	1	7	0	3	0	0	1	1	1	0	4	0	3	0	1	4	0	5	0	0	3	1	0	0	1	0	7	0	1	1	0	1	2	1	3	0	3	2	0	2	0	0	2	0	0	0	0	1
GCF_002998595.1_ASM299859v1	0	1	3	0	2	0	0	1	1	0	0	2	0	3	0	1	2	0	3	0	0	3	1	0	0	1	0	3	0	2	1	0	1	1	0	3	1	2	1	0	1	0	0	2	0	0	1	0	1
GCF_003006155.1_ASM300615v1	0	2	5	0	2	0	1	1	1	1	0	3	0	3	0	1	1	1	4	0	0	4	1	1	0	2	0	5	0	1	1	0	1	1	3	3	0	2	2	0	1	0	0	1	1	0	1	0	1
GCF_003008515.1_ASM300851v1	0	1	2	1	1	0	0	2	1	1	0	1	0	1	0	1	1	1	1	1	0	1	1	1	0	1	0	2	0	1	1	0	1	1	1	1	1	2	1	0	1	0	1	1	1	0	0	0	1
GCF_003008535.1_ASM300853v1	0	1	2	1	2	0	0	1	1	1	0	1	0	1	0	2	1	0	1	0	0	1	1	1	0	2	0	2	0	1	1	0	1	1	2	1	1	1	1	0	2	0	1	2	1	0	1	0	1
GCF_003008555.1_ASM300855v1	0	1	1	0	1	0	0	1	1	1	0	1	0	2	0	2	1	0	1	0	0	1	1	1	0	1	0	1	0	1	1	0	1	1	1	1	0	1	1	0	1	0	1	1	1	0	0	0	1
GCF_003008575.1_ASM300857v1	0	3	3	1	1	0	0	1	1	1	0	2	0	3	0	1	1	0	3	0	0	2	1	1	0	1	0	3	0	1	1	0	1	1	2	1	1	1	1	0	1	0	1	1	1	0	1	0	1
GCF_003008595.1_ASM300859v1	0	2	3	0	1	0	0	1	1	1	0	2	0	2	0	1	1	0	2	0	0	2	1	1	0	1	0	3	0	1	1	0	1	1	2	1	1	1	1	0	1	0	1	1	1	0	0	0	1
GCF_003013695.1_ASM301369v1	0	2	3	0	1	0	0	1	1	1	0	2	0	2	0	1	1	0	2	0	0	2	1	1	0	1	0	3	0	1	1	0	1	1	2	1	1	1	1	0	1	0	1	1	1	0	1	0	1
GCF_003015145.1_ASM301514v1	0	1	1	0	1	0	0	1	1	1	0	1	0	1	0	1	1	0	1	0	0	1	1	0	0	1	0	1	0	1	1	0	1	1	0	1	0	1	2	0	1	0	0	1	0	0	0	0	1
GCF_003015165.1_ASM301516v1	0	5	3	0	5	0	0	1	1	1	0	5	0	4	0	2	5	0	7	0	0	9	2	1	0	2	0	3	0	1	1	0	1	1	6	5	2	9	3	0	3	0	2	2	1	0	0	0	3
GCF_003015185.1_ASM301518v1	0	1	2	1	1	0	1	1	1	1	0	1	0	1	0	1	1	1	1	1	0	1	1	1	0	1	0	2	0	1	1	0	2	1	1	1	1	1	1	0	1	0	1	1	1	0	0	0	1
GCF_003015715.1_ASM301571v1	0	2	2	1	2	0	0	1	1	1	0	1	0	2	0	1	1	1	2	1	0	2	1	1	0	1	0	2	0	1	1	0	1	1	2	1	1	1	1	0	1	0	1	1	1	0	0	0	1
GCF_003019815.1_ASM301981v1	0	1	4	1	3	0	0	1	1	1	0	2	0	1	0	1	1	0	1	0	0	2	1	1	0	2	0	3	0	1	1	0	1	1	2	1	1	1	2	0	1	0	1	1	1	0	1	0	1
GCF_003020825.1_ASM302082v1	0	2	0	0	4	0	0	1	1	1	0	4	0	3	0	1	2	2	8	0	0	4	1	1	0	1	0	0	0	1	1	0	1	1	4	6	0	4	2	0	2	0	1	1	1	0	1	0	2
GCF_003028315.1_ASM302831v1	0	1	4	0	2	0	0	1	1	1	0	2	0	2	0	2	3	0	3	0	0	4	1	0	0	1	0	4	0	1	1	0	1	1	2	2	0	1	1	0	1	0	1	1	1	0	0	0	1
GCF_003028855.1_ASM302885v1	0	3	7	0	3	0	0	1	1	1	0	3	0	3	0	1	1	0	5	0	0	5	1	1	0	1	0	7	0	1	1	0	1	1	4	4	0	2	2	0	2	0	1	2	1	0	0	0	1
GCF_003030465.1_ASM303046v1	0	2	4	1	2	0	0	1	1	1	0	3	0	2	0	1	1	0	2	0	0	2	1	1	0	1	0	4	0	1	1	0	2	1	2	1	1	1	1	0	1	0	1	1	1	0	0	0	1
GCF_003031405.1_ASM303140v1	0	2	2	0	2	0	0	1	1	1	0	3	0	3	0	1	2	0	4	0	0	4	1	0	0	2	0	2	0	1	1	0	1	1	3	2	0	2	2	0	1	0	1	1	1	0	0	0	1
GCF_003032495.1_ASM303249v1	0	3	2	0	2	0	0	1	1	1	0	3	0	3	0	1	2	1	5	0	0	5	1	1	0	2	0	2	0	1	2	0	1	1	4	3	0	4	2	0	2	0	1	1	1	0	0	0	1
GCF_003048255.1_ASM304825v1	1	2	3	0	3	0	0	1	1	1	0	3	0	3	0	1	2	1	4	0	0	4	1	1	0	1	0	3	0	1	1	0	1	1	4	5	1	4	3	0	2	0	1	2	0	0	1	0	2
GCF_003049785.1_ASM304978v1	0	2	3	0	3	0	0	1	1	1	0	3	0	3	0	1	1	2	4	0	0	4	1	1	0	1	0	3	0	1	1	0	1	1	4	3	1	3	2	0	2	0	1	1	1	0	0	0	2
GCF_003049805.1_ASM304980v1	0	2	3	0	3	0	0	1	1	1	0	3	0	3	0	1	1	2	4	0	0	4	1	1	0	1	0	3	0	1	1	0	1	1	4	3	1	3	2	0	2	0	1	1	1	0	0	0	2
GCF_003051885.1_ASM305188v1	0	2	3	0	4	0	0	1	1	1	0	4	0	3	0	1	2	2	4	0	0	4	1	1	0	1	0	3	0	1	1	0	1	1	4	5	0	4	2	0	2	0	1	2	0	0	1	0	2
GCF_003054515.1_ASM305451v1	0	2	3	1	1	0	0	1	1	1	0	2	0	2	0	1	1	0	2	0	0	2	1	1	0	1	0	3	0	1	1	0	1	1	2	1	1	1	1	0	1	0	1	1	1	0	0	0	1
GCF_003058465.1_ASM305846v1	0	1	3	0	1	0	0	1	1	1	0	1	0	1	0	1	1	0	1	0	0	1	1	1	0	1	0	3	0	1	1	0	1	1	1	1	0	1	1	0	1	0	1	1	1	0	0	0	1
GCF_003060865.1_ASM306086v1	0	1	3	1	1	0	0	1	1	1	0	1	0	2	0	1	1	0	2	0	0	2	1	1	0	1	0	3	0	1	1	0	1	1	1	1	0	3	1	0	1	0	1	1	1	0	0	0	1
GCF_003061515.1_ASM306151v1	0	1	6	0	2	0	0	1	1	1	0	3	0	5	0	1	2	0	4	0	0	4	1	0	0	2	0	6	0	3	1	0	1	2	0	3	0	4	1	0	2	0	1	2	0	0	0	0	1
GCF_003063625.1_ASM306362v1	0	1	2	0	2	0	0	1	1	1	0	2	0	4	0	1	2	0	4	0	0	3	1	0	0	1	0	2	0	2	1	0	1	2	0	2	0	4	1	0	2	0	1	2	0	0	0	0	1
GCF_003063705.1_ASM306370v1	0	2	3	0	4	0	0	1	1	1	0	4	0	3	0	1	2	2	4	0	0	4	1	1	0	1	0	3	0	1	1	0	1	1	4	6	0	4	2	0	2	0	1	1	1	0	1	0	2
GCF_003065365.1_ASM306536v1	0	1	1	0	1	0	0	1	1	1	0	1	0	1	0	1	1	0	1	0	0	1	1	0	0	1	0	1	0	1	1	0	1	1	1	1	0	1	1	0	1	0	1	1	1	0	0	0	1
GCF_003071365.1_ASM307136v1	0	1	1	1	2	0	0	1	1	1	0	1	0	1	0	1	1	1	1	1	0	1	1	1	0	1	0	1	0	1	1	0	1	1	1	1	1	1	1	0	1	0	1	1	1	0	0	0	1
GCF_003071665.1_ASM307166v1	0	1	2	1	2	0	0	2	1	1	0	1	0	1	0	1	2	1	1	1	0	1	1	1	0	1	0	2	0	1	1	0	1	1	1	1	1	2	1	0	1	0	1	1	1	0	0	0	1
GCF_003072465.1_ASM307246v1	0	1	1	1	1	0	0	1	1	1	0	1	0	1	0	1	1	0	1	0	0	1	1	0	0	1	0	1	0	1	1	0	1	1	1	1	1	1	1	0	1	0	0	1	0	0	0	0	1
GCF_003072485.1_ASM307248v1	0	0	1	0	1	0	0	1	1	0	0	1	0	1	0	1	1	0	1	0	0	1	1	0	0	1	0	1	0	1	1	0	1	1	1	1	0	1	2	0	1	0	0	1	0	0	0	0	1
GCF_003072645.1_ASM307264v1	0	2	3	0	5	0	0	1	2	1	0	6	0	4	0	2	3	0	7	0	0	7	2	1	0	2	0	3	0	2	1	0	1	1	3	7	0	7	2	0	2	0	1	3	1	0	2	0	1
GCF_003073275.1_ASM307327v1	0	2	3	0	4	0	0	1	1	1	0	4	0	3	0	1	2	2	4	0	0	4	1	1	0	1	0	3	0	1	1	0	1	1	4	5	0	4	2	0	2	0	1	1	1	0	1	0	2
GCF_003074075.1_ASM307407v1	0	2	3	0	4	0	0	1	1	1	0	4	0	3	0	1	2	2	4	0	0	4	1	1	0	1	0	3	0	1	1	0	1	1	4	5	0	4	2	0	2	0	2	1	1	0	1	0	2
GCF_003076275.1_ASM307627v1	0	1	4	0	3	0	0	1	1	1	0	2	0	4	0	2	2	0	3	0	0	3	1	0	0	1	0	4	0	1	1	0	1	1	1	2	0	3	1	0	1	0	1	1	1	0	0	0	2
GCF_003097575.1_ASM309757v1	0	1	2	0	0	1	1	0	1	1	0	1	0	1	0	1	1	0	2	0	0	1	1	0	0	1	0	2	0	1	1	0	1	1	0	1	0	1	1	0	1	0	1	1	0	0	1	0	1
GCF_003100395.1_ASM310039v1	0	2	4	1	2	0	0	1	1	1	0	2	0	2	0	1	1	0	2	0	0	3	1	1	0	1	0	4	0	1	1	0	1	1	2	1	1	2	1	0	1	0	1	1	1	0	0	0	1
GCF_003101015.1_ASM310101v1	0	1	3	0	2	0	0	1	1	0	0	2	0	3	0	1	2	0	3	0	0	4	1	0	0	1	0	3	0	2	1	1	1	1	0	3	0	2	1	0	1	0	0	2	0	0	1	0	1
GCF_003111645.1_ASM311164v1	0	2	4	1	1	0	0	1	1	1	0	2	0	2	0	1	1	0	2	0	0	2	1	1	0	1	0	4	0	1	1	0	2	1	2	1	1	2	1	0	1	0	1	1	1	0	0	0	1
GCF_003111685.1_ASM311168v1	0	1	5	0	1	0	0	1	1	1	0	1	0	2	0	1	1	0	2	0	0	2	1	1	0	1	0	5	0	2	1	0	1	1	1	2	0	3	1	0	1	0	1	1	1	0	0	0	1
GCF_003111705.1_ASM311170v1	0	1	5	1	1	0	0	1	1	0	0	1	0	1	0	1	1	1	2	1	0	1	1	2	0	1	0	5	0	1	1	0	1	1	1	1	2	5	1	0	1	0	1	1	1	0	0	0	1
GCF_900000005.1_BVF60	0	1	3	1	1	0	0	1	1	1	0	1	0	2	0	1	1	1	1	1	0	2	1	1	0	1	0	3	0	1	1	0	1	1	1	1	1	3	1	0	1	0	1	1	1	0	0	0	1
GCF_900005615.1_JCM7685	0	1	3	1	1	0	0	2	1	1	0	1	0	2	0	1	1	0	1	0	0	1	1	1	0	1	0	3	0	0	1	0	1	1	1	1	0	3	1	0	1	0	1	1	1	0	1	0	1
GCF_900011245.1_BF49.v1	0	1	1	1	1	0	1	1	2	1	0	1	0	1	0	1	1	1	2	1	0	1	1	0	0	1	0	2	0	1	1	0	1	1	1	1	1	1	1	0	1	0	1	2	1	0	0	0	1
GCF_900039485.1_DEMHIR	0	1	1	0	1	0	0	1	1	1	0	1	0	1	0	1	1	0	1	0	0	1	1	0	0	1	0	1	0	1	1	0	1	1	1	1	1	2	1	0	1	0	1	1	1	0	0	0	1
GCF_900044015.1_HETPER1	0	1	1	0	1	0	0	1	1	1	0	1	0	1	0	1	1	1	1	0	0	1	1	0	0	1	0	1	0	1	1	0	1	1	1	1	1	1	1	0	1	0	1	1	1	0	0	0	1
GCF_900048035.1_GEFVIR	0	1	1	0	1	0	0	1	1	1	0	1	0	1	0	1	1	1	1	0	0	1	1	1	0	1	0	1	0	1	1	0	1	1	1	1	1	1	1	0	1	0	1	1	0	0	0	0	1
GCF_900048045.1_MEPMAR	0	1	1	0	1	0	0	1	1	1	0	1	0	1	0	1	1	1	1	0	0	1	1	0	0	1	0	1	0	1	1	0	1	1	1	1	1	1	1	0	1	0	1	1	1	0	0	0	1
GCF_900070345.1_HalomonasR57-5	0	2	2	0	2	0	0	1	1	1	0	3	0	3	0	1	2	0	4	0	0	4	1	0	0	2	0	2	0	1	2	0	1	1	3	2	0	2	2	0	1	0	1	1	1	0	0	0	2
GCF_900074915.1_PCPL58T	0	2	5	0	2	0	0	1	1	1	0	2	0	3	0	1	1	0	4	0	0	3	1	1	0	1	0	5	0	1	1	0	1	1	2	2	0	3	1	0	1	0	1	3	0	0	0	0	1
GCF_900078695.1_H044680328	0	3	5	1	3	0	0	1	3	1	0	2	0	3	0	2	1	0	3	0	0	3	1	1	0	1	0	5	0	1	1	0	1	1	3	1	1	2	1	0	1	0	1	1	1	0	1	0	1
GCF_900086555.1_34903_D01	0	1	4	0	2	0	0	1	1	1	0	2	0	2	0	1	2	0	3	0	0	3	1	0	0	1	0	4	0	1	2	0	1	1	2	2	0	1	1	0	1	0	1	1	1	0	0	0	1
GCF_900087055.1_31289_E01	0	3	3	0	7	0	0	1	1	1	0	4	0	5	0	2	5	0	5	0	0	6	1	1	0	2	0	2	0	1	1	0	1	1	5	7	0	8	3	0	4	0	1	3	0	0	0	0	2
GCF_900089455.2_OrrDiv2	0	1	2	1	1	0	0	1	1	1	0	1	0	1	0	1	1	0	1	0	0	1	2	1	0	1	0	2	0	1	1	0	1	1	2	1	1	2	2	0	1	0	1	1	1	0	0	0	1
GCF_900090215.1_TRABTM	0	1	1	0	1	0	0	1	1	1	0	1	0	1	0	1	1	1	1	0	0	1	1	0	0	1	0	1	0	1	1	0	1	1	1	1	1	1	1	0	1	0	1	1	1	0	0	0	1
GCF_900093475.1_36734_D01_2	0	1	6	0	3	0	0	1	1	1	0	4	0	3	0	1	4	0	4	0	0	3	1	0	0	1	0	6	0	2	1	0	1	2	0	2	0	3	2	0	2	0	0	2	0	0	0	0	1
GCF_900095155.1_BR141012304v1	0	1	3	1	1	0	0	1	1	1	0	1	0	2	0	1	1	1	2	1	0	2	1	1	0	1	0	3	0	1	1	0	1	1	1	1	1	3	1	0	1	0	1	1	1	0	0	0	1
GCF_900116045.1_DESPIGER	0	2	2	1	4	0	0	1	1	1	0	2	0	2	0	2	1	2	4	0	0	4	1	1	0	1	0	7	0	1	1	0	1	1	3	1	4	1	1	0	1	0	3	2	1	0	1	0	1
GCF_900130075.1_Herminiimonas_arsenitoxidans	0	1	2	0	1	0	0	1	1	1	0	1	0	2	0	1	1	0	2	0	0	2	1	1	0	1	0	2	0	1	1	0	1	1	1	1	0	1	1	0	1	0	1	1	0	0	1	0	1
GCF_900143135.1_ErCipseudotaxifoliae_v1.0	0	1	1	0	1	0	0	1	1	0	0	1	0	1	0	1	1	1	1	0	0	1	1	0	0	1	0	1	0	1	1	0	1	1	1	1	0	1	1	0	1	0	1	1	0	0	0	0	1
GCF_900149685.1_Erythrobacter_sp._Alg231_14	0	1	1	0	1	0	0	1	1	1	0	1	0	1	0	1	1	0	1	0	0	1	1	1	0	1	0	1	0	1	1	0	1	1	1	1	1	1	1	0	1	0	1	1	0	0	0	0	1
GCF_900149695.1_Anderseniella_sp._Alg231_50	0	1	1	0	1	0	0	1	2	1	0	1	0	1	0	1	1	1	1	0	0	1	1	1	0	1	0	1	0	1	1	0	1	1	1	1	1	1	1	0	1	0	1	1	1	0	0	0	1
GCF_900149705.1_Sphingorhabdus_sp._Alg231_15	0	1	1	0	1	0	0	1	1	1	0	1	0	1	0	1	1	1	1	0	0	1	1	0	0	1	0	1	0	1	1	0	1	1	2	1	1	1	1	0	1	0	1	1	0	0	0	0	1
GCF_900161835.1_HBAv1	0	1	1	0	1	0	0	1	1	1	0	1	0	1	0	1	1	1	1	0	0	2	1	0	0	1	0	1	0	1	1	0	1	1	1	1	1	1	1	0	1	0	1	1	1	0	0	0	1
GCF_900168255.1_B431	0	1	4	0	1	0	0	1	1	1	0	2	0	2	0	1	2	0	2	0	0	2	1	0	0	1	0	4	0	1	1	0	1	1	0	2	0	1	1	0	1	0	1	1	0	0	0	0	1
GCF_900176205.1_BRAD285_PRJEB202261_v1	0	1	2	1	1	0	1	2	1	1	0	1	0	1	0	1	1	1	1	1	0	1	1	1	1	1	0	2	0	1	1	0	1	1	1	1	1	1	1	0	1	0	1	1	1	0	0	0	1
GCF_900184295.1_Chr_1	0	2	5	0	2	0	0	1	1	1	0	2	0	3	0	1	1	0	4	0	0	3	1	1	0	1	0	5	0	1	1	0	1	1	2	2	0	3	1	0	2	0	1	2	0	0	0	0	1
GCF_900186835.1_49950_F01	0	1	3	0	2	0	0	1	1	0	0	2	0	3	0	1	2	0	3	0	0	4	1	0	0	1	0	3	0	2	1	0	1	1	0	3	0	2	1	0	1	0	0	2	0	0	1	0	1
GCF_900186965.1_50592_C01	0	1	2	0	1	0	1	0	1	1	0	1	0	1	0	1	1	0	2	0	0	1	1	0	0	1	0	1	0	1	1	0	1	1	1	2	0	1	1	0	2	0	1	1	1	0	0	0	1
GCF_900186995.1_50465_A02	0	1	3	0	2	0	0	1	1	0	0	2	0	3	0	1	2	0	3	0	0	4	1	0	0	1	0	3	0	2	1	0	1	1	0	3	1	2	1	0	1	0	0	2	0	0	1	0	1
GCF_900187015.1_50465_F01	0	2	3	0	3	0	0	1	1	1	0	4	0	3	0	1	2	1	4	0	0	4	1	1	0	1	0	3	0	1	1	0	1	1	4	5	0	3	2	0	3	0	1	2	0	0	1	0	3
GCF_900187095.1_51699_A01	0	1	2	1	1	0	1	0	1	1	0	1	0	1	0	1	1	0	2	0	0	1	1	0	0	1	0	1	0	1	1	0	1	1	1	2	0	1	1	0	1	0	1	1	1	0	0	0	1
GCF_900187105.1_50618_F01	0	1	4	0	1	0	0	1	1	1	0	1	0	1	0	2	1	1	2	0	0	3	1	1	0	1	0	4	0	1	1	0	1	1	2	1	2	1	1	0	1	0	1	1	1	0	0	0	1
GCF_900187205.1_52191_D01	0	3	4	1	2	0	0	1	1	1	0	2	0	3	0	1	1	0	3	0	0	2	1	1	0	1	0	4	0	1	1	0	2	1	2	1	3	2	1	0	1	0	1	1	1	0	1	0	1
GCF_900187305.1_51470_F02	0	1	4	0	2	0	0	1	1	1	0	2	0	2	0	1	2	0	3	0	0	3	1	0	0	1	0	4	0	1	1	0	1	1	2	2	0	1	1	0	1	0	1	1	1	0	0	0	1
GCF_900187355.1_51342_E02	0	1	2	0	1	0	1	0	1	1	0	1	0	1	0	1	1	0	2	0	0	1	1	1	0	1	0	1	0	1	1	0	1	1	1	2	1	1	1	0	1	0	1	1	1	0	0	0	1
GCF_900217235.1_DPRO_PRJEB22548_v1	0	2	3	1	1	0	0	1	1	1	0	1	0	1	0	1	1	1	2	1	0	3	1	1	0	1	0	3	0	1	1	0	2	1	2	1	1	2	1	0	2	0	1	1	1	0	1	0	1
GCF_900231165.1_HDIA1	0	1	1	1	1	0	0	1	1	1	0	1	0	1	0	1	1	1	1	1	0	1	1	1	0	1	0	2	0	1	1	0	1	1	1	2	1	1	1	0	1	0	1	2	1	0	0	0	1
GCF_900233005.1_Vibrio_tapetis_CECT4600	0	0	3	0	5	0	0	1	1	1	0	4	0	5	0	3	2	0	2	0	0	5	1	0	0	2	0	2	0	3	1	0	1	4	0	2	0	2	3	0	3	0	0	3	0	0	0	0	1
GCF_900324475.1_EB-247	0	1	4	0	4	0	0	1	1	1	0	4	0	3	0	1	2	2	4	0	0	4	1	1	0	1	0	3	0	1	1	0	1	1	4	5	0	4	2	0	2	0	1	2	0	0	1	0	2
[truncated: 17 more columns]
