# Supplementary material for: Impact of the chemical modification of tRNAs anticodon loop on the variability and evolution of codon usage in proteobacteria
Source: Front Microbiol. 2024 Aug 5;15:1412318. doi: 10.3389/fmicb.2024.1412318 (PMC11332805; doi:10.3389/fmicb.2024.1412318)
Supplement: Supplementary file 2 [file Data_Sheet_2.zip › Supp_tables/Table_S1.ods]

## Sheet: Genomes_list
	RefSeq code	Specie based on NCBI taxonomy	GC% group	GC%
1	GCF_001447885.1	'Candidatus Nasuia deltocephalinicola'	Low	16.62%
2	GCF_002776555.1	'Legionella endosymbiont of Polyplax serrata'	Low	23.03%
3	GCF_001278785.1	'Candidatus Profftella armatura'	Low	24.27%
4	GCF_000973545.1	'Blochmannia endosymbiont of Camponotus (Colobopsis) obliquus'	Low	24.49%
5	GCF_001534665.1	'Arsenophonus symbiont of Lipoptena fortisetosa'	Low	24.87%
6	GCF_000828815.1	'Candidatus Tachikawaea gelatinosa'	Low	25.07%
7	GCF_003072465.1	'Candidatus Kinetoplastibacterium sorsogonicusi'	Low	25.22%
8	GCF_000247565.1	'Wigglesworthia glossinidia endosymbiont of Glossina morsitans morsitans (Yale colony)'	Low	25.22%
9	GCF_000953435.1	'Candidatus Evansia muelleri'	Low	25.26%
10	GCF_000827855.1	'Candidatus Portiera aleyrodidarum MED (Bemisia tabaci)'	Low	26.12%
11	GCF_000009605.1	'Buchnera aphidicola str. APS (Acyrthosiphon pisum)'	Low	26.36%
12	GCF_000284235.1	'Arcobacter sp. L'	Low	26.58%
13	GCF_000014025.1	'Arcobacter butzleri RM4018'	Low	27.05%
14	GCF_000043285.1	'Candidatus Blochmannia floridanus'	Low	27.38%
15	GCF_000026005.1	'Ehrlichia ruminantium str. Welgevonden'	Low	27.48%
16	GCF_000816185.1	'Campylobacter insulaenigrae NCTC 12927'	Low	28.19%
17	GCF_000008045.1	'Rickettsia typhi str. Wilmington'	Low	28.92%
18	GCF_002688585.1	'Candidatus Fonsibacter ubiquis'	Low	29.02%
19	GCF_000012345.1	'Candidatus Pelagibacter ubique HTCC1062'	Low	29.68%
20	GCF_000828515.1	'Candidatus Ishikawaella capsulata Mpkobe'	Low	30.18%
21	GCF_000063545.1	'Orientia tsutsugamushi str. Boryong'	Low	30.53%
22	GCF_900048045.1	'Candidatus Mikella endobia'	Low	30.56%
23	GCF_000496595.1	'Candidatus Liberibacter americanus str. Sao Paulo'	Low	31.11%
24	GCF_001880225.1	'Francisella sp. CA97-1460'	Low	31.19%
25	GCF_002216855.1	'Paraphotobacterium marinum'	Low	31.24%
26	GCF_001017435.1	'[Polyangium] brachysporum'	High	67.51%
27	GCF_002158865.1	'Comamonas serinivorans'	High	67.93%
28	GCF_002291405.1	'Variovorax boronicumulans'	High	68.01%
29	GCF_001315015.1	'Azospirillum brasilense'	High	68.33%
30	GCF_000263795.2	'Hydrogenophaga sp. PBC'	High	68.39%
31	GCF_002407205.1	'Rhodobacter sp. CZR27'	High	68.54%
32	GCF_001189295.1	'Chondromyces crocatus'	High	68.71%
33	GCF_000015725.1	'Methylibium petroleiphilum PM1'	High	68.78%
34	GCF_000019785.1	'Leptothrix cholodnii SP-6'	High	68.90%
35	GCF_001263175.1	'Vulgatibacter incomptus'	High	68.94%
36	GCF_003013695.1	'Melaminivora sp. SC2-7'	High	69.08%
37	GCF_002749615.1	'Caulobacter mirabilis'	High	69.32%
38	GCF_001027285.1	'Archangium gephyra'	High	69.45%
39	GCF_002116905.1	'Rhizobacter gummiphilus'	High	69.72%
40	GCF_000255295.1	'Corallococcus coralloides DSM 2259'	High	69.90%
41	GCF_000215705.1	'Ramlibacter tataouinensis TTB310'	High	70.00%
42	GCF_000185965.1	'Pseudoxanthomonas suwonensis 11-1'	High	70.21%
43	GCF_000016185.1	'Rhodospirillum centenum SW'	High	70.46%
44	GCF_000219105.1	'Myxococcus macrosporus'	High	70.63%
45	GCF_001548015.1	'Methylobacterium aquaticum'	High	70.78%
46	GCF_000017265.1	'Phenylobacterium zucineum HLK1'	High	71.10%
47	GCF_000284255.1	'Rubrivivax gelatinosus IL144'	High	71.24%
48	GCF_000067165.1	'Sorangium cellulosum So ce56'	High	71.38%
49	GCF_000737325.1	'Sandaracinus amylolyticus'	High	72.04%
50	GCF_000020805.1	'Anaeromyxobacter sp. K'	High	74.84%
