# Supplementary material for: Impact of the chemical modification of tRNAs anticodon loop on the variability and evolution of codon usage in proteobacteria
Source: Front Microbiol. 2024 Aug 5;15:1412318. doi: 10.3389/fmicb.2024.1412318 (PMC11332805; doi:10.3389/fmicb.2024.1412318)
Supplement: Supplementary file 2 [file Data_Sheet_2.zip › Supp_tables/Table_S6.ods]

## Sheet: genomic_AGCT
RefSeq accession	GC%
GCF_000005845.2	50.79%
GCF_000006725.1	52.62%
GCF_000006745.1	47.49%
GCF_000006765.1	66.56%
GCF_000006845.1	52.69%
GCF_000006905.1	67.21%
GCF_000006945.2	52.24%
GCF_000006965.1	62.17%
GCF_000007025.1	32.44%
GCF_000007125.1	57.22%
GCF_000007145.1	65.07%
GCF_000007565.2	61.52%
GCF_000007705.1	64.83%
GCF_000007745.1	42.54%
GCF_000007765.2	42.60%
GCF_000007805.1	58.34%
GCF_000007905.1	35.93%
GCF_000007945.1	38.22%
GCF_000007985.2	60.94%
GCF_000008025.1	35.23%
GCF_000008045.1	28.92%
GCF_000008325.1	63.58%
GCF_000008385.1	34.18%
GCF_000008465.1	47.04%
GCF_000008485.1	38.27%
GCF_000008525.1	38.87%
GCF_000008805.1	51.53%
GCF_000008985.1	32.26%
GCF_000009065.1	47.64%
GCF_000009085.1	30.55%
GCF_000009125.1	66.98%
GCF_000009145.1	50.72%
GCF_000009305.1	38.17%
GCF_000009345.1	47.22%
GCF_000009365.1	54.73%
GCF_000009605.1	26.36%
GCF_000009625.1	62.51%
GCF_000009985.1	65.09%
GCF_000010085.1	54.50%
GCF_000010325.1	39.69%
GCF_000010345.1	43.87%
GCF_000010405.1	31.59%
GCF_000010525.1	67.32%
GCF_000010665.1	62.67%
GCF_000010725.1	67.61%
GCF_000011365.1	64.06%
GCF_000011545.1	68.06%
GCF_000011685.1	60.82%
GCF_000011705.1	68.49%
GCF_000011745.1	29.56%
GCF_000011805.1	38.35%
GCF_000011965.2	64.07%
GCF_000012145.1	32.51%
GCF_000012305.1	42.80%
GCF_000012325.1	38.01%
GCF_000012345.1	29.68%
GCF_000012385.1	31.65%
GCF_000012425.1	59.25%
GCF_000012565.1	28.96%
GCF_000012605.1	43.13%
GCF_000012665.1	57.84%
GCF_000012685.1	68.89%
GCF_000012725.1	62.05%
GCF_000012745.1	66.07%
GCF_000012805.1	50.34%
GCF_000012885.1	55.11%
GCF_000012925.1	59.49%
GCF_000012965.1	34.46%
GCF_000012985.1	53.87%
GCF_000013005.1	63.07%
GCF_000013025.1	61.93%
GCF_000013085.1	65.38%
GCF_000013125.1	41.64%
GCF_000013145.1	30.10%
GCF_000013165.1	41.08%
GCF_000013185.1	33.24%
GCF_000013325.1	65.11%
GCF_000013405.1	51.46%
GCF_000013565.1	62.24%
GCF_000013605.1	59.60%
GCF_000013625.1	54.23%
GCF_000013645.1	62.63%
GCF_000013665.1	45.83%
GCF_000013705.1	55.72%
GCF_000013765.1	45.15%
GCF_000013865.1	61.97%
GCF_000013885.1	61.62%
GCF_000013985.1	65.46%
GCF_000014025.1	27.05%
GCF_000014045.1	58.88%
GCF_000014065.1	60.06%
GCF_000014225.1	44.62%
GCF_000014245.1	61.10%
GCF_000014285.2	59.07%
GCF_000014345.1	31.05%
GCF_000014665.1	47.86%
GCF_000014685.1	47.89%
GCF_000014705.1	41.58%
GCF_000014745.1	62.73%
GCF_000014765.1	48.54%
GCF_000014785.1	67.53%
GCF_000014805.1	61.55%
GCF_000014825.1	64.44%
GCF_000014865.1	54.17%
GCF_000014885.1	43.29%
GCF_000014965.1	59.95%
GCF_000015045.1	58.48%
GCF_000015105.1	34.03%
GCF_000015165.1	64.81%
GCF_000015185.1	44.63%
GCF_000015245.1	53.59%
GCF_000015285.1	40.09%
GCF_000015345.1	44.40%
GCF_000015445.1	38.24%
GCF_000015505.1	61.68%
GCF_000015545.1	66.09%
GCF_000015565.1	65.24%
GCF_000015585.1	67.98%
GCF_000015725.1	68.78%
GCF_000016065.1	53.67%
GCF_000016185.1	70.46%
GCF_000016285.1	57.47%
GCF_000016325.1	52.90%
GCF_000016345.1	44.83%
GCF_000016405.1	68.23%
GCF_000016565.1	64.68%
GCF_000016625.1	32.53%
GCF_000016685.1	41.23%
GCF_000016725.1	67.10%
GCF_000016745.1	54.24%
GCF_000016765.1	67.90%
GCF_000016845.1	57.19%
GCF_000016885.1	44.84%
GCF_000017145.1	61.15%
GCF_000017245.1	44.92%
GCF_000017265.1	71.10%
GCF_000017285.1	42.59%
GCF_000017405.1	56.13%
GCF_000017465.2	44.54%
GCF_000017505.1	73.53%
GCF_000017565.1	62.33%
GCF_000017585.1	31.74%
GCF_000017645.1	67.35%
GCF_000017705.1	45.42%
GCF_000018025.1	46.08%
GCF_000018085.1	55.02%
GCF_000018145.1	65.52%
GCF_000018205.1	32.33%
GCF_000018285.1	44.66%
GCF_000018405.1	56.17%
GCF_000018545.1	62.42%
GCF_000018665.1	66.48%
GCF_000019145.1	67.35%
GCF_000019185.1	44.59%
GCF_000019205.1	29.62%
GCF_000019225.1	51.99%
GCF_000019285.1	32.57%
GCF_000019365.1	71.50%
GCF_000019405.1	37.38%
GCF_000019525.1	43.70%
GCF_000019585.2	63.63%
GCF_000019725.1	71.04%
GCF_000019745.1	45.56%
GCF_000019785.1	68.90%
GCF_000019845.1	56.98%
GCF_000019945.1	69.36%
GCF_000020045.1	62.29%
GCF_000020125.1	62.29%
GCF_000020205.1	63.65%
GCF_000020305.1	49.77%
GCF_000020365.1	48.76%
GCF_000020385.1	54.74%
GCF_000020725.1	60.27%
GCF_000020805.1	74.84%
GCF_000021025.1	62.35%
GCF_000021325.1	66.32%
GCF_000021485.1	58.77%
GCF_000021525.1	32.60%
GCF_000021725.1	33.51%
GCF_000021745.1	63.08%
GCF_000021765.1	68.30%
GCF_000021865.1	66.56%
GCF_000021885.1	39.99%
GCF_000021905.1	54.48%
GCF_000021985.1	65.06%
GCF_000022085.1	68.44%
GCF_000022125.1	58.07%
GCF_000022145.1	74.72%
GCF_000022265.1	53.47%
GCF_000022285.1	35.16%
GCF_000022305.1	66.83%
GCF_000022525.1	41.27%
GCF_000022645.2	67.93%
GCF_000022725.1	38.04%
GCF_000022745.1	57.25%
GCF_000023005.1	32.41%
GCF_000023025.1	50.89%
GCF_000023065.1	49.03%
GCF_000023225.1	58.65%
GCF_000023445.1	47.09%
GCF_000023605.1	51.93%
GCF_000023645.1	60.47%
GCF_000023705.1	45.51%
GCF_000023745.1	54.61%
GCF_000023785.1	45.19%
GCF_000024085.1	43.69%
GCF_000024165.1	63.97%
GCF_000024325.1	57.33%
GCF_000024465.1	48.85%
GCF_000024505.1	49.98%
GCF_000024645.1	50.48%
GCF_000024725.1	51.61%
GCF_000024765.1	54.71%
GCF_000024805.1	69.48%
GCF_000024825.1	44.90%
GCF_000024885.1	38.97%
GCF_000025065.1	53.64%
GCF_000025405.2	53.69%
GCF_000025485.1	64.19%
GCF_000025545.1	65.54%
GCF_000025565.1	54.58%
GCF_000025705.1	57.54%
GCF_000025945.1	46.63%
GCF_000025965.1	64.70%
GCF_000026005.1	27.48%
GCF_000026085.1	40.09%
GCF_000026105.1	64.16%
GCF_000026125.1	54.29%
GCF_000026145.1	65.51%
GCF_000026185.1	53.39%
GCF_000026225.1	49.92%
GCF_000027065.2	57.25%
GCF_000027085.1	54.55%
GCF_000027225.1	44.97%
GCF_000027305.1	38.15%
GCF_000043285.1	27.38%
GCF_000046685.1	38.80%
GCF_000046705.1	38.23%
GCF_000046845.1	40.43%
GCF_000055785.1	63.91%
GCF_000055945.1	33.08%
GCF_000061505.1	67.92%
GCF_000063545.1	30.53%
GCF_000067165.1	71.38%
GCF_000067205.1	65.48%
GCF_000069965.1	38.88%
GCF_000070465.1	61.58%
GCF_000072485.1	66.32%
GCF_000087965.2	62.88%
GCF_000091125.1	64.85%
GCF_000091325.1	44.72%
GCF_000091465.1	43.91%
GCF_000091565.1	53.58%
GCF_000091785.1	37.13%
GCF_000091985.1	42.47%
GCF_000092025.1	59.04%
GCF_000092045.1	61.03%
GCF_000092205.1	60.29%
GCF_000092245.1	28.36%
GCF_000092265.1	41.67%
GCF_000092285.1	67.67%
GCF_000092885.1	63.27%
GCF_000092925.1	67.88%
GCF_000093025.1	42.64%
GCF_000093065.1	28.57%
GCF_000143085.1	50.14%
GCF_000143145.1	60.81%
GCF_000143965.1	65.70%
GCF_000144605.1	68.42%
GCF_000145255.1	52.75%
GCF_000146165.2	45.89%
GCF_000146305.1	59.71%
GCF_000147355.1	35.24%
GCF_000147835.2	63.81%
GCF_000148645.1	60.22%
GCF_000148685.1	63.25%
GCF_000152825.2	60.66%
GCF_000153405.2	38.62%
GCF_000154785.2	57.23%
GCF_000155675.2	54.62%
GCF_000155735.2	55.15%
GCF_000164015.3	58.07%
GCF_000164865.1	57.02%
GCF_000165485.1	67.46%
GCF_000165815.1	53.65%
GCF_000166055.1	62.25%
GCF_000166295.1	56.86%
GCF_000169215.2	44.50%
GCF_000172635.2	44.71%
GCF_000172695.2	61.18%
GCF_000172795.2	61.12%
GCF_000175095.2	44.79%
GCF_000175115.2	61.18%
GCF_000175215.2	59.51%
GCF_000175575.2	61.41%
GCF_000175935.2	54.33%
GCF_000176035.2	62.87%
GCF_000176855.2	68.82%
GCF_000176915.2	62.56%
GCF_000176935.3	63.36%
GCF_000178875.2	46.29%
GCF_000180175.2	56.84%
GCF_000182745.2	60.58%
GCF_000183115.1	55.44%
GCF_000183665.1	35.24%
GCF_000183725.1	44.56%
GCF_000184065.1	40.28%
GCF_000184325.1	50.67%
GCF_000184745.1	66.48%
GCF_000185905.1	62.56%
GCF_000185965.1	70.21%
GCF_000185985.2	27.51%
GCF_000186245.1	53.91%
GCF_000187705.1	52.22%
GCF_000191145.1	38.82%
GCF_000192635.1	58.54%
GCF_000192745.1	67.13%
GCF_000192865.1	44.13%
GCF_000194135.1	37.47%
GCF_000195085.1	31.67%
GCF_000195295.1	52.89%
GCF_000195715.1	67.72%
GCF_000195735.1	29.00%
GCF_000195755.1	63.28%
GCF_000196015.1	63.53%
GCF_000196095.1	45.37%
GCF_000196135.1	48.46%
GCF_000196155.1	42.83%
GCF_000196255.1	41.73%
GCF_000196295.1	52.28%
GCF_000196355.1	53.88%
GCF_000196395.1	58.18%
GCF_000196435.1	38.82%
GCF_000196475.1	42.14%
GCF_000196495.1	38.97%
GCF_000196615.1	55.04%
GCF_000196795.1	38.73%
GCF_000198515.1	53.26%
GCF_000198775.1	60.71%
GCF_000200595.1	44.51%
GCF_000202835.1	66.97%
GCF_000203875.1	64.43%
GCF_000203895.1	66.80%
GCF_000203935.1	47.93%
GCF_000204645.1	67.90%
GCF_000209655.1	56.91%
GCF_000209675.1	39.87%
GCF_000210895.1	39.57%
GCF_000210915.2	36.75%
GCF_000212335.1	44.04%
GCF_000212675.2	61.42%
GCF_000213655.1	43.51%
GCF_000213805.1	63.51%
GCF_000214095.2	56.59%
GCF_000214195.1	55.96%
GCF_000214215.1	44.29%
GCF_000214395.1	66.72%
GCF_000214665.1	51.31%
GCF_000214805.1	55.96%
GCF_000214825.1	46.98%
GCF_000215705.1	70.00%
GCF_000215745.1	54.85%
GCF_000217675.1	44.51%
GCF_000218565.1	62.33%
GCF_000218875.1	44.04%
GCF_000219045.1	32.87%
GCF_000219105.1	70.63%
GCF_000219195.1	58.83%
GCF_000219215.1	65.47%
GCF_000219355.1	36.55%
GCF_000219585.1	45.44%
GCF_000219915.2	54.78%
GCF_000221205.1	32.32%
GCF_000223375.1	61.73%
GCF_000224005.2	67.86%
GCF_000226315.1	54.71%
GCF_000226565.1	42.30%
GCF_000226625.1	38.31%
GCF_000227665.2	45.91%
GCF_000227685.2	66.55%
GCF_000227745.2	62.61%
GCF_000230555.1	61.36%
GCF_000230695.2	67.45%
GCF_000230995.2	62.84%
GCF_000233915.3	67.65%
GCF_000236065.1	63.26%
GCF_000236665.1	65.37%
GCF_000237065.1	60.78%
GCF_000237845.1	32.50%
GCF_000238255.3	40.86%
GCF_000238395.3	39.16%
GCF_000240185.1	57.12%
GCF_000241385.1	44.86%
GCF_000242255.2	63.40%
GCF_000243075.1	61.08%
GCF_000247565.1	25.22%
GCF_000253015.1	35.73%
GCF_000253255.1	63.26%
GCF_000253295.1	59.17%
GCF_000255295.1	69.90%
GCF_000255535.1	52.14%
GCF_000257545.3	59.00%
GCF_000259175.1	41.27%
GCF_000259255.1	34.53%
GCF_000260965.1	47.92%
GCF_000260985.4	44.75%
GCF_000262305.1	56.51%
GCF_000262695.1	67.18%
GCF_000263795.2	68.39%
GCF_000264455.2	68.08%
GCF_000264765.2	58.38%
GCF_000264945.2	65.01%
GCF_000265295.1	38.82%
GCF_000266945.1	50.09%
GCF_000276685.1	37.34%
GCF_000280925.3	69.17%
GCF_000283275.1	54.13%
GCF_000283515.1	65.53%
GCF_000283535.1	64.36%
GCF_000283595.1	32.35%
GCF_000283795.1	32.44%
GCF_000283995.1	32.47%
GCF_000284075.1	32.39%
GCF_000284155.1	32.28%
GCF_000284175.1	32.57%
GCF_000284195.1	32.43%
GCF_000284235.1	26.58%
GCF_000284255.1	71.24%
GCF_000284275.1	64.30%
GCF_000284375.1	63.67%
GCF_000284415.1	64.74%
GCF_000284615.1	57.43%
GCF_000286435.2	51.14%
GCF_000287215.2	60.73%
GCF_000287335.1	43.29%
GCF_000287355.1	28.90%
GCF_000296215.2	63.57%
GCF_000297055.2	56.12%
GCF_000299095.1	28.63%
GCF_000299115.1	32.26%
GCF_000299335.2	62.60%
GCF_000299965.1	42.00%
GCF_000300005.1	61.63%
GCF_000300095.1	63.15%
GCF_000300235.2	54.66%
GCF_000300295.4	39.64%
GCF_000300455.3	53.74%
GCF_000302535.1	64.92%
GCF_000304315.1	63.35%
GCF_000305785.2	55.83%
GCF_000306885.1	32.07%
GCF_000307105.1	41.45%
GCF_000310085.1	44.68%
GCF_000310105.2	39.03%
GCF_000316175.1	60.05%
GCF_000317935.1	67.81%
GCF_000318015.1	68.12%
GCF_000319225.1	30.96%
GCF_000319245.1	32.55%
GCF_000319385.1	34.15%
GCF_000319575.2	62.65%
GCF_000321415.2	66.50%
GCF_000325745.1	35.36%
GCF_000327045.1	65.59%
GCF_000330845.1	54.02%
GCF_000330865.1	58.86%
GCF_000330885.1	59.49%
GCF_000331065.1	29.45%
GCF_000331735.1	69.19%
GCF_000336465.1	60.85%
GCF_000340795.1	30.17%
GCF_000340865.1	31.23%
GCF_000340905.1	32.36%
GCF_000341355.1	41.84%
GCF_000341385.1	38.83%
GCF_000341395.1	45.38%
GCF_000342265.1	46.09%
GCF_000344805.1	65.13%
GCF_000346225.2	58.67%
GCF_000347595.1	41.05%
GCF_000347635.1	40.37%
GCF_000347675.2	66.66%
GCF_000348585.1	64.74%
GCF_000348725.1	41.92%
GCF_000349845.1	65.24%
GCF_000349945.1	65.03%
GCF_000349975.1	38.34%
GCF_000354175.2	44.68%
GCF_000355675.1	46.63%
GCF_000355765.4	53.64%
GCF_000364725.1	43.52%
GCF_000376545.2	58.77%
GCF_000376585.1	34.01%
GCF_000376645.1	41.05%
GCF_000380335.1	65.68%
GCF_000385525.1	67.51%
GCF_000397205.1	63.39%
GCF_000402035.1	63.15%
GCF_000410515.1	54.01%
GCF_000412695.1	65.27%
GCF_000418305.1	42.42%
GCF_000422085.1	55.33%
GCF_000442595.1	42.02%
GCF_000444995.1	63.40%
GCF_000463345.2	49.30%
GCF_000477435.1	59.09%
GCF_000485905.1	63.86%
GCF_000494915.1	61.56%
GCF_000495505.1	33.12%
GCF_000496595.1	31.11%
GCF_000499645.1	59.10%
GCF_000499665.2	32.39%
GCF_000503895.1	63.88%
GCF_000504545.1	56.82%
GCF_000505725.1	32.30%
GCF_000508205.1	60.49%
GCF_000508225.1	29.66%
GCF_000511325.1	63.28%
GCF_000511355.1	62.33%
GCF_000511385.1	59.44%
GCF_000512205.2	66.66%
GCF_000512355.1	40.86%
GCF_000513215.1	59.51%
GCF_000513295.1	63.28%
GCF_000517305.1	58.10%
GCF_000517405.1	56.06%
GCF_000517425.1	57.10%
GCF_000517565.1	32.08%
GCF_000517605.1	60.94%
GCF_000520015.2	50.88%
GCF_000521505.1	54.22%
GCF_000521605.1	39.64%
GCF_000521695.1	40.45%
GCF_000525675.1	43.29%
GCF_000530755.1	32.07%
GCF_000550765.1	62.13%
GCF_000568815.1	40.90%
GCF_000582515.1	46.98%
GCF_000585995.1	60.53%
GCF_000590475.1	60.58%
GCF_000590795.1	57.23%
GCF_000590865.2	36.40%
GCF_000590925.1	65.74%
GCF_000599985.1	33.62%
GCF_000600005.1	41.27%
GCF_000612485.1	62.69%
GCF_000612685.1	68.94%
GCF_000619905.2	53.25%
GCF_000632805.1	64.23%
GCF_000632845.1	29.65%
GCF_000632985.1	41.69%
GCF_000635915.2	67.52%
GCF_000648515.1	52.27%
GCF_000689415.1	65.61%
GCF_000695995.1	59.46%
GCF_000696485.1	52.65%
GCF_000697965.2	62.32%
GCF_000698845.1	61.12%
GCF_000699025.1	57.22%
GCF_000715175.2	67.15%
GCF_000723165.1	61.06%
GCF_000725385.1	64.97%
GCF_000730165.1	67.48%
GCF_000730245.1	34.76%
GCF_000730385.1	44.93%
GCF_000731315.1	61.23%
GCF_000734975.2	54.24%
GCF_000736415.1	35.74%
GCF_000737325.1	72.04%
GCF_000738435.1	53.64%
GCF_000739375.1	61.87%
GCF_000739435.1	40.22%
GCF_000740275.1	57.24%
GCF_000740335.1	57.24%
GCF_000742835.1	40.99%
GCF_000743945.1	40.26%
GCF_000746525.1	60.63%
GCF_000746585.1	30.77%
GCF_000746645.1	39.04%
GCF_000747565.1	59.59%
GCF_000754275.1	40.35%
GCF_000755985.1	66.93%
GCF_000756005.1	66.60%
GCF_000757785.1	59.11%
GCF_000757795.1	69.77%
GCF_000757825.1	55.10%
GCF_000759475.1	53.93%
GCF_000759535.1	63.24%
GCF_000761155.1	61.99%
GCF_000761195.1	62.76%
GCF_000763535.1	45.78%
GCF_000764535.1	67.89%
GCF_000764555.1	32.42%
GCF_000767465.1	63.02%
GCF_000767615.3	64.87%
GCF_000770115.1	44.92%
GCF_000772105.1	45.01%
GCF_000783435.2	64.96%
GCF_000783775.2	61.69%
GCF_000783935.2	55.63%
GCF_000784875.1	56.03%
GCF_000784965.1	56.43%
GCF_000785705.2	51.66%
GCF_000786695.1	56.11%
GCF_000788395.1	39.96%
GCF_000800255.1	63.46%
GCF_000800725.1	59.12%
GCF_000801145.1	40.26%
GCF_000801275.2	45.74%
GCF_000801295.1	65.06%
GCF_000801755.2	55.75%
GCF_000803645.1	63.75%
GCF_000807275.1	34.12%
GCF_000812665.2	53.16%
GCF_000815025.1	34.59%
GCF_000815105.2	64.30%
GCF_000815185.1	68.99%
GCF_000815225.1	31.99%
GCF_000816185.1	28.19%
GCF_000816245.1	28.47%
GCF_000816305.1	29.75%
GCF_000816345.1	28.57%
GCF_000816785.1	28.46%
GCF_000816845.1	59.61%
GCF_000817955.1	62.27%
GCF_000817975.1	65.69%
GCF_000818015.1	64.66%
GCF_000818035.1	54.26%
GCF_000819565.1	65.74%
GCF_000827125.1	56.68%
GCF_000827855.1	26.12%
GCF_000828475.1	62.84%
GCF_000828515.1	30.18%
GCF_000828615.1	56.24%
GCF_000828635.1	63.27%
GCF_000828815.1	25.07%
GCF_000828835.1	41.21%
GCF_000828875.1	63.44%
GCF_000828895.1	66.04%
GCF_000828915.1	66.07%
GCF_000828975.1	66.30%
GCF_000829315.1	36.25%
GCF_000829415.1	60.74%
GCF_000830985.1	57.60%
GCF_000831005.1	57.08%
GCF_000831585.1	62.40%
GCF_000832305.1	65.03%
GCF_000834215.1	47.28%
GCF_000834355.1	47.54%
GCF_000834395.1	47.69%
GCF_000834455.1	47.03%
GCF_000834515.1	47.47%
GCF_000834865.1	47.40%
GCF_000931465.1	63.79%
GCF_000934605.2	63.52%
GCF_000935025.1	66.67%
GCF_000940805.1	48.63%
GCF_000940995.1	49.74%
GCF_000943805.1	64.42%
GCF_000953015.1	44.52%
GCF_000953135.1	38.32%
GCF_000953355.1	44.21%
GCF_000953435.1	25.26%
GCF_000953455.1	62.34%
GCF_000953635.1	40.46%
GCF_000953655.1	38.96%
GCF_000953695.1	38.48%
GCF_000953735.1	39.43%
GCF_000954135.1	65.49%
GCF_000959245.1	67.31%
GCF_000959325.1	67.14%
GCF_000959505.1	67.01%
GCF_000959545.1	66.77%
GCF_000959725.1	67.63%
GCF_000960975.1	62.14%
GCF_000961515.1	61.75%
GCF_000964565.1	47.64%
GCF_000967305.2	56.83%
GCF_000967425.1	61.85%
GCF_000967895.1	42.16%
GCF_000968135.1	59.44%
GCF_000968175.1	44.55%
GCF_000968195.1	45.71%
GCF_000968535.2	48.74%
GCF_000969645.2	48.73%
GCF_000971765.1	30.43%
GCF_000972785.3	63.08%
GCF_000973505.1	29.08%
GCF_000973545.1	27.36%
GCF_000973625.1	45.16%
GCF_000981505.1	36.97%
GCF_000981545.1	57.29%
GCF_000981765.1	43.78%
GCF_000982825.1	56.64%
GCF_000987835.1	44.26%
GCF_000988605.1	45.39%
GCF_001006005.1	53.61%
GCF_001007005.1	64.19%
GCF_001007875.1	57.62%
GCF_001007935.1	44.73%
GCF_001008165.2	61.91%
GCF_001010285.1	44.11%
GCF_001010505.1	54.66%
GCF_001010805.1	50.66%
GCF_001011155.1	58.84%
GCF_001017435.1	67.51%
GCF_001020955.1	66.03%
GCF_001021085.1	34.50%
GCF_001021935.1	68.05%
GCF_001022135.1	52.47%
GCF_001022195.1	55.30%
GCF_001026985.1	45.38%
GCF_001027285.1	69.45%
GCF_001028625.1	64.65%
GCF_001028665.1	66.46%
GCF_001028705.1	62.61%
GCF_001029105.3	63.45%
GCF_001029145.1	66.38%
GCF_001040945.1	63.40%
GCF_001043175.1	53.84%
GCF_001046955.1	65.21%
GCF_001047675.1	49.04%
GCF_001051995.2	66.42%
GCF_001077715.1	38.17%
GCF_001077815.2	58.33%
GCF_001078275.1	67.06%
GCF_001078495.2	64.23%
GCF_001183865.1	49.54%
GCF_001185205.1	64.79%
GCF_001186215.1	58.80%
GCF_001186335.1	59.90%
GCF_001187785.1	65.26%
GCF_001187845.1	54.68%
GCF_001189295.1	68.71%
GCF_001190745.1	46.56%
GCF_001190755.1	29.23%
GCF_001190925.1	65.84%
GCF_001191005.1	63.83%
GCF_001262035.1	42.34%
GCF_001262075.1	63.59%
GCF_001263175.1	68.94%
GCF_001266795.1	56.92%
GCF_001267175.1	47.36%
GCF_001267925.1	60.76%
GCF_001271345.1	68.72%
GCF_001273795.1	32.41%
GCF_001277175.1	57.83%
GCF_001277195.1	57.69%
GCF_001277235.1	57.80%
GCF_001277255.1	55.78%
GCF_001278035.1	64.04%
GCF_001278055.1	61.19%
GCF_001278715.1	38.74%
GCF_001278785.1	24.27%
GCF_001281385.1	37.44%
GCF_001281405.1	38.42%
GCF_001281465.1	67.55%
GCF_001281485.1	61.50%
GCF_001293045.1	62.92%
GCF_001293165.1	39.14%
GCF_001294575.1	58.23%
GCF_001296965.1	57.22%
GCF_001298465.1	37.62%
GCF_001298525.1	42.09%
GCF_001304795.1	65.03%
GCF_001305575.2	40.49%
GCF_001305595.1	68.16%
GCF_001305615.1	64.10%
GCF_001307195.1	34.89%
GCF_001308265.1	56.24%
GCF_001310255.1	67.41%
GCF_001314305.1	68.48%
GCF_001314325.1	64.86%
GCF_001315015.1	68.33%
GCF_001402875.1	67.93%
GCF_001402915.1	65.78%
GCF_001411495.1	66.61%
GCF_001411805.1	68.55%
GCF_001412535.1	59.93%
GCF_001412575.1	53.32%
GCF_001414055.1	65.79%
GCF_001420915.1	45.96%
GCF_001431725.1	58.53%
GCF_001442535.1	66.82%
GCF_001442755.1	66.75%
GCF_001442785.1	66.62%
GCF_001442805.1	66.53%
GCF_001444365.1	39.40%
GCF_001444405.1	40.58%
GCF_001444425.1	54.00%
GCF_001447155.2	57.17%
GCF_001447335.1	61.49%
GCF_001447885.1	16.62%
GCF_001449005.1	62.58%
GCF_001455205.1	44.48%
GCF_001455225.1	55.50%
GCF_001455325.1	40.29%
GCF_001456115.1	62.41%
GCF_001457475.1	67.38%
GCF_001460635.1	38.85%
GCF_001465295.1	40.10%
GCF_001465545.3	63.06%
GCF_001465595.2	62.63%
GCF_001466725.1	50.62%
GCF_001468205.2	39.75%
GCF_001477625.1	63.19%
GCF_001482385.1	47.70%
GCF_001483865.1	66.57%
GCF_001483945.1	61.53%
GCF_001484065.1	63.37%
GCF_001484935.1	41.09%
GCF_001499615.1	55.64%
GCF_001506165.1	53.88%
GCF_001511755.1	59.23%
GCF_001511835.1	65.67%
GCF_001513745.1	67.14%
GCF_001514355.1	67.88%
GCF_001517405.1	55.28%
GCF_001518815.1	65.11%
GCF_001518835.1	55.78%
GCF_001521715.1	55.47%
GCF_001522585.2	67.27%
GCF_001522635.2	66.47%
GCF_001523745.2	66.25%
GCF_001523915.2	66.34%
GCF_001524445.2	67.05%
GCF_001524625.2	67.32%
GCF_001524645.2	66.49%
GCF_001532025.2	67.50%
GCF_001534665.1	24.87%
GCF_001534745.1	64.36%
GCF_001542815.1	68.41%
GCF_001543265.1	58.63%
GCF_001545155.1	62.80%
GCF_001547755.1	38.74%
GCF_001547895.1	63.49%
GCF_001547915.1	63.32%
GCF_001547935.1	43.90%
GCF_001547995.1	59.81%
GCF_001548015.1	70.78%
GCF_001548035.1	37.56%
GCF_001548055.1	43.88%
GCF_001551895.1	59.19%
GCF_001553605.1	60.90%
GCF_001553625.1	58.93%
GCF_001553955.1	43.54%
GCF_001557535.1	58.97%
GCF_001558255.2	49.51%
GCF_001558415.2	49.93%
GCF_001559015.1	66.19%
GCF_001559075.2	53.73%
GCF_001559235.2	51.93%
GCF_001559255.2	48.20%
GCF_001562115.1	43.52%
GCF_001562125.1	43.58%
GCF_001562195.1	43.61%
GCF_001562215.1	63.83%
GCF_001562255.1	65.16%
GCF_001563225.1	63.49%
GCF_001563265.1	63.07%
GCF_001563285.1	62.35%
GCF_001572725.1	59.20%
GCF_001577265.1	65.97%
GCF_001577465.1	59.99%
GCF_001578105.1	62.29%
GCF_001579845.1	63.53%
GCF_001579905.1	58.98%
GCF_001579945.1	61.66%
GCF_001582075.1	53.62%
GCF_001584145.1	58.99%
GCF_001584185.1	58.74%
GCF_001586165.1	49.09%
GCF_001586255.1	50.72%
GCF_001586275.1	56.72%
GCF_001593285.1	41.82%
GCF_001593305.1	41.87%
GCF_001594265.1	44.23%
GCF_001596115.1	50.84%
GCF_001597285.1	65.50%
GCF_001602095.1	39.89%
GCF_001605015.1	63.14%
GCF_001605965.1	59.59%
GCF_001606025.1	42.86%
GCF_001610975.1	64.56%
GCF_001611275.1	62.23%
GCF_001611975.1	55.45%
GCF_001612555.1	39.86%
GCF_001617625.1	56.57%
GCF_001620265.1	66.53%
GCF_001623605.1	54.81%
GCF_001628715.1	52.36%
GCF_001628815.1	61.47%
GCF_001632775.1	70.35%
GCF_001632845.1	62.95%
GCF_001633165.1	66.88%
GCF_001634365.1	60.86%
GCF_001636015.1	45.26%
GCF_001636925.1	66.24%
GCF_001638925.1	67.23%
GCF_001641285.1	67.98%
GCF_001642805.2	59.61%
GCF_001643955.1	33.96%
GCF_001644685.1	56.21%
GCF_001644705.1	56.24%
GCF_001647675.1	40.07%
GCF_001647715.1	59.69%
GCF_001648175.1	64.31%
GCF_001651805.1	58.79%
GCF_001652485.1	53.72%
GCF_001652505.2	54.27%
GCF_001652565.1	64.82%
GCF_001653795.1	68.33%
GCF_001653955.1	31.43%
GCF_001654435.1	66.53%
GCF_001655295.1	61.34%
GCF_001655595.1	60.45%
GCF_001655615.1	59.41%
GCF_001658005.1	61.91%
GCF_001658025.1	54.01%
GCF_001661075.1	59.58%
GCF_001661675.2	64.51%
GCF_001663135.1	56.24%
GCF_001663155.1	56.88%
GCF_001663175.1	65.25%
GCF_001663815.1	60.73%
GCF_001663855.1	62.95%
GCF_001664085.1	61.08%
GCF_001664145.1	61.24%
GCF_001664305.1	61.24%
GCF_001664325.1	61.10%
GCF_001664345.1	61.10%
GCF_001664405.1	61.31%
GCF_001664465.1	61.10%
GCF_001664485.1	61.44%
GCF_001664525.1	61.12%
GCF_001664545.1	61.08%
GCF_001672455.2	62.40%
GCF_001676705.1	67.29%
GCF_001676725.1	65.98%
GCF_001676765.1	62.77%
GCF_001677275.1	45.19%
GCF_001677435.1	57.83%
GCF_001679665.1	61.50%
GCF_001680085.1	44.72%
GCF_001682385.1	67.83%
GCF_001685465.1	44.62%
GCF_001686985.1	62.87%
GCF_001687105.1	64.98%
GCF_001687545.1	65.01%
GCF_001688905.2	44.12%
GCF_001691455.1	59.28%
GCF_001693335.1	40.79%
GCF_001693385.1	62.03%
GCF_001697225.1	67.79%
GCF_001698185.1	66.52%
GCF_001698205.1	65.75%
GCF_001700965.1	63.83%
GCF_001704115.1	41.64%
GCF_001704155.1	66.85%
GCF_001704295.1	66.12%
GCF_001705565.1	62.27%
GCF_001708405.1	43.40%
GCF_001708425.1	60.66%
GCF_001708505.1	63.22%
GCF_001709315.1	55.05%
GCF_001713355.1	65.02%
GCF_001713375.1	65.51%
GCF_001713395.1	62.42%
GCF_001713415.1	62.90%
GCF_001713435.1	63.92%
GCF_001713455.1	67.64%
GCF_001713475.1	61.11%
GCF_001714725.1	65.29%
GCF_001715385.1	57.22%
GCF_001717955.1	65.49%
GCF_001718315.1	66.47%
GCF_001718335.1	66.73%
GCF_001718415.1	67.30%
GCF_001718535.1	67.30%
GCF_001718555.1	67.09%
GCF_001718575.1	66.51%
GCF_001718795.1	66.37%
GCF_001718875.1	64.38%
GCF_001718915.1	67.00%
GCF_001718955.1	67.65%
GCF_001719105.1	56.15%
GCF_001720465.1	64.72%
GCF_001720485.1	62.44%
GCF_001721185.1	43.43%
GCF_001723605.1	41.32%
GCF_001729265.1	59.54%
GCF_001729725.1	55.55%
GCF_001729765.1	54.91%
GCF_001729785.1	55.28%
GCF_001741865.1	65.41%
GCF_001742165.1	66.42%
GCF_001742185.1	50.55%
GCF_001742225.1	64.93%
GCF_001750105.1	58.85%
GCF_001750165.1	41.66%
GCF_001750725.1	54.60%
GCF_001753185.1	55.28%
GCF_001753225.1	66.33%
GCF_001753245.1	59.91%
GCF_001761345.1	67.01%
GCF_001761385.1	61.30%
GCF_001761405.1	56.89%
GCF_001766235.1	53.17%
GCF_001767295.1	37.87%
GCF_001767355.1	46.40%
GCF_001787335.1	57.36%
GCF_001806305.1	66.68%
GCF_001808185.1	65.45%
GCF_001831495.1	38.76%
GCF_001854065.1	43.90%
GCF_001854125.1	55.91%
GCF_001854245.1	56.83%
GCF_001854285.1	68.58%
GCF_001854305.1	67.98%
GCF_001854325.1	68.47%
GCF_001854385.1	71.23%
GCF_001854405.1	58.14%
GCF_001856665.1	66.90%
GCF_001865575.1	63.21%
GCF_001865675.1	63.63%
GCF_001870665.2	58.99%
GCF_001879645.1	32.52%
GCF_001880225.1	31.19%
GCF_001885235.1	32.14%
GCF_001886475.1	43.97%
GCF_001886615.1	67.88%
GCF_001886655.1	66.89%
GCF_001886695.1	62.71%
GCF_001886735.1	64.52%
GCF_001887265.1	67.89%
GCF_001887595.1	64.72%
GCF_001887675.1	53.96%
GCF_001887775.1	53.41%
GCF_001888165.1	57.42%
GCF_001888185.1	58.58%
GCF_001888805.2	56.02%
GCF_001889025.1	46.12%
GCF_001889105.1	62.27%
GCF_001889605.1	65.06%
GCF_001890385.1	63.22%
GCF_001895265.1	31.60%
GCF_001895965.1	61.57%
GCF_001908725.1	64.06%
GCF_001908775.1	63.34%
GCF_001908795.1	64.44%
GCF_001908835.1	56.03%
GCF_001908855.1	64.59%
GCF_001913135.1	64.79%
GCF_001922305.1	67.29%
GCF_001922345.1	63.30%
GCF_001922385.1	65.95%
GCF_001931675.1	63.19%
GCF_001932555.1	39.70%
GCF_001936175.1	69.57%
GCF_001940525.2	63.80%
GCF_001941805.1	38.64%
GCF_001941825.1	65.46%
GCF_001941865.1	62.54%
GCF_001941945.1	70.11%
GCF_001952935.1	58.91%
GCF_001953055.1	58.59%
GCF_001953075.1	57.35%
GCF_001953195.1	42.83%
GCF_001953215.1	67.12%
GCF_001955695.1	66.13%
GCF_001955715.1	60.95%
GCF_001955735.1	58.91%
GCF_001956695.1	27.71%
GCF_001969365.1	61.96%
GCF_001969385.1	66.62%
GCF_001971565.1	42.57%
GCF_001971605.1	66.05%
GCF_001971625.1	57.08%
GCF_001971665.1	68.22%
GCF_001971685.1	65.32%
GCF_001971805.1	57.08%
GCF_001975225.1	56.22%
GCF_001975705.1	65.67%
GCF_001983995.1	57.66%
GCF_001984035.1	66.48%
GCF_001989515.1	57.05%
GCF_001999225.1	39.06%
GCF_001999245.1	58.90%
GCF_001999945.1	55.44%
GCF_001999985.1	34.78%
GCF_002002865.1	68.37%
GCF_002002885.1	62.99%
GCF_002002905.1	61.58%
GCF_002002925.1	66.20%
GCF_002005205.2	59.73%
GCF_002005305.1	44.30%
GCF_002005365.1	48.41%
GCF_002005445.1	56.83%
GCF_002005465.1	61.50%
GCF_002005485.1	59.48%
GCF_002006565.1	57.44%
GCF_002007565.1	45.65%
GCF_002007585.1	66.84%
GCF_002007605.1	49.36%
GCF_002007785.1	60.63%
GCF_002009255.1	52.71%
GCF_002009295.1	61.49%
GCF_002009425.1	60.08%
GCF_002011925.2	65.48%
GCF_002021755.1	45.68%
GCF_002021925.1	30.42%
GCF_002022485.1	35.80%
GCF_002022505.1	37.57%
GCF_002022585.1	36.07%
GCF_002022605.1	35.33%
GCF_002022665.1	35.33%
GCF_002024185.1	30.83%
GCF_002025205.1	61.73%
GCF_002025225.1	51.88%
GCF_002025625.1	53.60%
GCF_002025725.1	65.10%
GCF_002028325.1	61.06%
GCF_002028405.1	65.04%
GCF_002037565.1	62.72%
GCF_002043005.1	62.41%
GCF_002056295.1	60.08%
GCF_002056725.1	59.63%
GCF_002068135.1	58.14%
GCF_002072815.1	61.45%
GCF_002073315.2	47.52%
GCF_002073635.2	67.06%
GCF_002073715.2	50.95%
GCF_002073975.1	67.07%
GCF_002075795.1	40.80%
GCF_002076875.1	57.42%
GCF_002076895.1	38.50%
GCF_002076935.1	38.84%
GCF_002077175.1	38.56%
GCF_002079305.1	64.64%
GCF_002079945.1	59.42%
GCF_002080395.1	34.36%
GCF_002080415.1	60.89%
GCF_002080435.1	62.46%
GCF_002082215.1	53.77%
GCF_002082565.1	52.11%
GCF_002082665.1	38.71%
GCF_002090195.1	55.92%
GCF_002097715.1	67.06%
GCF_002101395.1	53.51%
GCF_002104335.1	31.16%
GCF_002105535.1	65.63%
GCF_002105555.1	68.71%
GCF_002116905.1	69.72%
GCF_002117105.1	47.70%
GCF_002117145.1	39.72%
GCF_002117405.1	63.18%
GCF_002117445.1	62.32%
GCF_002117485.1	60.87%
GCF_002117725.1	61.17%
GCF_002117815.1	68.28%
GCF_002119665.1	67.54%
GCF_002119685.1	66.24%
GCF_002119705.1	68.45%
GCF_002119725.1	66.01%
GCF_002119765.1	60.32%
GCF_002127965.1	49.58%
GCF_002139855.1	34.22%
GCF_002139875.1	32.40%
GCF_002139895.1	32.08%
GCF_002139915.1	33.64%
GCF_002139935.1	34.60%
GCF_002142615.1	40.91%
GCF_002151445.1	63.69%
GCF_002155145.1	59.10%
GCF_002157125.1	63.56%
GCF_002157145.1	64.24%
GCF_002157165.1	64.14%
GCF_002157185.1	63.71%
GCF_002157205.1	59.05%
GCF_002157225.2	40.93%
GCF_002157875.1	47.05%
GCF_002157895.1	49.77%
GCF_002158865.1	67.93%
GCF_002158905.1	60.72%
GCF_002162035.1	54.99%
GCF_002162135.1	50.54%
GCF_002162315.1	38.69%
GCF_002162375.1	47.80%
GCF_002163585.1	49.70%
GCF_002163625.1	54.27%
GCF_002173515.1	61.70%
GCF_002176815.1	64.11%
GCF_002192255.1	66.62%
GCF_002196515.1	45.30%
GCF_002208135.1	43.45%
GCF_002208765.2	42.25%
GCF_002208825.2	66.07%
GCF_002208845.2	52.19%
GCF_002209385.1	50.88%
GCF_002211765.1	47.36%
GCF_002211785.1	31.18%
GCF_002211925.1	51.33%
GCF_002214345.1	44.16%
GCF_002214395.1	44.84%
GCF_002214645.1	66.65%
GCF_002215135.1	46.55%
GCF_002215215.1	52.86%
GCF_002215585.1	50.00%
GCF_002216145.1	54.03%
GCF_002216685.1	47.21%
GCF_002216855.1	31.24%
GCF_002216875.1	48.17%
GCF_002218195.1	57.97%
GCF_002218245.1	64.49%
GCF_002220095.1	65.79%
GCF_002220735.1	29.72%
GCF_002221505.1	40.17%
GCF_002221525.1	40.30%
GCF_002222635.1	59.53%
GCF_002222655.1	63.48%
GCF_002237445.1	58.52%
GCF_002237535.1	53.42%
GCF_002237555.1	61.54%
GCF_002237595.1	59.89%
GCF_002237615.1	63.32%
GCF_002238335.1	34.17%
GCF_002240035.1	39.36%
GCF_002249995.1	53.06%
GCF_002257545.1	44.48%
GCF_002257565.1	57.08%
GCF_002269255.1	56.66%
GCF_002269345.1	63.49%
GCF_002271215.1	54.24%
GCF_002277895.1	59.43%
GCF_002278035.1	53.16%
GCF_002278075.1	62.94%
GCF_002285455.1	49.84%
GCF_002285515.1	63.62%
GCF_002285855.1	40.30%
GCF_002285905.1	32.46%
GCF_002285935.1	61.53%
GCF_002288285.1	63.19%
GCF_002288505.1	62.39%
GCF_002288525.1	62.03%
GCF_002288545.1	51.99%
GCF_002291405.1	68.01%
GCF_002291425.1	55.94%
GCF_002291445.1	53.08%
GCF_002305855.1	68.44%
GCF_002305875.1	68.49%
GCF_002305895.1	70.62%
GCF_002309535.1	38.84%
GCF_002310815.1	39.87%
GCF_002310835.1	40.31%
GCF_002310855.1	40.84%
GCF_002327085.1	49.22%
GCF_002327105.1	68.30%
GCF_002327145.1	62.15%
GCF_002334685.1	57.08%
GCF_002354895.1	67.67%
GCF_002355275.1	65.35%
GCF_002355335.1	62.23%
GCF_002355415.1	67.46%
GCF_002355475.1	65.49%
GCF_002355555.1	48.82%
GCF_002355735.1	61.42%
GCF_002355855.1	64.45%
GCF_002355955.1	54.82%
GCF_002355975.1	69.36%
GCF_002356115.1	42.25%
GCF_002356355.1	64.25%
GCF_002356635.1	65.73%
GCF_002393245.1	53.80%
GCF_002393505.1	41.99%
GCF_002407085.1	39.90%
GCF_002407205.1	68.54%
GCF_002407265.1	61.30%
GCF_002407485.1	63.83%
GCF_002407505.1	38.97%
GCF_002412025.1	60.10%
GCF_002441955.1	56.23%
GCF_002441975.1	68.54%
GCF_002442575.1	60.24%
GCF_002443175.1	42.06%
GCF_002456135.1	52.53%
GCF_002504165.1	64.77%
GCF_002549795.1	68.40%
GCF_002549835.1	55.69%
GCF_002586745.1	57.88%
GCF_002587065.1	60.17%
GCF_002591155.1	37.92%
GCF_002591235.1	59.73%
GCF_002600635.1	61.18%
GCF_002688565.1	42.35%
GCF_002688585.1	29.02%
GCF_002706485.1	55.96%
GCF_002736065.1	64.42%
GCF_002741015.1	62.67%
GCF_002749615.1	69.32%
GCF_002752655.1	65.79%
GCF_002752675.1	63.47%
GCF_002753995.1	59.88%
GCF_002754815.1	70.33%
GCF_002759155.1	64.75%
GCF_002764115.1	57.22%
GCF_002776555.1	23.03%
GCF_002776575.1	57.91%
GCF_002787395.1	54.73%
GCF_002795805.1	51.49%
GCF_002795825.1	53.66%
GCF_002795845.1	53.00%
GCF_002795865.1	61.65%
GCF_002796605.1	65.59%
GCF_002803925.1	58.75%
GCF_002804265.1	51.08%
GCF_002808045.1	47.27%
GCF_002810325.1	35.90%
GCF_002812485.1	56.75%
GCF_002813045.1	38.09%
GCF_002813775.1	66.22%
GCF_002814035.1	59.17%
GCF_002814095.1	66.28%
GCF_002831585.1	64.52%
GCF_002831605.1	43.89%
GCF_002838165.1	46.25%
GCF_002838765.1	43.81%
GCF_002844375.1	54.62%
GCF_002847305.1	62.15%
GCF_002847445.1	65.58%
GCF_002848345.1	65.13%
GCF_002848365.1	36.87%
GCF_002850255.1	43.33%
GCF_002850435.1	56.78%
GCF_002850575.1	55.78%
GCF_002863805.1	63.78%
GCF_002863825.1	56.04%
GCF_002863865.1	51.25%
GCF_002865605.1	66.53%
GCF_002868735.1	63.39%
GCF_002872415.1	40.88%
GCF_002872475.1	66.53%
GCF_002874965.1	61.06%
GCF_002887615.1	45.13%
GCF_002891945.1	59.79%
GCF_002892535.1	36.43%
GCF_002900365.1	50.40%
GCF_002902865.1	61.75%
GCF_002902905.1	67.43%
GCF_002902925.1	61.92%
GCF_002902965.1	61.79%
GCF_002902985.1	55.50%
GCF_002903045.1	52.79%
GCF_002903065.1	52.71%
GCF_002903085.1	52.87%
GCF_002903405.1	61.19%
GCF_002903485.1	60.78%
GCF_002905795.2	58.41%
GCF_002906655.1	45.00%
GCF_002934065.1	60.37%
GCF_002934285.1	61.27%
GCF_002934345.1	63.41%
GCF_002934425.1	60.74%
GCF_002934585.1	52.99%
GCF_002934695.1	41.85%
GCF_002934795.1	61.15%
GCF_002934965.1	40.25%
GCF_002935055.1	59.07%
GCF_002935105.1	55.31%
GCF_002944315.1	59.33%
GCF_002946595.1	41.32%
GCF_002947915.1	61.84%
GCF_002947975.1	61.77%
GCF_002948105.1	61.84%
GCF_002949085.1	61.93%
GCF_002949975.1	61.03%
GCF_002949995.1	60.49%
GCF_002951615.1	52.70%
GCF_002951835.1	41.53%
GCF_002951955.1	44.17%
GCF_002952055.1	59.76%
GCF_002952135.1	64.32%
GCF_002952215.1	64.30%
GCF_002952315.1	53.38%
GCF_002952735.1	55.68%
GCF_002953115.1	61.53%
GCF_002953155.1	66.45%
GCF_002953195.1	58.04%
GCF_002953215.1	56.99%
GCF_002953355.1	44.86%
GCF_002953575.1	45.53%
GCF_002966495.1	53.93%
GCF_002966515.1	45.27%
GCF_002966775.1	59.91%
GCF_002966795.1	65.61%
GCF_002966815.1	66.21%
GCF_002966835.1	60.84%
GCF_002966855.1	57.87%
GCF_002968395.1	51.06%
GCF_002984195.1	40.14%
GCF_002984485.1	46.08%
GCF_002993105.1	41.61%
GCF_002998595.1	38.40%
GCF_003006155.1	65.68%
GCF_003008515.1	69.25%
GCF_003008535.1	66.80%
GCF_003008555.1	66.11%
GCF_003008575.1	68.21%
GCF_003008595.1	63.29%
GCF_003013695.1	69.08%
GCF_003015145.1	34.07%
GCF_003015165.1	61.87%
GCF_003015185.1	60.45%
GCF_003015715.1	63.23%
GCF_003019815.1	67.61%
GCF_003020825.1	57.60%
GCF_003028315.1	51.10%
GCF_003028855.1	66.34%
GCF_003030465.1	67.17%
GCF_003031405.1	52.71%
GCF_003032495.1	62.49%
GCF_003048255.1	47.56%
GCF_003049785.1	56.36%
GCF_003049805.1	56.64%
GCF_003051885.1	54.88%
GCF_003054515.1	63.55%
GCF_003058465.1	55.54%
GCF_003060865.1	63.95%
GCF_003061515.1	37.67%
GCF_003063625.1	41.27%
GCF_003063705.1	58.03%
GCF_003065365.1	49.51%
GCF_003071365.1	63.08%
GCF_003071665.1	63.12%
GCF_003072465.1	25.22%
GCF_003072485.1	35.79%
GCF_003072645.1	51.01%
GCF_003073275.1	53.06%
GCF_003074075.1	55.61%
GCF_003076275.1	48.75%
GCF_003097575.1	33.14%
GCF_003100395.1	67.29%
GCF_003101015.1	39.66%
GCF_003111645.1	63.19%
GCF_003111685.1	66.52%
GCF_003111705.1	68.26%
GCF_900000005.1	57.13%
GCF_900005615.1	67.42%
GCF_900011245.1	63.77%
GCF_900039485.1	44.12%
GCF_900044015.1	42.72%
GCF_900048035.1	28.90%
GCF_900048045.1	30.56%
GCF_900070345.1	54.86%
GCF_900074915.1	58.78%
GCF_900078695.1	65.54%
GCF_900086555.1	49.00%
GCF_900087055.1	52.03%
GCF_900089455.2	67.43%
GCF_900090215.1	32.57%
GCF_900093475.1	38.88%
GCF_900095155.1	57.15%
GCF_900116045.1	64.18%
GCF_900130075.1	51.28%
GCF_900143135.1	34.61%
GCF_900149685.1	56.24%
GCF_900149695.1	57.87%
GCF_900149705.1	52.79%
GCF_900161835.1	36.78%
GCF_900168255.1	42.01%
GCF_900176205.1	65.19%
GCF_900184295.1	59.18%
GCF_900186835.1	37.53%
GCF_900186965.1	45.38%
GCF_900186995.1	42.52%
GCF_900187015.1	60.06%
GCF_900187095.1	39.17%
GCF_900187105.1	55.65%
GCF_900187205.1	62.78%
GCF_900187305.1	50.94%
GCF_900187355.1	40.70%
GCF_900217235.1	52.79%
GCF_900231165.1	63.97%
GCF_900233005.1	43.67%
GCF_900324475.1	56.00%
