# Supplementary material for: Impact of the chemical modification of tRNAs anticodon loop on the variability and evolution of codon usage in proteobacteria
Source: Front Microbiol. 2024 Aug 5;15:1412318. doi: 10.3389/fmicb.2024.1412318 (PMC11332805; doi:10.3389/fmicb.2024.1412318)
Supplement: Supplementary file 2 [file Data_Sheet_2.zip › Supp_tables/Table_S8.txt]

#Genoma	AAA	AAC	AAG	AAT	ACA	ACC	ACG	ACT	AGA	AGC	AGG	AGT	ATA	ATC	ATG	ATT	CAA	CAC	CAG	CAT	CCA	CCC	CCG	CCT	CGA	CGC	CGG	CGT	CTA	CTC	CTG	CTT	GAA	GAC	GAG	GAT	GCA	GCC	GCG	GCT	GGA	GGC	GGG	GGT	GTA	GTC	GTG	GTT	TAA
GCF_000005845.2_ASM584v2__v7_	0.0527932554386119	0.0275813280219576	0.0141616585948113	0.0056498843730438	0.00284119715365531	0.0290231030188523	0.00633131693806351	0.0189428562787484	0.000747743544173634	0.00855327588382824	0	0.00233302460014831	0.000724677648951725	0.0486933289058783	0.0298542574738396	0.0155157632662921	0.00678287467221309	0.0153782770309786	0.0300796045430482	0.00454986380759366	0.00363832955608677	0.000198764683216402	0.0262528798162835	0.00666585741111915	0.000981007948734599	0.0230440953653279	0.000355295227090099	0.0398936932805672	0.000796615206149335	0.00576067970060836	0.0593131403598696	0.00571025482182286	0.0756416185409722	0.0388443085944735	0.0222086816621282	0.0233350656453884	0.0227408852281394	0.0108437523580727	0.0205242082142759	0.0300248890623055	0.00163381837779694	0.0342472733378546	0.00271156064665071	0.0405452280089186	0.0181883086161471	0.00757868408855569	0.0173535076641162	0.0456286603048602	0.0023710495497222
GCF_000006725.1_ASM672v1__v7_	0.0311555099021713	0.0163578259356186	0.0407525161672912	0.0157450081507378	0.00752583628032696	0.0160767228477488	0.00826501906458352	0.0227609129321982	0.00102826481210095	0.00633226211048634	0.00112011802439035	0.00693330355257389	0.00478380620963397	0.020342594676024	0.02908291624896	0.0387710732114153	0.010869232533104	0.00713192032593896	0.0229563085726329	0.0122639017173647	0.00611042951971234	0.00316089254126554	0.0138978937278511	0.0110250306692135	0.00228970333368988	0.0186204802585867	0.00479595294290149	0.0374403569925708	0.00559872830415894	0.0047625160818716	0.0160734128751973	0.0152850938178274	0.0454015877977874	0.0192350709957206	0.0432990639996844	0.0448803024985877	0.0135143389728525	0.0158856602989282	0.0212010676686358	0.0327989655488152	0.00879256967291116	0.0218732507492194	0.00837426166771206	0.0427888464742732	0.0108147917381099	0.0209017175447615	0.031749568862095	0.0289413089567537	0.00344286215400956
GCF_000006745.1_ASM674v1__v7_	0.0431846960966332	0.026959838463408	0.0183618064387588	0.0067106744177828	0.00956896108947655	0.012539865395123	0.00586576437690387	0.0279264589848457	0.000560907977414229	0.0061031627516589	0.000105817486037034	0.00262071315001893	0.000453934184600789	0.0424774812683157	0.0325972132794953	0.0188656785699459	0.0265016143252505	0.0141208393790135	0.00974679930059172	0.00544074434802507	0.0199939457248691	0.00131051239929334	0.00392354509217139	0.0106575587701518	0.000883759838190785	0.0144657381885015	0.000513777738307547	0.0390016026476633	0.0121880380494325	0.00594278403187865	0.035412543070972	0.0132796704446699	0.0599963007644363	0.0297965171960014	0.0325966176960859	0.0294516188347707	0.0286121497363312	0.0111107902660484	0.026715066487149	0.0357864576661367	0.00275128256311211	0.0284048978981056	0.00123094844506321	0.0458280248641709	0.0297703441145519	0.00935692192678176	0.0177940330065561	0.0355342239615043	0.00307153401256322
GCF_000006765.1_ASM676v1__v7_	0.0111385114173089	0.0322871103630592	0.0569596250370537	0.00167111198183558	0.0002230910847757	0.0422599600952153	0.00342623786781118	0.00369020518258127	0.000319693094629156	0.0124457152602734	0.000443194574302395	0.00128585221308725	6.87994496044029e-05	0.0559200618253588	0.0281624109362599	0.00331652624639024	0.00393668713326531	0.0144758918159934	0.0306853174694991	0.00319550196622686	0.000502898877524586	0.00593029588146261	0.0261645165157456	0.00253835556828024	0.000776985088467118	0.0353535045163783	0.00387844250442507	0.0233790320210266	0.000896752634806875	0.0136076677144458	0.0616462999203247	0.000887238754282644	0.0492156785563139	0.0507555819647483	0.0475287009326177	0.0126795417000025	0.00348251012757212	0.0509609884791009	0.0214420146482521	0.0203830337525946	0.00101542513871899	0.0554738869488104	0.00387980205297134	0.0195586237963619	0.00879331239934846	0.0382270204635496	0.033360160852132	0.0139337909952339	0.00190361407899493
GCF_000006845.1_ASM684v1__v7_	0.0631657524314955	0.0225088549800545	0.0111199613444355	0.00869670544009607	0.00523063482369234	0.0313468461614299	0.00327668746802382	0.0140235176069127	0.00197462486703636	0.00911397903292509	0.00103861972829301	0.00119358741477409	0.000324059525341149	0.037154819314928	0.0289546673520976	0.0295795507559664	0.028955375777802	0.0101606071335074	0.00897503154999907	0.00931349060202348	0.00161193236148088	0.00675528844364991	0.0135230957668672	0.0142205019795847	0.00229499077045497	0.0246592629287008	0.00171235389259563	0.0229825170543477	0.000125377719160587	0.0025667848179358	0.031062002130935	0.0052647867873283	0.0736050991525474	0.0354856137282197	0.018234159762241	0.0238682899322507	0.023963056214046	0.0350680477579445	0.0178623171997745	0.0245091440605348	0.00285458178049939	0.0399587543607171	0.0022927084907597	0.0349532346084007	0.0247836029415136	0.0171241022041315	0.017816730676599	0.027075312833297	0.00347432032352883
GCF_000006905.1_ASM690v1__v7_	0.0014754410254036	0.0286373810833681	0.0683529023194679	0.0020998046135414	0.000128452151573539	0.0339774934036891	0.0155364654352035	0.000986441350605323	0.000196656833824975	0.00703084845652625	0	6.42260757867694e-05	0	0.05818417673107	0.0280507963611921	0.00248047918634833	0.00880867352031683	0.0143297943517263	0.0259036342409144	0.00118945875406375	0	0.00930946144170014	0.0380967013605871	0.00134426167752131	0.000173336823195389	0.0439962708735605	0.00340341767591436	0.017186991805292	0	0.0164324549622997	0.064254843027814	0.000774659001332079	0.0568439262876992	0.0568555527264658	0.0349026226322456	0.00587827322659959	0.000511593914025646	0.0647309063253559	0.0183013709258746	0.0143845001465628	0.000511593914025646	0.0654053726333519	0.000746457724209391	0.0126305193029441	0.000128452151573539	0.052024305436868	0.0267675052767461	0.00828292015028497	0.00201940223501867
GCF_000006945.2_ASM694v2__v7_	0.0518674821435348	0.0279491241711224	0.0132388817827302	0.00424874071921048	0.00225888260655741	0.0307132473569034	0.00681599879830012	0.0160616228861748	0.000588202104267226	0.00784203696838059	0	0.00205488465807094	0.000179307871615564	0.047948226744306	0.0288565782689589	0.0158662577048881	0.0056122681958119	0.0152431179317782	0.0273771239781789	0.00499814586964615	0.00264292187009238	0.000281390874895915	0.0278064325647461	0.00554573907497773	0.00055933908961001	0.0214691130703955	0.000265447935359211	0.0389740288232102	0.000753904381971193	0.00524188537329055	0.0632469341466826	0.00348638933571546	0.0746601123183578	0.0374722054614329	0.0234133912785618	0.0255357559583571	0.0180087266901131	0.0146837836666818	0.0246645810761829	0.03521796849367	0.000997001125361953	0.0354936961215625	0.00362649690768146	0.0366298475140752	0.0190774343146633	0.0074164848758541	0.0197601247968119	0.0436506775988698	0.00354464259518092
GCF_000006965.1_ASM696v1__v7_	0.00556136638837678	0.0262296412392231	0.0664666552745802	0.00396979470375162	0.00109977031845407	0.0242935216718323	0.0246103973575433	0.00102623926943085	0.000281912893244884	0.00503779285525268	0.00166389859366951	0.000505567372100743	0.000686337179658701	0.0557935789325317	0.0302367850055788	0.00589811487473777	0.000892645539327829	0.0100640293238367	0.0307439754368209	0.00380194900807252	0.000853153735614143	0.00701329065269979	0.0307957429943329	0.00155553151580954	0.000909320384747664	0.0440020591457277	0.00489091225259686	0.0121379454527928	0.00124791042865963	0.0342034267563437	0.0301408897645871	0.0107700309309675	0.0518094799549179	0.050990488427127	0.0375640066777079	0.0158058634324307	0.01009742151931	0.0433577295335095	0.0314490638818164	0.0194812545543788	0.00287673116662546	0.0604935463111742	0.00307148439341678	0.0162302734516088	0.00364143369668207	0.0537372469810529	0.0182049885721751	0.0139482841234895	0.00143986499307455
GCF_000007025.1_ASM702v1__v7_	0.0739154623940126	0.00903127423037276	0.0210866235114483	0.0351764511998069	0.0129086747381555	0.00656828351272954	0.00760761241807549	0.0232725968046887	0.0216780768930265	0.00650033037621115	0.00321582666258679	0.0100967797252661	0.0287101890448134	0.013725805114236	0.0277171439523681	0.0448528736273638	0.0208649233030427	0.00379069022665826	0.00932648634880804	0.0130834800803759	0.00492310606900657	0.00160844953605697	0.00991053542398172	0.0173518088433148	0.00213116529519836	0.00177748402732317	0.000603096424625601	0.0160720935054961	0.0110929952068709	0.00386353769049832	0.00154626912870567	0.0212865198793098	0.0668752484120146	0.0122573738323014	0.0192407331703481	0.0481938337640001	0.0278872365290149	0.00642199816808626	0.00407648624615608	0.0358686877538935	0.014994435161148	0.00861033912165052	0.00555648717382215	0.0388926882970444	0.0389620129565935	0.00604854800081395	0.00896445086753936	0.0263500329063038	0.00209021554779278
GCF_000007125.1_ASM712v1__v7_	0.00551352326714525	0.0225426200055174	0.0646340752639377	0.00820409146498336	0.000422585642868662	0.0272668639637967	0.0218241106719636	0.00177685116387087	0.000496215013066902	0.00391140561173732	0.000221825396825397	0.00110713592050749	0.000199966010672649	0.0501863977289118	0.0290494028719945	0.0101803555033829	0.00198550477200921	0.00750038383182006	0.0322409095160572	0.0079731200794585	0.00133586337429384	0.00450867169036705	0.0300591754825985	0.00553118237894802	0.000420818772247043	0.0435928656011527	0.00233188320841312	0.0197411410518201	0.000117029502736141	0.024788000146362	0.0363316016289172	0.0153501095575995	0.0757278040465087	0.0422659434173506	0.0189569374061062	0.0201443979657825	0.0153239409001141	0.0361588603905641	0.0201992942365914	0.0300534534549362	0.00179351268401752	0.0543299025477957	0.000895042639627274	0.0226943482456094	0.00155449596382576	0.032808498865514	0.0199448022003394	0.0335392291745798	0.00265239641556541
GCF_000007145.1_ASM714v1__v7_	0.00371473927153369	0.0275288362637494	0.0641784571356017	0.00301751012346174	0.000598377160304913	0.0428609369879233	0.0102268226497452	0.00112442258754668	0.000335852225020991	0.0131210151161892	0.00039363261199282	0.00130512457270859	0	0.0551809274754859	0.028526671287141	0.00609255226677456	0.00113240079078193	0.0131686896210825	0.0315268852197718	0.00389594035611685	0.000270771932287593	0.00524265582018287	0.0305902702212409	0.00106877372998896	0.000150040356554587	0.0357586556600453	0.00313799609611757	0.0268416746006052	0	0.011797396088918	0.0588555455070192	0.00240450870876066	0.0499598127745056	0.0484884273111212	0.0379451174938643	0.0198056558667527	0.00975727028300951	0.0479226598521642	0.026173475541548	0.00963710435844983	0.000274795713939082	0.05944159774843	0.0022202650721983	0.020080314744305	0.00057298174936899	0.0378728914989496	0.0445641757471103	0.00650477635412988	0.00269467692872459
GCF_000007565.2_ASM756v2__v7_	0.0186144933212327	0.0307457052048888	0.047698222108449	0.00328130976926685	0.000975506383386144	0.0402368580561074	0.00275489123470563	0.00889108395857179	0.000660938532716459	0.0129834487700746	0	0.00086230238583677	0.00028995449854583	0.0516010454203042	0.0279489641321171	0.00859172315065487	0.00456338716840949	0.0151914359381771	0.0270200020339324	0.00304828362509785	0.00640043206289771	0.00395671527388899	0.0192129977033986	0.00551936421647349	0.000194372406059713	0.0315698285697501	0.00210687598920963	0.0290781591142351	0.000441285522685321	0.00797067344983451	0.0658999509799707	0.00224337499378517	0.0550534926945646	0.0521877439122962	0.039134324180906	0.0125625736276601	0.00920107002273416	0.0401175119129898	0.0162463278040818	0.0259245620999792	0.00146563748475715	0.0458979723494361	0.00355007354177317	0.029177621510519	0.0119823616763909	0.0288621980386431	0.0207166412232612	0.0306843833511844	0.0028479351154833
GCF_000007705.1_ASM770v1__v7_	0.00825705691836807	0.0236249140020535	0.0644029892033967	0.00598226543219709	0.000308696506795948	0.0383301963452663	0.00304934479229267	0.00663932005202081	0	0.00739999950392649	0.000813491818727939	0.000701206013826997	0.000402624051734859	0.057376762541459	0.0321044343489696	0.00520459941305997	0.00554526069394284	0.017925159680688	0.0257227779292603	0.00349968846637596	0.00168000299833218	0.00345154036804673	0.0338913449360664	0.00120171716427687	0.000547976775527362	0.0420044209687148	0.00325042153653698	0.0137510338122303	0	0.00687707534019103	0.073138354916542	0.00130738368742635	0.0561839106274736	0.0514645497872544	0.0327903144718214	0.00950939232729515	0.00399742007610158	0.0535529739057391	0.0209229947637256	0.0226429521503352	0.00106904317398937	0.0642940119344779	0.00189982567646224	0.0131151502571053	0.00506014756021235	0.0188407660484813	0.0486786181020395	0.0158789851166158	0.00362067004620328
GCF_000007745.1_ASM774v1__v7_	0.064901617916364	0.0257990939033019	0.00568296018118956	0.0110776926200224	0.0170078219685642	0.0150591979965976	0.00739653604367546	0.0134313839079582	0.000745949391252056	0.00595904008071379	0	0.00315755902946153	0.000142017552753798	0.0326477422577598	0.0272206431827868	0.0350171412333119	0.0289649820098506	0.011000605319058	0.00632987448304076	0.00724835939788289	0.00781962554960882	0.000302463274251693	0.0200904162180941	0.00740657785469512	0.000599876049516403	0.0139621869534562	0.000155581485803189	0.042734756353744	0.00205491311001185	0.000705009766696184	0.00471101156059553	0.0114243424017851	0.0885170136576744	0.0238286334644668	0.0130549035580344	0.0337338801890998	0.031920519735329	0.0107451149126268	0.034722927306161	0.0182376726360885	0.00200288718960005	0.0242606393823048	0.00242780329059627	0.0475878007516317	0.0362908878504516	0.00313565931510906	0.0160346508172146	0.0360525855838089	0.00346876458818303
GCF_000007765.2_ASM776v2__v7_	0.0550086997254173	0.0145163860521267	0.023840593518109	0.0136446570904727	0.00612695494230459	0.0179227217037539	0.0228879110508221	0.00760660107713233	0.00264277680803072	0.00670474492859553	0.00103421419442448	0.00685812947487589	0.00605549555134466	0.0216798006283351	0.0272988723677319	0.0355328689842506	0.0228106830695953	0.012546627406169	0.0106674565839499	0.00918295524211819	0.00619378757571575	0.00822482790109784	0.0131504234278413	0.0093166162230381	0.0122656231819039	0.0202252524380684	0.00951958334599512	0.0191692112598412	0.00338741572571488	0.0062650704607944	0.00496253257885445	0.00917794918051218	0.0670027719425815	0.0249709546966027	0.0265987304699701	0.0374891014401731	0.0143281446600379	0.01771633199926	0.025092848052272	0.0218324325840153	0.0141584189675933	0.022087342719161	0.0163519652164572	0.0249879352858476	0.0162521455161451	0.0182290805090078	0.0334350457275102	0.0239792246560665	0.00277577896642257
GCF_000007805.1_ASM780v1__v7_	0.0240218743147389	0.0289838127298865	0.0436337947022645	0.00567559140294361	0.00116742811761674	0.0275016198248836	0.0060392557718274	0.0130035777947368	0.00107465314818244	0.0138417465496236	0.000432152117545376	0.00214078581853304	0.00163080646327975	0.0463952710990898	0.0269596757204763	0.0141673913798403	0.00740761804823024	0.0132317832026002	0.0253951252606046	0.00498691960085464	0.00673693668873216	0.00449511176619189	0.0149370255119528	0.00818337913061348	0.00124551365814479	0.0243893639001528	0.00133943228630044	0.0383314014816982	0.000713454117772348	0.00948971331286805	0.0543113615024745	0.00657847730218589	0.056185198202312	0.0476162911350248	0.0373187781594921	0.0191567498466657	0.0139274274837162	0.0308898769872108	0.0144413187344611	0.0315505946569807	0.000633710070052867	0.0403144396427673	0.00424941067541754	0.0313188246183168	0.0151491476751825	0.0256578297049191	0.0192521527685007	0.0321670713791556	0.0032561665896269
GCF_000007905.1_ASM790v1__v7_	0.0832168533011347	0.00455820802065827	0.0192995494794369	0.0390402510548935	0.0202522298469807	0.00406752397810247	0.00610174519811498	0.0142631753193848	0.00917418977133844	0.0105549147005586	0.00314020618635566	0.0143251180717362	0.00941616305711065	0.0145740292211023	0.0263039618547732	0.0607601324478321	0.0210741593402079	0.00651072956148138	0.00590284849044265	0.0113051401289387	0.0119104417101761	0.00598309479908804	0.00206700816325898	0.0133155888832768	0.00506310067220056	0.00903069864889165	0.000485893959141583	0.0121580131147675	0.00285525085351122	0.00809593171810646	0.000674071252651072	0.0349742968523673	0.0598227493094216	0.00421664120030654	0.0370809793689099	0.0523504109595132	0.037537684527085	0.00903582421293165	0.0110698577546979	0.0231235785789655	0.0168308293409427	0.0169731436179264	0.00770649505982006	0.0281453587574417	0.0247607688922736	0.00450540033107498	0.0255078446234464	0.0219903122563039	0.00256056325054479
GCF_000007945.1_ASM794v1__v7_	0.0659984184730302	0.0138325748277405	0.00568544873982053	0.0224664020905494	0.0199191877370353	0.00868470389384094	0.0104772352680338	0.0183490633734818	0.000653124460680787	0.00549454399219319	0	0.00514826362387197	0.00419627487525261	0.0243528063218799	0.0273441871777692	0.0422177019865016	0.0310098608169153	0.0106124119385747	0.00354169007512665	0.0085625238431338	0.0193245238867523	0.000717254313744533	0.00514969338720066	0.0105190168778466	0.00221150815101292	0.00847068337679169	0.000574880006976957	0.0443812220931951	0.0029423727315055	0.000885346234492093	0.0012892368050776	0.0106181496664258	0.0849321487343103	0.0120309582630578	0.0142255755891975	0.0432575471974064	0.0433852213196646	0.00777666323492865	0.0187677789154223	0.0283919422220527	0.00422835477338162	0.0151744677210171	0.00212235485087938	0.0502965811942157	0.03297681287988	0.00451405133941014	0.0142949587434741	0.037616836557723	0.00332084912029341
GCF_000007985.2_ASM798v2__v7_	0.0133518799782857	0.0195664134905761	0.0619233959672956	0.00612974562819174	0.00288948742636656	0.0300997730953236	0.0132615899183052	0.00548035046304019	0.00135601725018099	0.0117543594648332	0.0047113112981066	0.00118841714427216	0.00491425456258534	0.047991628493285	0.0253440275053682	0.0125585046127465	0.00284220085781951	0.0113713263355493	0.0229803814291798	0.00423126886349711	0.000616267949243407	0.0163560333006964	0.0211005155800338	0.00539214554397186	0.00132048297719671	0.0254804458766163	0.0179027072956997	0.0102203971639455	0.000218173142159289	0.0326968555960992	0.0263023830264249	0.019847556817995	0.0393952444516577	0.0426276684703453	0.058188513586557	0.0156731347282574	0.0111630004504815	0.0518214905050235	0.0172195634186909	0.0141538795631886	0.00769754648292162	0.0411582081897756	0.0151528007236766	0.0166008333564017	0.00933852232439255	0.0329568180623751	0.0319086843296619	0.0174174766199448	0.00157108236920849
GCF_000008025.1_ASM802v1__v7_	0.0677160219282345	0.012126330981927	0.0289640971373278	0.0308736475437152	0.0174100517201227	0.00318112919893495	0.00683811193317865	0.0171061052533844	0.0220334355796167	0.00797472192382092	0.0103207996213831	0.0173282748087989	0.0369773510028758	0.0120694216886431	0.0218853378391109	0.034729495889403	0.0196259090592865	0.00372358713171007	0.00886270740465113	0.0122371684252465	0.0118738867048209	0.000943941516778664	0.00330443672812208	0.0153490686968924	0.0023086509136233	0.00285160570738192	0.00063139404505233	0.00717594743766868	0.00873389270053202	0.00416941878847205	0.00847315095922602	0.0158221914668087	0.0635337272975837	0.0110212662701198	0.0280688481201589	0.0514986153588518	0.0257502728459028	0.00128517379515351	0.0117778994284108	0.0281632834602559	0.0230152251150352	0.00632561603684059	0.0112832705650806	0.029419955542236	0.0247087002242564	0.00454329356813596	0.0206885178000829	0.0316494129184695	0.00242201138816947
GCF_000008045.1_ASM804v1__v7_	0.0739016220700559	0.00648250984106528	0.0203700872210437	0.0404547045584052	0.0190050478518854	0.00315926336310471	0.00471311795233067	0.027081661458277	0.0215405402425671	0.00587355663666225	0.00381917469799413	0.0107293995529347	0.032006663221432	0.00980336345903961	0.0255773541770539	0.0513369527837275	0.0207900423015315	0.00335545621669105	0.00805943985716135	0.013728352720056	0.00979229355214348	0.000514948352339404	0.00534635040439649	0.0176518343302914	0.00286575868973638	0.00222628336070381	0.000187124942901363	0.0154473668051407	0.0111135326214595	0.00201159515571926	0.00165488149986031	0.0214796017356372	0.0651994772704145	0.0080269758486547	0.0191459648427647	0.0531125252146863	0.0263824333035979	0.00341573382857878	0.00321202242514158	0.0328456360911652	0.0136754867346607	0.00535038935814967	0.00843386203224533	0.0385967565785345	0.0394895418880379	0.0027160848562722	0.00867818630698535	0.027846457019955	0.00204732513400237
GCF_000008325.1_ASM832v1__v7_	0.0137624068541987	0.0207373296153326	0.0469891225626138	0.00657084020705981	0.000628879648881482	0.0319276891491279	0.0136030592729641	0.00376199289298863	0.00133274248635317	0.0101983010993529	0.00276841695609791	0.00302056793513472	0.00267762292872539	0.0528681935367745	0.0261554537991124	0.00818877729249408	0.00227012713849131	0.0106792386589371	0.0286601445719369	0.00916193799531641	0.00109326979221481	0.0124328809097644	0.0237043839008182	0.00296720726644317	0.00305584511699298	0.0277392183454648	0.0189710163644808	0.0133842340021846	0.000761974108086992	0.0181596176599253	0.0513930384790925	0.00325963491851157	0.0436592523791598	0.0406129752081096	0.0453451807196218	0.0220732478168149	0.00805003953370392	0.0458237377843894	0.0383918927892851	0.00807616734883725	0.00591591898084759	0.0472299156774647	0.0150039654288946	0.0163036079376655	0.00288968413025141	0.0405811302383521	0.039382450537	0.00726119288156989	0.000722940482693668
GCF_000008385.1_ASM838v1__v7_	0.0644506557743712	0.0116767626392387	0.0322184244393533	0.029347706353297	0.0199999412703646	0.00325752096643291	0.00493459196875432	0.0194760156915859	0.0225466037924074	0.00800706041239023	0.0109664832452256	0.0184935521371852	0.0366272910587356	0.00964355561702869	0.0235185716962756	0.0370477190642308	0.0191807743768608	0.00358148581475325	0.00972507127008085	0.0128779844665691	0.0102682034151356	0.00183588965503791	0.0037167785873094	0.0147722726466199	0.00106176403142886	0.00291482512037486	0.000940426063614914	0.00715662570465278	0.0108143684643062	0.00357198220697906	0.00636519315407905	0.0146688127235878	0.0627547115396117	0.0120378301575008	0.0278382692627744	0.0504777748703231	0.0298758383124375	0.00367490469011665	0.00696188818128133	0.0230369631881685	0.0232647834888593	0.00634157446038475	0.00991145118227169	0.0297396828753017	0.0310451554569846	0.0039779283250379	0.0156522235362445	0.0289227194898115	0.00222596859011831
GCF_000008465.1_ASM846v1__v7_	0.0513670447971356	0.0245361374587535	0.0205719727824742	0.00732562204482849	0.00993580648035573	0.0142934368786402	0.00738431038298685	0.0228193118534737	0.00139370667066611	0.00700987815706936	0.000202020202020202	0.00487358560665598	0.000746187946584031	0.0306064612900615	0.0316965825638469	0.0263358900148909	0.011586913764856	0.0122183029647031	0.0235038500427327	0.00599850314143385	0.0153074876316399	0.000872958657168535	0.00929141522546605	0.0106691584468783	0.00276934882005735	0.0166219158831776	0.00123367577789731	0.036628208838909	0.00289277999555233	0.00131628329368625	0.0302056067402727	0.0109203508953026	0.0764035569305237	0.0384240784284122	0.0260040892043505	0.0273784118223745	0.0305030201728839	0.0103798544764798	0.0209683775228641	0.0279537989846356	0.00424502940204497	0.029076734274642	0.00174453236216303	0.0440989493033661	0.0259518828433277	0.0110185395368071	0.0104479161701853	0.0415054814862949	0.00324293615382269
GCF_000008485.1_ASM848v1__v7_	0.0504599471909392	0.0135064345874339	0.0250134472135511	0.0217662208912122	0.0157511981914489	0.00964808194802172	0.00730199213509754	0.026059632302629	0.0153484792537693	0.00541844514545443	0.00264275098882006	0.00768882857633678	0.0120266257201156	0.0164664009933641	0.0319967442463337	0.0439169120263819	0.0207934723452901	0.00777326808589716	0.00902519179820272	0.0154897391454699	0.0142332270188085	0.00361533063833351	0.00311852044478875	0.0121980797163094	0.00751041220621492	0.00873004591079036	0.00176525496202607	0.015566505450857	0.00666062296183183	0.00319287950145612	0.010233452442503	0.0126565708727172	0.0695260650272324	0.0146056679308348	0.0225444376424003	0.0453757573028459	0.0280204594855299	0.00951679459108029	0.00989172537126605	0.0362777536820891	0.0169515082703416	0.0123798791230334	0.00587793316133556	0.0410587066163219	0.0264033952742971	0.0089943779887798	0.0113126187918356	0.0430146117805332	0.00330812816657631
GCF_000008525.1_ASM852v1__v7_	0.075929133354192	0.0181931367277127	0.0295395765354967	0.026405441559143	0.0057559943388792	0.0140751592029859	0.0103815016870549	0.0151004054538679	0.0120032922283702	0.0215246018044758	0.0109182299456414	0.00460070598403054	0.00432218205139033	0.0273760115546919	0.0274022478999065	0.0415400389111251	0.0219718481211378	0.00968805471544042	0.00293552577439933	0.0134628452129141	0.00608205456183167	0.00560216893130879	0.00501104926000001	0.0149374307859938	0.00187112008117017	0.00864424383468896	0.00144394119221667	0.0068183942141228	0.00531441208579539	0.0070851855883733	0.00330591711449905	0.013827392539238	0.0767092213410337	0.0171207432741565	0.0270916441735685	0.0354737880830191	0.0075360078150769	0.0110813704943765	0.0247163508940518	0.0298851840634164	0.0075025471072621	0.0293755242154649	0.014804555211008	0.0158821467449407	0.0104020874772338	0.00771567587574319	0.0469558578110865	0.0193275382358206	0.00207793557487495
GCF_000008805.1_ASM880v1__v7_	0.0640098447789596	0.022246521644616	0.0102412255842604	0.00874255985441793	0.00514238603402457	0.0307417420516906	0.00352514202338303	0.0129018611565265	0.00202102122993017	0.0100938959420465	0.00103855111418646	0.00123009018769287	0.00071449156153259	0.0360572376510217	0.029367306675957	0.0295738152052903	0.0267213592636241	0.0105186140300782	0.0112681141680144	0.0089247938206471	0.00157346809091298	0.0061048758455425	0.0148410957882786	0.0139809934462082	0.00200462326607235	0.0245344345868274	0.00177462239976702	0.0231740512742394	0.00124591244129895	0.00246121585867783	0.0305756637466485	0.00549613003340851	0.0756175160563474	0.0356506259478996	0.0171313239556611	0.0245502567812566	0.0258243223357956	0.0347308799108325	0.0158233623697934	0.0238241841651289	0.0023190445680799	0.0369788965646487	0.00193339922651789	0.0375013712931987	0.0251858311429367	0.016558916790202	0.0187491491420136	0.0265696012397599	0.00356492535132096
GCF_000008985.1_ASM898v1__v7_	0.0636455833515751	0.0145696276329649	0.0242428412919198	0.0301561659952224	0.0201631588056574	0.00118722476842366	0.00220349712895256	0.0264638407895945	0.0225279426953828	0.00431660813241012	0.00122471061488449	0.00628995399088121	0.0196551810810861	0.0206465463607019	0.0292377715474638	0.0334565476512036	0.0229453641078535	0.00563499783102946	0.0076552673131685	0.00931289486088381	0.0144018454127887	0.000120048019207683	0.00216775324082072	0.0158611363090707	0.00102121177688551	0.00365668156053611	0	0.016236541981946	0.0175993619809922	0.000887428433939457	0.0034493925139302	0.0250623794711022	0.061898363667541	0.00953209368188005	0.0301323859399151	0.0519803535039939	0.0221155236525504	0.000970661807881839	0.00640299033497188	0.050245997649242	0.00721904830541514	0.0102829886954656	0.00276169295974941	0.0506564894567704	0.0285451639054203	0.004544240703271	0.00763061458869556	0.0457135426440084	0.00314093403706543
GCF_000009065.1_ASM906v1__v7_	0.0503723159029818	0.0238908721317604	0.0149933209369667	0.00878562675434222	0.00510429895006804	0.0216159864055208	0.00781853055598897	0.0208045885974354	0.00102269095065002	0.00847481775772891	0.000334556035562449	0.00338468477621445	0.00136538220652964	0.0411246110366389	0.028595557067743	0.022782949953269	0.0122042816638277	0.0111665168254099	0.0231713547347298	0.00777695031549755	0.0139874912098704	0.000915806193485051	0.0124552739976533	0.00892265356919931	0.00143497624203473	0.0183454020187124	0.00216648558363944	0.0389298354737345	0.00286035068966842	0.00306237598944399	0.0474619961227157	0.00671360258233219	0.0707337017680194	0.0286555738269534	0.0250054741420418	0.0322649433225168	0.0222223237402797	0.0143609099461098	0.0168669717836623	0.0367144081816846	0.00102246069086029	0.031847516994799	0.00552058371580431	0.0388145241398728	0.0162476041150098	0.012085109133228	0.0142637950130521	0.0470655221721102	0.00333421228139235
GCF_000009085.1_ASM908v1__v7_	0.0943637933219523	0.00759044606857674	0.011877877543319	0.0361947810099852	0.0146576202788874	0.0061854099217104	0.0020599391920378	0.024854421749626	0.0205321552593763	0.00995120949449958	0.00105325556971226	0.0140688875825791	0.0157990997916811	0.0225706435731911	0.0244813951610894	0.0440525510543854	0.0216660398828822	0.00331931794484201	0.00128108323354035	0.0109994439589903	0.0149253178209353	0.000185133978287714	0.000576704819048519	0.0148867654789881	0.000294738176246255	0.00433778267915958	0	0.0126219254004952	0.00570800008021192	0.00157674270455472	0.000349119094586825	0.033018850206135	0.0849445815222947	0.00617882312161975	0.0159696578947836	0.0542220807129485	0.0303874006782589	0.00291514575510643	0.00685619795668075	0.040455659951651	0.0154718936794701	0.0113102130818103	0.00536775714511817	0.034710123973814	0.0332997929209375	0.00130352290072493	0.0127900623991792	0.0329118662666584	0.00357389166740864
GCF_000009125.1_ASM912v1__v7_	0.00606963506876527	0.0287596988808273	0.0669488042742647	0.00246816300308477	0.000868499611772334	0.0295902845545174	0.0198306452115349	0.00114038708401156	9.38438438438439e-05	0.00765141709030042	0.000600837047117683	0.000556627224572054	0	0.0566709203439789	0.0300578881004902	0.00379065881354046	0.00601994695268918	0.0139304542797474	0.0298549798384678	0.00573370915078695	0.000245258211579455	0.00688219541492741	0.0311942825785382	0.00144113169016541	7.99822248930932e-05	0.0406783645483996	0.00527164389709715	0.0129750931375407	0.000133244947074734	0.011312514782904	0.0620386323742055	0.000558222487860224	0.0484659835827241	0.0512606033228655	0.0371009377745265	0.0084604180926567	0.0111863310068263	0.046755005736523	0.0303499818448293	0.0134696713483409	0.000772307333811487	0.0650988858159334	0.00417540639913736	0.0105456140186477	0.00196919052280272	0.0320725737263515	0.0487228201632693	0.00468729152834079	0.00225069559562686
GCF_000009145.1_ASM914v1__v7_	0.0412370411091278	0.0098931232739292	0.0307599551330068	0.0219335681890626	0.0137375744748672	0.0150629189374909	0.0126832263656694	0.0148504171048971	0.00967311371077622	0.00471301406686131	0.00689948288884787	0.00888294948197485	0.013942606343985	0.0279006132302765	0.0281320900888454	0.0315058770121168	0.0119867884528865	0.00465063136640545	0.02188606490869	0.0155866425357123	0.00866234062802049	0.00731175347156661	0.0131339481316858	0.0106144106320571	0.00371203861345127	0.00970986464208976	0.00841606802991783	0.018088703115753	0.00373324890890124	0.0056510011495901	0.030734617529989	0.0105187866786591	0.0584237109887427	0.0129317034279458	0.0324789874925147	0.0456280701359773	0.0277599020502914	0.016842066191133	0.0170270340081871	0.0269242596384575	0.0153727047707822	0.0138002237270062	0.0114690703740417	0.0357517153083506	0.0165441729845131	0.0203968348280416	0.0227487897183532	0.0238750222452311	0.00222313511522533
GCF_000009305.1_ASM930v1__v7_	0.078045361425416	0.0166631172517509	0.0249739099502242	0.0281689557825201	0.00612924211090518	0.0113718223228352	0.00837051308199029	0.0167066269583138	0.0147874695961295	0.0173901684130764	0.0114991552468688	0.00806442081760737	0.00493363496874707	0.0286454966219624	0.028475934080786	0.0416773403007195	0.0208587419713712	0.00853048305482278	0.0027962966395664	0.0150436523914052	0.00609245698655104	0.00490694784899768	0.00400831056803409	0.0154536155308632	0.00128914351506845	0.00641530423251613	0.00165108094359976	0.00904264052499202	0.007007105084442	0.00681040932606084	0.00102713049236439	0.0142224077976016	0.0768884169123272	0.0138262782894551	0.0270389256933513	0.0383113304146741	0.011305813553216	0.0100913327181572	0.0181889594183633	0.0310307303336887	0.00760630012949022	0.0261781562238416	0.0138589962538885	0.0198517020156866	0.0114303029035896	0.00762045560957231	0.0469540759945801	0.0177222294466976	0.00151901611758221
GCF_000009345.1_ASM934v1__v7_	0.0530451959154834	0.024733019245198	0.0143317500652701	0.0086771451761431	0.00569923500775374	0.0214054406853549	0.00570473835736565	0.0232687807261078	0.000851992699332689	0.00859758264239774	4.65376023827252e-05	0.00321464537196692	0.000949050595051201	0.0421016428760722	0.0300774673190021	0.0225126272964113	0.0112317536687355	0.0113805375507182	0.0214225184689688	0.00642705394835035	0.014331485389649	0.000869213189545734	0.0134787083385882	0.00796267947127157	0.00114929952059104	0.0189709115224612	0.00164661206696179	0.0387465268509492	0.00218680514788496	0.00290821481402948	0.0487157790945556	0.00685597979021275	0.0707837523703713	0.0296265404933761	0.0252052447394125	0.0321793184699465	0.0229357526853166	0.0133918194936312	0.0169155346189218	0.0358150524722551	0.00155170352297453	0.033265524640195	0.00432282473960106	0.0393892977326403	0.0165716622585454	0.0115184235361314	0.0167567722568713	0.0468464882684637	0.00342140095559924
GCF_000009365.1_ASM936v1__v7_	0.0303928064906358	0.0228797680978219	0.0367887025098699	0.0074919681458458	0.00386892691220388	0.0266745544737125	0.00701116602181849	0.0153749266488303	0.000689213385378101	0.00966426471974367	0.000443262411347518	0.00306596438039657	0.000672173845132397	0.0379106083955729	0.0299194250531817	0.022111512527912	0.00888696033674965	0.0125589390126965	0.028720161001694	0.00754254062779233	0.0046180020205872	0.00456054384858872	0.0189062087402736	0.00671746101746439	0.00194922299974999	0.0209968815484058	0.00512556665361483	0.0345375077685254	0.00260929223947489	0.00879139152842414	0.0429955891336406	0.00865085949044154	0.057736485219758	0.0319111761057676	0.0414937556123325	0.0337443756753222	0.00941204849440703	0.0301629415148077	0.0229705101623995	0.030272902773065	0.00426681441467794	0.0316151632588591	0.00673395099116208	0.0375144906951965	0.0169504743413448	0.00962135435548671	0.0319438720422743	0.0256940139785568	0.00285224431862544
GCF_000009605.1_ASM960v1__v7_	0.0845975280729543	0.00938586328223199	0.0073860308646522	0.0406450290975643	0.022438870589516	0.0050499129653081	0.00373912801567064	0.0217691066482225	0.0196003681655886	0.00370511697105063	0.000648707475258538	0.00842306221809187	0.0285381814463712	0.0134930168976425	0.0293225168335983	0.0531146743430255	0.0226234878767886	0.00258408601778476	0.0057398045816396	0.0163424749904782	0.0169686012709044	0.0015829550412059	0.00139951907772519	0.0130867391859364	0.00624373787052071	0.00333264105161827	0.000370180721939868	0.0234381844650727	0.011267169260161	0.00135555918088902	0.00136275015619745	0.0121615831417898	0.0808471969007285	0.00685801288303971	0.00595312198306589	0.0520363125999642	0.0266370156119757	0.00407882408945055	0.00328001243389423	0.0206457888557789	0.0274245012219772	0.00557538438793945	0.00419279632065247	0.0285565477097842	0.0278905660987384	0.00544735763860457	0.00736021234731681	0.0334952404428365	0.00270610452479099
GCF_000009625.1_ASM962v1__v7_	0.00379546980425155	0.0248557673456286	0.0693624421908769	0.00557074255150644	0.0011576677414265	0.0323981973568024	0.0179860031697092	0.00114070740058059	0.000315587767024117	0.00501855672815477	0.000683922389947687	0.000243948597994192	0.000571727269757261	0.0558530687307927	0.0306545254784553	0.00361450050694428	0.000879373618012416	0.0072450778942273	0.0309847917112611	0.00563190889202088	0.00111705431866729	0.00622572590957494	0.0302417522623823	0.00236732209425709	0.000188708823805751	0.0440624175401091	0.00499292711682826	0.0122885740934209	0	0.026315283273165	0.042182028627578	0.00771568342186425	0.0409503499571596	0.0489058862199162	0.047020151151075	0.0136425804427033	0.00692390708758517	0.053935668751467	0.031627403524834	0.0143202302779556	0.00143658606493695	0.0707144884008301	0.00206858394479853	0.0124996150667677	0.00180215701963268	0.0529271334024796	0.0251755483926427	0.0109327068653766	0.00251147943632614
GCF_000009985.1_ASM998v1__v7_	0.00286463525859379	0.0239145304037563	0.0668258405489937	0.00457065366094187	0.000158987555250987	0.0450157344891331	0.00759411751231184	0.000990037127090926	7.23379629629631e-05	0.00724398573634719	0.000164793584264738	0	0	0.053143068447141	0.0301146602773672	0.0053542471657254	0.000775812745636032	0.0102299254648445	0.0285303645450575	0.00546351028105435	4.1750167000668e-05	0.0187741768856202	0.0221851304630727	0.000858744904814513	4.1750167000668e-05	0.0449308544130987	0.00661105582918219	0.014344879645153	0	0.0120424743732125	0.0621857059507901	0.00372010772773683	0.0322842995780378	0.0505454322526671	0.056805283406996	0.0160673683644582	0.000320507823572413	0.0738563154067822	0.0145505917831262	0.00714757695872657	0.00230951504157781	0.0643560145327178	0.00397055594407204	0.0114039644950528	7.23379629629631e-05	0.0385491811384345	0.0464013325852373	0.00628775265222591	0.00251344399926174
GCF_000010085.1_ASM1008v1__v7_	0.0448480483386568	0.024120869104687	0.0220337760152392	0.00832244262563106	0.00386385577971733	0.0380449600903437	0.00782591675022749	0.0059708104752944	0.000517563434802498	0.0116360340900437	0.000155400155400155	0.00162806710521172	0.00121436178591986	0.0443234688310557	0.0300525266772418	0.0187147354402656	0.00690693312362206	0.00960264582030796	0.0280930118166322	0.00797828408070467	0.000857381256408476	0.00382716173614429	0.0243289512947765	0.00601111179091676	0.00171481513465374	0.0331020350608431	0.00229697465600371	0.025342807473416	0.00203700465898675	0.00337230582529508	0.0596545375746588	0.00427665770133772	0.0713129585991511	0.0382830456530165	0.0238085563603681	0.0253760967893283	0.0103320166788228	0.0355357810537333	0.0274279446770242	0.0159769349917015	0.003485925269734	0.0462530329980488	0.00382866587606129	0.0245858164098312	0.0100809917665569	0.0189153042914271	0.0286525262352537	0.0352142201723218	0.00247297057451406
GCF_000010325.1_ASM1032v1__v7_	0.0847088980294505	0.0167269779602204	0.0191911105353672	0.0192503342149651	0.0197881408053421	0.00490492957337208	0.00671855769080649	0.0177408684591035	0.0178902349529319	0.0104332550866856	0.00097753704160356	0.0125313945848222	0.0103066427144678	0.0373517646962009	0.0238423895729158	0.0299935004655141	0.0196712838418932	0.00528237725299238	0.00998087375432609	0.0109563792213794	0.0180173232378231	0.0019649575382919	0.00505143418485923	0.0120331891498978	0.0152128102028411	0.00213949556178446	0.00247821023940563	0.00261973825567099	0.00603612418157122	0.0139636351021051	0.00597470018507695	0.0301534916937296	0.0707265476999334	0.0148303596083022	0.0420117434520832	0.0410221983411838	0.0323506246737401	0.00890728505161052	0.0121254025245929	0.0222779449348446	0.021104806769553	0.0103729911826969	0.00507619532313658	0.0326267744748623	0.0264198385802632	0.0118819930472443	0.0151772386038262	0.0347920872586917	0.00344602854703727
GCF_000010345.1_ASM1034v1__v7_	0.0600650040787891	0.0246852044135148	0.0326147495782619	0.0137551130164061	0.0245149623741334	0.00914719860725782	0.00744938408919095	0.0126132815254315	0.0264583094360549	0.00642883118759123	0.00270846148984612	0.00777929496277708	0.00545121618261509	0.0518773503699328	0.0261660183441738	0.0146006653203704	0.00560386515639454	0.00852120227032826	0.0231825340452434	0.0067025298038817	0.00918676737658431	0.00182287564859084	0.010283753431139	0.0115485069519211	0.00151617754577498	0.00295693903096225	0.000849489630992877	0.00712830760380466	0.00109257782983672	0.0143887245925323	0.0128602413648226	0.0360855420470969	0.0627666485501527	0.0312991932608007	0.0426303160572716	0.0316694492761344	0.0344891939983496	0.0129999002154242	0.0220179147560669	0.0207181423369968	0.0115193245489505	0.00956047997317443	0.00805434572492137	0.0383909913388206	0.0291254988629481	0.0177028351866885	0.0143474869751551	0.0231942233942853	0.00376345064536154
GCF_000010405.1_ASM1040v1__v7_	0.0656273240870415	0.00636065223591011	0.0229961339230288	0.0342849452920179	0.0207690365358647	0.00859189680908658	0.00589346676933905	0.0214436498523806	0.011636935275419	0.00176833939713765	0.00180989638619257	0.0109847901285482	0.00746782268326281	0.0111204377954365	0.0349015004782027	0.0626699540690741	0.0251378159576648	0.00245129120904716	0.00520714074035224	0.0175400169284976	0.0135431270402124	0.000419209064818418	0.00282752193943716	0.0143792003653171	0.00373831246782478	0.00424355458231065	0.00072889607173573	0.0217291384215588	0.00849787070631832	0.00233584939323737	0.0021625929337242	0.0147865249179528	0.060218303966991	0.0119607221023617	0.022447534350958	0.0558898841201143	0.0297733764423048	0.0058884802609093	0.00455517193148096	0.0290822619080465	0.00732303662049799	0.00884529110365407	0.00450468449851609	0.0502400613661369	0.0259101693427972	0.004192975835645	0.011822669475662	0.0446178180523556	0.00364308202856425
GCF_000010525.1_ASM1052v1__v7_	0.00176055551268314	0.0238013131525751	0.0686678822368407	0.00538318689253123	0.000299955801062948	0.0336507474850296	0.0149300759287401	0.00125517623920617	0.000357142857142857	0.005627636067637	0	0	4.48350071736011e-05	0.053968945405816	0.0240528561598483	0.00188220939334067	0.00068849659943341	0.0115238829855232	0.0345843571386408	0.00233988270416769	0	0.0161847305655134	0.0261843282354247	0.0010863888760687	0.00011641125305341	0.0487028066500427	0.00587962671503098	0.013033469100694	0.000428165584415584	0.0385986955413939	0.0391213680569182	0.00279226441138267	0.0282787642978173	0.0497227847928875	0.0636772589954599	0.0131085930225301	0.0007666719245245	0.0580057812212997	0.0343325383659183	0.00999930697811765	0.00143164958156565	0.0696017179638348	0.00256843421509466	0.011566276238309	0.000341018181105756	0.0388273971019985	0.0459714130028422	0.00631672206683361	0
GCF_000010665.1_ASM1066v1__v7_	0.0117107294779048	0.0171413273472093	0.0569463340503496	0.00594278939879936	0.000115589614059122	0.0430050494127187	0.0112939584566486	0.00123726125702508	0.000156924005388686	0.0075582792313117	0.000608746449839379	0.00153145748808603	0.000656408694523846	0.0543536893480377	0.0296211582447376	0.00833208997447369	0.00292301711923604	0.0142101381148796	0.0274386562990308	0.0024381234303118	0.000290987159112236	0.0242680666211259	0.0182409594920546	0.00251848333813837	0.000510785992326943	0.0417843744015088	0.0141152723845685	0.00645710669938783	0	0.0284084511180547	0.0432958329079754	0.00737268875106612	0.0439225744014861	0.0520360848843946	0.0490286738406651	0.00926734025602205	0.00119935090724905	0.0735118279996287	0.0122051413603871	0.00537643412561335	0.00497824721602242	0.065788764899932	0.00496365716457376	0.00699500528167171	0.000680095207928317	0.0420367025946651	0.0328841865558772	0.00862303879768334	0.00111728596054311
GCF_000010725.1_ASM1072v1__v7_	0.00193626635586671	0.0242261807995049	0.0577427921563751	0.00330974733731894	7.00280112044819e-05	0.0362253479698197	0.0143649697762809	0.000270416120530619	0	0.00820054247373231	0.000419722487745949	0.000137826476466129	0.000337550750637334	0.0508023859193733	0.0286203049821062	0.0029390830728927	0.00170020018973979	0.00873599540716045	0.0301601899706729	0.00523899568948027	0.000239868272535307	0.00906609963587553	0.0340492697823205	0.000650336122096394	0.000223180682220135	0.0504971095182943	0.0115746181309807	0.0121405786736869	4.95515583965114e-05	0.0185064001615352	0.0605912466285612	0.00418654156238503	0.0209456157829248	0.0539261611894703	0.0617177841892498	0.0156625772227354	0.00186989183676333	0.0718515456293755	0.0351825398920844	0.00508560999950946	0.00173986877402262	0.0622738672241865	0.00644741035149844	0.0101646208786275	0.000190212298135592	0.0509002385251472	0.0322416492550225	0.00578683165390104	0.000986886428310911
GCF_000011365.1_ASM1136v1__v7_	0.00453075383842651	0.0239570800598858	0.0653222195158205	0.0046523619723311	0.00142276056266113	0.0346528028038692	0.0144946814265689	0.00139990277716133	0.000224094162769879	0.00827112236753594	0.000825237343313711	0.000754924436410315	0.000353424551051674	0.0533368010345548	0.0260001439909335	0.0051499968492919	0.00215687174492059	0.00923503836069022	0.0317917722578991	0.00407210846726007	0.000927836025011502	0.010498781293832	0.0253833774517122	0.00197073066887071	0.00117710385219779	0.0460154236288642	0.00767427125489183	0.0107318355508617	0.000685361900286926	0.0382775899743671	0.0331436985086248	0.00427023249698173	0.0292999659122122	0.0481518975211899	0.0537403269792842	0.016806237834014	0.00625560694126542	0.0513018111980797	0.0418168965299726	0.0111745051075543	0.00361517428825911	0.0668994295055211	0.00490940598113326	0.0145215226499741	0.00139681034509189	0.0498288378402116	0.030112297162169	0.00716231126354632	0.00102771638571979
GCF_000011545.1_ASM1154v1__v7_	0.00546532876572091	0.0261071585610673	0.0657131356776704	0.00338765392646894	0.000134663881832584	0.0139994243506135	0.0351246660222157	0.000717068844474428	0.00071051586405189	0.00833727963426355	0.00165592628984867	0.000373844038253003	0.00059136605558841	0.0555015785730463	0.0275948453896227	0.0042174781666282	0.00433274551869693	0.0153367622950816	0.0285084864578028	0.00438419976797211	0	0.00471363899540832	0.0321708752437729	0.00176095811829031	0.00013570658571674	0.0414578215398021	0.00649682502394108	0.0150120775496829	3.72481096584348e-05	0.0291511612507958	0.0427995404328715	0.00256090039061222	0.0481700146642924	0.0459992589077169	0.0403470583696242	0.0156418936081877	0.00763863799684633	0.0233792504070907	0.0633703851380237	0.0113396195165602	0.00252126797309303	0.0639072038141569	0.00372194041331687	0.00990777270095822	0.00196892439431022	0.0414918609464717	0.0415998763899788	0.00731555998459691	0.00206806472327394
GCF_000011685.1_ASM1168v1__v7_	0.00265984695349987	0.0264864503929638	0.0633898328194086	0.00344577531445584	0.000464214116854184	0.0236632429011874	0.028103443866816	0.00155493577053491	7.78089013383129e-05	0.0109624543796482	0.000185086932815161	0.000736671945905364	0	0.047937112522876	0.0268233584702828	0.0104044291761263	0	0.00863164794972223	0.0345267648661108	0.00535583827747594	0.000756154731915477	0.00644903732855634	0.0300604788072499	0.00318768931012197	0.000180905695611578	0.033411996864652	0.00384487575381718	0.0331309960224225	4.96031746031746e-05	0.0200139782345015	0.052774985074441	0.011122099499926	0.0486433187259928	0.0475808121807875	0.0400990190310019	0.0182058795547102	0.0147572137925261	0.0424267434867864	0.0143134014462846	0.0269580329399405	0.0024829885723937	0.0454696155699142	0.0021581269556325	0.0314473346851149	0.000589465946946943	0.0380392191555715	0.0246437645940791	0.0238167143606371	0.00263080311308002
GCF_000011705.1_ASM1170v1__v7_	0.00627625474999422	0.0252810071091091	0.0672905635964398	0.00340792492519184	0.000157430730478589	0.0136910936459204	0.0351542524804855	0.000153195230467014	0.000774418091704078	0.00768829034263789	0.00154883618340815	0.000400096478042626	0.000702247191011237	0.0558755266992111	0.0308966779186106	0.0040025161253807	0.00482879614143597	0.016032184893748	0.0284330539406108	0.00400898277262263	0	0.00433984232584408	0.0316004043990311	0.00195417647985981	0.000746479321230629	0.0387531466994853	0.00637727465915518	0.0165635906633382	4.42321302193914e-05	0.0267271111079481	0.0421584496552287	0.00183549726496097	0.0520910438657005	0.0460026594237373	0.0378812231566133	0.0149926952817348	0.010315736719923	0.0225372424679293	0.0580234531378767	0.0122029590527493	0.00297270815974819	0.0627125222227506	0.00401344963166659	0.0106295450881299	0.00242642659270003	0.0417459058550373	0.0413324871977577	0.00764461626520836	0.00232498300489051
GCF_000011745.1_ASM1174v1__v7_	0.0661416541235637	0.0102457456072244	0.0100752820999278	0.0385533763361355	0.017124970729497	0.00639022185099425	0.00412556895816845	0.030627134538576	0.00991724726683975	0.00536254391349382	0.0026517049065853	0.0107733266610665	0.0279058935583929	0.00979627101563806	0.0277922156480109	0.0536862382136795	0.0280726762714638	0.00593457474192312	0.00416346132275786	0.0172161814521355	0.0121732947613043	0.00149215724148872	0.00300577163476943	0.0153449895958732	0.0087651980628661	0.0084741182747984	0.00258641320469921	0.0243567073563957	0.00578178383630211	0.00101278308299067	0.00373787151091505	0.00800675621886857	0.0701806119378288	0.00853334357277236	0.010006827973813	0.0472319803301073	0.0214950236503836	0.00264709388746042	0.00646910356202985	0.0275938821508874	0.029325814651234	0.00667773419065795	0.00846674352008187	0.0210894617846209	0.0336818601674228	0.0103691104498236	0.00973444705001143	0.0271563691011859	0.00287605421122713
GCF_000011805.1_ASM1180v1__v7_	0.0481315243841356	0.0259717834856286	0.0155967529633124	0.00624029003767834	0.0204710552184554	0.00190134706597828	0.00461047435463023	0.0322199448486425	0.00110797660378743	0.00388495225835555	0.0001915492033108	0.00172219215587062	0.00127913621027136	0.0432772910558957	0.0318492059675502	0.0176900047846908	0.0307866643737293	0.011976044627518	0.00535078683524992	0.00499262493673256	0.0183672755685668	9.87361769352294e-05	0.00220390733230327	0.0125940716380769	0.00101772825175373	0.00612528608910969	0	0.0458655078858153	0.0283154552184262	0.000465475620016164	0.00610495274187649	0.0257030622095023	0.0731347710994661	0.028066062513767	0.0253372245740272	0.0375339244772697	0.0344075815445193	0.00181787540413443	0.0128149461451565	0.0500839932922941	0.00201125790626685	0.0208028215485817	0.00052471042895665	0.0580128556423489	0.0293553002698708	0.00209988525252795	0.00466426008225586	0.054018630110389	0.0031255215663955
GCF_000011965.2_ASM1196v2__v7_	0.0111271227045047	0.0258213240971367	0.0507386352302767	0.00599620574246926	0.00140794346908107	0.0358091658311935	0.0101312917278633	0.000844638445461703	0.000321440051430408	0.011365091869289	0.000158863842683718	0.000847074649529409	0.000412922989862391	0.0530820907017945	0.0344292185819215	0.00427664091907613	0.00524924932842166	0.0116322938724395	0.0288591263829013	0.00668419281846205	0.0005006935622314	0.0161895808904199	0.0214240453786969	0.000980474225002951	0.000321426805502899	0.0421107192583393	0.00998033222960729	0.0137921782340744	9.14829384319824e-05	0.0108337254170112	0.0591184125314241	0.00428313758071339	0.0508843998875782	0.0480266757446149	0.0419425204336342	0.0177754508537594	0.0157243457555708	0.05200069117652	0.0297658270859817	0.00685905955142765	0.00221492389877106	0.059743201991788	0.00454406901897917	0.0188575197432485	0.00168440192861697	0.0367301156734081	0.0330119202413663	0.0119418376752668	0.00278100747528822
GCF_000012145.1_ASM1214v1__v7_	0.0741275827184653	0.00999454923533849	0.0225109662466189	0.0355540994865154	0.0122677438465236	0.00722216416552009	0.00817543860636979	0.0234134061161239	0.0232378654617524	0.00730171685063742	0.0032316493543241	0.00874356699261997	0.0279898353519617	0.012738912989529	0.028271887259511	0.0440136742641781	0.0182724803000818	0.00444079605207905	0.0100318028461368	0.0110055015795732	0.00355544211799304	0.0017264593716873	0.0100972381888878	0.0185881806406271	0.00166746054842716	0.00188058045787599	0.000618253655417086	0.0146430866995639	0.0111699242571827	0.00340971114067333	0.000899080694127892	0.0210101621015778	0.0687558209133186	0.0115406000133344	0.0178903030380341	0.0479619036851512	0.0272621127425846	0.0056678957535851	0.00451482549322738	0.0370760352125141	0.0139031475672998	0.00788831423290455	0.00621334994976031	0.0401762019496011	0.0413318919696887	0.00701369066870943	0.00671225386678837	0.0273123144058715	0.00260905998545661
GCF_000012305.1_ASM1230v1__v7_	0.052221379088269	0.0232535053443527	0.0203160467370817	0.0115417937817567	0.00603431440891834	0.0140838641237717	0.00912358000280677	0.0253454747213589	0.000819367461800108	0.0105831151388408	0	0.00681640576367212	0.00111830555878265	0.0384467296314596	0.0306463790996115	0.0266111826792063	0.0227101321432414	0.00931763181760236	0.0113887235735619	0.00962174606003486	0.0194764757421995	0.000635347632055503	0.00320665935378219	0.00996058174412645	0.00155247699520542	0.0120418739542775	4.85554746297645e-05	0.0432916049686789	0.015190085907534	0.00166088507042585	0.00762277917346275	0.0179302698325366	0.0679836686378787	0.0318466225925052	0.0265939621132819	0.0425997253994757	0.023358834934691	0.0104967407631081	0.0164895423897291	0.0363302009315162	0.00326599859567626	0.0244031915267993	0.000729945337472815	0.0455762376585421	0.0236013853193815	0.0122097658656558	0.0105680294469671	0.0364172883734491	0.00261966955169496
GCF_000012325.1_ASM1232v1__v7_	0.0547196858384961	0.0194640446719942	0.0137091699371282	0.0142945424050766	0.0164656778771546	0.00573138976595331	0.00583547713239451	0.0267442941537828	0.0031556310767886	0.004055038890816	0	0.00485579222040579	0.00390090393138985	0.0264468465745541	0.0313822078679904	0.0358553174261187	0.0273892645018495	0.00911627031372353	0.00630830311676419	0.0074752886920961	0.0165239419654405	0.00115244838669891	0.00282932272282882	0.0126772611491649	0.00323053376214916	0.00836821717500734	0.000136481506755835	0.039995379186513	0.00782332575595591	0.00124373737483051	0.00134838033941722	0.0202837284544066	0.080957793358184	0.0209427491055427	0.0166783189256842	0.0458279362257676	0.0282443603760885	0.00676150461810239	0.012767025697304	0.0452365018106617	0.00431525197424279	0.0188898458302745	0.00128545159134908	0.0538514857124219	0.0271674976930932	0.00286346294823651	0.00668858088309608	0.0531920762560559	0.00282465592760116
GCF_000012345.1_ASM1234v1__v7_	0.0965305343586063	0.0118679782903303	0.0188716362758796	0.0307757314740772	0.0235288220858535	0.00252218630508764	0.0025413824546232	0.0250087924510783	0.0333498833321705	0.00371514461633545	0.00047329838851303	0.00853057120378187	0.0140571949527162	0.0122513728915015	0.02712361207212	0.0503274255637506	0.0259560328952096	0.0062448490293205	0.00407913614174622	0.00805199091007025	0.0174493725698985	0.000382591486263919	0.000610415530945955	0.0168342585021338	0.000392464678178964	0	0	0.0036623617400138	0.00625171847300146	5.23669878508588e-05	0.0019386880503301	0.0182495189970727	0.0728841831363574	0.010951569254504	0.012094908991424	0.0505418432822525	0.0342836809215383	0.00370004928566574	0.0024778416562078	0.0382857985008165	0.0212540782850592	0.00774244775234004	0.00231983682581107	0.0372591102141799	0.0217333213077461	0.00346581888555779	0.00233859108089105	0.0476846903147923	0.0040050188821364
GCF_000012385.1_ASM1238v1__v7_	0.0779560315877053	0.00953131866051049	0.0180806594805643	0.0337007652866792	0.0157420289489664	0.00661868922304996	0.0034999846734569	0.0205328439583293	0.0211972688236937	0.00714854291614084	0.00256838000685122	0.012235041712112	0.0281036262186102	0.0125543750209883	0.0259269376763599	0.043368525830126	0.0225279150542282	0.00497127138403037	0.00641703007404775	0.0108059443920321	0.0106147297456087	0.000304492388918416	0.00297104331971565	0.0179440871312395	0.00103063570333972	0.00170963732067614	0.000615155455914414	0.0162672248805419	0.0103485595639584	0.00339468432633012	0.00269070799002538	0.0235990264385147	0.0611249706097334	0.00948138359994694	0.0211839493517431	0.0465126744878532	0.0273750035173382	0.00350521010331214	0.00232035128599208	0.0421174776143993	0.0146889329976527	0.00856224811982017	0.00344470791722506	0.0377678974492317	0.0356205721344409	0.00240172229297435	0.00865748052311238	0.0300489732272084	0.00431158448637449
GCF_000012425.1_ASM1242v1__v7_	0.0102388310077268	0.0221021464671427	0.0632119074720077	0.00821830741716718	0.00133249909711719	0.0323794217898371	0.0122162745705255	0.00514511510643929	8.59993120055041e-05	0.00501690215771495	0.00122430076913244	0.00113190115309134	0.000334224598930481	0.048239560669867	0.0321252643599969	0.0139018256234365	0.00866819150753272	0.0159819461969382	0.0261145657978727	0.00711824624357081	0.00164989550369056	0.00542593061466122	0.0293057953804675	0.00363118775084578	0.000600386926353777	0.0294718489544185	0.00377067679001919	0.0220236092139969	0.00144183496176612	0.0162590021916715	0.0521125832679282	0.00502469290698629	0.0614615018566848	0.0359635090870953	0.0262124012332322	0.0219811230489907	0.0091721080176124	0.0453683497846957	0.0142180277148171	0.0293909226138532	0.00308083910623687	0.047030242541327	0.00321518570299819	0.0295435643159076	0.0017225764730713	0.0359046210498263	0.022805512503009	0.0276102451296427	0.00323261740369397
GCF_000012565.1_ASM1256v1__v7_	0.0628098107699516	0.00887036644081792	0.0286776503949534	0.0396064752547623	0.0197352526687637	0.00181066504203482	0.00161348851155235	0.0219041355427771	0.0217850956600057	0.00474234624735882	0.00952611510062194	0.0208519611006267	0.0398571996961185	0.00420900991191933	0.0254516422708834	0.0408423800714517	0.0215194464626358	0.00277556060426901	0.00715973892651777	0.0137592174215194	0.0119315095333633	9.04486251808975e-05	0.00184795206764426	0.0134317466188311	0.000252844334490377	0.00131894539284435	0.000117138649208104	0.0107257031897485	0.00505873316596828	0.00383199332632763	0.00202715463512975	0.0121307561985394	0.0643953821040929	0.00648580656097801	0.0192078984936675	0.0597759746291892	0.0293031517874376	0.00117470472520903	0.00383787215968433	0.0291328296983689	0.0194517856042747	0.00342017601209955	0.0105999572086623	0.0347355956226176	0.0348899472937076	0.00233669101991609	0.00998947747634883	0.0320611058394138	0.00176644507906764
GCF_000012605.1_ASM1260v1__v7_	0.051544067197548	0.0215343052508234	0.0214422060955872	0.0115912290577328	0.01895268238178	0.00594264104235659	0.0129194111621363	0.0144362561133738	0.00619332686436845	0.00343599249878996	4.73148805299267e-05	0.00465815296913002	0.000691846366169965	0.0261373417774683	0.0322034414705091	0.0362463692550668	0.0258831227218121	0.00992772156075672	0.0114722736604711	0.00817610439397579	0.0152626977658813	0.000233918128654971	0.00686123075753869	0.0117099923607622	0.00217950774103029	0.00716844920481294	7.79727095516567e-05	0.0380278776990909	0.0130141664347781	0.000829988926167662	0.00652028082311787	0.015196387692997	0.0722226839878844	0.0184584846002227	0.0265499113510798	0.045908536732954	0.0296132953193347	0.0116713031164188	0.0211503637814786	0.0209550854411693	0.0100184010868469	0.00773431335179389	0.0132249439431403	0.0487425334839217	0.017556345788961	0.0110780341109012	0.0117738290283142	0.0513859043121296	0.002665453740629
GCF_000012665.1_ASM1266v1__v7_	0.0244926115326073	0.0214197232850602	0.043359034643522	0.00345010278721242	0.00532052824460221	0.0349813856899659	0.00626235807001793	0.00520939486760485	0.00349980098256657	0.0108427736509721	0.00212689334127492	0.00179419234835716	0.00551787713537244	0.0381169468035975	0.0286223143905596	0.0152890807172662	0.00161484655807993	0.00971375246335045	0.031556794525866	0.00725789960864766	0.000120701990766853	0.0236837166397392	0.00804255538814922	0.00943158684123482	0.000224780795398958	0.0337895764087012	0.00490642134038251	0.0208577351849451	0.000842614384343912	0.0132870792213983	0.0487416582798585	0.016822493939366	0.0730837060342904	0.0426336413152134	0.0216117718037173	0.0179604284230978	0.0183970937268244	0.0408952097951287	0.014271597439214	0.0206438003752798	0.00918392170190106	0.0391921333560632	0.0057355752260562	0.0226891396931334	0.00762325088805796	0.0190901941994305	0.0381497263740921	0.0264530676986504	0.00250528126292977
GCF_000012685.1_ASM1268v1__v7_	0.000352363760344442	0.0256997020063542	0.0598192520811401	0.00148805990145201	0.0008083133353645	0.0263655418334627	0.0291085864000364	0.000842279805496418	0.00029868578255675	0.0129041938374973	0.00114930496559941	0.00109038759286471	0	0.0457973110982458	0.0225434461994542	0.00556288506771563	0.00061740966565633	0.0144603121779463	0.0332686146089395	0.00131082773730128	0.000909967756675879	0.0188180227253471	0.0265677599647119	0.00274830158503355	0.000974348113795395	0.0417852000315833	0.0123953431542697	0.00866371644085725	7.99936005119589e-05	0.0266476240882199	0.0502019765531394	0.00162541561876196	0.0104115004852049	0.0524215606865362	0.06911837088213	0.0056957558992678	0.00150309037927737	0.0471724376275112	0.0495854228522226	0.00470689842931443	0.00297268168247857	0.06438170266703	0.00932867649135114	0.0143153537221538	0.000503358347625244	0.0346611452232478	0.0536729959488671	0.00377891661874949	0.000343996731159173
GCF_000012725.1_ASM1272v1__v7_	0.0078562855648995	0.0220412296411998	0.0615833433419553	0.00637316735572727	0.000873385133415783	0.0337412306414279	0.0155131741200836	0.00197379929743575	0.00129981846160271	0.00749601649385732	0.00285614034919763	0.00211809609318341	0.000684143193012957	0.0513591509889863	0.027734076200406	0.00804382935596555	0.00326699665009924	0.0074410657784178	0.0326207339533804	0.00653785530655735	0.00139035990697084	0.0120116721853774	0.0282225121694231	0.00242907432730304	0.00290270861020561	0.0438732964209597	0.00829343004895032	0.00807046547462987	0.000207432888762427	0.0290277793974978	0.0362378718557355	0.00703762422762472	0.030653339628951	0.0442876229040141	0.0502301541532803	0.0189991432494807	0.00474799880603956	0.0473759725810573	0.0466636063079542	0.00842976184606757	0.00813668669856919	0.0624137981679569	0.00694643807009093	0.0112761243812738	0.00175054580844993	0.0422205743015633	0.0335394227017802	0.010986727469174	0.00116353367784372
GCF_000012745.1_ASM1274v1__v7_	0.00728267855966345	0.0248956205410011	0.0680272769032901	0.00235643676317633	0.000997430889280002	0.0327671598435282	0.0167544094325441	0.000772144820103752	0.00199330103475245	0.00907747666413745	0.00111700049839034	0.000237087380823889	0	0.0559966580165848	0.0333045894087486	0.00668853114679506	0.00149849537369638	0.0172866585258573	0.0325838414683016	0.00374567425130005	0.000299715008203091	0.0133285637941581	0.0235327489302541	0.00338751227919048	0.00106046489212341	0.0379407403155696	0.0056950656687575	0.011505622750982	0.00117029140665584	0.0301207949510971	0.0372120117325801	0.00282061613654741	0.0475114104115315	0.0503000894603702	0.0421998035494455	0.00793282375822367	0.00537833000802638	0.0552548085232224	0.0363345696140686	0.00801099508792496	0.00174389157448926	0.063416801920207	0.00358434119641142	0.0106408261894765	0.00274967418574219	0.0537076825575861	0.0255555499063405	0.00535906162012765	0.00240145806360021
GCF_000012805.1_ASM1280v1__v7_	0.0306935012059939	0.00750839297979975	0.0322636347735619	0.0189093883101681	0.00480502301801612	0.0197651834043416	0.0163266671656875	0.0130177856850225	0.002019892631113	0.00909319445490438	0.00473296958849311	0.00804099185596632	0.00910535063602235	0.018256162552393	0.0288539971242661	0.0380939547204514	0.0151270470072121	0.00698886305207865	0.0209229098814732	0.0131489465886921	0.00563027990789101	0.0132777672496515	0.0100554121879461	0.00999631837648644	0.00771802737083424	0.0182100316551176	0.0176770557670448	0.0155994220665873	0.00676866403082119	0.00837896542155786	0.0173843435904209	0.0113869229891622	0.053270411272311	0.0144240146584981	0.0483604418916568	0.04528277005157	0.0128369382616681	0.0246349698697746	0.0261011765180215	0.0221797982347942	0.0147882848571143	0.0228872020498695	0.0192580155941754	0.023976292684833	0.019296145295898	0.0174380930001434	0.0284861542244805	0.0223560073540604	0.00201612510733872
GCF_000012885.1_ASM1288v1__v7_	0.028304294924862	0.0156874008713138	0.0404065264996308	0.0135342961133258	0.00221090982769736	0.0310412772580672	0.00897774195592117	0.00739091109692511	0.00197271810737954	0.0102865528073714	0.00204801088861357	0.00369337285747005	0.00185346759533593	0.0390371266696692	0.0279515380898667	0.020307079965109	0.00433634602387169	0.0070594770473011	0.0249970597456309	0.0101325660779828	0.000699412556498075	0.0145984086078094	0.01391984767905	0.0102538802684234	0.00325656849943863	0.0241295650929188	0.00834736319282069	0.0210471122908557	0.000264667983911272	0.0168795307018663	0.0376828734141371	0.0132697836144022	0.0583158905719383	0.0291418743393971	0.0427424220928163	0.0324167765566002	0.00907458711941191	0.0424352591747116	0.014793075654763	0.0257961047817929	0.00713278005914656	0.0333310128269797	0.0109519372706393	0.0280220947245106	0.0089810206229363	0.031848777864334	0.0227124044233091	0.0273291881924363	0.00206732784076734
GCF_000012925.1_ASM1292v1__v7_	0.0124661891636815	0.0185113315295438	0.0608373465055594	0.00666187306072173	0.00381467704700842	0.032246917570723	0.0106268403398131	0.00512088759407837	0.00174172584974166	0.00866671938381522	0.00294624789485464	0.00399445620872859	0.00571516597398122	0.0438153917021118	0.0269775447607096	0.0154898054126977	0.00354279448873007	0.0110514532896004	0.025529852709994	0.00387773407367649	0.00149434618443194	0.0171270089543383	0.0153389148153264	0.00604782223459487	0.00101515088937452	0.021060467885068	0.0226855368999368	0.0141350855897067	0.000236963627698306	0.0349969807464536	0.0259119949553546	0.0192007645848399	0.0421765181610761	0.0397898350701877	0.0606765850470262	0.0186182188113973	0.0108219265267168	0.0526980797542132	0.0107193121453563	0.0152835876052756	0.00893877872711731	0.0384240560129196	0.0173553941434957	0.0162078210951164	0.00945991896997272	0.0290368603147115	0.0248478467510884	0.0224578925126147	0.00245990394900616
GCF_000012965.1_ASM1296v1__v7_	0.0711318778649763	0.0150401343868973	0.0152970717196146	0.0294907582805361	0.024399564657643	0.00205533293882341	0.00260516610186308	0.0232068096946061	0.0164467913244892	0.00578396303718767	0.000461648684705993	0.0112291266343073	0.0240412060122089	0.0202335426229343	0.0270580103322692	0.0403565888834733	0.0209501817279095	0.00550033640686612	0.004565566988494	0.010277545324874	0.0196095131950955	0.000385356454720617	0.00109958097273563	0.0115265893505406	0.000663105437105625	0.00299593540837205	0	0.0218876191004657	0.0117543177343969	0.0032565344321855	0.00219359303748607	0.0251076410125662	0.0511869708461351	0.0117937696028003	0.0434991542453363	0.0499898522788206	0.0320205798463793	0.00129115645863977	0.00494347424925716	0.0422884182435471	0.0205765658936254	0.00995352507028862	0.00370797755336616	0.0345891483730251	0.0307897473530024	0.00275508121760317	0.00375818455018107	0.0452168439232106	0.00262233783739348
GCF_000012985.1_ASM1298v1__v7_	0.0334393987810714	0.0189657974827365	0.0333935283946631	0.0120322821835817	0.00523593056935719	0.0135634889735759	0.00901850256218419	0.0177351337384306	0.00289274078049824	0.0107240025356124	0.00353978863553229	0.00374824628204549	0.00481852293171567	0.0310920371670272	0.0284567834757693	0.023643354598642	0.0140238840187092	0.0113842576491588	0.0269486776819101	0.00733825425844869	0.0068856780559887	0.00708794258304382	0.0100687235360277	0.0130638277531181	0.00355596853997765	0.0234087084414508	0.00535835931634965	0.0226871673810407	0.00264212379120444	0.00737549752533703	0.0379744164288005	0.0108876576584393	0.0580897104905827	0.0364374969978956	0.0361901782414554	0.0302526378888075	0.0165669468483702	0.0184916085828091	0.0315238777908073	0.0249376242983562	0.00842164216151086	0.0334058524664926	0.00919148294311726	0.0226248015799179	0.0167592699409777	0.0145381747560407	0.0233913800206966	0.0348553480804177	0.00273686231098367
GCF_000013005.1_ASM1300v1__v7_	0.0081154448431785	0.0270759466086993	0.0607905437103392	0.00630708047404066	0.000832657250879098	0.0352900016321738	0.012889292500842	0.00256129015928223	0	0.0143598280539982	0.00102978790626949	0.000145348837209303	0.000492571059431525	0.0512704433600789	0.0303421575668211	0.00326015959276916	0.00269953575259333	0.00988308761702535	0.0336065417013776	0.00303188425432049	0.000307244728296801	0.0108184682364557	0.026990138803604	0.00174875888448893	0.00171191341456416	0.0412789131396208	0.00860614969519647	0.012754804309597	0.000159173680282089	0.0353287997979056	0.0377347952252852	0.00535139575212555	0.063089211762015	0.0505577629156709	0.0351662340234392	0.0173254293042179	0.00790750667897181	0.0435459075561748	0.0355127802731682	0.0118261830938619	0.00272205268418673	0.0645805056803237	0.00387371756605217	0.0148776980338188	0.00199811155329407	0.0478295324940705	0.0265029599130447	0.00749661919665802	0.00182812684304882
GCF_000013025.1_ASM1302v1__v7_	0.0205831839728461	0.0216171061289814	0.053881383031567	0.005336233724636	0.0037489976552055	0.0272584568832472	0.0219978682512503	0.00230882126465848	0.000524452150210687	0.00552868884982264	0.000154429037308875	0.000948044788758346	0.000446388137720445	0.0536459011298212	0.0276612859296153	0.00766790799712357	0.00112499183752303	0.0108305589781802	0.0263907965542714	0.0040549910351787	0.00210425653611913	0.00922151111210549	0.0235457746528877	0.00751077040062411	0.0011288216100925	0.0435361163418898	0.00568272781171545	0.0133847616273133	0.000637487726468986	0.0335153704496793	0.0383955786991859	0.00894118893457475	0.0582660271629538	0.049403146764159	0.0359105432634332	0.0144361612330733	0.0105645056001183	0.0445384831362084	0.0244998611393508	0.0230741108894072	0.00106573415835256	0.0643649820301403	0.00319280323649223	0.0114975766827077	0.00152993149473329	0.0369775470276074	0.0236496582955081	0.0222347405504904	0.00281504819406596
GCF_000013085.1_ASM1308v1__v7_	0.0051047385057446	0.0210119664902195	0.0602373450315143	0.00565906538697727	0.000114468864468865	0.0360913927589638	0.0136335772628162	0.00121559744417821	0.000114468864468865	0.0115127894578241	0.000176025347650062	0.000661974669505104	0	0.0522506023581286	0.0271000059346223	0.00523203112209743	0.00157484638687988	0.0109030287853905	0.0274815171215512	0.00412052701796565	0	0.015584371194872	0.0261684015767984	0.000368663196584592	0.000768277298597665	0.038342014275602	0.00893344709277645	0.0146839465844249	0.000114468864468865	0.0181266243147173	0.0492805817654294	0.00990301483133001	0.0359531563626365	0.0474982579599572	0.0522236626824004	0.0235715292434935	0.000764808545128911	0.0701280020784639	0.0225448479481718	0.00981980607798135	0.0029079971853903	0.0596845577751535	0.00610821362357095	0.0186041501004769	0.000193760899050572	0.0489480204903432	0.0298558501830311	0.0130874731468205	0.00180125452419854
GCF_000013125.1_ASM1312v1__v7_	0.0181279806970798	0.012131144842215	0.0630762770536186	0.021198313307315	0.00904674688292937	0.00278924773152351	0.00784115928332776	0.0196511492292636	0.0148324206070237	0.0070110468875152	0.0174454069047907	0.0222308204204487	0.0297126271974648	0.0109374575988743	0.0291053627733255	0.0213290020079349	0.00977518379869605	0.00650976609774724	0.0145662701197136	0.00923887370656145	0.00504035659409154	0.00049147684445359	0.00678641519586236	0.015751087811224	0.000507331019670356	0.00498965075571127	0.00326596282878793	0.0115373223902683	0.00962183355728429	0.00614604863126659	0.0128461027019588	0.0187686921709571	0.0389000935494431	0.0190608518554742	0.0414326309157109	0.0441287605603877	0.0102250955643493	0.00409906087567369	0.0203848066286955	0.0432573246201355	0.016592961760992	0.00964084620160097	0.0177900952405424	0.0404643552968034	0.0275634908582969	0.00984553786445632	0.0245927655923109	0.0391467723226846	0.00126084531372078
GCF_000013145.1_ASM1314v1__v7_	0.0623154839558657	0.00621550664750538	0.0301771779307526	0.0406441693816205	0.0211666960663135	0.00263692941766589	0.00112475355172446	0.0201212880120935	0.0211715672483903	0.00599360439324848	0.00880066751866149	0.0208424875303992	0.0421362674907661	0.00536796330597162	0.0264943521813793	0.0384425772360635	0.0226007081963711	0.00163751494309292	0.00608728445892538	0.0155699974688096	0.0120803656869262	0.000200483836448503	0.00108050979039037	0.0140856966019093	0.00199623985704939	0.000784173551208498	0.000560927689487502	0.0105411122827678	0.00743483847380581	0.00110823242268426	0.00269732126727259	0.0143290489430488	0.0648201536103393	0.00605216082202317	0.0188903098332662	0.0580097775118061	0.0314750571945824	0.00120915512843757	0.00371966215874404	0.0279546160012735	0.0226492818826373	0.00273856616383618	0.0104871661150049	0.0326809228743494	0.0331674760489037	0.00375147611490638	0.0100810797071153	0.0312256663126775	0.00181413482120606
GCF_000013165.1_ASM1316v1__v7_	0.0397029443092159	0.0167890422091079	0.0447132820726319	0.0250619449505884	0.0151538172684108	0.00591215610979352	0.00676707988356504	0.0136536536428018	0.0166765314748085	0.00609030632820406	0.0166373467398478	0.0153092599830364	0.0225781728229117	0.017559156583378	0.0236351118705994	0.0241929445353818	0.0122117538465399	0.00614318320352027	0.015564657491594	0.00804512782274794	0.007904834417083	0.00397719980859582	0.00544566323677176	0.0130082861221634	0.00325976597180002	0.00614552509434607	0.00339733937800275	0.0101532829111105	0.00829270027218215	0.00968280318988275	0.0105018180971975	0.0289376358237517	0.0404092676936047	0.0146269862580508	0.0452163217787541	0.0411986057372693	0.0254465796604104	0.0090189311530311	0.0152769803876698	0.0256944285908074	0.0158564283679815	0.0102797367527993	0.0123134512445615	0.0346535450531345	0.0194060755022803	0.0145482027360538	0.0189183242155832	0.03419314325385	0.00148492067912858
GCF_000013185.1_ASM1318v1__v7_	0.0621147541339218	0.00727496291866098	0.0139721747106777	0.0367712702261083	0.0151747479624787	0.00788524149942018	0.00591971416601928	0.0261488636531097	0.0076798947800932	0.00586967963746355	0.00140547933085285	0.0129076997565097	0.0282533144272355	0.00803351945710055	0.0289421399617209	0.0560940494853999	0.0231784766634201	0.00290616119811886	0.0116188265436883	0.0175028376521738	0.0143029931978251	0.000521998016732184	0.00165819770331562	0.0138232036453202	0.00493633841231568	0.00631425454852206	0.00487585540733195	0.0327978997266087	0.0183763201794921	0.00408575853149511	0.00281827940287017	0.012429414669193	0.074257141938074	0.0077582788000149	0.0139052559940987	0.0458188031090455	0.0262875088976825	0.00707035228878394	0.00454962573587994	0.0347695551837542	0.012282769645094	0.00670084680528608	0.00182246452233934	0.0444385510148534	0.0321289715389073	0.00494783379133272	0.00577741997606196	0.0348015145552716	0.00337337000853798
GCF_000013325.1_ASM1332v1__v7_	0.00163292443330825	0.0279810001458346	0.0621722122744423	0.00194329152835761	0.00164992025201477	0.0354519783086237	0.0140082111662471	0.00161001038985281	0.000726744186046512	0.00999764264861172	0.000694753210840682	0.000325201825251188	0	0.0549346470864593	0.0310232084208172	0.00297561724377793	0.000829581473788117	0.0116721863514143	0.0302773453927684	0.00312766574766251	0.000686189232998746	0.0149606595482759	0.0237452689344831	0.00269416637118212	0.00111454098397638	0.0519853520096228	0.00378782860500689	0.0123308995307422	0.000134742761733514	0.0346775317590328	0.0393754927384441	0.00967667755143936	0.0523950622093013	0.0500910822669411	0.0364888908072193	0.0126473785193531	0.00513429008802873	0.0461277408251479	0.0389502025260215	0.0154532507866684	0.00188943714024501	0.066428627060113	0.0054953918949955	0.0137852909141943	0.00181981442206631	0.0460473776962163	0.0286668981375864	0.00813825505390909	0.00214444070558885
GCF_000013405.1_ASM1340v1__v7_	0.0358825330717527	0.0121883754114334	0.0438566745991156	0.0177062156532659	0.00966181667018865	0.0211184290550507	0.0172305443927278	0.00571323653739922	0.0120603768630807	0.00727422190849125	0.0101510603163194	0.00553689774077611	0.0102935765058187	0.0393621753469529	0.0284918076647807	0.0259070809951287	0.00417529166012622	0.00293399283929727	0.0243964881983237	0.011009965064514	0.00335772502288941	0.0148503206621674	0.0135474638132207	0.0094798390755334	0.00641987837906942	0.0082729025044169	0.0156753771937174	0.005607368696258	0.0011706973822633	0.0130886284636627	0.0296623250886723	0.0161388733566412	0.0688087667966447	0.0232228221796105	0.0281706044337212	0.0353288845644203	0.0147569231758636	0.0345758776421415	0.0216613074334934	0.0131238633841367	0.0186439373673775	0.028056560608331	0.0126563646512327	0.0193343137993587	0.0125949427076938	0.0305999942147445	0.0232945373067484	0.0230420672348395	0.00136879333608028
GCF_000013565.1_ASM1356v1__v7_	0.0126594707448007	0.029084414073672	0.0445026903103327	0.00650703144577241	0.00305933772902508	0.0253327634531726	0.0228827248219266	0.00139038914062029	0.000414649045093589	0.00686337668787022	0.00101204892743681	0.000315543056284721	0.000264970853206147	0.0504110549553025	0.0334905876574519	0.00797875809791192	0.00533758425289718	0.00948804109725036	0.0285543235431794	0.00677629059378077	0.0030494226303435	0.0158482017973742	0.0182783130876138	0.00476561891591326	0.000891085759797855	0.0328673476584314	0.0120229406717196	0.0142979986275522	0.000211633493116621	0.0139130194695674	0.048344774005469	0.00729227845855478	0.0440668373810624	0.0479070468659291	0.0433400071650075	0.0270279249697096	0.00878705692767002	0.0429816356204056	0.0337213014990418	0.0110466375315488	0.00167898867381149	0.0580450842987921	0.00643452344918645	0.0235229938977694	0.00134749079352521	0.0329917226912917	0.0344666762521538	0.0128844349807428	0.00198719711202196
GCF_000013605.1_ASM1360v1__v7_	0.0248447196916264	0.0211242220446699	0.0464678948679031	0.00814839945943396	0.0015285307745605	0.0303302393550912	0.0148811652227442	0.00659014180682532	0.00114405194992599	0.00997063437702898	0.00140985679382174	0.00343346152857777	0.000595156655819403	0.0371410384271127	0.0327902931315626	0.0234603063412746	0.0106212394798028	0.0117819669654504	0.0231499474040271	0.00785393109068588	0.00221481753147571	0.0148363922215364	0.016783253037138	0.00494959847072093	0.00134131642214017	0.0302321482941602	0.00673384984623834	0.0188741584898068	0.000642771158998043	0.0154005228783214	0.0417602023258511	0.00454322314965749	0.0512972470298526	0.0385464807335978	0.0300599311952043	0.0221141442002585	0.0105023429684445	0.0497371358736646	0.0253651403328439	0.0194119050588069	0.00344369358542324	0.0514345293086409	0.0067156912775958	0.0209509811287549	0.00239681158723314	0.0284577523745242	0.0415395630783879	0.0134886501278829	0.00169521034864362
GCF_000013625.1_ASM1362v1__v7_	0.049012310989178	0.0254701451931732	0.0281959719558272	0.00702517294692988	0.0109365242482851	0.0266617573143406	0.006844425722876	0.00676426139774503	0.000383141762452107	0.00469309976256092	0.00091324200913242	0.00214988664349444	0.000741916627826595	0.0480798134622587	0.0312471933272243	0.0158812316535476	0.0198214354188678	0.0113189089002465	0.0130237032959411	0.00755388912536632	0.018402992786123	0.000274757607643461	0.00987585913488299	0.00904098501085691	0.000990761388977381	0.0227436602946254	0.00160147393216942	0.0300463105371637	0.00136146156110796	0.00820132847374172	0.0473247785685831	0.00198296702203287	0.0727571571869998	0.0325378234252951	0.0141578682704246	0.0283137059552446	0.0384328200413076	0.0163879143251511	0.0213075877199248	0.0256992439556811	0.00124319484065659	0.0455456267520326	0.00230891259126869	0.0330418779754239	0.0132274445385869	0.0179538827813949	0.0229655466091711	0.031581159431509	0.00354571228529945
GCF_000013645.1_ASM1364v1__v7_	0.0112660135052283	0.0263114358267796	0.0579366758600399	0.00568500469203037	0.000875021448498612	0.019052648303585	0.0324374660207318	0.00132834653928808	9.42567668270709e-05	0.00872212404623575	0.00118116068179766	0.0014296006249525	0.000800376479734919	0.0498289431695486	0.0254958057051971	0.0092982346533781	0.00845301405878526	0.0124788879535984	0.026496351989611	0.00572102074303502	0.000702453440983692	0.00315717262413234	0.0318760019132492	0.00276007137071172	0.000416154595998065	0.0332051871689662	0.00668778023157097	0.0194521358613972	0.000234988264815197	0.0214175634416708	0.0503408228652171	0.00307363273151852	0.0619613508018304	0.0470712028436753	0.0223981537399139	0.0141220564567724	0.0159403424620251	0.0256797443999438	0.044995479686086	0.0187994047835678	0.00234441317814292	0.0588534437394485	0.00264611216907881	0.0189813431471625	0.00335855923158021	0.0338746551339765	0.0416044591783576	0.0130311004737969	0.00227608342359736
GCF_000013665.1_ASM1366v1__v7_	0.0451752535910839	0.0227241464663114	0.0222853879881091	0.00967786916810181	0.00871334421936387	0.0153852833405572	0.00538268508117092	0.024040519035681	0.00104598389677518	0.00788502237293675	0.000409625373992534	0.00264053560653232	0.00390476475151374	0.0272925629063051	0.0300659996142708	0.02940827345184	0.0178778773639106	0.0134300898793734	0.0130911020239135	0.00325540756326911	0.017907098436842	0.00247132504376013	0.00512168444685689	0.0101501035672698	0.00337929674485274	0.0231846913802199	0.000231562695929856	0.0286054941342711	0.0104151849863376	0.00173543670179539	0.00497046252479073	0.015675946492844	0.0703279711488718	0.0340702487865503	0.0317792686339092	0.0301821573554223	0.0251987719742024	0.0142449978456676	0.0167964013027093	0.0420776404137867	0.00131602103067726	0.0314533331905042	0.00310771260734687	0.0445917774975896	0.0294910899640477	0.00516614415361224	0.0130618711296297	0.0427356601193492	0.00312472401107905
GCF_000013705.1_ASM1370v1__v7_	0.0186513917495292	0.0199981602664985	0.0551037859720014	0.0129610207923817	0.00597802632839032	0.0274730432788469	0.00686435883506888	0.00952748515146916	0.000591970935374531	0.0081258204622213	0.00249534415801506	0.00288145242847939	0.00261979793217047	0.040465756696379	0.0264523420699144	0.0209982197312342	0.0116155942574958	0.00877094514809298	0.019091217983522	0.00975791477209472	0.0103601941672019	0.00496984679921728	0.0099561625826368	0.0146366580034476	0.00290546787070732	0.0264924095014388	0.00385827508637627	0.0231308675524012	0.00288520266650437	0.0111900299629798	0.0421519940030235	0.00571905360166924	0.0580776275931464	0.0343757052517673	0.0323965725251433	0.0266589998412746	0.024270588629072	0.0310987634612049	0.0164543041952906	0.0272446949989371	0.0035163541506952	0.040750633488379	0.00452092003303426	0.0272276482991755	0.0136179013698189	0.0285685644182194	0.0282536838751693	0.0168177927292009	0.00260121761138294
GCF_000013765.1_ASM1376v1__v7_	0.0381975139907089	0.0242758076334777	0.0287457876906227	0.0096133984020586	0.0118803235796426	0.0112857353532693	0.005050650738206	0.0258337268379486	0.00279568766946967	0.00674504243964269	0.000463499420625724	0.002513323927613	0.00537868107867871	0.0387796732758737	0.0323227904399151	0.0226596568739007	0.0186015658601096	0.00992176397752598	0.0150625388020003	0.00739578470703426	0.0188018752263186	0.00100606211071085	0.00351048722867532	0.0112038617291262	0.00158066875388207	0.0153841778845276	0.000201747621663807	0.0387504445090617	0.0135990218544769	0.00234847053525964	0.010162638673602	0.0168363760799858	0.0701844917088214	0.0334347550584295	0.0231711897393199	0.0323057705386579	0.0252865102477894	0.0160978795708819	0.0139315361661889	0.0406720768671944	0.00273334001462092	0.0261261775984646	0.00188371820314528	0.0443826714616796	0.0220258572135597	0.00705307069044233	0.0170549680968964	0.0420815594647301	0.00291971631305664
GCF_000013865.1_ASM1386v1__v7_	0.0207089428253075	0.0247608027847206	0.0505381571149636	0.00614969608123635	0.00111031062380589	0.0315393535027287	0.0145757539552317	0.00302161289048495	0.000359406569495969	0.00996852160330527	0.00226985027787529	0.000510245870311176	0.000640609448605072	0.0447130800940586	0.0316507722242977	0.0164045834973046	0.00426535133609485	0.0148694931672069	0.02942824820244	0.00558061149089175	0.00479074096231905	0.0160476453787211	0.0146002627250501	0.00613895720761439	0.00193284956287259	0.0424258064403896	0.00335582483028887	0.0113769525209483	0.000273556306591961	0.0155610470370368	0.0520328703105385	0.00433321235873765	0.0493110333105933	0.0455729514728544	0.0328217065009364	0.0136065351018643	0.0112560946492647	0.0556265025928202	0.0177562673763704	0.0175245023817291	0.00411913091204497	0.0604003657984507	0.00386155325268894	0.0143316244780998	0.00303463833106439	0.0271896480631181	0.0459886874839303	0.00995150898129217	0.00310662696318288
GCF_000013885.1_ASM1388v1__v7_	0.00669364337223304	0.0238342920960978	0.0606436573116419	0.00441816673487318	0.00193144875211175	0.03328340416645	0.0154609325724114	0.00172284850517948	0.00131643791765248	0.0095871601371979	0.00226408043332262	0.00174117187484737	0.00094261365316143	0.0524271602321538	0.0267449884811956	0.00717052104702235	0.00358198377535773	0.0101724827149526	0.0319103208756794	0.00521909209311937	0.00152002869901277	0.0118335674069309	0.0276843999015377	0.00272604325100301	0.0015812845758094	0.0437176301719274	0.00892622382732808	0.00916968460627599	0.000981405120203716	0.0297200632187528	0.0374644368258849	0.00587942176351495	0.0319671285088179	0.0437459836162757	0.0461132838443252	0.0194666097741147	0.00527320774216824	0.0481545896462598	0.0474867648774009	0.00850288414847942	0.00549760062312291	0.0656786852102353	0.00648524695971837	0.0110405576901577	0.00194878681679862	0.0443179090627253	0.0328679507327412	0.00843207226949957	0.00129064686072018
GCF_000013985.1_ASM1398v1__v7_	0.00851106328528309	0.0218590131475937	0.0570814162015054	0.00671030533948675	0.000994688415300309	0.029585314511406	0.0176732427704958	0.00215546533161096	0.000510077259211928	0.0118315270612208	0.000649142520023691	0.000663073792507724	0.000571064025083734	0.0481174587927829	0.0303711683565903	0.00536353823541128	0.00256351272463521	0.00797340884874354	0.0331805210610514	0.00520323010614091	0.000676218827635323	0.014062825040253	0.0225928630493935	0.00167937151910643	0.00154415034900291	0.0476408029948354	0.00830874595159503	0.0103606134918898	0.000541259290369901	0.0336411434651134	0.0412783910799349	0.00890429716643087	0.0566110746116752	0.0506055919966227	0.0349587234912087	0.0126987147744241	0.00624762731333286	0.0416418401244159	0.0547720829045897	0.00759609440380996	0.00185013377191786	0.0632534383615289	0.0064198488874219	0.0127610267271911	0.00260340818710441	0.0520779091463712	0.0229590912582329	0.00843521929484712	0.0014622412706254
GCF_000014025.1_ASM1402v1__v7_	0.0962838739672353	0.00950866593785731	0.00331786910483396	0.0370747547066241	0.0242659486690712	9.4831673779042e-05	0.000436774988913744	0.024120491029211	0.0343567635031375	0.00196098192988118	0.000751846502279501	0.009496908993311	0.0139752071278028	0.0227246139960618	0.0257179792666199	0.0485733511985354	0.0230244017374889	0.00601261764025768	0.000989340520521338	0.00877727934624574	0.0189475435820878	9.4831673779042e-05	0.000339123584737619	0.0125362366365278	0.00177923174092073	0	0	0.000637544268094227	0.00465827727017512	9.4831673779042e-05	0.000261247543558826	0.0168879292653464	0.0775274140925973	0.00912323309421554	0.0159785718491837	0.0548360848220672	0.0324872646229884	0.000682544202225546	0.00322263717186216	0.042657160419082	0.0297461830643265	0.000290646106334753	0.00308601648409503	0.0347906916552779	0.0327231372811547	0	0.00200474263336435	0.0498811409921585	0.00250488617121266
GCF_000014045.1_ASM1404v1__v7_	0.024031030415982	0.027470417170306	0.0434455127257822	0.00644050939276555	0.0101938096288863	0.0192582432189253	0.0182845765010176	0.00333817033608501	0.00104377015888407	0.00564707898763979	0.000633940801466574	0.000564644396208331	0.000405423913942334	0.0500724903289684	0.0355455972973727	0.00951452762256627	0.00653229610816795	0.00996571524217219	0.0253454892415551	0.00652466175589218	0.00673457553131329	0.00955845468297452	0.0176716072695265	0.00552629867134217	0.000655040867870516	0.0315514033420813	0.0095207605102325	0.0189220123259078	0.000364908893593749	0.0128146317414542	0.0448057444525659	0.00778826103918434	0.0563021565278582	0.0417411563581588	0.0380329354889997	0.0274196959751411	0.0165334580036688	0.0309112183989022	0.0375218543263279	0.0114812858413787	0.00210564200294836	0.0472776926873989	0.00918631246797047	0.028404139896252	0.00358278154395874	0.0315742112587181	0.0287560141781599	0.0219656858079536	0.00146374652157696
GCF_000014065.1_ASM1406v1__v7_	0.0271022004799624	0.0319539611739202	0.0402368693161988	0.00270093396646187	0.002458924405669	0.0363604819188802	0.00799335143598832	0.00259993815123814	0.000517028774591729	0.00440664146952654	0	0.000156109841405555	0.000364298724954463	0.0537618538609171	0.0337308559787182	0.00650691180181903	0.0044989517136971	0.0120201529891663	0.0271193086274993	0.0050529727276363	0.00268102767029987	0.0101989188139962	0.0230726933602348	0.00309293595271711	0.000487911564561662	0.0339009759174053	0.00482064565702789	0.0236490415472412	0.000414594956558185	0.0227251764962154	0.046438658383216	0.00662865885864656	0.0598850772618331	0.0524723756379249	0.0375596242645362	0.014650265035024	0.0225998128181365	0.0299167797323276	0.027639859980652	0.0162801741511068	0.00199380716576739	0.0548299900611303	0.00284853572882881	0.0267894494918779	0.00155545369734656	0.0287558601183083	0.0296525330645946	0.0236835042513062	0.00278232504438391
GCF_000014225.1_ASM1422v1__v7_	0.0474615896079618	0.0233372471184949	0.0213490949892657	0.00911661370252165	0.0167837476590351	0.010285474248951	0.00816072990280257	0.0229132724345706	0.00164309047255828	0.00508485719190038	0.000496702344781506	0.00408200450041591	0.00222374690702861	0.0336594883905697	0.0313678842437514	0.0265432811384139	0.0224007030190483	0.010155120427194	0.00913273368635244	0.00594251667705475	0.014399906055603	0.00117661925443901	0.00455289310758627	0.0161689064535711	0.00157349654821563	0.0143296723650675	0.00083053561699046	0.0380166742956684	0.0123663101964635	0.0024321031140292	0.00312029807072226	0.0227281074696356	0.0809983578080467	0.029326771580365	0.023298350650026	0.0350769330998353	0.029093204628993	0.00982052199233274	0.0158284466597624	0.0386435226462888	0.00463861472863085	0.022395518291285	0.003443259030485	0.0464765602444239	0.0289945552775318	0.00485466482493585	0.0097397398298496	0.0428758181130706	0.00248579022187947
GCF_000014245.1_ASM1424v1__v7_	0.0104159289435471	0.0194031868688313	0.0595419310361016	0.00794625300587507	0.00233169940746774	0.0218158493765595	0.0228612725087009	0.00396739361179236	0.00100510588696001	0.00647010254956019	0.00282763300214183	0.000459463886503867	0.000772195730358589	0.0518994090480802	0.0297565677495428	0.00868852147874541	0.0022212097082884	0.00693509099338776	0.0304404683766715	0.00711014858378065	0.00284312011286515	0.00914027751053438	0.0277449310775617	0.00356293069828695	0.000610351352015914	0.0472032248353757	0.00858585108856331	0.00985745475418068	0.000552770545781845	0.0271012262918501	0.032869626328726	0.0150519335965342	0.0282308738770151	0.0424922257941286	0.0677218028638798	0.0219448245622338	0.00724804640627824	0.0463037213554741	0.0324904434500741	0.011957423604945	0.00357256585367466	0.060219946399745	0.00638085260837814	0.0112471161141185	0.00285757089270405	0.0330663120964055	0.0376209884255521	0.0142282107028372	0.0014886816481229
GCF_000014285.2_ASM1428v2__v7_	0.0107392164825563	0.0212787638140193	0.053924326365617	0.0092575228785523	0.00209689581187601	0.0299051198201854	0.0130379792415927	0.00428980268489275	5.14615067929189e-05	0.0140219382686243	0.000375046092339939	0.00146626167567467	0.000261397662513282	0.048440076056812	0.0277644983297064	0.0113044986624636	0.00220135088398557	0.00427014122273277	0.0359833373450842	0.00874623335365265	0.000815562940587075	0.00965158890232335	0.0293246833761267	0.0033690012356465	0.000448638997774268	0.0380943512158152	0.0088641885867844	0.0277365259298422	5.13136288998358e-05	0.0126107509305983	0.062302185037465	0.00582971599600558	0.0451137982659522	0.0346505872764272	0.0429106532288266	0.031055428725986	0.00699637943849112	0.0412447012496559	0.0285304632262617	0.0181455544760438	0.00251313021611015	0.049542225803307	0.00322534467774898	0.0238950763437795	0.00136178368822442	0.0345351065894731	0.0372780827458454	0.0127340817432462	0.00223757883996274
GCF_000014345.1_ASM1434v1__v7_	0.0751432381768263	0.0108572031805275	0.0198920228313522	0.0365447947072911	0.014161786504943	0.00598032577381612	0.00641507125179738	0.0210256216594112	0.0210387283111059	0.00541318444822705	0.00275488688796867	0.0120551626281841	0.0321284009217837	0.0118152023078185	0.0276322864934572	0.0466493375861675	0.0201096957772053	0.00348478006090712	0.00971874275729214	0.0121828864761984	0.00545216954588692	0.000951836183717792	0.00701418147294194	0.0175098023556623	0.00174975581362356	0.00212908476604797	0.000758283415519135	0.0161378701789911	0.0144215141111457	0.00266532047020529	0.00376631479228091	0.0213352109866591	0.0652397631596317	0.0102550362524099	0.0174431226445057	0.0440585342577067	0.0283345763262173	0.00628547302563704	0.00330475471003773	0.033231268657103	0.0147170053654617	0.00703990141155757	0.00474839267348375	0.0373787188534863	0.0354912924953853	0.00446699959404663	0.00721568109226001	0.0285844834559593	0.0046346906767644
GCF_000014665.1_ASM1466v1__v7_	0.0409289513185259	0.0279925768689071	0.0259892526449282	0.0060449204034969	0.010116659766903	0.017401677052165	0.00314335477840435	0.0257909000052061	0.00124984271541026	0.00553037457448416	0	0.00265633764356982	0.00170902938899464	0.0453170539289127	0.0324488373526122	0.0199946869432388	0.0224598806645441	0.0125368336844545	0.00929958929894304	0.00528941539849463	0.0225416632565579	0.000908710199677019	0.0031875569734936	0.00957344713541835	0.0009091392033381	0.0171253332633529	0.00123695312271948	0.0383634036558525	0.005638892297249	0.00302061671864632	0.0315071204622464	0.00720639003034719	0.0723622653362582	0.0354810340046407	0.023370708955698	0.0274255770202129	0.0264573523206961	0.0115583936545675	0.0183628897208282	0.0398440894526365	0.00171500477398915	0.0275756545810855	0.00146960966163767	0.0466572991777336	0.0262506835056714	0.00558941233722142	0.0181758559164192	0.0376274357107693	0.00330812811892132
GCF_000014685.1_ASM1468v1__v7_	0.0402491044377657	0.0268470593908061	0.0254146651905935	0.00799482587860606	0.00965164286343651	0.0178010601376468	0.00400425375758481	0.0244799996130581	0.00151973144391903	0.00550603041698246	0.000518268981601451	0.00323564845733007	0.00238590172086772	0.0442150146676751	0.0307588279874796	0.0211822651739052	0.0233378990406702	0.0125767763518887	0.00927142300706321	0.00623150887593362	0.0216066476362956	0.0017512932845781	0.00330102561605017	0.00923627143058425	0.000899362900231156	0.016575377287536	0.00142332566512494	0.0366421517731238	0.00513484317591006	0.00359548043612924	0.0313840831180916	0.00749542450871004	0.0685468890151547	0.034619070973316	0.0242562929190462	0.0280464852440568	0.0257465496691164	0.0135395563454864	0.0198941091344324	0.0382687667852703	0.00232562771391202	0.0282455709450946	0.00209200661479639	0.0448648091553826	0.0246270014457852	0.00662571304996685	0.019832143698337	0.0355554990466974	0.0033726668380208
GCF_000014705.1_ASM1470v1__v7_	0.0442336384547162	0.0242112396796859	0.020821789899541	0.0103689441225441	0.0160657238095155	0.010201958425805	0.003686171551821	0.0260742131393734	0.00207425030912918	0.00548694018341345	0.000145687645687646	0.0033338484764561	0.00356411784892594	0.0338503146558398	0.031412290803905	0.028094198020263	0.021435708401974	0.00951551752863527	0.0112217729048781	0.00811833473790611	0.0185629989091715	0.00106459457913225	0.00304031417092344	0.0133640573847548	0.00161856069534456	0.0124818671023893	0.000190045346184452	0.0426811243365974	0.0150869622872441	0.00122477720155787	0.00501252810916242	0.0199512248519338	0.0721925367754189	0.0294803950268544	0.0207224799211558	0.0353555541890854	0.0295774706983116	0.00908639816611661	0.0116280665907805	0.0431562167782142	0.0035312789751515	0.0217474483317779	0.00134223785072246	0.0486018657189225	0.0279531175251898	0.00712962164223485	0.0130787446205663	0.0418484177771723	0.0030896175234563
GCF_000014745.1_ASM1474v1__v7_	0.0117516198033271	0.0171240443591127	0.058127582972324	0.0098837348277037	0.000865226556438671	0.0300546381451356	0.0167721455084811	0.00187143009474975	0.000355429504658861	0.0047184393293021	0.000381911741058096	0.00153371314432821	0.000309405940594059	0.0500147801966525	0.0292856116917837	0.00829931698782512	0.00320279889413921	0.0116110483358182	0.0264647228422384	0.00388183559145503	0.00107670172499123	0.00640620737461807	0.0303375735378684	0.00254990477660388	0.000884253931945135	0.0398409744613087	0.00694264773483177	0.0183935093442939	0	0.0229641846706261	0.0491091194155015	0.0098539279100373	0.0545688865273153	0.0457739816608119	0.0438636465303497	0.0242572646538338	0.00643602012345715	0.0539192950892558	0.0253383793530678	0.0173555102440069	0.00173035759278569	0.0528054901203755	0.00130207078971679	0.023292728885139	0.00146871172174082	0.0430090223284962	0.0205991104671574	0.0181397712921879	0.00151325261452155
GCF_000014765.1_ASM1476v1__v7_	0.0406788287786397	0.00846117028275361	0.0286579556866284	0.0241104632392943	0.0163311877441176	0.0107901639273494	0.0108421480850241	0.0164674661310205	0.0114724636804825	0.00622685792698341	0.00683539308699026	0.00888122268528248	0.0157434807561504	0.017795275284915	0.0281637228904366	0.0402714527077014	0.0160335424180043	0.00621281927710174	0.0189953134894757	0.0131162438758695	0.0123125401600321	0.00496941311057884	0.00876188364436993	0.0120166763604663	0.00511348877338321	0.0106813115102907	0.00731332262246358	0.0171163677095125	0.00469365095009465	0.00472872788232917	0.025821685402089	0.0128838262168009	0.0572770490014562	0.0128839432303162	0.0343009736732728	0.0447973611583411	0.0284321581372365	0.0149836661949116	0.0177410332555601	0.0278043189639736	0.0168780400469584	0.0188088896793993	0.0108438403675402	0.0291937689908946	0.0176518194915988	0.0126286954046843	0.0189409117633219	0.0344235558714369	0.000994501773965138
GCF_000014785.1_ASM1478v1__v7_	0.00402312152977286	0.025987553009453	0.0551986226757616	0.00153850366100399	0.000773570472365653	0.0359934797403427	0.0134177678511646	0.00136414216468685	0.000746377033141738	0.0103643676292282	0.00149492569088753	0.00128143750866718	0.000747930010935791	0.0463623033970805	0.0318380442868357	0.00601040463663158	0.00325481279387327	0.0150809681598582	0.0332223939666409	0.00227384486236877	0.000829581369072322	0.0146235967823669	0.0210696514276494	0.00128385614260161	0.00301683825367661	0.0393874610031531	0.0167250020599829	0.0112868413065668	0.000570079244849731	0.0157479019542763	0.0567474236967931	0.00249031153602809	0.0182685528929214	0.0483918411270114	0.0879843435239034	0.0138601765459675	0.00343514183665425	0.0646039215846246	0.0217575113151188	0.00532885219411665	0.000452337373299697	0.0490466496556976	0.0117007625833726	0.0220062668321154	0.00154146935831554	0.032108493577454	0.0480875496157099	0.00630148554151006	0.00243751093873718
GCF_000014805.1_ASM1480v1__v7_	0.027135664803795	0.02648726147521	0.0433163913315949	0.00387490966446272	0.00119699769297162	0.037800979396812	0.00155402876811364	0.0121650350661202	0.000123114905067632	0.00663913079596421	4.88758553274682e-05	0.00205725067188814	7.7700077700078e-05	0.0509546175794012	0.0312251790511669	0.00940977425003655	0.00737038075337508	0.0144994972020875	0.0237205472274304	0.00410326419605215	0.000343444571086847	0.00430114850503566	0.0254461222022475	0.00426528122787947	0.000298566693422646	0.0241311610705067	0.00267644454820937	0.0342456458723991	0.000741092135779043	0.0080117040182454	0.0661807511365441	0.00250025440315627	0.0586859059981188	0.0417769404228886	0.0422904001032986	0.0193635055038352	0.00883794237180208	0.0459599021830494	0.0116342264440514	0.0306926753846708	0.0018216980593133	0.0337831080447827	0.00286062329178692	0.0367832691777141	0.0199809485465862	0.0200955683619616	0.0258225510056548	0.027707685081958	0.00361427929297407
GCF_000014825.1_ASM1482v1__v7_	0.00446952395119366	0.0228357443106364	0.0639930180244796	0.00475332943610778	0.000854501925888891	0.0380373901039982	0.0103557732386442	0.00230261627413049	0.000471322957901777	0.00574075458495188	0.000831064020900732	0.000498344605935204	3.96542152430803e-05	0.0534235667098848	0.0266348350523284	0.00646559910098619	0.00360173512728718	0.0108155654687283	0.0314635100745169	0.00514954401893232	0.000363070346997826	0.0107677989297962	0.0323572383127814	0.00197511924491039	0.000616149756136738	0.0448835333702224	0.00833865493788057	0.0122174916389714	0.000342273624928295	0.025255217086029	0.0439846058077992	0.00273730739855755	0.0403054405869875	0.0515787013289569	0.0408245899812408	0.0137563091757321	0.0024658987521346	0.0533114332004671	0.0421260126817373	0.00725206914863212	0.00232963059680973	0.0704066074751329	0.00312432208534057	0.0120862629034545	0.000208459283721451	0.0433268529550518	0.0382690905568404	0.00556570095221586	0.0025039151955556
GCF_000014865.1_ASM1486v1__v7_	0.0315337815796364	0.0188222997428466	0.032295847124583	0.0108585146988568	0.00340823468828035	0.0380868498177229	0.00717340924977528	0.00305634175800149	0.00106926726648192	0.010492296995955	0.00132806241539339	0.00695011659266445	0.000677663545355049	0.0266969935784773	0.0321041346361077	0.0298184643522431	0.0145552218430882	0.00992490814023215	0.0232000473693459	0.0086973131837839	0.00350450939242716	0.0182133884758425	0.00432432246366609	0.0110843334525523	0.00152272309647155	0.0178729909312338	0.00989530471318643	0.0297541627201756	0.00588648704672287	0.0071941068599976	0.0358583438986331	0.00755208101504627	0.0444881994699154	0.0229376611632369	0.0503327216323359	0.0407272645600479	0.0109909675438869	0.0420271709448439	0.0192183932800527	0.0176117855131578	0.00288299629523182	0.0302133095803482	0.00853427951027406	0.0370168525004888	0.0110189852466253	0.0117372306715257	0.0401012483095044	0.026791102196257	0.00304811764321093
GCF_000014885.1_ASM1488v1__v7_	0.0408039891328305	0.0225870530376159	0.0261134252663836	0.00913715750553829	0.0174120911863205	0.00894445886465443	0.00572517238600593	0.0268963491537015	0.00221034820049521	0.00755607049274443	0.000432867046922432	0.00463916705759992	0.00267783956409733	0.0371185584581466	0.0312609517374716	0.0243610544929639	0.021056634851424	0.00987231439213759	0.011942146166612	0.00724816767337844	0.018372461492405	0.000955892003163664	0.00401818011526964	0.0107096786760712	0.00160081510746531	0.0108948849452382	0.000205676676264912	0.0411272272984531	0.0177843965452274	0.00242839667089651	0.00761966097405106	0.0277845264001388	0.0705819885941466	0.0292353443206752	0.0273571987035523	0.0332950845656806	0.031787379968504	0.00734538364127061	0.0115613936870118	0.0419646065040345	0.00547516361542167	0.020985932978027	0.00242571687278516	0.0499029400674281	0.0259655967103402	0.0067968521972723	0.00709002522253252	0.046894894907459	0.00309436205116841
GCF_000014965.1_ASM1496v1__v7_	0.0153907756967489	0.0212606193190103	0.0580548038041293	0.00712111255487181	0.00133025860121187	0.030847428545681	0.0190755679991973	0.00299477603267079	0.00275389532071222	0.0106590227421427	0.00594882456772321	0.00247333455532151	0.00273557436778154	0.0500691710723933	0.0278424915849105	0.0135003908858664	0.00353678885282628	0.010665200751097	0.0291033723029948	0.0052186640752012	0.000512513734426941	0.0194620962128611	0.0220644752668622	0.00308766761963338	0.00464099279141192	0.0246018204914013	0.0184321596132009	0.00608075621255337	0.000239919418800165	0.0246055326717989	0.0368660948392531	0.00776718596088984	0.0508344730298517	0.0429041007385602	0.0464182592505291	0.0197548402000564	0.00662643338803039	0.0412697708712846	0.0273412247522104	0.00800229228675389	0.0109728796073227	0.0328864457398868	0.0189191459727413	0.01147873079737	0.00207096619119203	0.0311872104312877	0.0477254426297959	0.011780130409291	0.000267918056768537
GCF_000015045.1_ASM1504v1__v7_	0.0177493932734828	0.0193263631071844	0.0550937158256071	0.00736730692941584	0.00478682226006515	0.0322086218887285	0.00796477607108973	0.00471265409138673	0.00112127633162971	0.0123853733315852	0.00654669878445342	0.00305852169843567	0.00518194169415703	0.0487039260414603	0.0257601064893881	0.0154317590436144	0.00299036949245335	0.00995524507202691	0.0276967119588543	0.0064961530676878	0.00247059524281176	0.0163817140473794	0.0144463857502552	0.00751989345660091	0.00270624970104513	0.0286504788249321	0.00880329183092985	0.0146868647819002	0.00100471282709466	0.0186175818162099	0.0445240750489718	0.0100791683545411	0.0434083073482201	0.0359642380577392	0.0548602359745055	0.0257541571057589	0.0124445833724769	0.0465662697139294	0.0122557508854948	0.0162465153088263	0.00801215770542762	0.0374289179977845	0.0098384562092303	0.0219279352769769	0.00720338255654749	0.0277481591122378	0.0231118785518933	0.0262259131514177	0.00217843636864049
GCF_000015105.1_ASM1510v1__v7_	0.063252467346776	0.00972744082204062	0.0246947520848352	0.0306187967795736	0.0191926873628551	0.0108280456748674	0.00718020336049208	0.0188916842326316	0.011418125224231	0.00336636734697811	0.0012120276899302	0.00931543746009637	0.0061881764358211	0.012835543022848	0.0332592135649155	0.0632737668086778	0.0244554319391096	0.00712861978788705	0.00754393279063235	0.0118705113975269	0.0154333387437319	0.000724012594985966	0.00252879513739422	0.0126723767899142	0.00286390567974582	0.00670167721938375	0.000176801581307749	0.0219770857213552	0.00839017629984914	0.00146241842453497	0.00342984422547494	0.0152969470356546	0.0608886809421575	0.0151660296565916	0.0245037590658857	0.0507424422243005	0.0275497310257325	0.012262485106427	0.00784167650958787	0.0264901543852539	0.0064413352339165	0.0153884904577644	0.00226176452055787	0.0472816257364293	0.0255693673907025	0.00469596451905688	0.0110602448126201	0.0424470201356476	0.003520237673613
GCF_000015165.1_ASM1516v1__v7_	0.00529391324000219	0.0189751362641537	0.0648222869289984	0.00856936710349731	0.00107110564834457	0.0342257013664497	0.0146973533607678	0.00189626814488588	0.000433212649497551	0.00815375875830062	0.000555610933425571	0.000767862653429313	0.00025362600541236	0.0531005055993791	0.0249498659677273	0.00565404559215686	0.00352874717501564	0.00882103093454914	0.0330519054095439	0.00456552782615019	0.00232517474906211	0.00801365004025968	0.0305210984924092	0.00213847763585518	0.00146395552802386	0.0427672907394006	0.0087806978929931	0.011690584199609	0.00049300970418661	0.0301828742208816	0.043911365409449	0.00368379163445539	0.0228514621309169	0.0455637068540133	0.0585338011894477	0.018612062121095	0.00460741952705514	0.0517611462155967	0.0446956959702366	0.0106743069501619	0.00295407887853999	0.0672686459911668	0.00549800081297453	0.0125657629089527	0.000503832882850084	0.049198703889429	0.030624315194804	0.00725529397626369	0.00108502506106702
GCF_000015185.1_ASM1518v1__v7_	0.0417642494879621	0.0255940219632897	0.0227094072087742	0.00808236273827662	0.0124477500028614	0.0140764338764934	0.00557610423079991	0.0234569725323641	0.00250836834381041	0.00567851774611655	0.000307944916314015	0.00255377262252924	0.00255180947938813	0.0417281859386899	0.0313729030807344	0.023333605962226	0.0224605884118895	0.0117127462497474	0.0101763549542031	0.00685850411905489	0.021017494679871	0.00131797296862241	0.00351947648456445	0.0103218556042709	0.00123365374459084	0.0144583127825956	0.00118427142941279	0.0408348068484459	0.0077792677718012	0.00334544588941927	0.0250749560383509	0.00987900308653937	0.0736773409070822	0.0302711989610419	0.0229067348649722	0.0312632726681944	0.0253161049487362	0.01313089100921	0.0208328273297669	0.0355663149482271	0.00215071252980531	0.0266147583757051	0.00161667059237739	0.0476471845363792	0.0259107145256937	0.0073880319881911	0.0181822496214079	0.0367891895217668	0.00245653100714383
GCF_000015245.1_ASM1524v1__v7_	0.0286352407822036	0.0269500129097219	0.038507909693601	0.00441519317127079	0.0045875406971659	0.0312090798219258	0.00203128510097021	0.0168096407124733	0.000442815023567884	0.00745408416488311	0.000516751356472311	0.00277067055055993	0.00154433047039326	0.0481890933101606	0.0304304701510428	0.0138277137168581	0.00778156209732084	0.0150814702295749	0.0258058808358621	0.00385935091496244	0.0154271289441426	0.0038729129553143	0.00546603087842166	0.0108678469298795	0.000756937227544807	0.017543248435442	0.00207495318604595	0.0370375774336876	0.000649819484588812	0.00787956835886864	0.0555419967600039	0.00433235337739485	0.0606247167158685	0.0381109518846863	0.0364515717424844	0.0246277911532229	0.00960773578002764	0.0423433812684919	0.0122698928944363	0.0349778921067337	0.00189545085428569	0.0255036878640416	0.00150365606925152	0.0484062967877512	0.0279386710257917	0.00498104458147929	0.0225140871455565	0.033284928605899	0.00208010065039805
GCF_000015285.1_ASM1528v1__v7_	0.0610074530059955	0.0190938689462217	0.00874397970210008	0.0176644784510804	0.0180808113569616	0.00830640617128074	0.00718832570170949	0.023000474432317	0.00227656831839139	0.00542584927915226	0.000434695365416898	0.00724141800499508	0.00658044077405293	0.0297815370542824	0.0289893006206844	0.0365656652361141	0.02080964423864	0.00587834821486311	0.0135534995060262	0.0113517751341624	0.0129965645301763	0.00243309573363941	0.00555383977268027	0.013574583736279	0.00212982717484023	0.00804434328241919	0.00161170066415647	0.0385561983311957	0.00927603500671019	0.00294720846097654	0.0121130734423583	0.0196711155451844	0.0720501347263291	0.0145331279575295	0.0200586125777963	0.0459814623047205	0.0307693286306942	0.0140245985434182	0.0130686925478547	0.0342292290984787	0.00677856821440962	0.018863692576809	0.00391218216903246	0.0467524548176902	0.020500512245449	0.00727971036901674	0.0119155905535236	0.0450629776104894	0.00292849014863745
GCF_000015345.1_ASM1534v1__v7_	0.0610752510694503	0.0116391650159264	0.00858515433370805	0.0233909707006124	0.00711765512836039	0.0155697747294535	0.0153985020039893	0.0106748961031629	0.00299169559274237	0.00727354920387256	8.11688311688314e-05	0.00430742585313234	0.00223964320556162	0.019169055683607	0.0307028444641196	0.049614901976451	0.0359166633471343	0.00898018399726961	0.00283803941024709	0.00985538021650328	0.00705207160335808	0.00677403770185683	0.0111829138143148	0.00560689967409536	0.00312916004584722	0.0300650050298376	0.00637824398978195	0.0200780553987679	0.00134839562836388	0.00668043512643543	0.00526897274255736	0.00703918316115059	0.0928438196656005	0.0147974175738098	0.00994076661440606	0.042700732820347	0.0231231464740068	0.0179930462451734	0.0261987047205443	0.025124629271858	0.0131331974275504	0.0289054506467915	0.00378504094292831	0.0239821448536028	0.0106945052581508	0.0119251810490524	0.0215732559994761	0.0420064549158641	0.00322180468159657
GCF_000015445.1_ASM1544v1__v7_	0.0517581234919324	0.00574688236563657	0.0198164123922981	0.028295511087143	0.0143988249720551	0.00745234427236238	0.0140067058697963	0.013085603660784	0.0022554053774148	0.003358360652162	0.000685254088469644	0.00442152412090038	0.00676814818694619	0.0172159548370563	0.0302272121053969	0.0514844148474794	0.0217047758756763	0.00407758039927215	0.0145305641896051	0.014300376662094	0.0133868307897477	0.00194290320958343	0.00778360797765507	0.0169253628075192	0.00453426594228473	0.0099384180827746	0.00442309921804445	0.0386179334754097	0.00242649499062007	0.00498798782120554	0.00518658430482362	0.0337892842569733	0.0677081177758562	0.0103241207820405	0.0244288164652368	0.0506906678839862	0.0270344291597196	0.00548890873105272	0.0145874843686854	0.0414690898641967	0.0169520894774433	0.00793602685945827	0.012075847169253	0.0376707666832615	0.0117055467835546	0.00631175729582382	0.0132358315972915	0.0534394958530817	0.0030625426028743
GCF_000015505.1_ASM1550v1__v7_	0.0156748901968019	0.0248634075264276	0.0503072860763817	0.00489038918240636	0.000980835792396744	0.0314124595519451	0.014101954310521	0.00325003271427765	0.000831013112176603	0.0120906731899159	0.00126772679227024	0.00116970388168172	0.000352151200362946	0.0436896982598675	0.0286164920988615	0.0155074291462928	0.00659158317151318	0.0131533677587868	0.0274043374618503	0.00652374267799084	0.00408570504280826	0.0125185141856011	0.018352419993192	0.00810564209292094	0.000562487896435683	0.0422850573461198	0.0040566243818565	0.0130532232888277	0.000313259700778392	0.0156557557589495	0.0583357484459857	0.00277697957735873	0.0544101238041623	0.0453101367726563	0.024982592168886	0.0144744038428156	0.00985565443991164	0.054937760737659	0.0263259419890351	0.0161389177059827	0.0033281879654839	0.0652249577979232	0.00426490089506112	0.0121695226938847	0.00246167680871217	0.0297392392606853	0.0405037257834209	0.0115282506399364	0.00208114671000142
GCF_000015545.1_ASM1554v1__v7_	0.00518881207681054	0.0262947759159854	0.0621816274382069	0.00323511082979053	0.000819969355329971	0.0320648467079356	0.0185847573217766	0.0024874127910881	0.000272331154684096	0.00778596700155387	0.000428192013556126	0.000589663835589758	0.000180107660641587	0.0464074638268863	0.0276405382724315	0.00870236997386831	0.00566191218149064	0.0157940912119302	0.0277804647915548	0.00504962516012655	0.00116938628361396	0.0198354160058868	0.0136417940529168	0.00546542207481463	0.00181808214540975	0.0527560360612389	0.00259926461220805	0.0138686192495575	0.000330097981168167	0.0118471196470396	0.0651538149199292	0.00258427189215976	0.0438974935180449	0.049057455813728	0.0391669476262792	0.00990692118896188	0.0101816102227709	0.0589653868043368	0.0212238155762748	0.0164050700045136	0.0016384195726917	0.0659066803785412	0.00534975826006283	0.0120341838860145	0.00250150395350911	0.0176893202534722	0.0558388122272893	0.0044268990005511	0.00153414677154639
GCF_000015565.1_ASM1556v1__v7_	0.0121069048206819	0.0234866499185949	0.051204480582541	0.00449373915850951	0.000843740455517494	0.0334105656718856	0.0155109119668985	0.00209752061062945	0.000565301354827159	0.0124941504541663	0.00136545441971037	0.00163523464185208	0.00192521656997331	0.0497635213604163	0.0279896450066337	0.00547793003085196	0.0102501707892319	0.0135446167707761	0.0249127991574377	0.00844815978441141	0.00271988488084189	0.0151677788820965	0.0204943977352372	0.00276422928353229	0.000632837309579997	0.0454055047728777	0.00624627067906805	0.00920190665845889	0.000169894665307509	0.015622672205505	0.057162889704003	0.00130734199786017	0.0441574997701654	0.0455626123785839	0.0336601545693145	0.0133885449434391	0.00883171882151074	0.0691106964757705	0.0295020240387698	0.00793068240313239	0.0019105414254993	0.0657337301932495	0.0069264007834216	0.00994275818347281	0.00268384718611978	0.0308003703632626	0.0497659351956753	0.00204505146308056	0.00138500894531465
GCF_000015585.1_ASM1558v1__v7_	0.00253853324066049	0.0247144599947152	0.0558196509416681	0.00364177619185542	0.000143613611064528	0.0316678406158595	0.0168333482965197	0.0025454930202811	0.000408906308550826	0.0119588240611284	4.82392667631452e-05	0.00103061661411122	7.6540375047838e-05	0.0498174730736338	0.030305416297682	0.00277045219912731	0.00199053069610851	0.0178058554082659	0.0341083120085695	0.00208223747238386	0.000193657709997579	0.00746494833266409	0.0285637607745456	0.00048214215472942	0.00179970269021671	0.0405860608045609	0.0146047893379832	0.0119070749573505	0.000260249615658437	0.029471118466293	0.0453814275091548	0.00278508720596052	0.0136249265683165	0.0567332701404125	0.0904795482611243	0.010372570563805	0.00193829671669218	0.0519397446125167	0.0301511524543237	0.00419196865093326	0.000221716071389274	0.0604945533477185	0.012082849666441	0.0143699296066623	0.00165655358141846	0.0558972086872333	0.0309132636819694	0.00415885066080142	0.00212811265425576
GCF_000015725.1_ASM1572v1__v7_	0.00266402893467858	0.0269102339891446	0.06644341377796	0.00290132242188818	0.00109228563860056	0.0296487541004633	0.0198340816226941	0.000615476789337985	0	0.0111692544777776	0.000352678435554726	0.00103185971337483	0	0.0570344778244741	0.0286920650553393	0.00128653267385245	0.00242501552600652	0.0189738272060241	0.0308181897127636	0.00202479524517844	0.000559069110374665	0.0131725802479288	0.0259409008309436	0.000942732883415535	0.00136649863315164	0.0435651036946164	0.0067472940803204	0.00998944194512056	0.000202570129157962	0.0239070429483123	0.0593588463435178	0.00120530590964325	0.0278919878058017	0.0489978580238383	0.056560017567351	0.00943379722926383	0.00446263859518607	0.0575997222058401	0.0390083719980416	0.00779501574658806	0.000997941221810529	0.0606116789857696	0.00718970307823539	0.0135812092465451	0.00012554397688518	0.0365617516175606	0.0481777067089124	0.0035467255233765	0.0012179043391171
GCF_000016065.1_ASM1606v1__v7_	0.0269691041482149	0.0243059930216643	0.0387298550696954	0.00726962104300324	0.00882610012412539	0.018223307284767	0.00422753914123994	0.021906322913407	0.00119253004677931	0.00856576668368159	0.000574478527309488	0.00335911782498724	0.00265871944671831	0.0472409176723991	0.0311202179486221	0.0142331712098665	0.0138735398650706	0.0124279964184528	0.0199216392470043	0.00643583239614084	0.0176510917908549	0.00215046965723863	0.00472874277411959	0.0104263307414385	0.00174591739701521	0.0123391163007167	0.000395493462412763	0.0401672903110197	0.0171942846703865	0.00575232708387922	0.0298440578804965	0.0143179433609605	0.0613491679879239	0.0351241351099659	0.0385588504424994	0.0262183738169401	0.0191370357668352	0.0199017148564825	0.0207501602619486	0.0369243975118343	0.00236654824568039	0.0265154466892093	0.00242543369697195	0.0481615356134986	0.0275078417653813	0.00730112190941876	0.017200754866854	0.0356182057144565	0.00297311420760396
GCF_000016185.1_ASM1618v1__v7_	0.00157956042665514	0.0261109628858813	0.063840374724603	0.00287834265399612	8.51281178173153e-05	0.0360532717723393	0.0209953801065147	0.000534863843297111	0	0.00896015455581663	0.000595757738415015	0.000233507342529001	0.000326797385620915	0.0521695118420043	0.0298488305852052	0.00301895306402981	0.000498303667038472	0.0112849454012312	0.0323966917924664	0.0032038832011648	0.000167514013352	0.0116863776274073	0.0302253443542905	0.00113056538034177	0.000187541202270479	0.049553056219197	0.0130848202369764	0.00843827671487883	0	0.0184822536860184	0.0580223807797546	0.00368601022425927	0.0147136123193242	0.0536811684229939	0.0729669534267779	0.00951589034969925	0.00176795718769076	0.0608987457200856	0.0324794906725212	0.00564232768472122	0.00189154924056729	0.0636735633651484	0.00736514932169991	0.0117208766842157	0.00017025623563463	0.0484120069919233	0.035579089903469	0.00431962456663146	0.00162700907224722
GCF_000016285.1_ASM1628v1__v7_	0.00648701317051163	0.0246090474519851	0.0605610643304657	0.00477475949382962	0.00456136081276841	0.0204849758298659	0.0165634957362599	0.00255010489342665	0.000438939873301258	0.0040542350351662	0.000284089410956769	0.0024633574708577	0	0.0453840776921589	0.0289304018488888	0.0145961973034961	0.00373380947243627	0.00777938323085041	0.0313687899766268	0.0076715526323189	0.00421649004888879	0.007296123789501	0.0233000354376104	0.00550931997949441	0.00339697969805058	0.0357968643936729	0.00870392971937722	0.0239611517116236	4.26257459505541e-05	0.0182630104246557	0.04036705529605	0.00961204538192466	0.0684738781244189	0.042240933346077	0.0240385847236346	0.0235809971228305	0.0144397016537299	0.045356433185626	0.017236383388839	0.0316994377419952	0.000971023472431529	0.0457651375877735	0.00276621407367062	0.0233096860191422	0.00374401497365609	0.0276639895325967	0.0174496855145603	0.0369187720811578	0.0028205380364435
GCF_000016325.1_ASM1632v1__v7_	0.0519285497223904	0.0265262959619224	0.0145133930231059	0.00480837111397207	0.00407066994411857	0.0232271540371131	0.00883246129555741	0.0179915486733006	0.0006803854524849	0.00987396772949662	7.28438228438231e-05	0.00269242576654067	0.000311606673296919	0.0458226513372995	0.0304683701049345	0.0187357755443003	0.00534555757216305	0.0125623804935515	0.0287037578154164	0.0056012487479898	0.0125247677140581	0.000782282589584812	0.0147005285080601	0.00844075829125796	0.00232279221527561	0.0222763225621965	0.000672901421929141	0.0362009915556201	0.000579953392467772	0.00643682777802313	0.0568513395284012	0.00570883988335414	0.0713202304602943	0.0337951038779782	0.0237501359651076	0.0303225340577058	0.0247000865525589	0.0109617629236018	0.0230214268006284	0.0333527455033382	0.00287978880377633	0.0351473071306521	0.00267649460712116	0.0388878079035229	0.0188150215156341	0.0103211883939586	0.0186994290403133	0.0415484410710398	0.00333860478332782
GCF_000016345.1_ASM1634v1__v7_	0.0376385393467778	0.0187816561668169	0.0409176325583126	0.0113175543130501	0.013124941342609	0.00990418784772995	0.00534991022828637	0.0223471688760041	0.00366387540805992	0.0072517861151517	4.39831104855736e-05	0.00234541328538515	0.00125913570418452	0.0317855659927363	0.033981921059456	0.0357565243636182	0.0193953399379788	0.0102580946444069	0.0105261843314905	0.0101012195281102	0.0185731509935949	0.00174232274634	0.00422705993967728	0.0136429325854398	0.0010575611262399	0.0172300945728756	0.00397074556555518	0.031984786086068	0.00434232900838988	0.0123980336665815	0.00487765932788214	0.00898193043319555	0.058839841384152	0.026473653043917	0.029090100829991	0.0334961853387375	0.0270754516845225	0.012579709595633	0.0146200430454608	0.0459890429517077	0.00952891788235135	0.0322730624842423	0.00147618436040666	0.0356215273925114	0.0165603282211675	0.00822977762346283	0.017906782339374	0.0411501511738999	0.00332514800675139
GCF_000016405.1_ASM1640v1__v7_	0.00535861156327697	0.0296568350187891	0.0622496745034968	0.000853443681050088	0.00113969740818264	0.0282400935864944	0.0178946649781407	0.000366523884428799	0.000343406593406593	0.00476687690312214	0.0012576818632375	0.000239394606541901	0.000415163195013941	0.0560566977683019	0.0333386119723028	0.00142760294102482	0.00165867213890775	0.0128063974382781	0.0291637568633917	0.00436190214227148	9.3144560357675e-05	0.0127708440615571	0.028261911428698	0.00106344333257081	0.000251961783111698	0.0424034373127183	0.0112965654172114	0.0119142137375141	0	0.0267850361919717	0.0460221371335617	0.00618419552523174	0.0312229554873404	0.0549185987307813	0.0588958605015036	0.0118602695262453	0.00268843681239023	0.0548483966839381	0.0368970048404293	0.00586544718943909	0.000607355199796229	0.0660338480403793	0.00775144208026164	0.0100770564008268	0.000184365781710914	0.0410307227236724	0.0425749015431564	0.00259109710551172	0.00220526801981912
GCF_000016565.1_ASM1656v1__v7_	0.0126581259153149	0.0349470119414729	0.0570453361852345	0.00163844281224142	0.00109946174842478	0.0421161406767065	0.00141050348590168	0.0074152914116973	0.000374531835205993	0.0120559321526787	0	0.00141547860742038	0	0.0532761122196685	0.0285148554402784	0.00736238544718806	0.00339677395782682	0.0155705804217831	0.0291010917103225	0.00188066141319664	0.00100563815780932	0.00330193974663867	0.0259698476260909	0.00476560115244812	0.000374531835205993	0.0321489547812904	0.00135611064162377	0.0288784932313984	0.000526644090766524	0.0118596140073157	0.0644984422104965	0.00139837633767435	0.0501643622214636	0.0529921743792721	0.0469051922737336	0.0119366683545775	0.00317880609972707	0.0469230709662778	0.0175255678956824	0.0254874433303896	0.000578096301928354	0.0478954957389531	0.00264811601352492	0.0273287369518093	0.00953235606784225	0.0327875132519583	0.0273404354223219	0.021646676260902	0.00320061124195607
GCF_000016625.1_ASM1662v1__v7_	0.0738192390632618	0.00821854655200538	0.0216111771906233	0.0370403990741511	0.0136148397498664	0.00719011704345443	0.00674609214545645	0.0230307927672084	0.0216268274185291	0.00655475373547421	0.00285105711662348	0.00987439740404593	0.0280789307503982	0.014484059790944	0.0285031893979596	0.0449198089841647	0.0195495969722898	0.00399822748939775	0.00982659781215537	0.0128500406318063	0.00453408008544849	0.00142602838041249	0.0106746119194945	0.0175215000318575	0.00221647331583523	0.00268540804084884	0.000602999509511223	0.0151646418001475	0.0120541889808606	0.00377831030146264	0.00170642876918577	0.0212225591359066	0.0660818555213138	0.013349607912442	0.0191214331077791	0.0467487915738754	0.0273172951744438	0.00826887560204904	0.00442724124764643	0.0357452293966831	0.0145323420963083	0.00879079743188906	0.0060336500065389	0.0386857568405042	0.0393303264701101	0.0064130616167376	0.00801183852636212	0.0263163059369896	0.00209074534931788
GCF_000016685.1_ASM1668v1__v7_	0.0680338712887088	0.023122963261244	0.00490637970750101	0.0117516983520115	0.0182377751545134	0.012746199405264	0.00959439956857558	0.0146714825064214	0.000697569072362867	0.00676810827093944	0	0.00215075328259618	8.48320325755007e-05	0.0371569779178316	0.0266282228413424	0.0296486247625632	0.0281561103016026	0.0137294973648571	0.00443335347056774	0.00575836686124838	0.0111448812082076	0	0.01952580602312	0.00521773187777966	0.000350030106241008	0.0090592830058476	0.000128700128700129	0.0467715504040568	0.00155625198498193	0.00141082923870472	0.00131562256512612	0.0141274678664591	0.0851756863641173	0.0225421483823741	0.0164174082851595	0.033247551975263	0.0435206712709566	0.00362452769892846	0.0344199962149557	0.0200184081453162	0.00212108034765656	0.017865644491722	0.000433321360287652	0.0528014810553823	0.0382035607039481	0.0045403356740765	0.0165919086953287	0.0340578540697744	0.00374650516591321
GCF_000016725.1_ASM1672v1__v7_	0.00467331409469789	0.025593782279796	0.05355517459799	0.00399240375492505	0.000371571143711831	0.032671956202718	0.018181200781875	0.000430379647865834	0.000694444444444444	0.0125173245556852	0.000497557668890367	0.0014275949985928	0.000556311997437722	0.0535617076909714	0.0275782821886435	0.00322043037734712	0.000283738660263051	0.0071633390132724	0.0310282303965274	0.00694228921134449	0.000142972894497285	0.0107594846660982	0.0314995135087769	0.00126997914438607	0.000753814009331289	0.0557492455849415	0.0142338759611543	0.00590064087653032	0.000857890395130891	0.0348454837667586	0.0420816548524651	0.0032546789694714	0.0296907445255401	0.0443759900371597	0.0574625899114214	0.0206515254381943	0.00361259921957493	0.0506366507368293	0.0468244150558369	0.00497297283775284	0.00229970678662144	0.0643059588486526	0.00789713142468674	0.00915996648470774	0.000142972894497285	0.0424141980751855	0.0379218653031465	0.00647832853150309	0.00112937194956079
GCF_000016745.1_ASM1674v1__v7_	0.0337659067270605	0.0151935099686228	0.0450605401729637	0.0100704436544718	0.00783003646872411	0.0301622184812001	0.00852885079523547	0.00707497473917378	0.00497405479567445	0.0079848035544467	0.00890984446829705	0.00397161328424634	0.0133971255945345	0.0365717484591849	0.0269269682477395	0.0208883993268641	0.00410881207407443	0.0071444847185514	0.0249808778289022	0.00732417961438306	0.00331990943333683	0.0113123079647864	0.015545575243586	0.00893456254446982	0.00346541662881879	0.015950864013318	0.0107035180264414	0.0136736636710457	0.00127439660302762	0.0215186417950758	0.032709326796641	0.0193638093055267	0.0595070983800043	0.0330523007516777	0.0446061051179568	0.0268716123544146	0.0184525371378358	0.0358746922221793	0.0140115863156285	0.0181078437392924	0.00936437354030053	0.0327228839879972	0.0157758181836523	0.0193180550863024	0.0162238137026225	0.0237620735135783	0.0200886188021666	0.0207117339350602	0.00245503654650171
GCF_000016765.1_ASM1676v1__v7_	0.00209026896505674	0.0224400656799491	0.0623744635682743	0.00638665477472244	0.000766283524904213	0.0365350083944199	0.0108644410203026	0.00110772045330487	0	0.008006664601217	0.000812071070691759	0	0.00012357828868914	0.0554119000568264	0.0279383639456713	0.00117764665516921	0.000251788656272847	0.0105052985999316	0.0343614201986048	0.00421431146661277	0	0.0122633175128953	0.0279979841231079	0.000843802904749175	0.00153256704980843	0.0528708705262002	0.0090286084586536	0.00961837029317998	7.75193798449613e-05	0.0382131009828479	0.0427182720621233	0.0035681123653373	0.0235383851807416	0.0548975745060883	0.0657475917866897	0.0104937888384845	0.00213122010542339	0.0546178920461545	0.0397311675055298	0.00499989991429487	0.00113880489514141	0.0751729793892911	0.00659482605133606	0.00565564348770014	0.000105652403592182	0.0574568776673508	0.0221350050772301	0.00523727232780629	0.00288297546407393
GCF_000016845.1_ASM1684v1__v7_	0.00621686695571644	0.0225712254234162	0.0639307315753665	0.00825167652327505	0.000518508904259549	0.0271014962579614	0.0216071392279861	0.00177685116387087	0.000496215013066902	0.00391140561173732	0.000221825396825397	0.000659708627442618	0.000199966010672649	0.0508591295706387	0.0288687191878626	0.00954846268820164	0.0020330898303009	0.00756709075127422	0.0321933244577655	0.00756353958059229	0.00128827831600214	0.00450867169036705	0.0301067605408902	0.00553118237894802	0.000420818772247043	0.0439941234368224	0.00228429815012142	0.0202302016068013	0.000117029502736141	0.0248574445908065	0.0363599043606682	0.0152806651131551	0.0753876679920869	0.0426194100019377	0.019297073460528	0.0197909313811955	0.0153239409001141	0.0365030378248514	0.0200563968409467	0.0297133174005144	0.0022409399770824	0.0540043521590574	0.000869088996691531	0.0226943482456094	0.00155449596382576	0.0331627714718259	0.0198229252960128	0.033595343088859	0.00265239641556541
GCF_000016885.1_ASM1688v1__v7_	0.0554953582352837	0.0265191591476598	0.0198471332053163	0.00823855628424273	0.00801476715667689	0.0171016222817548	0.00499226505397544	0.0230072373955265	0.000826920084474287	0.010442957174946	0	0.00389868932056529	0.000122138991921891	0.0393510318739452	0.0310510460643188	0.0271342263895214	0.020937607061819	0.00916679263296223	0.0123641729767089	0.00837161122610649	0.0203171970185277	0.000513855260910672	0.00283001913789518	0.0101636069385391	0.00153771768293741	0.0133035838552403	7.72499034376207e-05	0.0412657078622189	0.0251072602338222	0.00044885011685208	0.00607388880753161	0.0174105721095147	0.0668116096007621	0.0393732196099676	0.0296922186847235	0.03540757207188	0.0213632410815681	0.01576007749368	0.0107133791127294	0.0417412446951341	0.00111487235459252	0.0251403061825543	0.00151406772322473	0.0476010866838658	0.0264802397136706	0.00619114516183871	0.0143957251513166	0.0351898871652768	0.00333806300675478
GCF_000017145.1_ASM1714v1__v7_	0.00675108531444341	0.0250434009053883	0.0657316658056124	0.00521868583947815	0.00120155460960278	0.0246264461092304	0.0231621340275301	0.00172103984627901	0.000494331955070127	0.0047631092892849	0.00117654776032535	0.000736348611403355	0.000861353118694997	0.0540065858813797	0.0311507189305688	0.00872532027697757	0.00183941838435224	0.00976399224543746	0.0297238332780431	0.00521974618291901	0.00121712988953458	0.00634454517654736	0.0298786821422343	0.00320506625505082	0.000840376327069454	0.0397589498779556	0.00508477773704593	0.0141053069772516	0.000495836187227302	0.0309497380526344	0.0301378439744758	0.0120647190880367	0.0543790980501754	0.048672261946541	0.0378958783485497	0.0161845685981162	0.0112268942291189	0.0433089973259932	0.0295172877491692	0.0202535583716766	0.00283671435111496	0.0610196949962101	0.00309992271130327	0.0143629316629196	0.00394793550208648	0.0480493025213342	0.019785071816867	0.0185742238934678	0.00160936805452181
GCF_000017245.1_ASM1724v1__v7_	0.064815610014977	0.0238761601559253	0.00602859562736784	0.0123615337634422	0.012382571144115	0.0193955364420649	0.0118905804703495	0.0115834237754992	0.000359033027495447	0.00697524660314383	0	0.00350809191819139	0.00166736205976374	0.0337553827967195	0.0271488278858835	0.0314981942562785	0.0251718934038761	0.00992325873983068	0.0091185403062904	0.00897336309029145	0.00557669111798819	0.000478371381754758	0.021695284611298	0.00779443224444601	0.00299385507656379	0.0157707410220025	0.00112248886677583	0.0373665336857835	0.00321015859363243	0.00109540781125319	0.00793255434468416	0.00902637109408823	0.0900047585482233	0.0256031185498476	0.0100499198727729	0.0322125135656634	0.0313304318357998	0.0131183575367175	0.0305144471860794	0.0212355520572021	0.0035913056713883	0.0287000565006703	0.00224101743675659	0.0427280468541956	0.0304764624494165	0.00903471486277118	0.0202195012182634	0.0301494530983546	0.00353494315135849
GCF_000017265.1_ASM1726v1__v7_	0.00209589474493605	0.0263832014838304	0.0614323894156518	0.0012961880655079	0.000611883476814561	0.0291836296454852	0.0173604053669895	0.000581425232455662	0.000207279930250304	0.00727604842134307	0.000528494843611145	0.000994445118769524	0.000230802650157489	0.0542922859617569	0.026149169990044	0.00198623129937938	0.00274148126096777	0.0138692124293156	0.0339894173971461	0.00121042747570899	0.00053784189213289	0.0142684315534171	0.0291239926239651	0.00136803506429541	0.00106168173152524	0.0487966609661087	0.0147631234764196	0.00679876445324212	0.000576843939545825	0.0258632189449628	0.0567434549564029	0.0023657980695362	0.0294369641976051	0.0567258043788171	0.0627016954897053	0.0069822798879812	0.0013752511436829	0.0629923866801301	0.035798188427435	0.00611564103026041	0.00217947779715622	0.0695617970857586	0.00666122432722466	0.00423023899742259	0.000627948793600182	0.0441716551329337	0.0390229670049913	0.00239923992813443	0.000508370286026706
GCF_000017285.1_ASM1728v1__v7_	0.0503067577034874	0.0229537809330971	0.0173008440910321	0.0108549240115671	0.0104971640156274	0.00421875228053316	0.00757494958310127	0.0303980517281475	0.00119873658100773	0.0050897341076553	0.00012619793874812	0.0048595621372231	0.00199274846319827	0.0344498536024652	0.0307545378405745	0.0270826202745031	0.0205541627447134	0.0104154636298519	0.0118509631214696	0.00639818200941594	0.0144996776996653	0.000501273137783741	0.0032643699588686	0.0147362894476252	0.00253742634416968	0.0114236853735473	0.000518820988455484	0.0431328776367609	0.0179040064153181	0.000952700531342401	0.00517533682779802	0.0211243050161972	0.0683569659294378	0.0231109925334908	0.0264387047057748	0.0425530673963449	0.0301168944528325	0.00731822274523635	0.0182278093937365	0.0410545497437643	0.00429369458351728	0.0204442505568969	0.00445364025519061	0.0477448679601304	0.0226614818132736	0.00614169188924108	0.0116534621333057	0.0510347676867621	0.00302386302878396
GCF_000017405.1_ASM1740v1__v7_	0.00551539049464099	0.0221114425186441	0.0647997611544772	0.00837185374448928	0.000856945964672405	0.0262497151222451	0.0207720959379215	0.00299519419601426	0.000420024536876426	0.00391959157103199	0.00015255530129672	0.000531937823536385	7.627765064836e-05	0.0515360754977268	0.0286467351350939	0.00925554525464452	0.000832481700085767	0.00782446799793295	0.0332137444770264	0.00705216723841632	0.00357358556084827	0.00244472520782877	0.028703183255217	0.00695368002080577	0.00082115660781782	0.0372546344143893	0.00183564595946064	0.0272282506069115	0.00103710471807248	0.0284665346327498	0.0336796858435845	0.0136743637230434	0.0729545564660656	0.043672576945797	0.0205383087870633	0.020456079287826	0.0197047109560975	0.0281372020463301	0.0144999805315624	0.0392489715906727	0.00183434553144631	0.0503247685115396	0.000474450904384512	0.0272383315378412	0.00289954186782578	0.0324054964617331	0.0149222213349862	0.0381740558524591	0.00273446891593642
GCF_000017465.2_ASM1746v2__v7_	0.0661519121047239	0.0213300805213479	0.0356249558686998	0.0182841693539374	0.0109920999308924	0.0103442121822799	0.00964933220382961	0.0160252945204419	0.0132613056877456	0.0210730391227175	0.00461031047179826	0.00521798852280892	0.0212892752691987	0.0418664978719987	0.0261995502413484	0.0130761494643718	0.0171193906756251	0.00742542461006068	0.00547872804206508	0.00668149750757752	0.0113065957870095	0.00211040501600193	0.00831337205801818	0.0131548818448811	0.00160548825066471	0.0159915613676593	8.31531681357057e-05	0.00800673701121192	0.0141125794914275	0.00801586752108907	0.0055903866188389	0.0299487645543221	0.0397792627849941	0.0294194186219981	0.0624894795740775	0.0314871741107365	0.0224249913729968	0.014262176827498	0.0169095329191928	0.0262945856674671	0.011130655989794	0.035088439367762	0.00222581448439256	0.0203367305206103	0.0247120998139859	0.0332022337864538	0.0139898069203963	0.0170925348941491	0.00345810716879658
GCF_000017505.1_ASM1750v1__v7_	0.000106996403957093	0.0217848260875673	0.067126828882901	0.000438126571152295	0	0.0227603607899848	0.0266088891655176	0.000303914450395021	0.000660567575056322	0.0109514013636802	0.00168847554705569	5.96943648519579e-05	0	0.0554037508314961	0.0248853523261435	0.000269602005490077	0.000142171629397907	0.0141240631868041	0.0343738223540303	0.000240853785141813	0.000285321945938683	0.0161347844330083	0.031466041594512	0.000984122595020822	0.000685286215840538	0.0476797387587642	0.0188970827185067	0.0015618596268131	0	0.0543384812802677	0.0258637006144601	0.000345807605460872	0.00329901830062167	0.0488417657846825	0.09069483628739	0.00654395966537616	0.000537012231195436	0.0452761267875472	0.056846856258493	0.00154159888199345	0.00169747604463478	0.0659113098120525	0.0154229360573432	0.00483870707720577	0.00145424566941317	0.046799719933673	0.0424025352296511	0.000831602791070891	0.00010495382031906
GCF_000017565.1_ASM1756v1__v7_	0.00830473365089779	0.0222597220129313	0.0638513913013027	0.00698250478804535	0.00308581690866468	0.0196890527870735	0.0297984694703766	0.00139681123708714	0.000383141762452107	0.00799395553591686	0.000894601869911339	0.000150746660394788	0.000975138426280711	0.0492261517959985	0.0305616371223916	0.00734642879365736	0.000751214965167652	0.00818890947841549	0.0327915796789658	0.00755237218982811	9.7823428711176e-05	0.00946893953196966	0.0276079670288112	0.00392747645165833	0.000325348852848247	0.0424987154502033	0.00712550528239274	0.0133080482491089	0.000122762247225767	0.0351210964991934	0.028225880022337	0.0157623982294182	0.0534964486492388	0.0461527521174448	0.0425571471554412	0.0171846361772378	0.00630244327939875	0.0407729124496301	0.0426501151645396	0.00928613680157151	0.00141965533137433	0.0618745588898267	0.00283937640817229	0.0129788837971244	0.00226232874273576	0.037838234681197	0.0348074104888087	0.0120929267643468	0.00192193002326435
GCF_000017585.1_ASM1758v1__v7_	0.102404696374536	0.0082937142576959	0.00907199727394086	0.0356344833691159	0.0255315060630384	0.00373042447529449	0.00399072896785345	0.0157227738211177	0.0173141569264232	0.0132437205848917	0.00206862471956202	0.0113436597829091	0.0215639296036468	0.0178948596503242	0.0248301533881952	0.045666253469789	0.0190872144869763	0.00485451231978686	0.000445353398130753	0.00920295292129667	0.00983782044248012	0.00153676815944474	0.00791011969187112	0.0128942066797061	0.00328807289389504	0.00561443954322528	0	0.00913102856124812	0.00331596329545764	0.0021122790852721	0.00111677328628645	0.0331839666864381	0.0761470124790758	0.0160587192256694	0.0207073522907999	0.0494315782459569	0.0332529205069974	0.00842651015406701	0.0101162132900094	0.0272898546088428	0.0234209552500905	0.0173481097843747	0.000614108399701345	0.0274779608334818	0.0333546691710833	0.00969990717860356	0.0067114535832456	0.0315634354704822	0.00287494419574533
GCF_000017645.1_ASM1764v1__v7_	0.00111668527296274	0.0235265006875303	0.0648538860709755	0.00429892820090589	0	0.0373219273561579	0.0125230518631482	0.00234616706080901	0.000572373527724342	0.00577676096630255	0.000390399702316351	0.000151850020092115	0	0.0553637601778674	0.0226962023260257	0.00216881922659003	0.000637944711751995	0.0104874672075443	0.0328928485189448	0.00384820464877211	0.000930230278778567	0.0199900572922926	0.0244458476682298	0.0013536477198717	0.000426634917091441	0.0515850030285991	0.00658503385582425	0.009700085214215	0	0.0343505339562744	0.0419270120845944	0.00505932108603815	0.0250461441051809	0.0484718700899341	0.0635597864678433	0.0129865724017853	0.00143900375470644	0.0637461382787417	0.0363696458833129	0.00649947893841782	0.00155879198751171	0.0724150700588331	0.00376969799081366	0.00922051362217175	0.000554355583774695	0.0316197412971152	0.0539121029610549	0.00363894343174755	0
GCF_000017705.1_ASM1770v1__v7_	0.040465468372501	0.0288252835943427	0.0241212184265431	0.00283493914285794	0.0114967576024351	0.00348421211078425	0.0045026712090663	0.0334040310215334	0.000702827073091661	0.00596413760504171	0.000802401765283884	0.00291356546474112	0.000527184747869302	0.0461483519216449	0.0325451393910647	0.0129054344756877	0.0275581099832116	0.0155028081738333	0.0127967624217122	0.00389311759239987	0.020730576367153	0.00169899853609827	0.00259278527720562	0.0109346634178654	0.00256137618057801	0.0142130328824772	0.000129500129500129	0.0407041991215122	0.034372832426756	0.00255083882824802	0.00723886890707348	0.0217986785667544	0.067784868008751	0.0381193886946919	0.0312819791833297	0.0234360436210035	0.0335307656051667	0.00456855954042668	0.015098389461682	0.0440766558457013	0.00170900533918951	0.0261718161056571	0.00110883041566158	0.0502390240735112	0.0331585027525967	0.0023494167149159	0.0098120049744611	0.0424275153408217	0.00310500739884545
GCF_000018025.1_ASM1802v1__v7_	0.0355622677313205	0.0233389239942096	0.0284204740258426	0.00876814624705111	0.0132814967370918	0.0105562011399488	0.00497970091050994	0.0242065753996218	0.00309868520740985	0.00692908602866816	0.00187312794663607	0.00656027595031828	0.00511997780058982	0.036502860108677	0.0312393901463779	0.0228069647088215	0.0202773704406681	0.00967335996910682	0.0203764497406514	0.0080493448603838	0.0120578763192237	0.00283003992813199	0.00679425301374237	0.0131083458643486	0.00216780825620107	0.0100789123618955	0.000950305647189208	0.038408013389074	0.0124745746817222	0.00782649180254095	0.0139376058003098	0.0251075382483965	0.0598782084658106	0.0224287044051007	0.0377067205284138	0.0378209347191607	0.0250057495204957	0.0143590456504467	0.0146451280852237	0.0418754831595205	0.00493615552714884	0.0196063806011794	0.00410453263726521	0.0475997792859702	0.0209012795009291	0.00992635609528071	0.00987046837752342	0.0430874095679151	0.00310743664713174
GCF_000018085.1_ASM1808v1__v7_	0.0477409731020601	0.026716245303429	0.0195603435688874	0.00545786642314251	0.0024825755701141	0.0298648846923454	0.00563243506628906	0.0155010747595623	0.000690943014312579	0.00976396028096342	0.000725885428469682	0.00185122989209628	0.000265069070914194	0.0494650309609347	0.0297720291134684	0.0156167908138841	0.00809835557249433	0.0136898728475832	0.0257762769199848	0.00475420065241485	0.0116538838836204	0.000517621661238683	0.0162513319717246	0.00796591736208204	0.00173572838868901	0.0212867139687919	0.00106028231028231	0.037384545412786	0.00107715452973878	0.00372551847450031	0.0594245610570203	0.00544304410542321	0.070103891687404	0.0374386348149357	0.0256420061603944	0.0250599480438596	0.0201685129912982	0.0170764085836423	0.0201931086843832	0.0348735048258431	0.00187047886486271	0.0399559578236641	0.0035563959204768	0.0342105866557381	0.0175101235046158	0.0101588672948533	0.0191854766887865	0.043896597279941	0.00332946677532801
GCF_000018145.1_ASM1814v1__v7_	0.00794322777410797	0.0270077316989522	0.0571626827540538	0.00376227490390354	0.00293747535958766	0.0318558054334606	0.0150465686617946	0.00031950214011851	0.000615763546798029	0.00843770475680112	0.000451230397252226	0.000606256628145496	0.000307881773399015	0.0514455046721098	0.0341654286167342	0.00372627142605759	0.00440815890628568	0.00803256669632627	0.0305729988618948	0.00822425924637389	0.00114542456374718	0.0148621653516093	0.0236522473429212	0.00117724171601096	0.000428234483010778	0.0425320567970501	0.0158119802785657	0.00800793444015654	0.000159373792497473	0.0232369791683724	0.0459980056950392	0.00439957328018833	0.0398974853295777	0.0513718482505463	0.0554524296265212	0.016680439186618	0.00752501149312521	0.0444207880103566	0.0396784783299182	0.00670717647934698	0.00268791200930017	0.0623516719076534	0.0111653048032591	0.0093054364217347	0.000352020191478111	0.0394963914461732	0.0398012105852916	0.00471677671181085	0.00222295039691181
GCF_000018205.1_ASM1820v1__v7_	0.0709129304771657	0.00861330987484589	0.0247368668978906	0.0362070897980678	0.0123133321640067	0.00657201939687337	0.00852343727965004	0.023469900748252	0.0206705119588954	0.00735807740681105	0.00396362042433354	0.00960823782467546	0.0320783290211128	0.0126160603009342	0.0270125693790642	0.0440454930713222	0.0180617215682469	0.00427448610596233	0.00993377246421613	0.0132508666661094	0.00614618081951766	0.00155074038739295	0.0078400714521715	0.017118607178272	0.00209876658320211	0.00235051832066276	0.000782817228586499	0.0156250947815587	0.0122311706894156	0.0026563546664918	0.00132558115983281	0.0221441713728571	0.0677563351580675	0.0111987768296262	0.0185868716460252	0.0478082476659095	0.0274270085592746	0.00717370704553148	0.00575704673669871	0.0335264832575482	0.0172117290406797	0.00762374645487226	0.00438192645004705	0.0387522178730676	0.0343284509680532	0.00646799838884352	0.00974085624120319	0.0297541807514263	0.00220533533236415
GCF_000018285.1_ASM1828v1__v7_	0.0365620401531083	0.0248238830358284	0.0292577060001426	0.00748909001444392	0.0151290556341077	0.00593029295034758	0.0051014983289653	0.0316038775294742	0.00159651630006814	0.00724829891875	0	0.00391553912894232	0.00106278648170915	0.0426706687562601	0.0318302563732225	0.020050113427663	0.018393434385399	0.010781684619492	0.013049995799654	0.00612965037782781	0.0206633085419015	0.000651873190902477	0.00400438229098699	0.00910710720273652	0.00101482171089765	0.0127943649989688	0.000145687645687646	0.0425928516719953	0.0231143700158298	0.00165812309871393	0.00683645962002392	0.0245511567845933	0.0707697841202667	0.0313639653410959	0.0276616545942506	0.0315909472224717	0.0283540353721016	0.00575362997898703	0.0130074744019286	0.0499928155466122	0.00368654266472345	0.0198899083215341	0.00244744624054163	0.0512171295545803	0.0272348875934435	0.00395724293516144	0.00775464797221689	0.0487317166719192	0.00306432688561265
GCF_000018405.1_ASM1840v1__v7_	0.0223627647849142	0.0232647205465228	0.0549790863048377	0.00535763810577398	0.00416100717871831	0.0364899713503596	0.0141011047338187	0.00120555347882911	0.00170895326383462	0.0111908821457895	0.00402392942642177	0.00194054688549722	0.00441046430155441	0.0381613525562212	0.028729747149259	0.0232111825076248	0.00131616442274011	0.0099455311565328	0.0281169479220099	0.00643995677319606	0.000720316681617822	0.0217229872011024	0.0180158139011947	0.00186793189493206	0.00197550052826092	0.0144058585730299	0.0267391829032713	0.00507279639505013	0.000304213231770911	0.00867903892134779	0.0505167072169741	0.010405217705709	0.041902415694112	0.0450100398724633	0.0518590219430425	0.0209167660293834	0.00828863480954642	0.0595516021742044	0.0201546212300934	0.00566904686309845	0.00601545016347943	0.0493243431052536	0.0109481947951234	0.0127905816551911	0.00538506883850445	0.018391005957258	0.0507107415724826	0.0116143126709082	0.00130019633783327
GCF_000018545.1_ASM1854v1__v7_	0.00562189354200446	0.0244582522129657	0.06707637199919	0.00480723882160413	0.00113419666060785	0.0257085802580089	0.0229568807261311	0.000808498079229386	0.00110883671123647	0.00519708267534452	0.00128419520363128	0.000487725818899914	0.000573603707386891	0.0549326436752816	0.0287758868589696	0.00535103796499723	0.00253814174586996	0.00966604164876445	0.029657730122032	0.00527855085719511	0.000688768665399005	0.00463568574056958	0.0344104442088703	0.0010995866855633	0.00066145434610686	0.0414186422283023	0.00691454104046336	0.0125374309509391	0.000596901866752893	0.0320387205678095	0.0339369645979291	0.00821117881193902	0.0469650427163197	0.0528133500326452	0.0432712651438204	0.0138706770155634	0.00890999106783847	0.0473725599659113	0.0336832989432553	0.0163924220081884	0.00270270215284749	0.0615576805285865	0.00292106135413531	0.0142294842474159	0.00244907828769793	0.0520706203573555	0.0211825657003364	0.0137658311486718	0.00230097287259006
GCF_000018665.1_ASM1866v1__v7_	0.00441495808192492	0.0254633961065931	0.0629944123113913	0.00211158905238068	0.00131429562556619	0.0301752197562737	0.017064296173344	0.00266400494396987	0.000407173360273707	0.00682915977400887	0.000383584625626071	0.000195495064743658	0.000534618822867459	0.0499390545353601	0.0297368244423423	0.00533136828267196	0.00624198608272813	0.0160511053072326	0.0304941332252931	0.00413861993010016	0.000484765476213824	0.0210424001072429	0.010913794446393	0.0074401008768852	0.00040263936457421	0.0484980305407977	0.00325450239484482	0.0152331298075098	9.76354381947849e-05	0.00948580863504075	0.070906885065435	0.00164704343487265	0.0534593193724346	0.0472929065493063	0.0314011844143767	0.0113373529365605	0.0105348831943518	0.0604774492019271	0.0134589521484144	0.0243004465547715	0.00250904613244122	0.0670898724780233	0.00102415883773829	0.0137829136559686	0.00232333442226891	0.0237064251097402	0.0489281712439496	0.00735577013694143	0.0016145811920984
GCF_000019145.1_ASM1914v1__v7_	0.000645843843542649	0.0279558880454054	0.0683573760812056	0.00188061117546088	0	0.0371546533710127	0.0130135576303725	0.000196656833824975	0.000196656833824975	0.0067240496775525	0	7.70712909441233e-05	9.6200096200096e-05	0.0583063912382567	0.0266091215907547	0.00230890962983544	0.00786723446250824	0.0152010577272951	0.0242862218661424	0.00055950130242841	0.000349724703581492	0.0122844309074787	0.0328136906318154	0.0018458242830899	0.000285369194829511	0.0450356442749917	0.00672142799407955	0.0123585334353215	0.00101120919012679	0.0137466486934341	0.067007084632344	0.00114559771865162	0.0525341721018065	0.0575951551295103	0.037236631926425	0.00682527256425079	0.000111524588179125	0.068899227498991	0.0209077965239049	0.0134209930278801	0.000140806153914168	0.065834059525132	0.00155645155138256	0.0120679038845296	4.89835904971835e-05	0.0500591364481452	0.0299214296638537	0.00712869400717728	0.00207578401970614
GCF_000019185.1_ASM1918v1__v7_	0.0357364308525832	0.022776203082412	0.0286662418612761	0.00934055590818074	0.0151146991365168	0.00806916083416045	0.00631331294129084	0.0278738466646601	0.00179016572334126	0.00707499420854479	0.000644980961723044	0.00401673652181296	0.00248358217687639	0.0398682491602605	0.0307530425294285	0.0218668348999607	0.0181363697739255	0.0109508022234092	0.0141203347332729	0.00668129401043405	0.0186231431582553	0.00111903886624561	0.00531006145990511	0.0101723092027111	0.00164026855001286	0.0117678766175381	0.000274235568353215	0.0417561402007293	0.0204577019969037	0.00245027108378036	0.00757874174372414	0.0256991724530396	0.0671904695786424	0.0283470560017437	0.0298415071306547	0.0337029693451453	0.0274367481649485	0.00754806600593048	0.0136804815920782	0.0472200745150142	0.00459743781853308	0.0212419883367043	0.00280819147888664	0.0494988859518298	0.0270132876130711	0.00685441603020923	0.00914220466269556	0.0446931320758352	0.00297082514030392
GCF_000019205.1_ASM1920v1__v7_	0.0931016533236297	0.00734729986757392	0.0115158306127939	0.0350072228280508	0.0175989820513708	0.0040402589110707	0.00173879586615017	0.0242052583387842	0.0255864464465487	0.00724233831377929	0.00125713112269718	0.0193318068117456	0.0215723351250807	0.0181726893816024	0.0255126897691686	0.040744288976362	0.0230113381779755	0.00233752231164286	0.0015463521704746	0.0120682241752299	0.0154675118813101	8.96539358077823e-05	0.00140414472020256	0.0141837583053987	5.58222619180529e-05	0.00240131294767713	0	0.0104933846811153	0.00871095143615125	0.00154387950358258	0.000167466785754158	0.0239521620595946	0.0853010818377679	0.00522000628126955	0.0156006809036032	0.0534256991732815	0.0313747776392958	0.00203554740370074	0.00462869965760348	0.0436361932943983	0.0132131623304298	0.0105518548242058	0.00353443624857757	0.0402287145844936	0.031253177612729	0.00141647706105531	0.00817851743678738	0.0397431867144003	0.00371327088184588
GCF_000019225.1_ASM1922v1__v7_	0.0420659038062825	0.0214382612539089	0.0310368300976334	0.00968703502941361	0.00218417797618742	0.03491300570497	0.00469183658441425	0.0139315071067916	0.000657515209251541	0.00716924842650218	0.000344849055503531	0.00317307634682683	0.00125475656540715	0.0367617982521036	0.0274860227512595	0.0235948408661057	0.0123788057565007	0.0130083523694604	0.0201041469293243	0.00495882239811173	0.00740430305037463	0.0085320794095688	0.0111164376391798	0.00679519653401484	0.000408662170649105	0.0270430645786113	0.000794846917405246	0.0283852140539697	0.000160819364680431	0.00812508657529468	0.0456178849781752	0.00415624099030713	0.0612744339615345	0.0323861415266957	0.0315113203721883	0.033123526243182	0.0120111723100561	0.0328931460408702	0.0210753963865617	0.031375338073149	0.00238783233872829	0.0300692754467055	0.00413876292498949	0.0419662797543575	0.0213684156165416	0.00876318772229942	0.0319717650165553	0.0316585480398696	0.00285366474576108
GCF_000019285.1_ASM1928v1__v7_	0.0643181395670544	0.0144379495958437	0.0271093441433233	0.0290798905238979	0.017281170731437	0.000369845524288488	0.00157667916601991	0.0296420751265653	0.0236718744995683	0.0044474710050522	0.00105040581558641	0.00623146887643114	0.016060056154862	0.0198230620484516	0.0305265197189539	0.0322484509442078	0.0206056096165522	0.00378663285566135	0.00866872167117128	0.0114524005162698	0.0137061899150027	0.000155038759689923	0.00222125118996548	0.0144096572357275	0.000409564959435234	0.00128977423524749	0	0.0169317354564102	0.0164074240980728	9.40955069395433e-05	0.00189463768520239	0.0276356737579669	0.063608127721305	0.0087341467530464	0.0320966568722306	0.0523772893278421	0.0208880863695808	0.000640493384120189	0.00692815046702929	0.0552391996603924	0.00722404494230605	0.0100202508168463	0.00304166225636073	0.0498957463582881	0.0314884047658546	0.00352110025858345	0.00897720291372261	0.0482093786494348	0.00310795426012447
GCF_000019365.1_ASM1936v1__v7_	0.000464002995675412	0.0201429485377594	0.0543965356271693	0.00119181010904381	9.79993803026827e-05	0.0297482394854239	0.0205184934997074	0.000669986559841828	0.00040781712046986	0.0077518390647479	0.000500663694390891	4.62877244954636e-05	0	0.0502437059912061	0.0244685665612774	0.000366001320678754	0.00154879220427419	0.0124901639897703	0.031039501931055	0.00231373899309228	0.00021278789099563	0.0147418742448415	0.035732657904273	0.000147986605165925	0.000487588146422958	0.0509204435197552	0.0204352491472175	0.00347692159958975	0	0.0387989221715744	0.0427868917120421	0.00388279469514612	0.00674720786239224	0.0525412213067467	0.069971654085405	0.00806338420183689	0.000940348150406033	0.0666303342785602	0.0527037081442369	0.0023428141826192	0.00149210182962214	0.0702589585537662	0.0154995085281801	0.00517621885617615	0.00022877333764767	0.045937582253789	0.041615783347324	0.00224450366821195	0.000472404883440406
GCF_000019405.1_ASM1940v1__v7_	0.0626726178603517	0.0159438581714723	0.009532479779366	0.0201515361111471	0.0216543661753736	0.00733228513242931	0.00623239110460087	0.0197719843636785	0.0016879121044552	0.00301673108127508	0	0.0072440189768936	0.00108423400240721	0.0176996115595413	0.027767496724909	0.0498318541765872	0.0287488248401444	0.00818392229507638	0.00642195890849147	0.0106521885073366	0.012606764687317	0.000977552859458937	0.0126793008584343	0.00939955289295154	0.00196368350116996	0.00676656816260509	0.000410055860892508	0.0465238649048734	0.00675485458256681	0.000858201321291801	0.00291050147564007	0.0115683842911066	0.0820404555836184	0.0174689794343879	0.0181424785650794	0.0401270603574405	0.0356172487859168	0.00633520319287669	0.0171537269692319	0.0320864106900825	0.0141747446103528	0.00951610006986733	0.00353949640040139	0.0486062316960411	0.0334908545850043	0.00692709800778738	0.0124327662443308	0.0382052400945902	0.00331014149859173
GCF_000019525.1_ASM1952v1__v7_	0.0389559914655425	0.0224961641955602	0.0248236230188844	0.0102803808059919	0.0139295426789256	0.00960332728288725	0.00572333193844546	0.0255953563765449	0.00374861396653033	0.00763013825731958	0.00110777583390183	0.00775430301472331	0.00641589991069892	0.0356707575550127	0.0321054732078235	0.0213671016756935	0.0226409122879597	0.0100574433630848	0.015211561479709	0.00779776856786988	0.0174213562377063	0.00165162693611639	0.00472830285993912	0.0115187319106722	0.00150024505936467	0.00891224032765622	0.00115046838561634	0.0377891956854574	0.0185964937558127	0.00460310001484095	0.00977290369517835	0.0258441626888397	0.0579445753915863	0.0231982978989482	0.0370554108342322	0.0371202455004334	0.0271876780174885	0.00805489964054994	0.0115669740278644	0.0472364754263356	0.00480651666214145	0.0192458648129431	0.00291148016519975	0.0516820008025513	0.0225133260075499	0.00588300443106561	0.00920737413750919	0.0452456747301438	0.00285182194076769
GCF_000019585.2_ASM1958v2__v7_	0.00723709270688749	0.0297619883643806	0.0618612032028397	0.00305262646600495	0.00068575224776888	0.0435159258412436	0.0111753824211753	0.0029736702012412	7.25058004640369e-05	0.0132863129660075	0.000323705097916197	0.00184473106112706	0	0.0560148722792598	0.029977529004571	0.00751246212017521	0.00157023333075841	0.0150230504346153	0.0289764620008523	0.00413305114076384	0.00106045891650708	0.00717060869340513	0.026826849662176	0.00152380138218262	6.80087051142544e-05	0.0368001832028815	0.00472160197427165	0.0261231062723718	0.000504325408969179	0.00809092437964485	0.0551297559078576	0.00429549745636264	0.0471292804116303	0.0507140749891698	0.0391768601101765	0.0175708769340942	0.00800691291101639	0.0412625655815812	0.0263865389681788	0.0108299931634514	0.00237666314089424	0.0548184966616407	0.0034531836247356	0.020447483767424	0.000962405247367472	0.0373094239590975	0.0423008407731405	0.00608305100451761	0.00352321777591743
GCF_000019725.1_ASM1972v1__v7_	0.00108431773514339	0.0223230838564201	0.0653637517803087	0.00120412335094238	0	0.0306828560479854	0.0213473960053973	0.000173116492560937	0.000353107344632768	0.00345899541682541	0	6.43004115226338e-05	0	0.0536475244591741	0.0279507839362252	0.00100606296149456	0.00107891359401021	0.0132325980140477	0.0349194863261549	0.0010810839419694	0	0.0129521513254662	0.0351091705321267	0.00133935709537797	4.54545454545454e-05	0.0549039194071823	0.0126439780122168	0.00903337319330518	0	0.0390608836376862	0.0400679616754332	0.000289060733505177	0.00699062501103597	0.0552731712588781	0.0765871002898311	0.0117902534481476	0.000815135751518524	0.0664060319227711	0.0378494003502595	0.00274921488982431	0.00111394918503378	0.0654411721391968	0.00463042247743141	0.0103400659242063	0	0.0461128257346072	0.0346015692068263	0.00242962693307782	0.00119380528433493
GCF_000019745.1_ASM1974v1__v7_	0.040733393597269	0.0210560763421159	0.0383063052042955	0.00875010662891752	0.0120721727146467	0.00953409875244202	0.00607449167595929	0.023410757716357	0.0016197113715311	0.00740937082968428	0.000166452276951649	0.00308950546161623	0.00197889308869624	0.0324464889195204	0.0327560657084606	0.0353295614681476	0.0196205553047304	0.00763615934878361	0.0115850731063373	0.0115734980086517	0.0186586025589968	0.00143040494141142	0.00486094921778279	0.0126348798675101	0.000217011499074883	0.0181157297526196	0.00322065691660063	0.0311527467274682	0.0040608352111462	0.0121453998173921	0.00709602497330794	0.00854063240749874	0.0584433814022162	0.0272768240883941	0.0300659048924256	0.0317284637825931	0.026900174505188	0.0122622151901141	0.0185483018286331	0.0414910426169824	0.00710957404067148	0.031250519370559	0.00123330411711325	0.0416057401421278	0.0210283519168323	0.00613020279252741	0.0175715313061106	0.0449636592981736	0.0035329311598318
GCF_000019785.1_ASM1978v1__v7_	0.0032950711881134	0.0273878129043412	0.0630284500824188	0.00288987826470242	0.000978537299850077	0.0323518011147853	0.0187101806627284	0.000725152999185236	0	0.0121223340250443	0.00102421201588251	0.000312383061885299	0.00076103500761035	0.0540021708314227	0.0285209827293969	0.00199966601859895	0.00298116445613086	0.0186794554367053	0.0300173540303867	0.00406977240565108	0.000296754154658493	0.0116982588747735	0.027750848328327	0.0016819252129711	0.000278659220793894	0.0465058510921288	0.00657264749172805	0.0107375864528889	0.000935747524965578	0.0193910954043229	0.0621638139779368	0.00180125053678306	0.0376254751319474	0.053715682707302	0.0421447477782233	0.00630725646176936	0.00698907651729574	0.0593734758301145	0.0267183257971294	0.0106403278667131	0.000541630756020291	0.0660316535552946	0.0052471741490202	0.0133154464922564	0.0015220700152207	0.0427803372400988	0.0388972163251779	0.00438153945756637	0.000939408492986415
GCF_000019845.1_ASM1984v1__v7_	0.012822450395502	0.0118078270802361	0.0551485506624919	0.0139954472775938	0.0025578633908545	0.0257388256372188	0.0218339712080824	0.00477984369333433	0.0010909328202043	0.00599801584180612	0.000951450112173578	0.000603666371249393	0.000463309102034533	0.0457686810512811	0.0254881487664862	0.0156326415993086	0.0083255690988293	0.00497323296539541	0.0248275990524515	0.0122240738931404	0.00274908507676157	0.0154287138120656	0.0247967747107053	0.00381896200099342	0.000790282782820618	0.0367544964733756	0.0107620876516889	0.0157473863243238	0.000772850688452955	0.0297046815870131	0.0312280275918675	0.0117246891770368	0.0527430365145715	0.0246325630283968	0.0396983199287391	0.0338030701545797	0.00514095104250319	0.0425297243358541	0.0342267186809438	0.0191504565480542	0.00523599855621949	0.0520695573769459	0.00517265319367609	0.0201392682354972	0.000719222414408809	0.0453365457393664	0.0257592606407456	0.0133185782535226	0.00126570963800999
GCF_000019945.1_ASM1994v1__v7_	0.00177635757098615	0.0231005229776029	0.066283075430605	0.00223830026404905	0.000134496179904858	0.0311501156907344	0.0184367339824166	0.000669090472490066	0.000487603524537626	0.00303102863725811	7.14285714285712e-05	0	0	0.0532801744309357	0.026162235052164	0.000659760449760556	0.00182086654635637	0.011999606017326	0.0364286045052443	0.00210650928809546	7.14285714285712e-05	0.0136258101399074	0.0306764925878725	0.00210440811373251	0.000214285714285714	0.0562838942346402	0.00748011497184147	0.0083772898778213	0.000187309489941069	0.0407341331539509	0.0347063304351475	0.00155669434867114	0.0127005296761075	0.0547317387653213	0.0756782621928223	0.0132836326271454	0.00178746647140147	0.0642866937212334	0.0310310035139008	0.00566783234528348	0.00130268560426557	0.0635413683964142	0.00462088880828698	0.0135511353217762	0.000668489188785812	0.0525425253797392	0.0334678847307967	0.00348410085950219	0.00183046925923032
GCF_000020045.1_ASM2004v1__v7_	0.00709063282341658	0.0253034832046975	0.0580739439396786	0.00496769106251444	0.00116872669231328	0.0125533689011581	0.0370039003252055	0.00132901564049965	5.49873529088309e-05	0.00942885999848878	0.0003778473692073	0.000803771757961568	0.00118251826211813	0.0508348750613528	0.0276502030493636	0.00659739234133775	0.00685973553413424	0.0156492281924991	0.0285933085229513	0.00547827671387922	0.00135840486183218	0.0094792104051482	0.0277471139029176	0.00287178094211861	0.000815153256954801	0.036595615750521	0.00785099654318134	0.0180109547258899	0.00055824283180799	0.0240675389610304	0.0493578494683536	0.00220560691178529	0.0603960909209502	0.0478591134147201	0.0239518421450543	0.0123878314425253	0.019888072830012	0.0206215799085828	0.04722036203345	0.0160494082848811	0.00336011324028947	0.0601438096448066	0.00295767241417032	0.0150362585834683	0.00354740464142117	0.0363983593935012	0.0370141359526252	0.0120588614500425	0.00200089065398596
GCF_000020125.1_ASM2012v1__v7_	0.00956653153797373	0.0275185467378413	0.0587695865540428	0.00438158949489956	0.000467352182985739	0.0176624489227312	0.0344752554963702	0.000856906140039802	0.000135749254504572	0.00744982672444449	0.000720980533525595	0.000999666456732743	0.000870865113483223	0.0493776439752776	0.0290143792377942	0.00810516703272007	0.0118596241110641	0.0164268025799911	0.0233941686548644	0.00377736777123566	0.0002856338344622	0.00346095592736069	0.0336474497307716	0.00285706915291207	0.000998169091320363	0.0326585250521041	0.00580666928112608	0.0225695005012864	0.000222704952214786	0.0197610750663918	0.0488103982470233	0.00335314243082605	0.0629306430315167	0.0465820061930136	0.021315352942923	0.0142565022627685	0.0169606683187343	0.0198281574568024	0.0394654386754043	0.0228053520891664	0.00192815992162519	0.0573318983838287	0.00146234779332649	0.0200808099409318	0.00340740251280685	0.0313554232453371	0.0391844858275469	0.0145910882313139	0.00275579133058419
GCF_000020205.1_ASM2020v1__v7_	0.0043956126015473	0.0290397472629044	0.0653631317117368	0.00299802212421196	0.000880149270109953	0.0292276093675172	0.0221551066913972	0.00145193452485431	8.72143729286586e-05	0.00754162412277077	0.000901483590828987	0.000427426427987376	6.79301677875143e-05	0.0497700819638905	0.0279490545332685	0.00765733468116652	0.00856320215429343	0.0147445892700815	0.0271853298990527	0.0042214617085807	0.000497634938991194	0.00765752238080998	0.0285460490763398	0.00151234011704022	0.000495275607320933	0.0365833138899879	0.00429399153814412	0.0162098044309884	0.00163277978489475	0.013900576509892	0.056448249828205	0.00301047076536672	0.0492757419810084	0.0465301666942803	0.0336500154907201	0.0130020916802684	0.0161236834179479	0.0496999681803181	0.0289029672854464	0.016247560299733	0.00154392729509278	0.0599035476287117	0.00403004007088225	0.0162484946441872	0.0033140761318549	0.029843548834753	0.0479762881457535	0.00931584919811739	0.00225499823554857
GCF_000020305.1_ASM2030v1__v7_	0.0207352161928564	0.0205767969080381	0.0544534569445541	0.0145452268203631	0.00923562112161147	0.0130614354438154	0.00678130264113549	0.0121368749038483	0.0149256401088655	0.0170013022647765	0.0207641874218976	0.0108798656331607	0.0294660292282361	0.011845096680105	0.0276520057647298	0.019370545607299	0.00860196017545248	0.00931247387068602	0.0187285745788725	0.00328457910162484	0.00501239432909946	0.00714377098704054	0.00786015385848272	0.00826417219081695	0.00183022166593581	0.00643321250081468	0.00535819775984757	0.00787572276067507	0.0106851297782549	0.0124572595359054	0.0218445000614799	0.0146440350740194	0.034569553583313	0.0298833611997557	0.0499385854017237	0.0340408237925755	0.0110832671452815	0.0163717891024884	0.0184105854317515	0.0247493394184948	0.0151851546620072	0.0197697423642157	0.0218644491319044	0.0280167684425472	0.0178088421653679	0.0110260244225126	0.0323422435737764	0.0316060696879567	0.000533209331163295
GCF_000020365.1_ASM2036v1__v7_	0.0360818740916103	0.0161320308620278	0.0460390774067739	0.0116285122864795	0.0133966517496074	0.0301535037279117	0.00792223313137871	0.00681004865702346	0.00797921195225823	0.00934120524114302	0.0133097181686542	0.00509955134597453	0.00556919967326417	0.0354697022265781	0.0309027537349769	0.0284423859658103	0.0039552636928772	0.00674859401376497	0.0254008686215136	0.01026923107093	0.00440772040659882	0.019818703665766	0.00771787091890336	0.00834778551460925	0.00449990845123235	0.0062547893367261	0.0111460023553659	0.00712979013990303	0.00104505890560722	0.0159738084798075	0.0184428301634894	0.0344583861982563	0.050776110392801	0.0296043650288586	0.0445914651952025	0.0345692209809804	0.0256876038947548	0.0383736474572741	0.00525252873853339	0.0147130857066298	0.0169737267768236	0.024067100227868	0.00949786819475039	0.0258001067340836	0.0110717780613833	0.0208315189046191	0.0179248282803752	0.0317528460286475	0.000743076259276573
GCF_000020385.1_ASM2038v1__v7_	0.0255714559977917	0.0184963120927949	0.0527389225369741	0.00785057846372791	0.00420361604788369	0.031118608222822	0.00616047058091653	0.00986316318880784	0.00134587739219214	0.0064301660234697	0.00182118186679718	0.00311610010867543	0.00529436148080165	0.0355796513693513	0.0245530524104002	0.0292710847597139	0.00556721241123664	0.00881034833824364	0.024025832019816	0.00780194965125496	0.00410576604434611	0.00791583033572478	0.0178735103303797	0.0115393035684122	0.0018229903011435	0.0145936934685116	0.01323559473647	0.0266899394463636	0.000704469170057009	0.00570989346737363	0.0467284711986396	0.0157394043336717	0.0483958808737638	0.0351031117509667	0.0477828180861073	0.0298388957199356	0.0197971710696795	0.0316806855004992	0.0104415362648482	0.0320594554467158	0.0076159477537732	0.0282715503147404	0.00406743374664935	0.035047860683469	0.0148561820205209	0.018500956350114	0.0204432665104755	0.0320474390993807	0.00172619602792751
GCF_000020725.1_ASM2072v1__v7_	0.0202462682503494	0.0257849287134327	0.0584243342879935	0.00124355228291056	0.00164713545237356	0.0374118841724017	0.00700208392931345	0.00354342283583294	0.00254359612299669	0.0105055118109995	0.00968867287852203	0.000825179824953733	0.00467452703720379	0.0582612586304658	0.0274369168506644	0.00269071775866626	0.00322288388646692	0.0124996017494751	0.0287836611328214	0.00158040098996792	0.000129436990732242	0.0106109506800658	0.0278133799853153	0.00323737444941544	0.000287210578205965	0.0306388732071063	0.00497342247531675	0.00853459649122267	0.000411486338373377	0.0265200887983141	0.041318550132386	0.00969342676867232	0.0412693922620046	0.0481594254382138	0.062009085259008	0.0104923035989227	0.0176123352400287	0.0399576062510503	0.0201432065565108	0.015295764388247	0.00528018449551058	0.0481071311565394	0.0148795355396337	0.0106652963995212	0.00887320987362448	0.0399015205094631	0.0233837730520099	0.0108916695480737	0.00207552013240452
GCF_000020805.1_ASM2080v1__v7_	2.92808620285781e-05	0.0204335106693839	0.0681129699386616	0.000555973932440852	0	0.0317135580047792	0.0198664638230088	7.32278851786758e-05	0.000357653791130186	0.0092402053298905	0.000487753226583779	4.39985920450546e-05	0	0.0536603627107195	0.0241105144418498	0.000157281237809498	0	0.014713179667738	0.0344883504739094	0.000239421385009311	0.000334744840259035	0.0133689333179764	0.0333893961712323	0.000600176684143999	0.000258517684112216	0.0483717883751643	0.019123469379615	0.000717165162516887	0	0.0415781972629152	0.0390959808771534	0.000133778094264049	0.0024563815677371	0.0524739903626993	0.0901929719379286	0.00442672312762099	0.000931542747218583	0.0495452823064558	0.053383035089194	0.0014256712178604	0.000662556839321859	0.0696295085250716	0.0150992710109669	0.00257668031980515	0.000741889958628155	0.040165984526319	0.0524040014444362	0.00116356157208317	0.00010495382031906
GCF_000021025.1_ASM2102v1__v7_	0.00862937824958846	0.0250779782710916	0.0610625024958571	0.00327055198357067	0.000946452699027157	0.0371769342370375	0.00867917751978863	0.00583490176053435	0.000752603031068067	0.00955285480026586	0.000195076534143649	0.000766877201837043	0.00032499187520312	0.0537252980499507	0.0339533660434407	0.00814979876914988	0.00362681184039931	0.0160281538181649	0.0289319185706566	0.00448211167434463	0.000179436870084352	0.00511609050452075	0.0334095944729325	0.00280962643989373	0.00105768155492109	0.0372492846873339	0.00541319300220441	0.0173214143463119	0.000609212509944026	0.018062509302008	0.0564909103333821	0.00377748062622617	0.0666834641725621	0.0491328888125425	0.0208258081556027	0.0105812822629699	0.00787587699216566	0.05488781452154	0.0111559218772223	0.0238004045643767	0.00369113256571774	0.0470090363143052	0.00313670478388683	0.0271992677110569	0.00223099231008912	0.0299042470735791	0.0451585255814331	0.0118035060354065	0.00300454146427809
GCF_000021325.1_ASM2132v1__v7_	0.0042765294722739	0.0264005033427124	0.0613810473384622	0.00427725271734723	0.000478824405064563	0.0318399713482175	0.018812673569741	0.000896475556138977	0	0.0102378948838936	0.000515158092757398	0.000758874729763149	4.79271507308891e-05	0.0555833276781035	0.0272449820753337	0.00297612679520241	0.000542383217319896	0.00834889486132367	0.0318976546184025	0.00463565819928184	0.000629144222476707	0.00894156201948255	0.0320756047232054	0.00062263979440905	4.77554918815664e-05	0.051627527054296	0.00897231378491075	0.0119446928108867	0	0.00970946374914761	0.0699084170216554	0.00254941875313396	0.0379178841342518	0.0509968122544296	0.050457105625589	0.0149179291993884	0.00206804239005148	0.054242953451111	0.039110397039408	0.00470379462699744	0.00210419298266949	0.0630086195508582	0.00573964788552032	0.0133142159269675	0.00105908066964453	0.0482302046099748	0.0345506003898575	0.00491325028647779	0.00197551967319435
GCF_000021485.1_ASM2148v1__v7_	0.0152382149246775	0.01371556689899	0.0423722743832978	0.012514366628955	0.00219960212016255	0.0258100363758387	0.0151909998407859	0.00558175010108601	0.000125015215116623	0.0104152685399168	0.000732446441445176	0.00669504635345938	0.00436105408836787	0.0348859581116294	0.0303850133201351	0.022194184703093	0.00475162677847085	0.00767228859837085	0.0289741988689442	0.0129742474129039	0.00257880217331993	0.0132107359244707	0.0179769376789693	0.00613938303928767	0.00332462525204021	0.028380646842502	0.014695272058395	0.0226621521560975	0.000513391298218581	0.0129267701916567	0.0379229884849255	0.00532866896529523	0.0551346953635977	0.0312005300238081	0.0392936739769814	0.0291776611598987	0.0107518760694123	0.0375500473018635	0.0386848979958539	0.0120508480112017	0.0086821972545884	0.0344370123065778	0.00930166634657377	0.0302645208509935	0.0134195258322285	0.0288882790500484	0.0402863410019335	0.01085039741552	0.00198252461403889
GCF_000021525.1_ASM2152v1__v7_	0.0733033493557459	0.00904120412619438	0.0208578779393711	0.0354733411815697	0.0128332215551681	0.00683177186547127	0.00768265477411763	0.0223554945926965	0.0221644628891849	0.00644256321364116	0.0025660513898151	0.0101781405063023	0.0288094963939309	0.0140189393894478	0.0276950818214051	0.0450386941581093	0.0205251708057158	0.00371284468295469	0.0093548493058028	0.0133278013732061	0.00473286807481383	0.00160868695701953	0.0101113297551279	0.0168167472763136	0.00218318901801597	0.00159535361702183	0.000603096424625601	0.016173348042173	0.0112420323073306	0.00374983579004851	0.00146132556305243	0.0214622684493413	0.0658103305590322	0.0111736773891623	0.0211560684534851	0.0481374000178425	0.0272904009468398	0.00693853535190017	0.00439812926678731	0.0365898716186807	0.014958363736244	0.009073216821139	0.00570433014671153	0.0382679061294446	0.0401755765573601	0.00515593159937394	0.00864388820962388	0.0264197312859257	0.00152355954471906
GCF_000021725.1_ASM2172v1__v7_	0.103261678780441	0.0287264093392169	0.0051309874421345	0.0145383588294627	0.0201644703314424	0.000853183060858763	0.00311164943031641	0.0209687203715568	0.0348754433291416	0.0107104659477079	0.00179864951581942	0.00844937866487471	0.0107588950439593	0.0278079217372452	0.0244258279157343	0.0409831316043518	0.0163155238878098	0.00700408317429576	0.00948003403050619	0.0048378204513286	0.00708312201421649	0.000102495772049403	0.00874473365747371	0.0197524052867374	0	0.000832329549459306	0	0.000462750279624281	0.00935867738549241	0.000564832502157529	0.00212709436651394	0.0390645009392952	0.0933144257830826	0.0249071045580105	0.0152338466780054	0.0347445177147762	0.0334762115720583	0.0022362016302004	0.0109066784995639	0.0274221474135774	0.0210434514704987	0.0032892047635946	0.00261212782107961	0.0436007088486812	0.0427505763548569	0.00141760979911697	0.00508849980167908	0.0438368908008263	0.00378604711766026
GCF_000021745.1_ASM2174v1__v7_	0.0121243699076116	0.0143162080231622	0.0542132408334253	0.0121500380575132	0.00111417662415416	0.0272893713265001	0.0215874868243094	0.00165320187313976	0.000721172492451182	0.00669056637459608	0.00130007551627014	0.000541434773144365	0.000727859300896164	0.0506783691212097	0.0236770380159191	0.00937575082371208	0.00314985630372374	0.00572884716112457	0.0290137287291253	0.00997515346610984	0.0013192629458788	0.0111238419537959	0.0294090291347534	0.00125258749937932	0.00127543179787218	0.0483344580800312	0.00923721504718343	0.00789430215214464	0.000668362885263398	0.039247349238046	0.0297747947552571	0.0110233311847915	0.0412358066408002	0.0419354188977146	0.0464483455477693	0.0218899706411022	0.00362262831662796	0.0536511249292517	0.0409558622308554	0.0105616523238598	0.0056469565664646	0.0659553051722309	0.00755277034890002	0.00292814922420338	0.00139436042874105	0.0514154818891679	0.0235158879354235	0.00860503322114757	0.00062601130283387
GCF_000021765.1_ASM2176v1__v7_	0.00176380301923294	0.0228806459928887	0.0598126868756424	0.0033192347274216	0.000656805278899695	0.0367198938561328	0.0100565176586782	0.00170060859867579	0.000154373924373291	0.00965351833526295	0.00138031470749156	0.000487817158325597	0	0.0561032078442345	0.0296250206044038	0.00120153116645769	0.00340925512045784	0.0195276621777122	0.0303998377149458	0.00229690049172339	0.000163198694410445	0.0156384700661621	0.0273013439887354	0.00228448166601062	0.00238840831492189	0.0456014537407494	0.00768083870326695	0.0100171387013505	0.000225394693404662	0.0303599860434879	0.0497256057208682	0.00327954334553561	0.0281042437839282	0.0500291547787584	0.0579810939125002	0.0069473516569201	0.0050612188298	0.0578390687994366	0.0375090464229446	0.0058619255107935	0.00263315318390244	0.0618406813565568	0.0056261486609042	0.0139101414951913	0.000766190054372184	0.0439690237749388	0.0406659265306681	0.00243741115616224	0.0010856568075429
GCF_000021865.1_ASM2186v1__v7_	0.0160186544282965	0.0281819127903267	0.0531105555549076	0.00347834459233603	0	0.0298079107750512	0.0167870254883169	0.00050538871807742	0.000418896534148828	0.00502346908927244	7.42280285035631e-05	0.000370717374127562	0.000347222222222223	0.0570650898128986	0.033484912292473	0.00244580141433225	0.00553088776922745	0.0115386585574164	0.0242408791352056	0.00659385215606859	0.000187833347955091	0.0113245392443093	0.0296865349909326	0.000614138437952303	0	0.0407619333533381	0.0102584718725586	0.0145240599391119	0	0.0175975587396558	0.051106744316845	0.00799815360233171	0.0553529827258174	0.0489854392369454	0.0364271414793307	0.0168628348802154	0.00311892349474689	0.0487285164366556	0.0440007682304007	0.00506929776760409	0.000415220055535568	0.0683664127537946	0.00831528285674336	0.00972181944373855	0.000299043062200957	0.0413294246655807	0.0378274173165671	0.00627425729836819	0.00149013816301378
GCF_000021885.1_ASM2188v1__v7_	0.0666817919378415	0.0242538372870439	0.00669064397271407	0.0120770483988574	0.0169091894692118	0.0150535365788701	0.0039646045503831	0.0163935726901786	0.00207047304280293	0.0063369841177948	7.28438228438231e-05	0.00326643079080942	7.28438228438231e-05	0.0324192062263383	0.026498161051484	0.0335206308553892	0.0323924562636151	0.0131955629954876	0.00517826367397813	0.00485664874548924	0.0242221054931819	0.00138036071966587	0.00527101675267755	0.00533862706637801	0.00299172201235822	0.0113571988397611	0.00114753967493694	0.0422843214506643	0.004662199345624	0.00235509690582206	0.00253922991252198	0.0171354545425915	0.0800012280001347	0.0258762369513099	0.0216418234024478	0.0318324656210424	0.0449978036119952	0.00780992508305372	0.0215552404606985	0.0223227133288128	0.00467155456420719	0.0180118387133964	0.00304710509766546	0.046696391602048	0.0332799542244711	0.00399491272844905	0.0176087120420013	0.0318175563369547	0.00296823734479553
GCF_000021905.1_ASM2190v1__v7_	0.0276181565760712	0.0215412220529076	0.0501388480691714	0.00656977356328368	0.00285602869273906	0.0327091247562024	0.0127776830829051	0.0042266391998652	0.00390858518209438	0.00918500796170654	0.00727053803743476	0.000985370165191822	0.00395176488976595	0.0417617540734348	0.0302289553886831	0.0194149735793116	0.00816751084169123	0.0101369023437214	0.0244981691036611	0.00604062958600245	0.000703361533187687	0.0258767901396871	0.0110309092690203	0.00669002280358367	0.000646651251165376	0.0247792748316219	0.00935035605549103	0.00506005469381666	0.00117598207649331	0.0117834172735421	0.0385085854963303	0.0089021635618959	0.0719409494276808	0.0481664385542803	0.0280321641628656	0.0149888231655125	0.0078886513240589	0.0597697566362941	0.0134750604969529	0.0142032604400504	0.00915559352599279	0.0545518213606359	0.00716803644946642	0.00431323521689911	0.00801423296468188	0.0231890416607685	0.0401588691006888	0.0145376315634338	0.00190482696884089
GCF_000021985.1_ASM2198v1__v7_	0.00412659566254095	0.0274847194556703	0.0638014820572621	0.00200812603907084	0.000135531245585516	0.0448118060644091	0.00658530839548379	0.000788824933707656	0.000111806797853309	0.0114662307680319	0.000332666573761257	0.000942281502723116	0.00120796668761785	0.0548231024704323	0.0357227622220557	0.0041110153939452	0.000548022713720388	0.0161463449233764	0.030148635823006	0.00416519841036507	0.000475178890876565	0.0203628531014785	0.0118361301275015	0.00207527070816217	0.000931592668418409	0.0437121032447951	0.00489234507860495	0.0180488734732955	0	0.0145707833142731	0.0596464672104227	0.000906253136912511	0.0316949187855905	0.0601414339477663	0.0598283098839387	0.00953812748628651	0.00193484913029424	0.0660889693648303	0.0128600554143756	0.00689820214527316	0.0017849821572296	0.0532323969830115	0.00268698519259431	0.0220437575145766	0.00170001554873943	0.023102835249705	0.06496313794438	0.00187239607889902	0.00202506381351463
GCF_000022085.1_ASM2208v1__v7_	0.00110385478492427	0.0184660446966789	0.0536672949432984	0.0025260205350377	0.000563322279129825	0.0301048393627922	0.0207211895925189	0.00113912754345378	0.000683275198409887	0.0100442265479989	0.00204408795166357	0.000303040821712416	0	0.0511078292666712	0.0239661532827819	0.00102168125559941	0.00204725720553648	0.0106736519142241	0.0317985597145809	0.00422724298635875	0.000633815817149028	0.0140514087675645	0.0343263230255643	0.00240647934030577	0.000600150588908112	0.0487192186399039	0.0206335376915101	0.00537682003660646	0.000108580183217742	0.0370363352922668	0.0423803376809223	0.00259298004458904	0.00752115200683955	0.0473823001457247	0.0701688373436019	0.0119310139528948	0.00271249547062963	0.0653495538177871	0.0460522566476768	0.00693439874330196	0.00299433688774108	0.0669638489264927	0.0125991056538506	0.00698785399742279	0.000723659651270588	0.0416042856982579	0.0424740943498975	0.00293382111228898	0.000910540511564883
GCF_000022125.1_ASM2212v1__v7_	0.0195025128369222	0.0212640425134071	0.0479288280061631	0.00591593979686217	0.00296972377151748	0.0356351445403546	0.007726425207044	0.00452044262361588	0.000956376770176615	0.0125880431073504	0.00234663380733468	0.00136291864688277	0.00325852316153482	0.0374187144944212	0.0303657055679164	0.0184913208236232	0.00287675114646369	0.00880416816824307	0.0284551683158703	0.00707316352793916	0.000683668065472556	0.024128727120021	0.00927866790207888	0.00716666721398279	0.000657001748861499	0.0461462351104273	0.00412551567087828	0.0118132010996964	0.000248703987784445	0.0131594956403554	0.0455214477635957	0.0199863440209323	0.0718928041386795	0.0448893103509085	0.0220846241806744	0.016274026004206	0.00541542705560142	0.0576428439011283	0.00992534742648791	0.0165071797472917	0.00371316212119761	0.0572334359810699	0.0062311489654919	0.0143229736171459	0.00724152406497549	0.0180974278401503	0.0476170171007056	0.0173015238262476	0.0018176092074311
GCF_000022145.1_ASM2214v1__v7_	2.92808620285781e-05	0.0205115866435989	0.0680583181939052	0.000555973932440852	0	0.0315430380245536	0.0201912951215662	7.32278851786758e-05	0.000360750360750361	0.00934176950844705	0.000657035227296925	0	0	0.0525325867204341	0.0241871564232232	0.000443222941707958	4.48028673835125e-05	0.0147740009582426	0.0345308358716261	0.000269058878222733	0.00012008083828191	0.012663572364994	0.0338215912992736	0.000809651160731228	0.000297829469467772	0.0495954972015546	0.0174366124929446	0.00080469064759239	0	0.04195249407229	0.0387943236507252	0.000133778094264049	0.00259566758900531	0.0523078988199569	0.0902180281199397	0.00454748605693812	0.0010468268329709	0.0485522741038683	0.0536434263105314	0.00182229547305655	0.000653861405921768	0.0686253571907453	0.0156278471099514	0.00318597527126888	0.000847592223870996	0.0408068286186559	0.0522519803360498	0.00118706471562862	0.00010495382031906
GCF_000022265.1_ASM2226v1__v7_	0.0347146554362251	0.0168484691807098	0.0452524914699518	0.0104250304842012	0.00487538738044575	0.0324900187389779	0.0055469125399685	0.00629314920719156	0.00493598823275587	0.0118042127175345	0.00869304151556815	0.0029697394239555	0.0102827191591734	0.0389429815207079	0.0266099963693705	0.0224262043247573	0.00284568140020388	0.00670521411593837	0.0271072968607194	0.00839183954591646	0.00642949179456991	0.0134037679474852	0.0113490178094746	0.00929084884734304	0.00415249951468736	0.0151059394713999	0.00883233664556084	0.0150594869153642	0.00116879000227505	0.0172018272705045	0.0355428705983419	0.0191277415994477	0.0644897669219707	0.0288877845500529	0.0425771917493208	0.0284156681155434	0.0202956892762944	0.0416753623670227	0.00811287112414693	0.0174141275771077	0.00921294459219796	0.0373352983912142	0.0117941547196805	0.0181187660425146	0.0150180041223181	0.0242746881495401	0.016046640277641	0.0245057404718754	0.00294520843040295
GCF_000022285.1_ASM2228v1__v7_	0.0673536198352516	0.0128487657208316	0.02899799477789	0.0307859592656788	0.0184359071106514	0.00293102217569202	0.006326602981772	0.0168707971453752	0.0218314843817632	0.0080762766574763	0.0105147933263504	0.0171107903826664	0.0370737179761173	0.0124627356362499	0.0217114213847202	0.0344666081534175	0.0199032492054791	0.00401650461511871	0.00866343127094877	0.0116858530090213	0.01141046623761	0.000558585062058047	0.00328094600695694	0.015734425151613	0.0023086509136233	0.00336051155979922	0.000709458057542572	0.00650295606738479	0.00881195671302227	0.00399891580466983	0.00885850741394664	0.0160514198965489	0.0635435582341078	0.0115362790107183	0.0284443736383554	0.050805718124438	0.0269811590627977	0.000985838845809241	0.010112604228522	0.0282413474727461	0.0227820965429268	0.00621641413172783	0.011550112662563	0.0295345855342741	0.0244070846786218	0.00471811942208717	0.0214803353410256	0.0312153100598033	0.00242201138816947
GCF_000022305.1_ASM2230v1__v7_	0.00523301189992485	0.0254117586101854	0.0599937094930375	0.00306108482165929	0.00162243791707107	0.0318977645372559	0.0175368287584814	0.00179069226669561	0.000312481972193912	0.00761817378752093	0.00129050879061781	0.0010512930047901	0.000169603531971584	0.045366981079327	0.027438079807104	0.00877147198476031	0.00931667756530664	0.0154787468606648	0.0283664244608347	0.00474220356847732	0.00149558444303092	0.0184126849438973	0.0136909150104974	0.00572314787802714	0.00224629007059333	0.0508531754670054	0.00333819778462083	0.0151625862619804	0.000147565188390786	0.0119575966549189	0.0654765726067032	0.00283831103939938	0.0438943718945554	0.0479983420307607	0.0392290394002612	0.010703077373142	0.00968940605858939	0.0595802523152945	0.0224017285472202	0.0170864258537639	0.00203371841819432	0.0626721886294648	0.0053900692644765	0.0119972856468801	0.00134261322074076	0.018913667886069	0.0543593527667077	0.00463920769336329	0.00145340220462289
GCF_000022525.1_ASM2252v1__v7_	0.0392701859948651	0.016191253371972	0.047632961580515	0.0271318304485916	0.0159752526465245	0.0053980708061099	0.00697047794026264	0.0131219211085971	0.0138385152027451	0.00682865757822159	0.0188828880605761	0.0131973177732999	0.0228739647869432	0.0182482459733147	0.022738585077218	0.0209367054293931	0.0125529300396748	0.00622271302639526	0.0148057988458044	0.00668223532165082	0.00881540110947537	0.00444606916579254	0.00417264944682177	0.0121205319298728	0.00318254744730744	0.00638963527483161	0.00267696768666342	0.0106335829230201	0.0065965770690195	0.0105688756533463	0.0111402298003027	0.0278577368213586	0.0439915744208628	0.0157207642139997	0.0412053898388938	0.0415518119226017	0.0244258466420316	0.00881263264831967	0.0139114366836638	0.0277454597516634	0.015934162533709	0.00769856743821504	0.013731173192165	0.0360497668778663	0.0208079745341652	0.0128729976641352	0.0168920465752532	0.0388450869196489	0.00159098644192348
GCF_000022645.2_ASM2264v1__v7_	0.00532139858838936	0.0247157792859332	0.0623134372172201	0.00539356251868787	4.81486831335162e-05	0.0180515216116936	0.0293101889350069	0.00141357414971865	0.000657673524415228	0.00828087446762659	0	0.000501316018012722	0	0.0521705737766125	0.0266408186166437	0.00385097081653375	0.0038450539449074	0.0129807016925615	0.0274336663282778	0.005702408850849	0.000145828780813614	0.0071831423658723	0.0315540456190188	0.000941047465610275	0.00183967700385487	0.04147085203498	0.010533910577061	0.0148664972830983	6.69747505190543e-05	0.0254725978251772	0.0506766667063057	0.0023082664395897	0.0464038707021173	0.0489991812027135	0.0372220853091498	0.0140268970911405	0.00999606992607849	0.0362274124622643	0.0508185804483992	0.00803647922123872	0.00309996129390475	0.0665947715210558	0.00324644540851633	0.00988061801875137	0.00284368921382022	0.0378347184652854	0.0439500549279521	0.00693780861326367	0.00177475421710864
GCF_000022725.1_ASM2272v1__v7_	0.0503627572246967	0.00609276708307581	0.0218268324437697	0.0272588078159623	0.0201040792115112	0.00770963045378125	0.010424747606202	0.011280801832324	0.00197971186667914	0.00274565291898288	0.000412537050859345	0.00527227568392641	0.00608965190162152	0.0148602601343699	0.0295868325388751	0.0534365797463228	0.02215709826973	0.00633734459896429	0.0140912913568901	0.0124739252975964	0.0151985082569691	0.00266647418702595	0.00490427585560527	0.0169117104476128	0.00298952165591064	0.0141701902945529	0.00563716676405399	0.0370882046654513	0.00170826453458348	0.00665804415574201	0.0049560996377902	0.0335084784999268	0.0699902681646558	0.00723668438353387	0.024123349487956	0.0535568002791878	0.0243233986145687	0.00670357606099381	0.0142215705743131	0.0456645517811777	0.0177105229066554	0.0081162934841057	0.0106742297587375	0.0380798654569301	0.00918436076222914	0.00874184944289493	0.0152015330275547	0.0485455128599982	0.00166273700639008
GCF_000022745.1_ASM2274v1__v7_	0.0054503383961661	0.0224556536032787	0.0647698711871143	0.00832110381985544	0.000423837557561722	0.0271947270815739	0.0219240875273223	0.00177810307856393	0.000496215013066902	0.00409524470057187	0.000152380952380953	0.000492144429617853	0.000199966010672649	0.050688518333924	0.0288950093964169	0.00978841569131534	0.00191856415695088	0.00767428124490265	0.0320939200026838	0.00757230298344371	0.00134041335374363	0.00451868700791153	0.0297574798686489	0.00553619003772026	0.000420818772247043	0.0440961016125755	0.00228680197950754	0.0202665071329	0.000118281417429201	0.0248105346108371	0.0365330814045505	0.0153638806192232	0.0756403623890398	0.0428845894696906	0.0190264110787725	0.0197177360405805	0.0153564906821337	0.0365880709965853	0.0200755470530237	0.0298352235330629	0.00172406823957308	0.0544436788276378	0.000773165735300644	0.0225742380771164	0.00156075553729106	0.0329649717019238	0.0198567269927254	0.0335158881747787	0.00265239641556541
GCF_000023005.1_ASM2300v1__v7_	0.0745679112879727	0.00885462881098476	0.0205701010635486	0.0352012847185556	0.0128308996889313	0.00674655301588398	0.00772273884430066	0.0231458679408197	0.0219836310627834	0.00656255912171145	0.00291264670245545	0.0100670023079826	0.0294632607719315	0.0135026259289072	0.0272926368977898	0.0449265093373238	0.0209312239519512	0.00360883510029096	0.0090836274508242	0.0133797872330522	0.00476661152427098	0.00155670109717341	0.00972911727656806	0.017716395163784	0.00218318901801597	0.00157167104929547	0.000603096424625601	0.0162282569703318	0.0112679330353392	0.00391359264697873	0.00169411210159505	0.0213025592984802	0.0658618234490906	0.012618653836301	0.0194877505915631	0.0485323407513253	0.0277385633157473	0.00703878997064678	0.00399162214462616	0.0358933683933994	0.0158635946130474	0.00884760114583955	0.00472210533130705	0.0387183713599508	0.039061577125199	0.00586751771968242	0.00871074825162695	0.0261342676300561	0.00209045296875534
GCF_000023025.1_ASM2302v1__v7_	0.0451280530804858	0.0252486349111386	0.0259646236648233	0.00917220491016682	0.00516552591831551	0.0246533453004586	0.00480377737475281	0.0203860334859007	0.000350101466008887	0.00877195665463986	0.000263798701298701	0.00428882469429115	0.00196939955084927	0.0310051296240433	0.0293160801902065	0.0267894988225825	0.0107432418261216	0.00957613499155138	0.02290293274461	0.00647840811988276	0.00868636537393677	0.00518096451873031	0.00806000039856907	0.0104604736536391	0.00382570707903444	0.0205308988207049	0.00355926942001918	0.0295782171974534	0.00155817602320335	0.0112024455000679	0.0372155491673426	0.01029762362032	0.0669709939525395	0.0362680216455527	0.0371517588062184	0.0264079991528162	0.0202243895412394	0.0210557835346519	0.0257058465838353	0.0350398443311719	0.0020735978492023	0.0332500693563726	0.00319739452047229	0.0367643404015206	0.0209804743303144	0.00817472320288351	0.01866207456283	0.0401567984839213	0.00344621041729975
GCF_000023065.1_ASM2306v1__v7_	0.0548361417436706	0.0213015930680624	0.0141259773622586	0.0087195739192727	0.00885435500383547	0.0192287307068174	0.00560727578988319	0.0209749078651166	0.000715522963433561	0.00418090840636145	0	0.00384214280847516	0.000808058597545239	0.0446266507405059	0.0307995651205261	0.0191926828077832	0.0103823901510423	0.0098281864019391	0.0240345653656768	0.00936872556958646	0.0165426336476879	0.00172446368328065	0.0100087125409875	0.00719378406770962	0.00135368499875883	0.0120187651638914	0.0017790295642375	0.04735158735202	0.00112198015745087	0.00246694462514208	0.0604760116488858	0.00398303236480058	0.0770288698859773	0.0281227612948308	0.020327973835463	0.0324002121779255	0.0261171045898025	0.0104350359207298	0.0171615304897646	0.0424959248373532	0.00287061267772097	0.0231489966164569	0.00316703969994414	0.0462580618358708	0.0304300360967966	0.00515670220026882	0.014924509154531	0.0388786599132683	0.00359010408042006
GCF_000023225.1_ASM2322v1__v7_	0.0134991817736126	0.0190509668506587	0.0606695763053921	0.00999525100195729	0.00257958485776844	0.0316904950725285	0.0122504878030737	0.00650664560374316	0.00334629331129484	0.012177687108212	0.00378202313003518	0.001625644868789	0.00118272032508358	0.0520392041564622	0.0281658975370244	0.0144680192764383	0.00265167848051214	0.00795806670412342	0.0257765190753575	0.00751584803330539	0.000914326270524824	0.0191787760306184	0.0123652284918607	0.0076365271631276	0.0018698733326771	0.0317523940116737	0.00684922604085586	0.0110598669659793	0.000618421220113248	0.0171793099999656	0.0400164838676508	0.0118517306751966	0.0548700805172189	0.0396228030555413	0.0393941864487061	0.0227502493938922	0.00921884782490995	0.0504587726126172	0.0143825980522602	0.0132241807256655	0.0100007934011235	0.0465028751340826	0.00474099412243729	0.0171979776710457	0.0042900749883853	0.0385023433223422	0.0284082340158904	0.0181884757039211	0.00232752356184188
GCF_000023445.1_ASM2344v1__v7_	0.0425401231250121	0.0233782835877203	0.0352433494498295	0.0089693728679036	0.00366811691268407	0.0308025039492579	0.000389922550495231	0.0144507211015225	0.00697247118856132	0.00655798015293656	0.00238415900489997	0.00157872538716816	0.00377785243523709	0.0416058165638699	0.0301592858305627	0.0233561583541114	0.00224021134919478	0.0083326539224958	0.0285586457871073	0.00655983130225245	0.00210907447306533	0.0181103872040639	0.00769821830575401	0.011591443169109	0.00180102325334482	0.0244734932736147	0.00361626830305816	0.018469890509003	0.000746789486493264	0.025843457199479	0.02346045301491	0.0225887939427367	0.0753699089646949	0.0369559597380077	0.0232374900717498	0.0259139221574313	0.0270963556463279	0.0134579855817366	0.00517738462071026	0.038301597087357	0.0102769924462204	0.0278538318422289	0.0041383395687089	0.0400152828298577	0.0192664547238701	0.0129973808628406	0.00614324883459377	0.0448463722873431	0.0027797950636558
GCF_000023605.1_ASM2360v1__v7_	0.0516419292597015	0.0262217921564942	0.017035004245187	0.00606993499753236	0.00501722955672127	0.0217042898253296	0.0122494285217546	0.0147475311356064	0.00116388498035919	0.00832707953450341	0	0.00333401719659624	0.000639554758691021	0.0449693988540924	0.0285576962799308	0.0177144523993551	0.00758334998668373	0.0120458652498606	0.0258742117927046	0.00660610441136648	0.0110605538989257	0.00168516959635127	0.0151824881653541	0.00818919260677948	0.00145754692181354	0.0215542384355499	0.000742294742294742	0.0374953965141243	0.00145148896530112	0.00276718222582434	0.0575626666249243	0.00643460133580896	0.0723078878558516	0.0300277769758228	0.0248801560547474	0.0326231137199308	0.0221086058497231	0.0131640814889496	0.0235279952198256	0.0327771871802572	0.0021502399156604	0.0330123436145947	0.00321580840702787	0.0398651237323911	0.0176519994567987	0.00965314629560862	0.0182245641903739	0.0492045665203261	0.00356554743670873
GCF_000023645.1_ASM2364v1__v7_	0.0165537241518889	0.024498881627568	0.0592214279770123	0.00144840922347057	0.00324616657771866	0.0360872577168461	0.00890052023495512	0.00211273934462283	0.00161202768780247	0.0108965896478795	0.0102940345326455	0.00109202990779577	0.00425083005066548	0.0554847924209779	0.0273977205168694	0.00320041388479448	0.00324138007799113	0.0124654715759394	0.0290026505796645	0.00176779302246794	0.000310374905872526	0.011437230638705	0.0269513027149322	0.00338849046035354	0.000510647646734857	0.03033096855042	0.00756550805769377	0.00840985764819324	0.000476452919130113	0.0275898517142458	0.0397033911317109	0.0111711794222155	0.0377799701855656	0.0478425960701562	0.0661739477157195	0.00920925951060299	0.0154658890412324	0.0401074549695458	0.0233775962717576	0.0142160898525536	0.00637703388442594	0.0469978328876819	0.014727061388668	0.0106382556145381	0.00818680711487794	0.0412455606221875	0.0258478324960204	0.00993170804360591	0.00162912651954564
GCF_000023705.1_ASM2370v1__v7_	0.0613598684451243	0.0202011047602926	0.012378749997295	0.0121401113478529	0.0186937864017073	0.0125080624332654	0.00575137033142125	0.0192334873458407	0.00548090088700176	0.00662965850383366	0.00042948082010582	0.00393778631828366	0.00145469722350039	0.0277274945194873	0.0308843974939203	0.0367914769082242	0.0265583217059123	0.0106087529302844	0.00510574192638379	0.00941429932899523	0.0210939636390864	0.00133057690747767	0.00537638489085545	0.0103788254679575	0.00168771976462053	0.0134312923833158	0.00062154536419327	0.0346605257084571	0.0101584825158711	0.00150998866607207	0.00750184136254758	0.00534543436007815	0.0569888820006678	0.0280407437167023	0.0280726122951445	0.0330877875766538	0.0379679187347233	0.00438986832842959	0.0176044537185208	0.0382610929434421	0.0020060758407904	0.031182957224951	0.00130276693126226	0.0444393641510121	0.0255929199702062	0.00334324701176104	0.0245914518683562	0.0347813310133108	0.00404787358280697
GCF_000023745.1_ASM2374v1__v7_	0.0220700828407908	0.0201327935547016	0.0501327761833221	0.0119835326367286	0.00364983510491906	0.0285443667120396	0.00860030222369503	0.00903891070031408	0.00211072344273858	0.0100548971218975	0	0.00229990286900843	0.00181145305790265	0.0365358383636506	0.0273856513919547	0.0263489020980076	0.0124702136913412	0.0122676489710293	0.0205149654730677	0.00691922012886812	0.0126948726362003	0.00465730327687519	0.00934001373652123	0.0123400148975654	0.00190597795431627	0.0216825610023383	0.00234153350852339	0.0298871383022949	0.000992417315707827	0.00595967522619047	0.0564062051582969	0.00647400402993437	0.0645324572731235	0.0338935733331827	0.024606037462584	0.0251135267562624	0.0211549338333151	0.0319949852507878	0.0197198166309135	0.0305706367504155	0.000611830022891731	0.0418226850540484	0.00395581081871526	0.0307685052052609	0.0172559123187546	0.0131541221397963	0.0319636018471535	0.0259577526315505	0.00378410880602365
GCF_000023785.1_ASM2378v1__v7_	0.0488017763901682	0.0213890561469585	0.0215444699801914	0.00943457638829637	0.0235692737131688	0.00359014642390682	0.00766020171194113	0.0185612632003081	0.0018600820751204	0.00426142802993114	0.000125046243674451	0.00231048653194447	0.00341714968012336	0.0297931969310809	0.0268943146278196	0.0281193076608255	0.0211703922081244	0.0112051385660545	0.0088860844372439	0.00287996764629207	0.0195334955237873	0.00172501159928688	0.00636629092624468	0.0147834566372767	0.00045766590389016	0.0185061686538951	0.000982309401795968	0.0374809651470958	0.0115820364580077	0.00611440830006272	0.00617930679892866	0.0324750508349076	0.0670405238306152	0.0343857190055697	0.0262501325788762	0.0328658107783133	0.0274410355600368	0.0122763841280389	0.0177187377846779	0.0428473247360825	0.00941940894383938	0.0186554796524643	0.00268229297705167	0.0479896492254608	0.00821615102848471	0.0114082806341754	0.0207119918220139	0.0430259507415478	0.00269212765194008
GCF_000024085.1_ASM2408v1__v7_	0.0510113159274951	0.0205272323954626	0.0231310477050211	0.0108539783687515	0.00950814399620388	0.0112686010365203	0.00685555993866091	0.025892045773599	0.00281229725223011	0.0070095990406558	0.000650908546407864	0.00290235248942383	0.00241689724749453	0.0301702634698871	0.0315707463939536	0.0309413515529904	0.0162407909458886	0.0108805984477476	0.0134680330141562	0.00650472658669644	0.0183186306879541	0.000855545626262847	0.00539069251308682	0.010420310211378	0.00245771555903436	0.0153402977100837	0.00057641377901561	0.0359307745676309	0.011557976675035	0.00252433165491616	0.00740932606018053	0.0150638510605111	0.075777983985544	0.0338620439748914	0.0287727336350598	0.0307356265240646	0.0245633537946776	0.0123053664763503	0.0145527764024562	0.0395443485386098	0.00260010583644885	0.0248048464900671	0.00277322816120156	0.0503010443426354	0.0276277508982714	0.00776219303566993	0.0119095582426015	0.0442754820378389	0.00349408158412406
GCF_000024165.1_ASM2416v1__v7_	0.00718004651258789	0.0194651791961484	0.0586908586501422	0.00641400301373225	0.00121281710897549	0.0219593090019263	0.0223846890283047	0.00309882353971044	0.000883480770205855	0.00846413643607854	0.00258761888612484	0.00368914326053459	0.000552804369970841	0.0462740886875382	0.03088254205883	0.012808817354196	0.00670422204814997	0.0152362544850237	0.0329379046466142	0.0056687928628436	0.00120500939303959	0.00972527936849813	0.0288020290135376	0.00304671803010095	0.00148288784813908	0.0324318997173108	0.0141042104319703	0.0114903710818621	0.000842760625761855	0.0268645217184905	0.0465509267984313	0.00606950211738036	0.0340524473954195	0.0403394266972477	0.0517090527828713	0.0170821409162183	0.00736553321353124	0.0455128438855001	0.0382503176642142	0.0100344228780448	0.00627937626364983	0.0455575894168482	0.00951001593293275	0.0181022995322021	0.00311362164566521	0.0467500437637232	0.0285137936430724	0.0101647655738166	0.000255196053523788
GCF_000024325.1_ASM2432v1__v7_	0.0272544925612957	0.0161928513951074	0.0446918268592741	0.0116531542308464	0.00374292852474334	0.0285789018559037	0.0128157176619757	0.00657354690530797	0.000455056225192651	0.00913372802761021	0.000669056964079826	0.00253530247596829	0.0017849625467908	0.0407086748541816	0.0267510053512269	0.0173727826995016	0.00874752915287353	0.0137098207099591	0.03037087439724	0.00673539575711745	0.00160825512720251	0.0149503162051665	0.0177231200426513	0.00671142517029916	0.00101962494482323	0.0250462754149738	0.0200450146174567	0.010866731265065	0.000264199983909893	0.0169001419307596	0.0382596065014426	0.008337893625008	0.0605412634084766	0.039146904918109	0.043221840674055	0.0214709459551712	0.00438165422011107	0.047499004022142	0.0149863105558152	0.0160422701861268	0.00886911442901581	0.0444800544270181	0.0131305392216741	0.0125250729943501	0.0032468938361935	0.0411367088208678	0.0296587849990399	0.0143037496348121	0.0019368364213949
GCF_000024465.1_ASM2446v1__v7_	0.0318035982953689	0.0155519102866319	0.0299297433340271	0.0197685059551055	0.0148220823227031	0.0224236268977258	0.00687195882666991	0.00686118070854064	0.00213057574093498	0.00800890823372329	0.000972875715747848	0.00558688239315481	0.00466342733013879	0.029596210328951	0.0327051931399005	0.0252911197107392	0.00614453577183342	0.00216571759526473	0.0222642642803607	0.0114331208115972	0.0141636294725406	0.00567546961238158	0.0123574735738443	0.00780239064634567	0.00120960381809483	0.0211731047295104	0.00764080731889266	0.0297017579107771	0.00448968079767836	0.00688661161520845	0.0219115054777556	0.0214949374428078	0.0650860357417367	0.0246081814567261	0.025728097588643	0.0449987081691692	0.0225445849293572	0.0272345950035326	0.0236276639225526	0.0255441944210638	0.00539703985903941	0.0316793843170064	0.00431327421762467	0.0395460942202113	0.00808940899910185	0.0165224318353292	0.0224248774535078	0.0383553795737114	0.00290608127207381
GCF_000024505.1_ASM2450v1__v7_	0.0178916041522811	0.0194621567343253	0.0576599210682146	0.0107859799092358	0.00848432666606036	0.01234395046478	0.00834566099993307	0.0132629244369577	0.0122668245865408	0.0183284028909063	0.0245802543831493	0.0106086865472553	0.0301154871639597	0.0125902093704402	0.0271357598099202	0.0179147397232148	0.00849242669156092	0.00786272329266698	0.0189403952386463	0.00637378545507421	0.00435203416060549	0.00801719462183445	0.00625134325001241	0.00958278785510509	0.000628062484643851	0.00776806331877606	0.00608139384978769	0.00700830189574591	0.00880381605442273	0.0120145678440832	0.0251336312155989	0.0145181155942809	0.0247454224724334	0.0280597159658481	0.0588565951868095	0.0367728299923165	0.0156000239627418	0.0155848226365451	0.0207571472448255	0.0226893924988278	0.0131285367736998	0.0207412674918112	0.0223008313807963	0.0290485762565201	0.017063938042569	0.0121698767989351	0.0331608592888256	0.0344718945826949	0.000662661699688882
GCF_000024645.1_ASM2464v1__v7_	0.0524056382515612	0.0259662399511097	0.0158120181189594	0.00662243833798199	0.00441171328397828	0.020777446091261	0.0125035796631967	0.0158812848547464	0.00100803255442527	0.00746351351340596	7.76096235933253e-05	0.0040600761595498	0.000797766830756414	0.0441514475137899	0.0290495384842612	0.0182484737635058	0.00955767389731016	0.0117975764168047	0.0243642476650204	0.00619546778146675	0.0106213687134233	0.00153665963177612	0.0161790738431674	0.00777224421638886	0.00177265031927076	0.0222283668292233	0.000613641463350557	0.0365763674528813	0.00234183699042742	0.00232022337741182	0.0532369058124773	0.00738499685573543	0.0725272766826195	0.0295511117858842	0.0240909036546913	0.0332569337872667	0.024097017072637	0.0123054864597542	0.0212463317465368	0.0339334254516646	0.00278248882302389	0.0317859426842992	0.00331908501315589	0.0402344521521471	0.018996960974353	0.0105884164312862	0.0176000532945725	0.0477395751725528	0.00356537476942321
GCF_000024725.1_ASM2472v1__v7_	0.0252845761799683	0.00926051505711942	0.0366557520580507	0.0156711190306429	0.00680795277328044	0.0202124348326023	0.0158866057190548	0.0101738125734743	0.00196911062630194	0.00908547879601393	0.00405739813100921	0.00722080395578613	0.00685725152165701	0.0220224452930334	0.028821402055995	0.0321265956888285	0.0162020585398632	0.00737796076895424	0.0205080840371041	0.0128855390803115	0.004654599476789	0.0145787812294949	0.0113569251582702	0.010376477312988	0.00769083286548895	0.0189193567095751	0.0192130006733879	0.0143047975535558	0.00658845016684981	0.0111607468157993	0.0188190922712787	0.0136081067603159	0.0539656307205353	0.0172378343691716	0.052600495673835	0.0361786773131552	0.0122131531859816	0.0311237878877113	0.025394241650233	0.0231070907325507	0.0101713645931446	0.0225602312595346	0.0247650519926005	0.0226231225192983	0.0128679768047247	0.0212262418261157	0.0353863090772202	0.0195028416224837	0.00178450251071959
GCF_000024765.1_ASM2476v1__v7_	0.03026110153439	0.0217192650060719	0.0318260603279499	0.00876131375957416	0.00464189067602972	0.0326142081395921	0.0119302090557444	0.00545425489754046	9.52380952380953e-05	0.0078951524409386	0.000182416222362449	0.00284839655884549	0.000626558596881025	0.0397068968157482	0.0335905323001857	0.0219175645300944	0.0129081451713656	0.0103185015813688	0.0199839974070011	0.00614896719279494	0.00983908033743311	0.00605022566214489	0.0144907197056738	0.00691459394974588	0.00267759675253729	0.0230695687902991	0.00405041104369847	0.0361462524052708	0.00107659377951841	0.014995487859359	0.0319271839697708	0.00915558573954867	0.0625922319007697	0.0318778607171901	0.0278349662839011	0.0363001265964092	0.0177003051311998	0.0304205522901956	0.0260471747161399	0.0197860455645261	0.00272411818337214	0.0375880326658794	0.00386349378582317	0.0359713187549594	0.0113938327106646	0.0285259383146013	0.0212154495581429	0.0311782617244453	0.00295373826989495
GCF_000024805.1_ASM2480v1__v7_	0.0085333488119889	0.0242037422822786	0.0507541444598892	0.00278185799295143	0.000467596101716966	0.0372552851177136	0.0172589918353879	0.00123568760996584	0.000955014202599045	0.018835850872413	5.21866193507986e-05	0.00113921937684862	3.27246547548923e-05	0.0507353410236329	0.0222025089343047	0.00324830322942879	0.00161427824222818	0.0144301938244498	0.0304627459682732	0.00215036254503089	0.000882923147372736	0.017282064691072	0.0227381860642188	0.00144556534354115	0.0010097189215887	0.0497691745694191	0.00944820789150818	0.00425928577868432	0.000460215011554627	0.0358920737122252	0.038436016941307	0.00196731012452195	0.0140806293242793	0.0550412185313847	0.0772082986485749	0.0133897197901497	0.00312127805202542	0.0537316108733688	0.0363116346616721	0.00552372759066607	0.00435523744024414	0.0650641745018353	0.00602645707843541	0.012776117663181	0.00144651109122672	0.0408872031534371	0.0463416501901105	0.00209586178863726	0
GCF_000024825.1_ASM2482v1__v7_	0.0422983727401246	0.0282739485256275	0.0244863533749246	0.00458440402210736	0.0116123534548885	0.00549336998014911	0.00707925163039342	0.0311220832456909	0.000926816430679547	0.00613661537126352	3.91895599012423e-05	0.0026355978920098	0.000295260295260295	0.0465798429565669	0.0304016640511731	0.014976506117153	0.0255681814339969	0.0146093466848814	0.0124437277163387	0.00367867435731019	0.0193817139787717	0.00040242905377995	0.00302764752579308	0.0123756324931508	0.0019944604130515	0.0110899438284328	7.79727095516568e-05	0.0415727251175762	0.0334707734347314	0.00296000370532056	0.00927078337978805	0.0213061236765345	0.0681787445177938	0.0364862359538622	0.0305065033778216	0.0241890814655605	0.0301144190992401	0.00382054275385654	0.0185834606195417	0.0429232789505577	0.00269222247751185	0.0272507749001804	0.000892059565316882	0.0500749548033175	0.0315021873883694	0.00568360234897458	0.0113234930735686	0.0413701868925215	0.00311810235743793
GCF_000024885.1_ASM2488v1__v7_	0.0798766643630534	0.0117208460845217	0.0179641859706045	0.0251141027162367	0.0197467114578989	0.00967929363004768	0.00611854950988703	0.0162716929645393	0.0128673602291464	0.00629423325468356	0.000787630735939999	0.0139818809589376	0.00467909083824419	0.0184350876406641	0.0272831562439289	0.0583242643413876	0.020549552880364	0.00475041448248326	0.00267292731323875	0.0102129133772529	0.0120974897615608	0.00177786831780674	0.00126945730206588	0.0171245422058549	0.00459341737151882	0.00342308896101031	8.33472245374228e-05	0.0194886317880245	0.00425203852279409	0.00482382848311418	0.002896076460587	0.0301357925623519	0.0592189679090093	0.00998684744113406	0.0429096973736869	0.0493322634319295	0.0336915484550627	0.00617360130057634	0.0151723473634482	0.0300138139648942	0.0124624200051479	0.00781685856570332	0.00227764633717652	0.0462332745815055	0.0214942413010592	0.00855596968654009	0.0121838577473242	0.0447500350326778	0.00349820798012767
GCF_000025065.1_ASM2506v1__v7_	0.050787238439369	0.0269432105563574	0.0179268408060837	0.00676178400025964	0.0037427208517181	0.0268893903022248	0.00890541200362963	0.0141920814586044	0.000877750215013436	0.00913067295216004	0	0.00209533711598095	0.000151283594992205	0.0472425552723446	0.0291109457027565	0.0172810459751783	0.00743989629269213	0.0116393086303795	0.0269967551480462	0.0064049236121601	0.00231950970229017	0.00143953696982748	0.0277116872345197	0.00463738445536759	0.00157437875007615	0.0177688533055194	0.00154415224804368	0.0405051666157923	0.00123526290029627	0.00226944008275215	0.0624296720463701	0.00404181659287548	0.0733098948484248	0.0355637313605227	0.0243469866645571	0.027245031563826	0.0137899388764333	0.0185495993008496	0.0248511309198492	0.0360817850384093	0.00156920717178525	0.0344618763457353	0.00435548754785787	0.0367149694220805	0.0171894381198752	0.00941562895943639	0.0250119582047333	0.040676665696781	0.00341360872951396
GCF_000025405.2_ASM2540v1__v7_	0.0512407294651475	0.0301420519762845	0.0179453617608833	0.00462260618362295	0.00376550179733597	0.0275006821033734	0.00915445242353512	0.0128113194628062	0.000216450216450216	0.00785882214845283	7.98084596967279e-05	0.00315777004910083	0.000386186164294876	0.0446937317162335	0.029634270417073	0.0167707488682701	0.0055086903423864	0.0109451326601915	0.0298982355947982	0.00605159780115856	0.0103466044180147	0.000841169887413907	0.0151967887430736	0.00778592090987441	0.000854399223964441	0.0239630133931138	0.000416250416250416	0.035535737374855	0.00112085592450249	0.00328520654730599	0.0618581208530053	0.00661617334968061	0.0682413582792883	0.0346627503678599	0.0276854043788611	0.0281626072098119	0.0210427800560341	0.0160788695025596	0.0260142034055434	0.0299356301126263	0.00280339867830319	0.03587665312	0.00226079990333655	0.0362098847538081	0.0169911727322501	0.0121917584875549	0.0217914917056416	0.0429290976670751	0.00226702946001819
GCF_000025485.1_ASM2548v1__v7_	0.00733685739903848	0.0256214333287051	0.0512046795660397	0.00438866593990839	0.000933142549055279	0.0391364688455557	0.0126523209616537	0.00180983642907008	0.000652141550908697	0.0135059840493969	7.52955349747758e-05	0.00233361869520767	0	0.0556197699148877	0.0257531632545706	0.00376788658467086	0.0020414957373826	0.0123148055813042	0.0321529397897533	0.0066291055066387	0.0012470863624826	0.0141246249689483	0.0240556237018574	0.00190883907216475	0.00155338672482722	0.0389819639462035	0.00887595251682936	0.0161619546722204	0.00110832373508908	0.0277231092471112	0.0486015439127674	0.00147228050287514	0.0297588950927652	0.0470037720353097	0.0596272633647891	0.0167799654174051	0.00226830939386847	0.0562843746007105	0.0293567177172155	0.00676284683861103	0.00401693783990483	0.0550104910604571	0.00566722438953835	0.0216738958992169	0.00154674506174167	0.0537759228385657	0.0293475180136474	0.00553516606273451	0.0010883965963854
GCF_000025545.1_ASM2554v1__v7_	0.00337260090782001	0.0218508978946275	0.0639087007944886	0.00613591488868564	0.00012040148706216	0.034589757228788	0.0148084215769096	0.00246231591230976	0	0.00742553570145334	4.90196078431373e-05	0.00264702442827027	7.74293457220287e-05	0.0491035240768586	0.0317310150044151	0.00748311604594958	0.0015055982358618	0.0126051416542581	0.0341920305033429	0.00577713676034339	0.000713984095449218	0.00490136091151373	0.0294285297113824	0.000904623708357055	0.000846441644865971	0.0371209196831859	0.00531843478271466	0.0182721447197156	0	0.0090105007194392	0.0666343523248278	0.00126733213151327	0.039794706730024	0.0482749578421262	0.0654691035018977	0.0139403318931003	0.00253408359079667	0.0524386777823741	0.0352863074825036	0.00545831413528156	0.0025275142622898	0.0483081688512153	0.00858761202298952	0.0246439145780881	0.00241803401582379	0.0364517148574167	0.0480087652070066	0.00408084154334536	0.00146163914891401
GCF_000025565.1_ASM2556v1__v7_	0.0532582482972173	0.0288347973642473	0.0186609477058092	0.00248955794571571	0.00293101606979892	0.030335637545686	0.00617467893463626	0.0157229979191595	0.000216450216450216	0.00774946428319466	0	0.00281255113193875	0	0.0494187240631921	0.0305905700585167	0.0143673490449952	0.00418255311720118	0.0153102109157149	0.0288567545604684	0.00335392297883293	0.0142074080001613	0.000101317122593719	0.0117853141264074	0.00856994255796651	0.00055227751342194	0.0211932955977441	0	0.0379592741716111	0.000216450216450216	0.0045920969887544	0.0628505227086389	0.00428310816602509	0.0712364999765638	0.039865003163381	0.0236632650540448	0.0255370429161093	0.0239838903188109	0.0100831033695313	0.0233119010433375	0.0355487779601089	0.000205233473368781	0.0332499964043135	0.00119954192742727	0.0427223500482648	0.0210821354651385	0.00656500096392023	0.0191794758404115	0.0443106636431691	0.00377910355044452
GCF_000025705.1_ASM2570v1__v7_	0.0156041467556177	0.0220273329033735	0.0600783496342437	0.00522792019030972	0.00403198234412859	0.0291708876459291	0.0100924433491054	0.00692690670420626	0	0.0106736142152614	0.00102549027191297	0.00110279573096516	0.00283248141385835	0.055957698756882	0.0336217539924321	0.00508317629611588	0.00879849299803508	0.015625025715225	0.025545982330235	0.00644759814116509	0.0018397748759533	0.0086712563377391	0.0222702815878362	0.00647804349742503	0.00136543606433386	0.0350752328533925	0.00145489985654094	0.0172563265893241	0.00124863360436969	0.00659193077834471	0.0576417740834019	0.00189380562960688	0.0521355121774458	0.0409772767399976	0.0323225029118251	0.017281193446626	0.0213071665046304	0.0326218374418253	0.0283078799128101	0.0211528948458189	0.00580664117781323	0.0485198105090065	0.00250878754399181	0.0242208199022139	0.00818798168898176	0.0228218419625637	0.0460207624906765	0.0113577745829207	0.00318477731615526
GCF_000025945.1_ASM2594v1__v7_	0.0348757168710142	0.010657452462346	0.0429391447021834	0.0178032695392184	0.00814871668373621	0.0283779324570559	0.00184413968454486	0.0167462929754357	0.00573109960121024	0.00704390961609369	0.00439475450924853	0.00725601763630598	0.00497924465240758	0.0250043816010766	0.0272522064116794	0.0394961811639968	0.00929540214349839	0.00725704433123375	0.0217949395553026	0.00999499311722772	0.0097851970346048	0.00524362559977625	0.00381180508751291	0.0187698994387382	0.00515648781946666	0.00616271064191428	0.00421915221501414	0.0253503087226124	0.00158881461761703	0.0140026872812957	0.00893012072114749	0.0360569081446774	0.0453061382080056	0.0172763943190721	0.0519713052175533	0.0437602452927807	0.0238177596541831	0.0189230314797166	0.00788314810802977	0.033618952056211	0.0139957646007158	0.0158108269366518	0.00334708690790612	0.0460968636520228	0.0250259738177542	0.00746859182261977	0.0110654350836365	0.0464835050722863	0.00176134981055326
GCF_000025965.1_ASM2596v1__v7_	0.00798407600996763	0.0215529416102272	0.0570327534281461	0.00378278575371969	0.00131881359277752	0.0215661539999079	0.0191633279423826	0.00345587694162023	0.000764911835989466	0.0103588144114221	0.000238991256327269	0.00145465085742841	6.45244547683572e-05	0.0515562392740933	0.0279860823686201	0.00394501084884086	0.00218883583403722	0.0158630862971059	0.0318543614969659	0.00621944723816757	0.000419214716697285	0.00960120635023472	0.0324886691900324	0.00138752119638293	0.00158012815723433	0.0462127223756956	0.00972522244430192	0.0108531065632238	0.000297563470292931	0.0303269832681439	0.0474251614855301	0.0047837264373177	0.0489376320502275	0.0459800206675794	0.0432468933014133	0.0114907021486913	0.00732734848396974	0.0388635906354323	0.0460229217298134	0.00864481699227969	0.0047176348694732	0.0568585134885457	0.00858674863819879	0.0106238225157861	0.00338317400887372	0.0485592038631751	0.0308101347216392	0.00630466033055832	0.00114681870033034
GCF_000026005.1_ASM2600v1__v7_	0.0501295776417229	0.00632664549806395	0.0397676604209934	0.0395774003304092	0.0209001418828663	0.00168861828158552	0.00195636879273419	0.0220354499927759	0.0223921099327102	0.00368866537083858	0.00847750941579931	0.0227877257985164	0.0387662747551372	0.00636484924832231	0.0270902359825832	0.0388645055170433	0.0212697310240686	0.00163951586523828	0.00839249063553828	0.0162107372950332	0.0133408119548387	0.000708739712714464	0.00153975159592643	0.0113263582104344	0.00232171543073503	0.00106321399072697	0.00020751758484023	0.00985477248929768	0.00704895056229519	0.00184314465049937	0.00137980449387225	0.0146591481659451	0.0543715479086112	0.00677396643178066	0.0273596972331624	0.0609437756990338	0.0240656044041319	0.000634165807528722	0.00612041512281084	0.0306878914390829	0.0176580053658819	0.0014196662907434	0.0102168229185879	0.0388684407373318	0.0358620412049235	0.00450555769057271	0.00887359400512669	0.0298289586399685	0.00206522409600885
GCF_000026085.1_ASM2608v1__v7_	0.0486401630550036	0.0229210952394997	0.0196488422605835	0.00980034455766043	0.0165621668757952	0.00480648659500416	0.00606786497457652	0.0300605697338783	0.00219815707721801	0.00583005598062427	0.000189969604863222	0.00346683580570764	0.00430743422651927	0.0334405604708091	0.0323517074924416	0.0293419597655984	0.0249007798033409	0.00947686827617503	0.00870900284881323	0.00703981908549226	0.0189215591165038	0.000322823008776493	0.00406073142561419	0.0127792473096721	0.00194194681771307	0.0133014581876458	0.000145518044237486	0.038546851595903	0.0147105980113937	0.00103935405460501	0.00401566511877971	0.0286828464471119	0.0723459501471475	0.0258329219825819	0.024695985004938	0.036974993144961	0.0316968884124372	0.00437547168301106	0.0144637092614913	0.0400574125391351	0.0020328236314208	0.0257494244452631	0.00189211243269419	0.0481961469564734	0.0352809238539431	0.00147350293962162	0.00706696063774887	0.0466371290118893	0.00341051236263334
GCF_000026105.1_ASM2610v1__v7_	0.0166552624138162	0.0331451340742082	0.0517751392167956	0.00245137719999836	0.000407730318154387	0.0427229486741546	0.00275175644822508	0.00827521538994912	0.000702247191011237	0.0116123490452529	0	0.000770017949654463	7.30994152046781e-05	0.055177990401451	0.0281908960592625	0.00699415899031556	0.00529273693963842	0.0154646423320718	0.0266297807929174	0.00218402456971069	0.00621412460128506	0.00427690578708737	0.0197467194284073	0.00537564895905116	0.000497322425914975	0.0319354618768213	0.00167681567231454	0.0281894195468218	0.00073035844670969	0.00974482959603302	0.0641684369749906	0.00155175414381271	0.0533199482554713	0.0549407258823802	0.040959488001261	0.010887008153332	0.00859562298444556	0.0449026826685831	0.0170094734111306	0.0232310469301789	0.000646315486659303	0.0496932140900039	0.00300619629531652	0.0263890745323066	0.00781896382409639	0.0351585770074809	0.0217477740496751	0.0254398473128885	0.0029326408121522
GCF_000026125.1_ASM2612v1__v7_	0.041428055016248	0.0242644008699933	0.0349519290222386	0.00856120667595443	0.00783704532572369	0.0266634717342343	0.0107191328046763	0.00744088513434466	7.74293457220287e-05	0.00571308950626465	0.000990671354854449	0.00154325309817439	0.00100803690684924	0.0444160128907693	0.0306505522413621	0.0188244015485458	0.0167882383158063	0.010849309519326	0.015937945309556	0.00772034259224964	0.0136338222009974	0.00120702488523497	0.0121697026169887	0.0107424679712171	0.00196802683496689	0.0266713226697817	0.00162037005446278	0.0254020997844128	0.00198974228890913	0.0110961015955986	0.0455755978544507	0.00299288086389551	0.0707674977390623	0.0327448327430931	0.0155756970629355	0.0277192895785574	0.0318915907639089	0.0209267740528768	0.0241660982174731	0.0244616675795902	0.000674676089915027	0.0478161930371155	0.00302071141055799	0.029699530763098	0.010773562748641	0.0236138826539883	0.0242429451559056	0.0276313266634765	0.00354280543288528
GCF_000026145.1_ASM2614v1__v7_	0.00403237077631237	0.0212634702011658	0.0653411328454389	0.00585115215824	0.000402767754982388	0.0343351318728777	0.0138692276813538	0.00204136021963337	0.000308012331308608	0.00754995632463322	0.000561675746501538	0.000484142560951704	7.694675284703e-05	0.0556566552506384	0.026656721283051	0.00349466603770888	0.00196444895166767	0.00980893992033597	0.0332975267301252	0.00493660289035643	0.000819732596016312	0.00801437876621569	0.0319525644085109	0.00164435136429414	0.00170717623353204	0.0448146430408863	0.0096682734527069	0.0113339998167696	0.000270898920119841	0.0314496278704779	0.0435044089345017	0.00314893117629469	0.0205825301680155	0.0526297378017984	0.0632918293794694	0.0124693391404924	0.00259248022193099	0.0525499978090778	0.0453249125227609	0.00874491183740472	0.00191424500229758	0.0685900919503015	0.00437059882767033	0.012748723208663	0.000538752326326302	0.0514955617754452	0.0285507544288184	0.00533146029464723	0.00121875082258889
GCF_000026185.1_ASM2618v1__v7_	0.0498592499396425	0.026993422427274	0.0176082930303884	0.00560028115204999	0.00215038644827632	0.0314384591873029	0.00712288059386391	0.0136060471258281	0.000716180235897121	0.00808523414766667	0.000879676440849343	0.00200311989707692	0.000534669894203713	0.0479350754987298	0.0291107476662812	0.016551496131698	0.00365315258536286	0.0118367965886463	0.0300944709356496	0.00701694400616929	0.0113531315798516	0.00147751538294333	0.0128366614159413	0.00992265103397137	0.00109307545433721	0.023139158617708	0.000539438092522015	0.0356986170841723	0.00130377776722769	0.00330442688260203	0.0617428039087296	0.00530890597635899	0.0689358242441308	0.0335401560091374	0.0267315758045559	0.0297647673490484	0.0178210138617945	0.0160783025091696	0.0240029034022042	0.0344382001729368	0.00179549769241521	0.0359141681605499	0.00222352953294011	0.0391508314289027	0.0175896154271036	0.0109120841570379	0.0216898238087817	0.041331030436526	0.00311585605682121
GCF_000026225.1_ASM2622v1__v7_	0.0555036247364285	0.026982601423308	0.0137471107443019	0.00463695801251883	0.00261175740878447	0.0282849025635332	0.00569693474451597	0.0182416117133256	0.000648044404950483	0.00850269166160559	7.7700077700078e-05	0.00214142896648457	0.000446024202930281	0.0474364841115484	0.0299109757401519	0.0160304662855043	0.00668645923758452	0.0141602381481351	0.0281000727817866	0.00410513542711241	0.00373884226110827	0.000172262725454215	0.0259764503474432	0.00575925841503304	0.000927906966603397	0.0200789186195832	0.000152522374744597	0.0397011129609576	0.000481740481740482	0.00535195032612329	0.0618074115228745	0.00506445852472672	0.0773237468684559	0.0385529167097053	0.0215031421722481	0.0222111744985114	0.0262268395104025	0.0100334123518173	0.0198741286855059	0.0378784592722837	0.00141597592742402	0.0324715839166323	0.00252865513164453	0.0419399978584463	0.0210740665640599	0.00656940533336219	0.0163590292627934	0.0468649408225469	0.00264870618203942
GCF_000027065.2_ASM2706v1__v7_	0.0534311852016911	0.0284378251744893	0.0164240170953565	0.00383993794252247	0.00249722671546727	0.027633586460461	0.0069631972840421	0.0144594255873951	0.000611083207768291	0.00969233369210163	0	0.00246076540176915	0.000166500166500166	0.0463994177655254	0.0299746239982187	0.0168181805978536	0.00431088506698198	0.0127933555163092	0.0311562841817647	0.00470882413988619	0.00190043142646204	0.00021968599779471	0.025984408806722	0.00641561814080154	0.0012102638812413	0.0275015148191956	0.000666000666000666	0.0319624160083904	0.000480894323519165	0.0061890359587413	0.0608526921864743	0.00666922728628683	0.0723080841065212	0.0369834980740678	0.0265470719839673	0.0243057966113881	0.0157122767871274	0.0190815007191402	0.0263450381031129	0.0347072358047626	0.00147333368798045	0.0398450393443586	0.00218346302688218	0.0329471605283334	0.0191376124182268	0.00841081153291699	0.0201537514086085	0.042264111319885	0.00362986581538347
GCF_000027085.1_ASM2708v1__v7_	0.0513140099630242	0.0271355910659978	0.0177705586076507	0.00435624437184523	0.00233448332611547	0.0317725683766263	0.00766242909559539	0.0124120711444538	0.000803444560350638	0.00835537811898637	0	0.0025496657328832	7.4487895716946e-05	0.048842865591529	0.0297442715227547	0.015731939895108	0.00530031733453346	0.0146614886435887	0.0290987348068818	0.00354596115674464	0.00281495608160355	0.000327662880854371	0.0265294346484195	0.00610896894173114	0.000697684514158723	0.0223295845900631	0.000388500388500389	0.0371935881970299	0.000481740481740482	0.00552712642745215	0.0622901966333089	0.00387614909200841	0.0748374136422256	0.0366638807435286	0.0245392399013233	0.0239448269995312	0.0191246122686972	0.0147991169138294	0.0282132118280936	0.0307919793288015	0.00149621938445208	0.0394109535666419	0.00282182814638539	0.0348534232038092	0.0197713205996209	0.00713995273457368	0.0213842654590152	0.0421679002752864	0.00252693887239369
GCF_000027225.1_ASM2722v1__v7_	0.0526087527475495	0.0234675428826829	0.0142734696955374	0.00943394947042734	0.00922307006982626	0.0131893882773208	0.00471421771599737	0.0272448446185522	0.00158301331707278	0.00972592601389307	0.000370370370370371	0.00430825847609507	0.00108319941220567	0.0419314482731564	0.0309066891022766	0.0246061293062466	0.0110554547872056	0.0116842847212003	0.0228572853576268	0.00587820562735697	0.0214178652402222	0.000429104335490113	0.00591369071489028	0.00746522383102848	0.000745404495062527	0.0152247464284501	0.000626122546533329	0.0435287638678673	0.00318847760010124	0.00223030199259053	0.0522455268603063	0.00583158422481131	0.0769049922683225	0.0310134543299269	0.0207686032468889	0.031764962291801	0.024819626441741	0.00952575049435746	0.0174180267654339	0.0358675542189633	0.00555650539877743	0.0272428780570057	0.00256928802785457	0.0418194865542658	0.0176463935042445	0.0114083213196255	0.0124943241166785	0.0490170109728245	0.00185950283831447
GCF_000027305.1_ASM2730v1__v7_	0.066423286893247	0.0189419036529003	0.00513668999826677	0.0165941173495167	0.0148720034377791	0.0088636880512761	0.00437329861518318	0.0266437495715159	0.00074135445367904	0.00476099144123459	0	0.00659501771580379	0.000551592385685875	0.0283090219239715	0.0268517329058833	0.0374971349744721	0.0316692425117039	0.0104030248326661	0.00352934769164389	0.00815893178681277	0.0205457193559686	0.000168513887602523	0.00749317984683119	0.00754659045493232	0.00110614614133955	0.00916008502568652	0	0.0454314982986023	0.00363475146556246	0.000890468708853546	0.000953173825556777	0.0168712406856299	0.0865723874022601	0.0155234409391711	0.0147881893146834	0.0405355526413091	0.0466665494243219	0.00318042248337595	0.0232006489480343	0.0218509348393221	0.00473107025649444	0.016498706924813	0.00272622087763418	0.0514572705671961	0.0341975350681599	0.00403362074785821	0.018859995857895	0.0335661427997324	0.00330542832107725
GCF_000043285.1_ASM4328v1__v7_	0.06100705448935	0.00385818734330814	0.0201113110776164	0.0487562391799887	0.0139812648184432	0.00242521871120492	0.0057574361352248	0.0268645089852823	0.0167065247937357	0.000928474886058419	0.00433115110914401	0.0159192629843594	0.0322211675525282	0.00639858165080602	0.0268084368727871	0.0606730134334293	0.0254951609855637	0.00157676586534874	0.00743065296837291	0.0186606399290628	0.0111848503872309	0.000885332638093966	0.00228066866545525	0.0153685124838159	0.00731740158570567	0.00138283023377746	0.00291075655640966	0.019656216316566	0.00234525735347057	0	0.00118601597301695	0.00558497178678307	0.0592705911619882	0.00160960356695264	0.0150242419315254	0.0616770257015752	0.0170122910022693	0.000663006605782438	0.00563811380069551	0.0282071542742087	0.0305508580709574	0.00208810657000153	0.00798025766725659	0.0243160540972652	0.0283201700234892	0.00261697435662772	0.0150724540429113	0.0319199988755572	0.00238599908724024
GCF_000046685.1_ASM4668v1__v7_	0.0524804312993062	0.00794320388303153	0.0198082933291526	0.0259164822441489	0.0174599881198406	0.0102858776422972	0.00863554325809554	0.0144135602610888	0.00288497907959936	0.00307574421097598	0.000713157668368092	0.00464418992834003	0.00501125489107654	0.01855481907604	0.02905939804634	0.0526694338296124	0.0209545726675483	0.00551631862130091	0.0147145302902805	0.0126967065402684	0.0120114442161919	0.00327936300337111	0.00619710738038151	0.0173959131443534	0.00395728910891037	0.0103228873459727	0.00500852816774084	0.0394733622941666	0.00460865928453255	0.00969435451103404	0.00439365237697409	0.0315931645809888	0.0684968051645589	0.00798391951916496	0.0235522040645547	0.0531682343933643	0.0252043183587321	0.00890440008221067	0.0148546039375088	0.0401812474541608	0.0167118685835506	0.0106737694495898	0.0108736038288909	0.0357731695629801	0.00953246652302323	0.0113900867563807	0.0136132616684336	0.0478133047089823	0.00215142020213044
GCF_000046705.1_ASM4670v1__v7_	0.051464147126729	0.00553480556125844	0.0213973633904435	0.0284405796991051	0.0179507694038943	0.00919602666353957	0.0114106455532559	0.0121570904051595	0.00302991725172758	0.00325436362314095	0.000785374158031143	0.00417014253271903	0.00478727240568948	0.016281059196452	0.0296553865606454	0.0539822875081337	0.0223551076451456	0.00410688088983176	0.0127541476115031	0.0144081838995794	0.0144695449765749	0.0049542961540817	0.00519590705417585	0.0150627452153423	0.00340821136626666	0.0139764443792078	0.0041708652171014	0.0373732448376085	0.00327353373306784	0.00735142635961512	0.00572673559652185	0.0329650172406181	0.0710666991299531	0.00612451418637304	0.0212482271245566	0.0544745003309596	0.02371449012669	0.0070375143716057	0.0143369365017138	0.0450243669420378	0.0184054827746493	0.00958156400266477	0.00744880672567125	0.0394254429151768	0.0111813392623508	0.0100603536739307	0.0123530928441274	0.0503651334516273	0.0026433780846492
GCF_000046845.1_ASM4684v1__v7_	0.0574340894676478	0.0233395489393698	0.0132447553012011	0.0122348338340869	0.0131413402432955	0.00914075216757743	0.00903746962829062	0.0249698845193088	0.00032282932729603	0.00363261123540312	0	0.00477318796332788	0.000324843792613248	0.0339622658655307	0.0261523250000099	0.0305202039027398	0.0294508858216531	0.0115163393273067	0.0113114761858084	0.00698835649149614	0.0186694671383817	0.000439838220424671	0.00415459614456883	0.0102760846222603	0.000435284071375498	0.00599729311236778	0.000355543927964546	0.0521645300651237	0.00521373359102436	0.00373631561142873	0.00448169257258236	0.0326402974522232	0.078606613713409	0.0238720679834436	0.0177791163689362	0.0351768945476382	0.0327917046260935	0.0052175148382044	0.0217641476711205	0.0322456120686265	0.00287003647816723	0.0174185515753243	0.00171554204078527	0.0540596170410452	0.0264690492933188	0.00696290940933793	0.0141980138631701	0.0403547910823794	0.00354710172516334
GCF_000055785.1_ASM5578v1__v7_	0.00759079587704295	0.0255344288262647	0.0577884311297395	0.0040983861895046	0.000511591447619357	0.0351592371538976	0.0107792798008745	0.004478326549806	0	0.0107330642308479	0	0.00170078637098547	0	0.0485342989821324	0.0308920584706872	0.00811490345381234	0.00266113889013603	0.0123421562489452	0.0304574250973815	0.0051801801521272	0.000914588057445201	0.0105077797594216	0.0238917468986701	0.00134039837608267	0.00178956885603245	0.0319690932049613	0.00622556628599803	0.0276050429649379	7.74293457220287e-05	0.0223924856067223	0.0481652163001111	0.00281561256996787	0.0492958531677094	0.046006668507311	0.0477775957741955	0.0224261535970166	0.00758682198372014	0.0470695360069714	0.027076232479973	0.0123900037577295	0.00203311620164125	0.0488338206141899	0.00869426367809443	0.0222044498931503	0.00233564255769982	0.049243122077125	0.0347965682833772	0.00623355819639213	0.00129561224539911
GCF_000055945.1_ASM5594v1__v7_	0.062916818503825	0.00725684970959676	0.0139622038144	0.0261059125130787	0.0276902561298111	0.00354757570965031	0.0029990747246714	0.0199131225052008	0.00840892690969186	0.00309789786639014	0.00219170965941559	0.00792773914129371	0.014039198084543	0.0107323747314273	0.0273610887515128	0.0521946265085774	0.0269950133294949	0.00461204062755129	0.00601613418563487	0.0142304595807835	0.0141187138076611	0.00142237931308681	5.19858598461219e-05	0.0239533395492403	0.00853844380371588	0.00528009954674123	0.00124887830071546	0.0317543229363509	0.00827300507163645	0.00403338720222091	0.0022285480613699	0.0441822537245143	0.0775372823790202	0.0124737061507142	0.0201572947234155	0.0442090889311417	0.0296691845455464	0.00632516304971792	0.00233983625161838	0.0341466606241564	0.0258391633901601	0.00583805043919936	0.00928695586742039	0.0306209995175843	0.0308488111982195	0.00851431276596307	0.00465296756420596	0.0402378850553999	0.00335562071424507
GCF_000061505.1_ASM6150v1__v7_	0.00274910358576948	0.0242413627718426	0.0667360644214389	0.00340863098668213	0	0.0360142249065464	0.0123724119687831	0.00133555662927151	0	0.0111756086730319	0.00109890481637348	0.000434259519921119	0	0.0569372183407093	0.0292643545162481	0.00359729657522982	0.00310526059782577	0.0190870376246403	0.0313886991872833	0.00297138388699026	7.71724031486342e-05	0.0103688556774389	0.0298228342782366	0.00121342061046802	0.000605416584303421	0.0399414300983978	0.00606394922847845	0.013148930857945	7.71724031486342e-05	0.0205070670606328	0.0601789185108582	0.00370448339160991	0.0470731474001033	0.0483952145980535	0.0394499695974558	0.0107363031955845	0.00408680485809231	0.0523298223290702	0.0358560209707594	0.0109511807462389	0.000412713590132155	0.06110824724698	0.00616782688856751	0.0176212749715077	0.00232525816856517	0.0347245281840813	0.0446154267207974	0.00652776866722415	0.00215862856083945
GCF_000063545.1_ASM6354v1__v7_	0.0589076318960877	0.00798915716373336	0.0342738523064528	0.0407420536997979	0.0197051013757072	0.00259729399189387	0.00170451659907965	0.0322541338844045	0.0173294532039655	0.00667927914552862	0.00514739059186666	0.0186242851680588	0.0331109017931591	0.00464334830256131	0.0251307422122354	0.0578172787153768	0.0239847327887586	0.00404309366385653	0.0112939855839972	0.014844986353096	0.0116481902696531	0.000478765584284589	0.00418030646005089	0.0172752066789981	0.00200670643945027	0.00233611068327392	0.00225409011589398	0.0107731149687496	0.00649044772274083	0.000452983835470985	0.00185312744025532	0.0113186532814965	0.0550255269384753	0.00485838323456062	0.0212900350482166	0.0506292233543302	0.0230701484874077	0.00176731771211619	0.00408121918055092	0.0338005800211727	0.0243984343796147	0.00702611801585157	0.00658807805326037	0.0263795289846357	0.0332225352501628	0.00201324397070193	0.00918107420563747	0.0439766561040742	0.00261479404998633
GCF_000067165.1_ASM6716v1__v7_	0.00115475449190662	0.024127415727917	0.0629080845614457	0.000925654267105416	0.000756344083784499	0.0223835666859999	0.0290127208817755	0.000553463680561567	0.00114358596064962	0.015041826343301	0.00301324512251838	0.00052322833673677	0.000234761468044986	0.0562058496116768	0.0236777984881122	0.000314017214267695	0.00132084984647679	0.014640867943916	0.0347507453010212	0.00152710853571541	0.000381298293929524	0.014516363857785	0.0319681579871394	0.00256407315665684	0.00201977743843295	0.0425586515725612	0.0192657955859819	0.003151129655033	0.000125323602154266	0.0515391873115353	0.0264157274935173	0.000781457727184157	0.00539156641290869	0.0539513864498036	0.0817495879793604	0.00956591050734097	0.00294812196154406	0.0425305952410734	0.0544009306869108	0.0060276011966836	0.00175233906261407	0.0579772697326659	0.0170015368752864	0.0041319648217612	0.000354587591796455	0.0524219149441963	0.0322563393099534	0.00220460320653651	0.00123899324759736
GCF_000067205.1_ASM6720v1__v7_	0.0104793213183676	0.0250074441371794	0.0547659724311405	0.00211822158528987	0.00014273554308477	0.0292446288063857	0.0197442246683991	0.0039280206498361	0.0008058017727639	0.00917511676398139	0	0.000185641107936531	0.000321440051430408	0.0494765813640947	0.0277346088127576	0.00817169968790806	0.00738543857194847	0.0144222431202361	0.027970858715433	0.00513155840951462	0.000380737964143881	0.0177986054521123	0.0225965500862579	0.00208273965443879	0.000136008160489629	0.0509709067654614	0.00468722609327644	0.0125146515484317	0.000982105954439565	0.0141113357588285	0.0615668017521684	0.00314186262530547	0.0585969966540394	0.0511037597034087	0.0292725710198471	0.00977041480395986	0.00367625070383237	0.0605197695509083	0.0226410477503679	0.0122218949342486	0.000684236868635223	0.06467787755371	0.00317021224757167	0.0113371258256769	0.00101104315815006	0.038993396871582	0.045358585883329	0.00600077090623805	0.00256867347991275
GCF_000069965.1_ASM6996v1__v7_	0.0605432887601811	0.0237308641678501	0.00952163379083539	0.0118703548536798	0.0123356139784739	0.00950629996989199	0.0037496558875107	0.0273304553413976	0.00122407622989695	0.00628708649964141	0	0.00365431888121807	0.00100365565958913	0.0398325513454046	0.0312302801810779	0.0248099140924517	0.020238880938185	0.0126556784457562	0.0115912025331961	0.00548766925023524	0.0217574931264519	0.000299422004149029	0.00384094617776822	0.00934019170211362	0.000810919962455498	0.00960991316240904	0.00022873310738732	0.0492393047850377	0.0040251389788402	0.00266372148444646	0.0330312497005933	0.0091209484752681	0.0811810995164215	0.0239335135892919	0.0196484720020407	0.0393998804548113	0.0322965128778947	0.00685924873567912	0.0124265929832391	0.0390767920097573	0.00488422477835947	0.0182246686583735	0.0013820024092891	0.0527341164578549	0.0235602558930767	0.00563399493351423	0.00967042735801171	0.0505559808831332	0.0022776154588686
GCF_000070465.1_ASM7046v1__v7_	0.00912343683092426	0.0232327027429099	0.0563218424270621	0.0076997131771058	0.00289008528181389	0.0275324171474735	0.0193821945076283	0.00237701360583198	0.0008058017727639	0.00718202559000682	0.000223473221451819	0.000716249880932235	0.00063916743480814	0.0425419437919968	0.0276981929613377	0.0132818477454515	0.0119206799483588	0.0137446898700726	0.0233323771461839	0.00456496711025901	0.00161477845938225	0.015318951375516	0.0202392297168401	0.00404677364942534	0.0016802471865601	0.04154558698264	0.00270124327028801	0.0209295242778898	8.4506363587097e-05	0.0132006488385623	0.0586704191440513	0.00456349118866158	0.0526542956367407	0.0438105156489275	0.0348615727766091	0.0153050917000607	0.00686329836571286	0.048733709739305	0.0215740012094257	0.0225271962418962	0.00243280296922502	0.0517805099651055	0.00236985322173875	0.0210314903550223	0.00267926695600709	0.0334617291331772	0.0412871461197801	0.0183085505101843	0.00247040120202081
GCF_000072485.1_ASM7248v1__v7_	0.0017634886937874	0.0286560588683841	0.0642880753730827	0.00350535369988775	0	0.0456422934133863	0.00556313007806696	0.00158449084666428	0	0.0109606229718874	0.000162908806134137	0.00140257420442577	0	0.0592072842893605	0.0282595955740031	0.00165553450993811	0.00025495593426374	0.0138786690871282	0.0338192945259339	0.00335771675619463	0.000532741441112049	0.000761181672588067	0.0351259552370539	0.000930358525162944	0.000253394435345594	0.0424637057150493	0.00279269412815286	0.0213424525115502	0	0.00574633415353523	0.0693341108490495	0.0012554884889368	0.0470710067474699	0.0571558516900958	0.0394829395127571	0.0116196989706219	0.00387275737056293	0.0561009847483209	0.020992394295844	0.0160102632929381	0.00100017226432834	0.0602964292243003	0.00281535609008288	0.0189363982312102	0.000585705913910521	0.0419357355857385	0.0371869807588802	0.00857502792122875	0.00240294612365417
GCF_000087965.2_ASM8796v1__v7_	0.00803085693094423	0.0233532458549313	0.0607318231903448	0.00779742921674547	0.000300391299708999	0.0371679214254995	0.0133166577264326	0.00255397795588536	0	0.0105870417103514	0.000119047619047619	0.00217907870752273	7.39918608953013e-05	0.0567736652263598	0.028328342998537	0.00483143195187205	0.00323743471007233	0.0133519004729005	0.0306543232691602	0.00517321193719695	0.00172188391976611	0.00485560792184846	0.0289791058721958	0.00195873958352456	0	0.0387312882125834	0.00815803877329323	0.019409950228293	0.000973271073447004	0.010266347802092	0.0506635103577554	0.00226827823868768	0.0423743360203205	0.0495906853117335	0.0431103332682045	0.0206390157338581	0.00353657254765687	0.0491606490747225	0.0323803193464114	0.0082850346498347	0.00289142384078435	0.0561633080183174	0.00466199660639433	0.0186597455482367	0.00160651430488676	0.036002591908496	0.0467194304346744	0.00471200283276796	0.00267412174856437
GCF_000091125.1_ASM9112v1__v7_	0.00335866779568547	0.0221175851642133	0.063325704942932	0.00764532052739547	8.2767753683165e-05	0.0397995372032237	0.0118306227899038	0.000858913153668509	5.14615067929189e-05	0.00749615505545482	0.00138364898150737	8.2767753683165e-05	0.000567011653067077	0.0541921771605561	0.0299361901467311	0.00210812745977919	0.000761281709269807	0.00930649753637343	0.0348069320484021	0.00481698540179009	0.000216211202418431	0.0149574875204425	0.0253544020461021	0.00138705594971902	0	0.0487277127712068	0.00763429096044865	0.00783540607273299	0	0.0204112484051986	0.0554577363862613	0.00780440290762012	0.0541996632838798	0.0522772245881245	0.0377720476936219	0.0120920725586029	0.00374775632006023	0.0546848908054796	0.037123363867446	0.00949475250850575	0.00160991309518363	0.070914703294866	0.00429849140041836	0.00845505631439093	0.000428734818097307	0.0460097326231223	0.0330417600107493	0.0059069718706471	0.00332225661339487
GCF_000091325.1_ASM9132v1__v7_	0.0338880891277841	0.0227223628468813	0.029864146055596	0.00788080585561464	0.0117693455999543	0.0120882586912781	0.00476454948706382	0.0266151993395759	0.00299427917025567	0.00687358226736652	0.00125160895904816	0.00663850095728586	0.00734628063506639	0.0388174139283307	0.029899543853986	0.0229616062332084	0.0183710878778949	0.0112848851007278	0.0200909410307238	0.00769285886437524	0.0138192144198688	0.00209552091793945	0.00520003918484234	0.0135696553448286	0.00178281874878431	0.01159348857501	0.00037000037000037	0.0383981766863587	0.0157089971295364	0.00767079551534585	0.0132696056900234	0.0235397473692696	0.0620777656851348	0.0217728387371042	0.0371198716122333	0.0373459318007607	0.022827753476495	0.0129788690875856	0.0131285872012986	0.0438911197466216	0.00489281258660785	0.0216300231865074	0.00255439283603884	0.0467082619129423	0.021724670026196	0.00872239865468648	0.0106902027801411	0.041245797955707	0.0027113141138617
GCF_000091465.1_ASM9146v1__v7_	0.0411098508547711	0.027124945273279	0.0230457595291638	0.00660269555248644	0.0120386436609037	0.00305736421916397	0.00659326494392253	0.0337061852518054	0.00169031219851594	0.00692782655223529	0.000106116822423599	0.0026080411261318	0.000729569270341803	0.0424399561389067	0.0308255788899521	0.0163745774659474	0.0290236310329412	0.0144731820103878	0.0116584624038382	0.00340277860322743	0.0163226515976415	0.000595700595700596	0.00409850422448743	0.0135841408382641	0.00248077410558448	0.0117062320859839	6.4750064750065e-05	0.0425441321126215	0.0272044067437545	0.00205668469640837	0.00767653834309194	0.0304858344614371	0.0661582627132581	0.0311460466942463	0.0312157359442962	0.0300733165129874	0.0276815078404451	0.00406158868872542	0.012265650512825	0.0488051804109422	0.00272591477536824	0.0267680856085417	0.000626711031637323	0.0494833996087022	0.0279891842008069	0.00499770113930281	0.00996962207769859	0.0455709979739811	0.00309241098834483
GCF_000091565.1_ASM9156v1__v7_	0.0507476022307179	0.0270316498565699	0.0171011823532246	0.00593463787952602	0.00166255190725614	0.030794641606658	0.00745508979188768	0.0140665966962359	0.000716360933752238	0.00766357922352519	0.000337593441041717	0.0022840652143107	0.000761194296663404	0.0469341799864519	0.0292615887485579	0.0172883138817528	0.00366071660026899	0.0114277362390518	0.030475950610944	0.00718259977029265	0.0101876489098541	0.00198066685729758	0.0132677742666789	0.00994642473875284	0.000843701120660556	0.0240334108293732	0.000900962699661268	0.0346394553999797	0.0013613085591335	0.00325872040274592	0.0598234074264549	0.00712049377496689	0.0697149056773276	0.0348450782560903	0.0262257436557663	0.0285817922482652	0.018361388043054	0.0173310842085639	0.0243247400459762	0.0320453407461799	0.00272525144824317	0.0382221316731851	0.00243489245644618	0.0356214137009348	0.0171590496570463	0.0111919797086137	0.0244794169488729	0.0393287830567542	0.00319355613452129
GCF_000091785.1_ASM9178v1__v7_	0.0533541854337911	0.0108380419639246	0.019336831186971	0.0247730074757636	0.0157227374687244	0.0134560278774195	0.00380019838795309	0.0232859958406035	0.0109682615456507	0.0043394871671264	0.00137462292910826	0.00971304676504304	0.0126705443845581	0.0156087995845289	0.0317876129762011	0.0484969423700842	0.0226263534059339	0.00703828845422751	0.00995881144628438	0.0146526187189427	0.0129140999981433	0.00407588458860188	0.00218043089746547	0.0155662163624182	0.00708315711795649	0.00777929343928641	0.00181384649472966	0.0262487133751716	0.00721322839037873	0.0042275144322359	0.00657136924317177	0.0139037667689728	0.0657022164822198	0.0132099184476091	0.0248275002531587	0.047852491377663	0.032730172713677	0.00923912175954994	0.0102172391372158	0.0341851183344732	0.0180056925110065	0.0139884764533861	0.00553037237793938	0.0357903668333738	0.0268929697792392	0.00639910137608488	0.00992476432251999	0.0406658735980271	0.00210322350817965
GCF_000091985.1_ASM9198v1__v7_	0.0653529662902144	0.00885215945492175	0.0337844647339134	0.0307920097304696	0.0170558416798219	0.0135191630913879	0.00346061956586103	0.0129217535617458	0.0144938187643751	0.0115473397277738	0.0110749413105404	0.0102848303094425	0.00493410493552443	0.0353894023879154	0.0246069569497835	0.043096810725728	0.0180423176551047	0.00382225255123063	0.0120993246574237	0.0139764412986319	0.0107559768809951	0.0106451970897141	0.00186874673441934	0.00989656823980883	0.00166473878199615	0.00963155625500948	0.00106676089214224	0.00485818546136616	0.0076508927211889	0.01341502509742	0.00407607367707577	0.0189391238106439	0.056542046072763	0.00840964164389122	0.0443100453935318	0.0477376058626588	0.0341361735954909	0.0117245009671909	0.01012979429181	0.0208486219078756	0.0149950087881757	0.017878304309355	0.0169022727251668	0.0214094977401428	0.0190116706452747	0.0115906761755237	0.0351571438882554	0.0157569499472718	0.00149038543287589
GCF_000092025.1_ASM9202v1__v7_	0.0049518506283907	0.0246421431182753	0.0596004533493659	0.00360907269204154	0.00270603384713005	0.0237846137263083	0.0195233173884119	0.0041025395968871	0.000464223550635982	0.00453926675375267	0.00037304922532599	0.000655148509571802	0.000279955207166853	0.0511110036086353	0.025958966593806	0.00671520200452727	0.00316360355622502	0.0143759069042939	0.0291971615401174	0.0034768216522463	0.00111629668698494	0.00469821613861329	0.0299345319424533	0.00682630961159595	0.000744178757802836	0.0383915538771084	0.00633315999355843	0.0234305200840327	0	0.0225497566240728	0.0338539972164738	0.0167994758026096	0.0662845592288749	0.0491432373686936	0.0256331073944451	0.0185384423151598	0.0158221233452954	0.0348596202019367	0.0206551382461457	0.0328809965081774	0.00211457386233361	0.0483116557625103	0.0013062332492155	0.0252347443097301	0.00525866526938174	0.0357633543518558	0.0145712589731313	0.0341847779728412	0.00326642830571764
GCF_000092045.1_ASM9204v1__v7_	0.0054123117208592	0.0229080975875859	0.0631118362184227	0.00753790791775891	0.00126127749709945	0.0282601664109892	0.0190663136972194	0.00131855010332483	0.00250435063988594	0.00578633475633562	0.00149843857964575	0.000948688816866152	0.000375617003710543	0.055488410500011	0.0292072626519316	0.00755491980916246	0.00210347996545298	0.00836611935326927	0.030621677856586	0.00550080604960104	0.00101568074651779	0.00790760465241592	0.0312770116823324	0.00263970036235858	0.000915158147414052	0.042929992124529	0.00435126615286667	0.0149580071331861	0.00041979127266462	0.0312064041791655	0.0332959387564433	0.0127751261156889	0.061639338974132	0.0458665118196322	0.0279842849417767	0.0197219786291109	0.0127079853893112	0.0449309965344572	0.0268767518358331	0.021225316234024	0.00461620314624636	0.0618050111193133	0.00213537881536749	0.0120492814923026	0.0021366446000727	0.0463253220250919	0.0180799567637166	0.0180841304960766	0.00238080048882855
GCF_000092205.1_ASM9220v1__v7_	0.021575789757387	0.0246690663546632	0.0520495572288782	0.00537157519634773	0.000603009699609365	0.0443973309110754	0.00610939532904129	0.00260366777181772	0.000567862077033684	0.0141540840405684	0.00223037959706448	0.00286842184308347	0.00205076606490871	0.0485217733679442	0.0258717508486058	0.0155443387914561	0.0027264996329369	0.00813713187520161	0.0286771543375341	0.00804715232472239	0.000674329670683741	0.0213412559777648	0.018827647983309	0.00289214927431529	0.00285339981433542	0.0247832583274333	0.0205417615297587	0.00720477525481889	0.000531410586220921	0.00997533159860009	0.0518034549856302	0.0070367493753212	0.0465741193409432	0.0367932905850456	0.0545155542720641	0.0235078428615651	0.00320364918111403	0.0597985334950781	0.0138965713332678	0.00733888133330544	0.00494356924886328	0.0417590895179135	0.0167077252006361	0.0211756870080311	0.00682557465141337	0.0212108714095643	0.0399843355759393	0.0150757005524786	0.00140206943980989
GCF_000092245.1_ASM9224v1__v7_	0.0914423456709886	0.0108276232943041	0.00616567058753615	0.0318325933444998	0.0223221887995988	0.000422763580658318	0.000414931638820757	0.0281666198880129	0.0344388431988228	0.00147439293714216	0.000935440011151061	0.0105256091411123	0.0139463091243601	0.0184146977874032	0.0278182300610862	0.0495534975332787	0.0221166871595001	0.00610242551537772	0.0018084838446142	0.0104829339388013	0.01662538465308	0.000267363425258163	0.000169822299950771	0.0134150052417975	0.00212773110637845	0	4.82392667631452e-05	0.000121879445935112	0.00862993924612725	0	0.00017253175147912	0.018835474707582	0.0815451520360352	0.0121333125778159	0.0151763659828847	0.0505417606308962	0.0370709947818104	0.00172416604256865	0.00159966310210409	0.04072162332712	0.0241109007502291	0.00134307026440404	0.0044427459199675	0.0388557301728036	0.0316789970957411	0.000436123133427833	0.0034939097568087	0.0462901332934787	0.00339561053744377
GCF_000092265.1_ASM9226v1__v7_	0.0590453491635286	0.0133512744735585	0.0173324655023327	0.0228729814471306	0.0127644873833327	0.0183994218874322	0.00429696083816584	0.0195459096205964	0.00211672265087387	0.00838528542017508	0	0.00600533049837964	0.000193219639156252	0.0351179152214618	0.028101704532451	0.0344291767601887	0.0227688429096385	0.00910823372185962	0.0094750299185092	0.00957690678228963	0.01804260231745	0.00106109181492833	0.00293294061852112	0.0110569271156697	0.0012649635751389	0.0159744640346342	0.000223648323848893	0.0361999017626938	0.0201628738325299	0.00067512440289066	0.00760901192750929	0.0170948986050192	0.0670171111447273	0.0176982616095118	0.0284219296134037	0.0505364465188842	0.0357026089563269	0.0158500284520928	0.00843827291984781	0.0324680874948815	0.00228211507253614	0.0207625276287476	0.0015117129655728	0.0498718760644625	0.0164365689834237	0.0122695627720828	0.0147471725998265	0.0390671347168214	0.00262077886559683
GCF_000092285.1_ASM9228v1__v7_	0.00123566199499755	0.0277917479037267	0.069739800592336	0.0024543005395855	5.50630471890315e-05	0.0329742030290149	0.0156271594956962	0.000612311525823053	0.00022691173133651	0.00623515932780787	0	0	5.50630471890315e-05	0.0602624102518587	0.0274131786399815	0.000396628239891751	0.0119996248737018	0.014370129782364	0.0203777888008756	0.000995671605273486	8.94454382826477e-05	0.0114709981761891	0.0334682607775575	0.000871816076410873	0.000531532087265848	0.0449584549090444	0.00302499656424303	0.0161941826696958	0	0.0189169357425686	0.0665572657958295	0.000706667745088055	0.0567987825193622	0.054381716145427	0.0390320523540209	0.00659349513049655	0.00022691173133651	0.0664191078000106	0.0159263283296636	0.0134175065799357	0.00022691173133651	0.0654749489679455	0.00165281850192336	0.0100512847451281	0	0.0577795308630535	0.0261723332217394	0.00452692457048828	0.00330435229338216
GCF_000092885.1_ASM9288v1__v7_	0.00798466185781891	0.0273587635210378	0.060090565903137	0.00379619290741618	0.00100825336107445	0.0198466897097533	0.0302833557853672	0.00152257443807726	0.000567020123006117	0.0089133487386352	0.00101077117462125	0.000864555930822012	0.000827391073208361	0.0511273813471639	0.0277439462451407	0.0078041190111809	0.00640538775181682	0.0146379349331384	0.0288787045861313	0.0044770351787037	0.00113679752886088	0.00484933303175737	0.031936630590914	0.00222872683513629	0.00187370827901946	0.0342409025560726	0.00722223531742998	0.0172492720680133	0.000913885857350509	0.0242245170528874	0.0461322117837177	0.00237221386945263	0.0581672560359499	0.0478831033598195	0.0258067188294866	0.0132341686206159	0.0166322599459862	0.0233461160393033	0.0471880058333041	0.0180931770686677	0.00230744601198897	0.0584554546772379	0.00263689404072902	0.0191460673048087	0.00221305275228789	0.0372938672620438	0.0396479409010245	0.011406917432005	0.00244491407460522
GCF_000092925.1_ASM9292v1__v7_	0.00157364504871925	0.0221693131330762	0.0650751710770308	0.00580219370189418	0.000408650501177836	0.0358347886323989	0.0164902912889413	0.00123449601069947	0.000419961342470567	0.00591640460403498	0.00030898492695219	0.000240130989105995	0.000796018598483856	0.055735961334166	0.0235428190161347	0.00351270396949073	0.000401007154525156	0.0098690707385776	0.0315618228958062	0.00344019686138279	0.000166138545692444	0.0124750663266187	0.0307496625591834	0.00144864075642508	0.000345240222698245	0.0537335654773005	0.00387229638163597	0.00880462316248624	0.000222551376046901	0.0354534376500525	0.0394201642740793	0.00382134704296139	0.0184223334667033	0.0548764951481959	0.0665561234805544	0.00923485313110446	0.000989663897104844	0.0557404099446851	0.0423063844616538	0.00692921649285432	0.00022423299718181	0.0787883666723346	0.00327261679734718	0.00848850470347642	0.00120556951050376	0.0483756518005181	0.0359943516939838	0.00477658437870274	0
GCF_000093025.1_ASM9302v1__v7_	0.0635388204684829	0.0154964564644	0.0104501072620691	0.0159284406536565	0.0221518895101779	0.00580100172089575	0.00884164852114692	0.0204364616730521	0.00383927723797492	0.00664821882329569	0.000920604512558534	0.00269341024492909	0.00318870808428778	0.0264143534801282	0.0292572487442861	0.0393163094309167	0.0259702466529147	0.00954512772096027	0.00379036139049884	0.00947742043337813	0.0229903056021265	0.000275994451069576	0.00520711544163034	0.00926609686758533	0.00152621001270681	0.0140979918384847	0.000457525688436246	0.0342819476937177	0.0107745111135663	0.00172849368715451	0.00339729413456209	0.0105597155690308	0.0643304318075898	0.0226206616946443	0.0214358129017048	0.03825815234101	0.0395280746713205	0.00631390945845347	0.0156951194214272	0.0419294116812721	0.00118894105244685	0.0295514270040172	0.00170562637841392	0.0494522032146975	0.0253923780325739	0.00314304272182968	0.0228709264385792	0.0328651026420928	0.00278940506872354
GCF_000093065.1_ASM9306v1__v7_	0.0869057096384386	0.0118755658609133	0.0195798112634636	0.0388938766222717	0.0182898570464898	0.00557800821487367	0.00478833528632694	0.0210663091741109	0.0297779322456369	0.00358568725481876	0.00636377455116138	0.00757417689018755	0.0351620879581993	0.0218920565755857	0.025872186320039	0.046718769741412	0.0254397281405348	0.00179137636869627	0.00645629865131055	0.0161320091611023	0.0154319861975887	0.000624676135385588	0.00405028437276159	0.0105450276673348	0.0059450661064042	0.000199991477515145	0.00310240888902577	0.00584032935757749	0.0109347389632246	0.0030691830563456	0.0053232480956448	0.0114304863380071	0.0679250803096206	0.00712674293230047	0.0178274273874509	0.0451555699741157	0.0166522676260326	0.00242253903454412	0.0028913380714152	0.0223890481872389	0.0486015382327983	0.00114886365082052	0.00419593238847075	0.0105384952189544	0.0218026374813987	0.0077942417691683	0.00855074365035309	0.0311892438227688	0.00104209341754208
GCF_000143085.1_ASM14308v1__v7_	0.0288223211173188	0.00731379767155305	0.0354923466182128	0.0192640849563582	0.00633779192026664	0.015100916088107	0.0180239821799861	0.0134745250629134	0.00179491967353702	0.00723573997127834	0.00352899670168645	0.0106300022800976	0.0104789573967066	0.0170194906889735	0.0300022016081413	0.037908944574825	0.0138814687124943	0.00433781579680602	0.0208725156070668	0.0137878401507012	0.00666250969987488	0.0109432340023882	0.010085179443193	0.0121748243392666	0.00719233020776586	0.01628625590862	0.018788722158833	0.0158700383703948	0.00791928850374584	0.00800897153764725	0.0137634741870567	0.0114884221963252	0.0509815720177474	0.0118518658813794	0.0524386120682862	0.0465471940903011	0.0149549601437003	0.0210181207068429	0.0247772039364156	0.0281309893784015	0.0139335037814303	0.0227872953839255	0.0190427825362262	0.0242082695307056	0.0211889938915124	0.0136204770562065	0.029434910754086	0.0251191817436993	0.00263167367702841
GCF_000143145.1_ASM14314v1__v7_	0.0114216882901704	0.0238639884577438	0.0628147778478554	0.004568256074511	0.0013631267753618	0.0168993408025655	0.0282836342925045	0.000248906855756998	0.000855579562752439	0.00637206168986966	0.000343486671922343	0.000582274560747823	0.000390350722044052	0.0528006088159391	0.0253293877668113	0.00656450830417882	0.00347434710941855	0.00938525773826474	0.0311015976130507	0.00574973687451133	0.00125903396378688	0.00810560890111503	0.0323985294943365	0.00535842178418497	0.00149976562246453	0.0420808538796583	0.00588302670805868	0.018568712417018	0.000216646065725336	0.0324051549904903	0.0291279849136638	0.00864566062277912	0.0462032882094129	0.0440374260910074	0.0393362444738002	0.0213181688240034	0.00939094631687688	0.036072840483115	0.0345466584823388	0.0175852722942859	0.00608773358802072	0.0642879031292167	0.00445521345234957	0.0159811982617434	0.00134054256574172	0.0508844322368927	0.0194985748469153	0.0132624618811159	0.00073946301074921
GCF_000143965.1_ASM14396v1__v7_	0.0130069425714076	0.0246657866239122	0.0512803438702061	0.00159257428368364	0.000426928606331574	0.0357375659814415	0.0119546931810256	0.00212922871287687	0.000547961849295279	0.0192828348117804	0.00371491037524688	0.000469780683621991	0.000993513263016016	0.0537738367406973	0.0278647669083995	0.00446419812752109	0.00567311447425894	0.0134113161503008	0.0309945220149333	0.00317422259615993	0.000617218514834606	0.0264789204299221	0.0148575146974673	0.00173556146097158	0.000460905637416161	0.0427864222173107	0.0130212060045236	0.00520065788789772	0.00086655231340327	0.0175396614207148	0.0465212055999525	0.00557164393877305	0.021867464195364	0.0514171017221751	0.0673639289630921	0.0124171807433142	0.000823526027278915	0.0722846471838113	0.0173937700737867	0.00405535321613187	0.00176363571404084	0.0736725787874353	0.00460611487902912	0.00485799656597179	0.000756337726735114	0.0412367318272034	0.0452704763887535	0.00856099968225816	0.00138025135277885
GCF_000144605.1_ASM14460v1__v7_	0.0021100059952117	0.0295089020261497	0.0637025214741915	0.00191398212433317	0	0.0360614154492721	0.0164361724991781	0.000192339516414869	0	0.00434569977351056	0.000280340575230257	7.72499034376207e-05	0	0.0563959351291921	0.0288371111464647	0.0012912214464827	0.00371089795390302	0.0120431435018416	0.0309348446531457	0.00152743540072507	0	0.0186689712141072	0.026769279845934	0.000850834379863658	4.76871721506915e-05	0.0442787189694889	0.00441268624636862	0.0139792855371712	0.000114662883417561	0.0137309505196306	0.0701143359675614	0.00182633793355105	0.0386995944607447	0.0600682775890321	0.0464649470195555	0.00605744159852362	0.000579170517541794	0.0722908041090225	0.0221519886899697	0.00758669147129354	0.000922174613933733	0.0638359247054131	0.0041102446003109	0.012300409128392	0.000168679307661883	0.0546168256554469	0.0289856842600306	0.00535090735282	0.00292481005627042
GCF_000145255.1_ASM14525v1__v7_	0.023708132133898	0.0131384475068337	0.0479949047650726	0.0150472273622259	0.00842659940825402	0.0194889450165656	0.0126987571697242	0.00996773551327394	0.000326037869891229	0.0078737969055155	0.000810556506907131	0.00402710615329781	0.00127431144093546	0.040331501151831	0.0359196683042474	0.0233638155667675	0.0140663323823647	0.0100224306014393	0.0208788872140582	0.0104588818806148	0.00686918457552084	0.00198560006891118	0.00957548124224623	0.0176942062588506	0.000765565561935876	0.0244959393839225	0.000880275809941569	0.0293101295433603	0.00136966532328312	0.00494071733091392	0.0399933124092792	0.00226805822146494	0.0697049477267087	0.0202495819216357	0.019079673966773	0.0363665322078792	0.0290023141851183	0.0169774805688883	0.0232796616691512	0.0316618082907209	0.00152071575262571	0.0308276279853265	0.00278124107742318	0.0413253430935946	0.0121170187574773	0.0146201011282411	0.0248938264264884	0.0423580767456433	0.00229090796083869
GCF_000146165.2_ASM14616v2__v7_	0.0422345919459548	0.0255980460181312	0.0276002853663224	0.00861666812266976	0.0095376728567218	0.0173640862795693	0.00454343790032701	0.0250145288743646	0.00131864181411012	0.00599359605154358	0.000179307871615564	0.00222182139688874	0.00263095616928562	0.0430258866745997	0.0303183148959011	0.0225188740369829	0.0217124774822449	0.0111183503767841	0.0102143430118315	0.00557141390024957	0.0195163111301719	0.00151961315025138	0.00277056566819126	0.0106392573938839	0.00129824842957015	0.0161339388380208	0.00172210509950259	0.0360371332442762	0.0061397818741838	0.00308454766754585	0.027909240463999	0.00967430341470542	0.0722735120006001	0.034753830879863	0.0230954855476435	0.0275138768951453	0.026348677623646	0.0143511433518869	0.0194630248538039	0.0353886750044085	0.00211573439570985	0.0278146089683095	0.00184445426619054	0.0474851189380103	0.0261834452020269	0.00743744561784263	0.019239295815695	0.0365343270420638	0.00332891962992112
GCF_000146305.1_ASM14630v1__v7_	0.0393614066249175	0.0273611637215861	0.029603570557997	0.0046081766867133	0.00121041756064298	0.033734978311307	0.00757950332621008	0.0123975548022162	0.000446024202930281	0.0107858607100368	0	0.00192084464577365	0.000155400155400155	0.0513374032404952	0.030612835975945	0.0113451589677157	0.00407895083662349	0.0134316142608274	0.029784563192996	0.00440579149518553	0.000329184235985945	0.00220240366093006	0.0288602263141286	0.00293868840288106	0.000619984436458645	0.02774218384512	0.000310800310800311	0.0321903938740604	0.000357420357420357	0.00294797265645033	0.0674886336537594	0.00284170433305469	0.066183017104581	0.035341279778506	0.0319304708179782	0.0267660948807494	0.0118541145558432	0.0273728029488143	0.0234114640928453	0.0302685603170123	0.00182167643057048	0.0398448255133458	0.00396689375791927	0.0330503621703764	0.0176139675444167	0.0152853379770525	0.0204172843769762	0.0392123522923303	0.00264436743977453
GCF_000147355.1_ASM14735v1__v7_	0.0834555331943435	0.015184272657266	0.00877220291986611	0.0269427497429058	0.023325547252303	0.00181374793244717	0.00298409306133146	0.0228606211467501	0.0151874497850978	0.00562018631062473	0.000525552928561671	0.00761299394934315	0.0174963242577391	0.0216425956909973	0.0265779054581329	0.0401667850624767	0.0201997755505715	0.00499385010223267	0.00777196860008526	0.00949977084782774	0.0160144935734278	0.000841631989938052	0.00698179896075254	0.0128971135411231	0.000653067444607809	0.00394739782021233	4.25640589086575e-05	0.0199860132181984	0.00407827658443088	0.00556753709727768	0.00480913261182361	0.0275676897675027	0.0758154736648891	0.0179963463021224	0.0254741022453757	0.0422711372894066	0.0397533530175218	0.00531515034504184	0.00848118981941654	0.0347620218764698	0.0143795030193298	0.00668771877879431	0.00418323255097436	0.0393749644601907	0.0280182842884894	0.00507042204765475	0.00429367303381606	0.0432656596163612	0.00349997010271483
GCF_000147835.2_ASM14783v3__v7_	0.00484317118027588	0.0192022598277578	0.0600201997213138	0.00917685301012826	0.000320838253170599	0.0374855721255713	0.0112879730935261	0.00143903792506136	0	0.00791313167457419	0.00123686624559063	0.000222907368256206	0.000274691358024691	0.0515576656760493	0.0297493306783062	0.0031650761706836	0.000657374880058925	0.00917951575861888	0.0343864897118156	0.0055587161168169	4.69814423302795e-05	0.0146054273377448	0.024619033537282	0.00220054766372454	0.000194276415861898	0.04661746078272	0.00923954786955059	0.00868744378249366	9.49776026374549e-05	0.0210276917651366	0.0554158732830076	0.00746662450521488	0.0563576132297604	0.0517283800902202	0.0335445588201384	0.0131579980670031	0.00504431364047811	0.0519998509470867	0.04063753569111	0.0130465589749175	0.00208855388075865	0.0673409089076407	0.00557267265685068	0.0112874060521741	0.000854823093319859	0.0446044389899352	0.0328565518999373	0.0067432306175493	0.00278612244095911
GCF_000148645.1_ASM14864v1__v7_	0.0308308888657147	0.0264238002036782	0.0346234045742957	0.00291844889168663	0.00129910294139995	0.0406256332982588	0.000798233396958838	0.0121281846203053	0.000171283829647137	0.0080665064725975	0.000257810657497859	0.00182789202348689	8.68885220262406e-05	0.0509124659703683	0.0295924687055416	0.00946775554362958	0.00734570503598897	0.017329533795594	0.0296796124068203	0.00232628940836136	0.000254955748916997	0.005659976659813	0.0238729473813998	0.00516250536616576	0.00145703207988549	0.0229741793520076	0.00200675913260467	0.0326313310951665	0.000517734991591943	0.00494225047689619	0.0683770220944366	0.00234488270695259	0.0584532896263722	0.0434196643163929	0.0431836424121151	0.0165592900549745	0.00946953425632474	0.0383626015849751	0.0193795235460759	0.0328818192343696	0.00238600373642048	0.0385941966800591	0.00146801188390662	0.0358490020300491	0.0172309122270124	0.00773021524290746	0.0284337470177131	0.0345407224595289	0.00231107846646483
GCF_000148685.1_ASM14868v1__v7_	0.00754199860941932	0.0278488923638161	0.058650448674875	0.00306546576882805	0.000877829543557225	0.0187442250898855	0.0301543445615747	0.00169464634625231	0.000275916174223305	0.00880230091601835	0.00119114947779633	0.00106674662382774	0.000928231895032177	0.0465104176924602	0.0280908371277893	0.010836011692603	0.00891650328849245	0.0135545464015287	0.0263788191764917	0.00618762227009384	0.000563553873247374	0.00499506952383702	0.0301056207270289	0.00343924172869824	0.00144873135721258	0.0343475935542507	0.00569589413754402	0.020024558781258	0.000391045952781472	0.0222958889840727	0.0494079509783061	0.00337952237569814	0.0572626313631797	0.0489911940645942	0.026544359052141	0.0115913059212988	0.0183882585281302	0.0236112469394524	0.0449512317957329	0.0186457170193774	0.00263033545448151	0.0612557009614729	0.002598182492815	0.0166556738825185	0.003189893075549	0.0334840174120904	0.0392840259330405	0.013757588166184	0.00251765403709242
GCF_000152825.2_ASM15282v2__v7_	0.0242967504825327	0.0166407773094791	0.0479915492445888	0.0166780279505955	0.00330872271329082	0.0275560175042962	0.0162266705785298	0.00211406820101191	0.000341949788801979	0.0064132467342517	0.000265151450062213	0.00239279432708071	0.000210703750526759	0.0468228841049482	0.0287853089557317	0.014214207300335	0.00914288674017586	0.00822972238326971	0.0254030513116878	0.0062666497749613	0.0016854559862227	0.0145067918525212	0.0206531810600234	0.00343821824707109	0.00465477846098673	0.0240166526346477	0.0219421897656523	0.0132739937027008	0.00292219812767758	0.0309142884872003	0.0231883967992783	0.0162530754045012	0.0462679487349972	0.0354501572861124	0.0528057736339031	0.0355914157818596	0.00362883696006498	0.0399462130493176	0.0374057710386767	0.00632566366315767	0.00377121733143268	0.0428946258438313	0.0202281731284066	0.0140096489726566	0.000765981058968225	0.0392624587743002	0.0280540180998286	0.0136447004010033	0.00201249702587905
GCF_000153405.2_ASM15340v2__v7_	0.0642844866813881	0.0175552584278013	0.00628453608545994	0.0186475680654021	0.0221716194387352	0.00384574006495924	0.010729894625824	0.0238630849778975	0.00302383234535611	0.0058800587250325	0.000441707104641036	0.00816950421888722	0.00540530806887792	0.031981368938048	0.0306528881847695	0.0325602906851958	0.0274133392493046	0.00729425370472191	0.00721074377653481	0.0108931897768344	0.0140142820138386	0.00163830322968664	0.00281677833295112	0.0155958898429188	0.00181908975267832	0.00855377038302195	0.000562044458535019	0.0411712497460747	0.0120013125117479	0.00359522236778989	0.00391667671178709	0.024766251535471	0.0716621475741274	0.0123252093529794	0.0186970187867218	0.047436807275892	0.0319431715747714	0.00596717578034681	0.0185613718266439	0.0327080365774073	0.00532012251131126	0.0217230365733655	0.00203526606604923	0.0441297256916021	0.0256163444209064	0.00550815902896499	0.0104408698808001	0.040551285527135	0.00277686085085306
GCF_000154785.2_ASM15478v2__v7_	0.031288478287822	0.0266677053330993	0.0358161085457121	0.00690391724745487	0.0131967041969494	0.0188739653972956	0.0159539481817671	0.00367027048189031	0.00117486927672349	0.00527792620127841	0.000640684917154177	0.00030990315526398	0.00111570459115705	0.048475138735119	0.0357160416989303	0.0113432432674957	0.00779923333281164	0.0105585005353772	0.0245469149468535	0.00688116439373813	0.00777122744728887	0.00944672443338172	0.017686850904256	0.00532085821045573	0.00106481042315803	0.0309340148500162	0.0101861653710929	0.0189880370666415	0.000290768453205002	0.0146350056198981	0.04125096800881	0.0082057042850116	0.0607128276622105	0.0374684361742415	0.0341919435382727	0.0317682456206512	0.0191960710386126	0.0282371505762785	0.0343598180182707	0.0120952291576328	0.00170286495073419	0.044465392529382	0.0086982333150891	0.0309899163855463	0.00492288350850225	0.0279206634014494	0.025844718295613	0.0258658670428965	0.001599055552304
GCF_000155675.2_ASM15567v2__v7_	0.0340795012531238	0.0279204862401387	0.0362529820853791	0.0071766707366366	0.0119183553865724	0.0157475571247805	0.0182760358102978	0.00518324062595163	0.000472421868690947	0.00468796359061155	0.000281135871171979	0.001399205985218	0.000759652025773468	0.0448979488462937	0.0369928331664454	0.0168886885735803	0.0101791727485998	0.0108576373179901	0.0208112284875017	0.0048864725844232	0.011887551910381	0.00756875966112776	0.0133234561314434	0.00766642154658899	0.00233489729899385	0.0282782631768236	0.00659770602323046	0.0237890842316704	0.00109746967576112	0.013920016374701	0.0278901316587022	0.0149357808481799	0.0672225745762932	0.0463821740396153	0.0258247939879415	0.0228404509178521	0.0191258337035178	0.0253188054357286	0.0258524073739013	0.0209905772130736	0.00205240243194431	0.0504003785301749	0.00274636533851288	0.0284003208612953	0.00578521932832242	0.0266272553607263	0.0241746624423298	0.0268754385606635	0.00368492268904393
GCF_000155735.2_ASM15573v2__v7_	0.0335750376332592	0.0270608889324234	0.0368733271983681	0.00722552431513058	0.0128147762553905	0.0155590768298211	0.01848847837607	0.00632402077868938	0.000425686112391143	0.0051090806372982	0.000882535846933169	0.000948650192916794	0.00105610751401166	0.0458077334773914	0.0366395420258409	0.0153431941528833	0.0107916465423573	0.0103530866849745	0.0196041914790352	0.00512593255879614	0.0128112624115442	0.00759726527766658	0.012373370850869	0.00640439139549168	0.00107305986650498	0.0286057915919882	0.00587109056220449	0.022195987870126	0.00185188950000531	0.015542100109744	0.0269187650323194	0.0132073541203868	0.0655516022226385	0.0470437776168079	0.024628653426603	0.0221346304100371	0.0223984174276543	0.026329649922284	0.0268180697341467	0.0209515839442318	0.00289426687415407	0.0530233475797358	0.00340365091603968	0.027061802477034	0.00704878097590519	0.0276799079220475	0.02270604983361	0.0290079522541538	0.00217091459036033
GCF_000164015.3_ASM16401v3__v7_	0.0264732552924397	0.0298069957781833	0.0415828626950219	0.00484012164791822	0.00110438680080704	0.0285239315575173	0.00578940432481724	0.0126501084207249	0.0011096740109492	0.0133590700979156	0.000401284109149278	0.00220597733155464	0.000167084377610694	0.0482613289346833	0.0286785396161048	0.0124525764995873	0.00751593604138764	0.0128394545088805	0.0245563234609841	0.00451872873147768	0.00737907419481303	0.00408154728533943	0.0141809944836545	0.00849753509768677	0.00071876087453288	0.0252758298463873	0.00121261369791667	0.036406532722136	0.000764533925686568	0.00831448796972251	0.0595252333640134	0.00617494773484663	0.0574372277132793	0.0469296073814392	0.0351350446748215	0.0195813623012722	0.014406676987824	0.0277742630321406	0.0141031542094559	0.0355798188046973	0.000700226866971738	0.0402511397920878	0.0041465763197082	0.0328457398452057	0.0147111310080899	0.0267275176482495	0.0186705211837891	0.0338027185183883	0.00315372634646883
GCF_000164865.1_ASM16486v1__v7_	0.0492222165247102	0.0282012471329037	0.0179384694720096	0.00363697616184069	0.00229415016405796	0.0287025608189621	0.00751215985045418	0.0157916432492718	0.000724774657030354	0.00872660283261281	0.000340318858507161	0.00168854477296285	0.000133547549766567	0.0475379182883262	0.0298913962152968	0.0160828957471995	0.00312648169112718	0.0143850034374091	0.0305234068421303	0.00434122691868734	0.00191060294997946	0.000980235934480629	0.0283713594350839	0.00520788494064508	0.000829228799733688	0.0243670727170019	0.00107748587598801	0.034723917266893	0.000549394498406429	0.00508935816754346	0.0644104942483722	0.00433057878220143	0.0694413905668678	0.0386236516285182	0.026773909795007	0.0237051077844659	0.0174849196865252	0.0153631330875966	0.031048515239612	0.0304165334970664	0.00225080422814294	0.0431847830276538	0.00282770617566881	0.0311635570015024	0.0167104129142826	0.0108433688375231	0.0224019900848213	0.0402238338288906	0.0034240583137528
GCF_000165485.1_ASM16548v1__v7_	0.00146136032375317	0.0284728269879489	0.0645130151202162	0.00268459995264765	0.000293002504504377	0.0306566419556793	0.0229159473019942	0.00111513497139729	0.000748054124064793	0.0131080066272967	0.000953829693257106	0.000247675410696696	0	0.0481235222297273	0.0223540423121802	0.00427131002281344	0.00198709236585076	0.0147472591644785	0.0324171214017266	0.000736020906810091	0.000913048068628088	0.0216790356658196	0.0216420881648836	0.00441778111992725	0.00262540747716248	0.0376373098390721	0.0153348238663249	0.00854701267909708	0.000197701955968775	0.0288372973334709	0.0454368544144989	0.00251252552441325	0.011067737584904	0.0449202454151476	0.0727033354690108	0.0112950216560137	0.00293339652028318	0.0521684170002585	0.0397790246779399	0.00587274351504315	0.00703975035597835	0.0572552093374122	0.0129826613108469	0.00895875188508045	0.00123767899829198	0.0333916941716007	0.052924725928958	0.0028591294119208	0.00105322231362793
GCF_000165815.1_ASM16581v1__v7_	0.0506158332483298	0.0264074997897366	0.017000160469219	0.0064253224400775	0.00160364607585456	0.0318234205216456	0.00748263367060406	0.0132584230844812	0.000794061011452315	0.00791898497722904	0.000929677945767816	0.00225389381982147	0.00120332464094059	0.0468689863115229	0.0292886406349038	0.0173253882039373	0.00368853451661972	0.0115177286032432	0.0304613762057876	0.00709576488324305	0.0105344622011041	0.0017138317452393	0.0135637967146511	0.0096985788415437	0.000847079384908386	0.025936659820292	0.000618222357352792	0.033088411248489	0.00131721752685578	0.00305991290665695	0.0613964811748223	0.00601873358012824	0.069556074349366	0.0337848856861461	0.0255239215601177	0.0297113528702659	0.0179822590431178	0.0164230747090486	0.0226659280748699	0.0347603139620427	0.00268963634972766	0.0371993645760877	0.00215614442488023	0.0371234733476944	0.016460118207637	0.0104501214097232	0.0245806355928206	0.0401735077684777	0.00319333534741525
GCF_000166055.1_ASM16605v1__v7_	0.0108603241020057	0.0208045034172297	0.0613637263943147	0.00722391801852679	0.00315431981525093	0.0190646903495007	0.024359336359267	0.00319017492422507	0.00112542039057186	0.00918943839018984	0.000698781349206322	0.000497484356209033	0.00237853583124293	0.0546630938128929	0.0244083391921831	0.00797754118144778	0.00430126811489006	0.00993778011038834	0.0287650428216094	0.00533615951588773	0.00162521357050623	0.0100114893346599	0.026605721110336	0.00482072609119575	0.000962960626372279	0.0444094831360099	0.00638582819806645	0.0140365573636449	0.0013591586319712	0.0350046233469161	0.024194556971331	0.0164175368655913	0.0531258452376365	0.0462998280864818	0.0366756339998825	0.0159363822198024	0.00611361561270608	0.0325404916930063	0.0458329655502674	0.0133802000330797	0.00529619008030826	0.0608287995534921	0.00644641957333178	0.013845962367089	0.00148368370406006	0.033767462859642	0.0336336640176405	0.0132009739520288	0.00156288903608324
GCF_000166295.1_ASM16629v1__v7_	0.0173392110183173	0.0268569269460403	0.0514932770119316	0.00453896209494358	0.00491776004058759	0.0297157345897677	0.0051264802323794	0.0118476232750554	0.000450431265835985	0.0102977110906895	0.000726369203907205	0.00206108920924189	0.000868191721132897	0.0440321496594375	0.0333403194703693	0.0174277768077426	0.000982781478725588	0.0113451080299116	0.031136000227246	0.00579291684359095	0.00231495037480528	0.00577889646206588	0.0250528702136169	0.00482253807205701	0.00084689310564441	0.0213649941862411	0.00748347831822942	0.0329239758941956	0.000495429578779829	0.00799051124212114	0.0511852346711673	0.00939647237024658	0.0528152574315232	0.0423774705216331	0.0456941076739794	0.0276811785379864	0.0145385914624596	0.0330281397705722	0.0214829716156005	0.0204483306213352	0.00313460470906266	0.0352125579800006	0.00234847732873373	0.0380286185128725	0.0159010111698777	0.0162491360829666	0.019077392361392	0.0368224026338101	0.00188471896212383
GCF_000169215.2_ASM16921v2__v7_	0.0405833612914463	0.0265134372870167	0.0218704179899268	0.00819665166520355	0.0127037135768204	0.0148036751738384	0.00652315780609976	0.0233776424476137	0.00221137987343318	0.00651079796171133	0.000289830509472014	0.00351248313969253	0.00203055309782528	0.0394892518251808	0.0305426487658315	0.0243938672577874	0.0226357816202729	0.0118865064242626	0.0100235307916295	0.00686737715878063	0.0202993958769942	0.00140460468872046	0.00330610039352279	0.0107170545940775	0.00144331558426618	0.0141897612172705	0.00100228200506211	0.0386991571620119	0.00803440551565568	0.00351881154144879	0.0240548927902677	0.0098842847227233	0.0714416588557963	0.0295925300829968	0.021986733412053	0.0319099773024455	0.0252544600744851	0.0133745861883345	0.0210365911636428	0.034394618262432	0.0034205632376251	0.0273753365206115	0.00178444938940167	0.0472754593281709	0.0259052484436689	0.00721370264237604	0.0181276833504121	0.0366404461551342	0.00248758366706776
GCF_000172635.2_ASM17263v2__v7_	0.0468970885286514	0.0299198710674171	0.0264073459674312	0.00573792884095578	0.0131606514609232	0.0112810585652058	0.00929397841100678	0.030936477095477	0.0032550636931211	0.00531015246293215	0.000880308171937555	0.00317439644286667	0.0011307612044546	0.0390669510936079	0.0288415574154977	0.0212779469210597	0.0157740198973586	0.016005591814847	0.0149342636404252	0.00319332392049702	0.0119875704383961	0.00247100764922949	0.00523606712816482	0.0139532810494149	0.00133166946414416	0.0166379377010515	0.000398904717770274	0.0371162717366947	0.0247578380778456	0.00189974624073936	0.00719143064686053	0.0251203886424512	0.0746167751901875	0.0342680406509323	0.0236034242289972	0.0315402095652447	0.03410868067081	0.00670554371740143	0.0173937485377401	0.0341416894126355	0.00133384090026193	0.0244201069327116	0.00146334327839649	0.0478519938363985	0.0286228512830045	0.00326912523553586	0.01184994170628	0.0404065913080275	0.0027469929977602
GCF_000172695.2_ASM17269v2__v7_	0.0055023879472687	0.024774084274305	0.0631545425001884	0.00499143871407674	0.0013835607942543	0.0261660103415276	0.0195469141263119	0.00196432087623194	0.00080659895983142	0.00473823771346605	0.00246248930123742	0.000644697887327274	0.000241429261226461	0.0528504450175879	0.0279628706267496	0.00831195202561704	0.000838894079691382	0.00816846870374797	0.0345484143383403	0.00570493422667673	0.00102063764235198	0.00842769187433447	0.0310166339094571	0.00212177711325666	0.000909703992839978	0.0447581913653083	0.00558473496918152	0.0171571205434458	0.000356099237583298	0.0308168593575988	0.0333781810641591	0.00969612149107585	0.0611614520779961	0.0472971444214856	0.0318145422759404	0.017668649889268	0.0121765382453511	0.0468633903099802	0.0261254229524618	0.0204549215395472	0.0023542256747622	0.0633837354201542	0.00242667836309039	0.0111007557515507	0.00246267280943577	0.0465922555329716	0.016153758470217	0.0177134627302519	0.00244714967293019
GCF_000172795.2_ASM17279v2__v7_	0.00491983370536639	0.0245881072782421	0.0647612349059715	0.00528926832206032	0.000745983263404276	0.0267761721352465	0.0206517174761209	0.00113607324526145	0.00108487028506458	0.00501915732749643	0.00190181039071788	0.000806100625729593	8.99442345745635e-05	0.0557630226984295	0.0293058034420825	0.00612186685044388	0.000797754585185746	0.00963194949287741	0.0314619791997784	0.00551047685759537	0.000724007773410931	0.0073788682625153	0.0309407241281051	0.00444752639002439	0.000333840896772401	0.0427439074334621	0.0039773360014087	0.0173438704718923	8.99442345745635e-05	0.0316862775555041	0.0344207838551482	0.0103124952715216	0.0644766451540216	0.0492652971047923	0.02541501057864	0.0162047635235283	0.0120732453961504	0.0461838894153403	0.0234400204480678	0.0200046173141292	0.0018611223138151	0.0617299562133848	0.00245138347995223	0.0159872540070786	0.00224462310376033	0.048223247559669	0.0178111119462308	0.0191839499960191	0.00296950447750101
GCF_000175095.2_ASM17509v2__v7_	0.0493720844189753	0.00605986285655243	0.0236150700635315	0.0250951865739132	0.0157369831162525	0.00910579897778029	0.0138057123523502	0.0184651819856972	0.0117678819851437	0.00574730059954709	0.00380275530508661	0.00857884118459355	0.0180027531583383	0.0149227870446655	0.0302703128779625	0.0401713685292187	0.0214096496357582	0.00320705326924622	0.0145868000469314	0.0169917060131325	0.0114441784732	0.00552269266601046	0.0096991720675466	0.0119206326111436	0.00599270746597494	0.00947041907393698	0.00453257694722607	0.0196773758991009	0.00664361064234932	0.00367598048321778	0.0150306717862463	0.0132965708723148	0.0574849476509581	0.0101129810481783	0.0294979810589552	0.0517792886756692	0.0290723832872868	0.0115378385611685	0.0223047922863892	0.0259449180421634	0.0161806842895447	0.0183498408467414	0.0103008391810474	0.0308707867883209	0.0194471704123932	0.00899731183938033	0.0242633781371759	0.0311540935404816	0.000941479229298907
GCF_000175115.2_ASM17511v2__v7_	0.0141051391830837	0.023279345871178	0.0623469048313426	0.00214368413370954	0.00219203223907058	0.0384958981989965	0.00619322129027111	0.00317452783264411	0.00107555135339781	0.0105504387008289	0.0102024440985378	0.00147562462717839	0.00346233280155115	0.0567890769055482	0.0276247219474418	0.00309745974485005	0.00109916978999876	0.0135165870398405	0.0311135578882402	0.00116848954773917	0.000252518331733129	0.01072569251364	0.0309966499408989	0.00150959151572621	0.000342646154248845	0.0308595167014584	0.00576995743468574	0.0101231420094173	0.0004506617567565	0.0255948568484337	0.0417461393211984	0.0117481348607486	0.03592910545818	0.0473440691686792	0.0686052840343361	0.00968173309486959	0.0158631392151466	0.0402885846767553	0.0206002846602747	0.0169155227550532	0.00434553608993046	0.0472677480122688	0.0137851964475886	0.0124283096578025	0.00764891791670248	0.0374116514752065	0.0293055755304969	0.0103652954653525	0.00209944696657181
GCF_000175215.2_ASM17521v2__v7_	0.00782509641749582	0.0234388952783031	0.0638230100703719	0.00671847705894078	0.00175667681180434	0.028722554160076	0.0143956738312786	0.00542113475043943	0.000277272782613033	0.0025713587815577	8.30564784053157e-05	0.000186128010048276	0.000166112956810631	0.0504039010452942	0.026151871925342	0.00842941322664309	0.00996575903535285	0.0109874424167354	0.0253816557884944	0.00242434236813585	0.000522220047941584	0.00900941662020119	0.0317830648538505	0.00279947403526555	0.000522220047941584	0.0359401503585232	0.0033718236500052	0.0244982245716405	0.00104356306066399	0.0220114272789393	0.0497437235082473	0.0087811441140426	0.0659171778492161	0.0487160977884907	0.024506952910292	0.0168636153669685	0.00328766982704511	0.0504105930807679	0.0243337097048261	0.0207452884425836	0.00139669797501261	0.0476509368137395	0.00401069310378677	0.0245792275544265	0.000969394101827644	0.0433517067080563	0.025777586907807	0.0184847410633626	0.00320756946211363
GCF_000175575.2_ASM17557v2__v7_	0.00591133486296174	0.0172194945880174	0.0527244082943813	0.00934038075227128	0.00121601644078385	0.0283998728862701	0.0164984020461234	0.0013278000108389	0	0.0121585868822831	0.000397047514875576	0.00559916605925693	0.00188989411443368	0.0471672875260791	0.0295172135701565	0.0139438471365378	0.00383019252595492	0.0151023563978362	0.0329173306856524	0.00465780065821795	0.00365071198253375	0.0176658994165767	0.0157096854447117	0.00347933952572156	0.00437503227964991	0.0289622233211368	0.0219988334606172	0.0147615040955036	0.00186879134433403	0.0199189828398848	0.0453993245088309	0.00263960880163727	0.0351224065434796	0.0346062524688334	0.059826409948409	0.0234147701873788	0.00931807792505758	0.0501469405760525	0.0331604392188726	0.00941422955328595	0.00585579157474686	0.0375045110620323	0.0144112747702307	0.0253967333063608	0.0040702689896865	0.0271321726443782	0.0486282792093444	0.00743224733802825	0.00148088649061246
GCF_000175935.2_ASM17593v2__v7_	0.0496789176677194	0.0282139923623387	0.0159492282623928	0.00391351892359895	0.00171650943075398	0.0295241571703028	0.00630329454119356	0.0165537998668579	0.000189393939393939	0.00826735740586028	0	0.00237320651724355	4.65376023827252e-05	0.047326541752199	0.029694780243204	0.0163845870836734	0.00680078102142537	0.0131592537723008	0.0298363996557927	0.00554160770517419	0.0026638126842328	0.000916508460340074	0.0271395604038059	0.00561887407840789	0.00109431344152018	0.0215689599877529	0.000850990926098222	0.0374713505503906	0.000421250319151712	0.00565621605715811	0.0602112744668323	0.00452576797416036	0.0662410167661098	0.0368555929502583	0.0270484517780658	0.0253320366709813	0.0204092144756639	0.0170445933225607	0.0248561251759453	0.0329158284071023	0.00124750845558289	0.0394877644121684	0.00301408711176493	0.035979251543025	0.0190627719809991	0.00984249665605453	0.0267876668278945	0.0366393306686199	0.00216145967116509
GCF_000176035.2_ASM17603v2__v7_	0.0050094985032304	0.0243784540751084	0.0678501084826923	0.00616063917584652	0.000371194554525828	0.0323345869129174	0.0186686785318457	0.0011658276172192	0.000370364131694406	0.00477248399334859	0.000914259507605433	0.000257498831592683	0.000782011930607465	0.0549298229372108	0.0301555310691117	0.00335335899277345	0.000797795599500164	0.00801525900113094	0.0307810188652951	0.00526327556824959	0.00106105200411069	0.00841923665135905	0.0295155770273515	0.00191574529393443	0.000250642731700252	0.0462914374551671	0.00517954093430091	0.0105569771353478	6.11284308331805e-05	0.0270065547114281	0.0416506073165233	0.00780919586028299	0.0398101193477731	0.0474867439697567	0.0493057971007434	0.0148398754745271	0.00616313715912809	0.0541052193703668	0.0326546719755752	0.0123862959695213	0.00126337242927757	0.0699641630257984	0.00174060826532062	0.0124749917101615	0.00129995751356086	0.0522455015687663	0.0276671505554154	0.0105192602561979	0.00241830465068898
GCF_000176855.2_ASM17685v2__v7_	0.00375838996516414	0.0255691640627598	0.0603651474986252	0.00205587867193441	9.31592418338483e-05	0.0281751564600529	0.0199015887850361	0.00102455124719204	7.71724031486342e-05	0.00908282027758522	0.000960893602482942	0.000132132192822461	0	0.0537736501149835	0.0257045858482036	0.00197787550812175	0.00379587739870727	0.0162649467234133	0.0305977069544277	0.004506440136051	0.00109527125077987	0.0215705316410816	0.0188076603062004	0.00329636745407375	0.0009411759557671	0.052612713170885	0.00415274819114732	0.0100955912936072	9.21562192116218e-05	0.0239622760264785	0.0565124350994903	0.00062466682455892	0.0427772882693074	0.0504014960325577	0.0377582881803175	0.00841629700157752	0.00825673055861	0.071212344049511	0.02271621924182	0.011519230880878	0.00114348364070274	0.0718325108874435	0.00396583846114021	0.0110566264764306	0.00065089597463254	0.0230811527153629	0.0569624407827041	0.00166960948473816	0.000951458301152076
GCF_000176915.2_ASM17691v2__v7_	0.013672089738079	0.0253678304865042	0.0599658021566955	0.00434668156517042	0.00164071841885275	0.043879904234792	0.00715421166794123	0.00272655230163442	0.000940258566700895	0.00836322419137568	0.00367332381782234	0.000362684178257602	0.00195221857226238	0.0527631499246099	0.0306966936875068	0.00665491578253762	0.00201606453869783	0.00978052614607452	0.0294244456993646	0.00286844539808017	0.000694706140256497	0.0228697730586367	0.0132918302318835	0.00368581403992705	0.00181866286193501	0.0384732393821986	0.00777440659558331	0.00549538722202795	0	0.024093757201299	0.0449160218691673	0.00895000404782223	0.0308032633748383	0.049167201057694	0.0599068408650641	0.014724066029228	0.00494844538243402	0.059381459958786	0.0137263007233464	0.0141963246558894	0.00561771991911149	0.0575561754226054	0.00677777379254608	0.0116843029004833	0.000908239514353111	0.0441217397215221	0.0325878444898141	0.0118304290795233	0.00144304822727306
GCF_000176935.3_ASM17693v3__v7_	0.00765890073337349	0.0282801838254865	0.0600582371734836	0.003013015366716	0.00115183103182732	0.0168281405950262	0.0329202621291863	0.000783066786238032	6.07754953202868e-05	0.00753542406731297	0.000820379171764251	0.000799211488874299	0.000816327596836045	0.0484279578913005	0.0295310107871142	0.00864017027557867	0.00857836087616381	0.0150063525538558	0.0268103435188276	0.00519594792060704	0.000353812478078179	0.00504597442127149	0.0320162105636402	0.00347452797449405	0.000248451394352544	0.0360958673105116	0.00769345833139133	0.0185728563089415	0.000258197738537665	0.0213741743074313	0.0506092810975994	0.00320125880415025	0.0611734563136234	0.0501682594646195	0.0236340119793599	0.0103707111762171	0.0164527481882186	0.0231565147662873	0.042817262192983	0.0186540319892855	0.00181525377794498	0.061038609950622	0.00202115089713173	0.0175533625151541	0.00197616016237272	0.0346885287291223	0.0390697490731431	0.0133079197221199	0.00267760915727839
GCF_000178875.2_ASM17887v2__v7_	0.0416195862024882	0.0251266021342061	0.022270122010152	0.00874689188600011	0.0120864783282068	0.0119007574845326	0.0047805009602483	0.0270594192908611	0.00257063923078401	0.00707122653356961	0.000448963091548643	0.00423116601542494	0.00392088167527774	0.0373730051000159	0.0298427579536745	0.0250105524545748	0.021891859264421	0.011040524352377	0.0103493253255074	0.00871994928112147	0.021189524501039	0.00127260762563621	0.00419260289512871	0.0100150308673889	0.00175294044943049	0.0148756990223357	0.00174886453621241	0.0369187276479831	0.00800224559888422	0.00388144777550875	0.0256646059009066	0.011773456091417	0.0727644783174566	0.0297154710497743	0.0199423100884585	0.0319284692875127	0.0259582011142731	0.0115625707841731	0.01701332217759	0.0371383702834404	0.00383388281104338	0.0268574525334192	0.00216695443638405	0.0441754862048451	0.0247898512315431	0.00623318305398112	0.01635052478218	0.0385188419466422	0.00250027329584927
GCF_000180175.2_ASM18017v2__v7_	0.0484674250482821	0.0299454870440663	0.0182907061440459	0.00330266139303364	0.00143941894209426	0.0314627551817808	0.00749023574990273	0.0135401093613018	0.000216450216450216	0.008322593697876	0.000130106687483736	0.00220648592656422	0.00044104520136892	0.0497067833207798	0.0294142439603495	0.014611039358013	0.00624595398103631	0.0134551219757093	0.0293725146463263	0.0049440572473747	0.0120778511473014	0.000184567205843802	0.0175617883474494	0.00652956828817049	0.000611083207768291	0.0216921431625253	0.00105218683029554	0.0355990079286287	0.00126087653865609	0.00425038530375125	0.062204711856714	0.00550334159784753	0.0623019420062277	0.0386652511283172	0.0319542189671527	0.0225382029118305	0.0190290336282496	0.0146098208174665	0.0251928907994133	0.0343753459113115	0.00177268809111464	0.0379716410382172	0.00288218641097312	0.03672778687782	0.0180105976126679	0.0113166498000621	0.023623598838058	0.0388348934663713	0.00333716428632809
GCF_000182745.2_ASM18274v1__v7_	0.00631855862334342	0.0255835744109759	0.0598696729112749	0.0065226860331573	0.00621819974820418	0.030943240353084	0.0158764278791504	0.00288401989949945	0	0.0099264242137102	0.000340711546070078	0.000669108659805915	0.000102407396001619	0.0475564000963256	0.0277555662347386	0.0121394738479901	0.00125048611097163	0.00577982068165237	0.0310156602300408	0.00800892149666213	0.00163832983128022	0.0122284078715175	0.0253090005857878	0.00240939633714371	0.000722747153992528	0.038236339914612	0.00430865874097657	0.0290906625610775	0.000261434552253684	0.00698906153396441	0.0624614712191605	0.0107243073630438	0.054020038168838	0.0355817071558775	0.037229064030545	0.0284942562788176	0.0115399741687925	0.0365565473976491	0.0287684010494122	0.0216653210371553	0.00116041631317843	0.0416478575072188	0.00738615534180758	0.0294200722483938	0.004819414485903	0.0242440374362204	0.0336221284319984	0.023433207261049	0.00204187613758703
GCF_000183115.1_ASM18311v1__v7_	0.0203478193456675	0.0199328083260758	0.0482107443679493	0.011815308815721	0.00328845807126474	0.0296027315157984	0.0071200911231012	0.0085674859932136	0.00215816158747713	0.0100793972500928	0.000317057704502219	0.00191757082559451	0.00181516865097777	0.0369079844053601	0.0295297340120066	0.0289471336433576	0.0114932183083379	0.0113217071810229	0.019989499244577	0.00616743973554799	0.013431255560805	0.00465873717079952	0.00951772614597062	0.0118345874345355	0.00212979435938723	0.0208364685247671	0.00255969429616431	0.0318066542041319	0.00090293671574898	0.00544481493263856	0.0564164575176552	0.006568120507346	0.0630260751499721	0.0333248957758333	0.0246456216759068	0.0252579725441224	0.0207479347107322	0.0327872946827895	0.0210007031444796	0.0295992592372649	0.000665334559633438	0.0429421047789691	0.00411820066720253	0.0325346797139901	0.0174955634452348	0.0144094321088726	0.0320697249711983	0.0263936062426835	0.00459653669766057
GCF_000183665.1_ASM18366v1__v7_	0.0437973706997819	0.00680256452309033	0.0329769993873649	0.0299374791829299	0.00890618468229009	0.00391269584335792	0.0113720969971575	0.0171521292990286	0.00821501379989335	0.0044589858868702	0.0060739031361771	0.0121375829006311	0.0190526473788617	0.00973040705494957	0.027025167945451	0.049683649939535	0.0164714936681638	0.00325871430486276	0.0137816624338104	0.0133592995436448	0.00707624683087611	0.00172518445328858	0.00467908084160215	0.0183005472032132	0.00689848597460875	0.0070550447101315	0.00339519228030501	0.027216539669932	0.00484818366734801	0.00393488703975503	0.00350638806927632	0.0260700301272993	0.0542130415639067	0.00934631302301235	0.0228995119975003	0.0623720922041049	0.0145551703949731	0.00829670877721984	0.0128834378615338	0.0357439953474923	0.0191505868695544	0.00693690120764388	0.0118621813389624	0.0320883894857165	0.0163733935079547	0.0055161146974787	0.0109692349003229	0.0460731662948664	0.00150366727085052
GCF_000183725.1_ASM18372v1__v7_	0.0793712420218464	0.0242363397519685	0.00781118022300627	0.0148124148212594	0.0109958968235755	0.0142440920337472	0.0113917753129708	0.0123929004386985	0.00111025028286797	0.00985490311091397	0.000378787878787879	0.00446073530543393	0.00120566320288972	0.0514559642722121	0.0302685663129122	0.0259139754408593	0.0192034960026977	0.00938056526110376	0.00536115070316732	0.00869652538243784	0.00404770784392236	0.00238326353820833	0.0190620321279223	0.0106946603392276	0.00255294417967186	0.0150226806593082	0.00133049226809197	0.0242723504730125	0.00333181308902602	0.0162712604026113	0.00399282514614599	0.0260726902554345	0.0603950259681744	0.0250512012854262	0.0361263444943108	0.0343757827292574	0.0274092470563386	0.00907759747999345	0.0270019229731213	0.027812164748205	0.0178728864913383	0.0113074437703819	0.00984073462186164	0.0318796561447176	0.0207127220875955	0.0185802262225434	0.00902440678472668	0.0358946530122737	0.00339328097216068
GCF_000184065.1_ASM18406v1__v7_	0.0495289081837541	0.0224007949892212	0.0185053804390923	0.0100435772719116	0.0152947006984329	0.00547080570107867	0.00676658832096807	0.0313763169613894	0.00163699171722128	0.00440686337904057	0.000189969604863222	0.00361008609797872	0.00262490695109742	0.0375725204054654	0.0322562943312414	0.024290585540876	0.0246939396985839	0.0103167485985336	0.00871464287255838	0.00634608745351156	0.0185115696965856	0.000468341053013977	0.00452467017436045	0.0124150200691196	0.00167873804754663	0.011146626712986	7.27590221187425e-05	0.0406888910713639	0.0155531113304782	0.00117739864575278	0.00367730012533914	0.0287281779422688	0.0741402034365803	0.0247284261478614	0.0260810587020394	0.03664175462942	0.0330182704924613	0.00468897442629441	0.0160558515265481	0.040036288765155	0.00189451284102099	0.0218573294075687	0.00258219145238566	0.0513970771077184	0.0366971368750596	0.00239614721455722	0.0082894722319536	0.0436959111017625	0.00341038414776993
GCF_000184325.1_ASM18432v1__v7_	0.0481957958922017	0.0277593573423268	0.0178962243671174	0.00360673299348716	0.0101340428394866	0.0122197094889263	0.00636755920647984	0.0257087535537929	0.000616451520686405	0.00734436621248148	4.13667576735336e-05	0.00251585345380719	0.000188538977061825	0.0397902684326754	0.0308106022038182	0.0196410349180909	0.0272785333739451	0.0146052993157923	0.0159669696991724	0.00310761900001929	0.0173560849995622	0.000952675063740443	0.00667326408845336	0.00922919039544579	0.00190178522193982	0.0153797380437091	0.00199309512944406	0.0388451800088725	0.0143463739777685	0.00552073999875743	0.0318767284826535	0.0139045194060261	0.0689600028796466	0.0351790848641455	0.0271788147205179	0.0268995595043614	0.0298868683504131	0.0111056550531138	0.0243811134132802	0.032699315230371	0.00154659834187616	0.0305526171142956	0.00250591000458482	0.0437836957630359	0.0205760363170953	0.00823734417863198	0.0213131811457366	0.0378883496953069	0.00389117725040027
GCF_000184745.1_ASM18474v1__v7_	0.00401222234179056	0.0306867800944924	0.0654483038435315	0.00131494123646083	0.000175070028011205	0.0321609348141807	0.0185061275947245	0.00135168748313889	0.000262474975131212	0.0097519140952474	0.000351396461988077	0.000575210512709986	5.97193191997612e-05	0.0544766294059916	0.0270838191218765	0.00343916701406267	0.00769961108946658	0.0163083332742819	0.0258766897115022	0.00271971738512677	0.00109800577925496	0.0166197609602373	0.0219100357400482	0.00387254462721691	0.000326613267484376	0.0470604599213931	0.002574149591379	0.0106382792670741	0.000146201105437451	0.0211379734057951	0.0549006186252222	0.00244449382381035	0.0548981379395629	0.0471127616307606	0.0302650110965111	0.00918629057416522	0.0133529754776549	0.0555342700865772	0.0271423209809952	0.0167387426818045	0.000695080184034351	0.0670955289855358	0.00124944761137549	0.0157277596371177	0.00126410211847168	0.0340377248330921	0.0431466531750441	0.00633449232494711	0.00126924539598345
GCF_000185905.1_ASM18590v1__v7_	0.00389553768962072	0.0255976345423118	0.0694829755970353	0.00568663930155503	0.0004247533719949	0.0324681440529001	0.0191500002155199	0.00103367609481857	0.000433448239233619	0.00440445627787413	0.000840270181832562	0.000340005424772479	0.000414007580445628	0.0555639714068678	0.0305656510760589	0.0033356269604455	0.000563898628211328	0.00793228569176343	0.0304669014338846	0.00507792024990955	0.00118804978754089	0.00614443663591784	0.0294367567537796	0.00257894226593083	0.000246220678563122	0.0429036470796899	0.00562431547952844	0.0144237454884325	0.000228783724257562	0.0254618656305436	0.0429678597054603	0.00839152895219636	0.0460415032224215	0.0485491022173659	0.043204119147625	0.0145939950324287	0.00710172687009457	0.0518795961568536	0.031130894525847	0.0149691407675842	0.00109126917440155	0.0700753747232565	0.00153585501592363	0.0125239459400155	0.00205272720020498	0.0530319473300203	0.0240024971237342	0.0122978454963316	0.0026889805441892
GCF_000185965.1_ASM18596v1__v7_	0.0014103667028413	0.0258777598110335	0.065001017810376	0.00249711029744538	0.000509844618782847	0.0454561003256604	0.00564673819288605	0.00160992666028713	0	0.00941411510354095	0.000398414651753906	0.000234126786100438	9.04486251808975e-05	0.0589166885499631	0.0264899560733726	0.00025836622158294	0.000704862569803572	0.0170731203578138	0.0332615440245035	0.00176259342292511	0.00101845208920231	0.00499950849470844	0.0330070352843289	0.00109364234471719	0.000373305068917859	0.0521879027673309	0.00478421335808021	0.0101953858772287	9.70496894409938e-05	0.00845395783560079	0.0680894701847409	0.00175276214597686	0.0199070034762047	0.0586739358341343	0.0699018844506839	0.00635117960673483	0.000577674008612713	0.0685157361681764	0.025980181433044	0.00360373397652612	0.00100853685017473	0.0721101051180776	0.00197271376801572	0.00925848728059468	0.000260004115085928	0.0487170721924046	0.0389489214095483	0.0021403984929274	0.00268181257702988
GCF_000185985.2_ASM18598v2__v7_	0.065758847078965	0.00510854666011192	0.0195006190342924	0.0505337498530296	0.0122873031493543	0.00331102199554614	0.0031002527740783	0.03244081449748	0.0150731082559079	0.00390087813147372	0.00450029141327746	0.0134502062690911	0.0344933541294745	0.00311034895549975	0.0300260959353976	0.0623614871071135	0.0207166028175657	0.00154012980946736	0.00769333359596444	0.0178271189026974	0.0105813725191857	0.00128298916511483	0.00299087123771054	0.0171871375140264	0.0103961098006603	0.000786896698714402	0.00227221994785559	0.0175544602063862	0.00318295932682802	0.000304998641289796	0.000489131913871329	0.00442647213946123	0.0641014581894881	0.00563398412648078	0.0138888153535526	0.0508323794405778	0.017157149774856	0.00233002379294999	0.00629337246353393	0.0247016808778145	0.0333844372254573	0.00362105046125564	0.0103632994553288	0.020368176537425	0.0292857154387192	0.00243634053122205	0.0125377415579207	0.0333304844138653	0.00230589793514663
GCF_000186245.1_ASM18624v1__v7_	0.046460657536771	0.0248885011508696	0.0407202590964579	0.00719025203700055	0.00441670387076813	0.0339170751981489	0.00356460581387749	0.00761749607013835	0.00191690459455852	0.0150787680951005	0.000705208122520911	0.00450109650809301	0.00056251904077991	0.0562480122555672	0.0252144152773639	0.0136091262472541	0.00508638008100862	0.00897840552583279	0.0251533547784784	0.00599151403369922	0.000298418688073417	0.0265288127731406	0.0059150805877487	0.00756201991874732	0.0005145618978472	0.0180346664879108	0.0161309473927924	0.0129154212309777	0.00120647564193138	0.0302265450519387	0.0333784122541482	0.00739781087121945	0.052960743034478	0.0310092985024077	0.0647044225347338	0.0245828985295208	0.00637536295260281	0.0440437374173501	0.0184352025120861	0.0183261086100128	0.0131803258776501	0.0173278603922091	0.0110865398094624	0.026389385353222	0.00770292253375524	0.0500018597474344	0.0141472505108336	0.0136241192782574	0.00216112090842392
GCF_000187705.1_ASM18770v1__v7_	0.0542715198825058	0.0279207252963137	0.0142435980607143	0.00497093544229819	0.00346171443243451	0.0241529151262398	0.00689632458904144	0.021210261283654	0.000335081585081585	0.00862961477285155	4.65376023827252e-05	0.00285814186606819	0.000218531468531469	0.0476439259569863	0.0307512647261122	0.0173385324172639	0.00940766415422447	0.0135854128716163	0.0236221549247449	0.00443473613824205	0.0141056528493881	8.86524822695038e-05	0.0133689361402401	0.00856607678455722	0.00156048393181517	0.0172291612386242	0.000501813001813002	0.0411367018732619	0.000683137728620412	0.00302123049422659	0.0571728685078626	0.00661455230514322	0.0735380556428443	0.0340998706604065	0.0215389278081101	0.0283537285267282	0.0226116549930645	0.0136828747714154	0.0191789028554256	0.0364098414441294	0.00192024485258153	0.0347643275912469	0.00332477700819426	0.0377970586672703	0.0160765441462595	0.0118316403236852	0.0171631464342317	0.0466791139003998	0.00342424027584046
GCF_000191145.1_ASM19114v1__v7_	0.051388072440386	0.0215028957181563	0.0133526680311723	0.0113088318906067	0.0171432530796202	0.00306755980268168	0.00352863364448419	0.0323868290471165	8.94454382826477e-05	0.00480088919643406	0	0.00496519810843311	0.000318383167220377	0.0334333776833309	0.0233517676842411	0.0316757575248339	0.0323050474100206	0.0117749425249505	0.0103748655832496	0.00667368146288668	0.0203050228961826	8.94454382826477e-05	0.00440332662376574	0.0109369174428404	0.000773473434314969	0.00640218785030188	0.000362602439587203	0.0523873366710171	0.00358170088162443	0.00258634920315619	0.00153849287261197	0.0290420611731991	0.0746690474577468	0.0298472453953581	0.0164377903611017	0.0353974823422248	0.0305338502513736	0.00342308378537642	0.0185840558980744	0.0409834021658226	0.00209236849651936	0.0151823903402224	0.000815136591234559	0.06020303642927	0.0316879919052876	0.00328924778758084	0.00764746677004471	0.0441478292599996	0.00214286476710789
GCF_000192635.1_ASM19263v1__v7_	0.00668689212670989	0.0274175085284811	0.0673463048738128	0.00336155144267816	0.00293017537375379	0.0245731467072485	0.0183136187959351	0.00356057061780956	0.000811198320537261	0.00514279406499885	0.000188179840464105	0.000188179840464105	0.00041353530845135	0.0544442838502305	0.0294750061423573	0.00777400395352045	0.00105719402235276	0.0113862191065174	0.0312289488179189	0.00313734605963921	0.00099366488645147	0.0056676063625158	0.0294913902605681	0.00597452981533002	0.000299404158753901	0.0397912915603807	0.00311384486444833	0.0209052337998488	0.000186529860563009	0.0271423985794841	0.0331978662794216	0.0150446965350559	0.0697901129074741	0.0504159815586711	0.0225445400066506	0.0161078924229536	0.0147485772451964	0.0330909357937125	0.0193931308854208	0.0315262308877765	0.00119136102028983	0.0529974531510687	0.00076048915575576	0.0233293554967272	0.00411798493975003	0.0359151669958226	0.015788595475942	0.033142327729709	0.00327975526226371
GCF_000192745.1_ASM19274v1__v7_	0.00280618563367871	0.0230850837019304	0.0565999785198028	0.00198813059420296	0.00142605493324732	0.0270741641768306	0.0198320027756789	0.000978196028060282	8.07493540051678e-05	0.00695837388611962	0.00450529989495832	0.000375367904984076	0.000162919517758227	0.049992414373925	0.0289832736518734	0.00413895697416841	0.00203502081831308	0.0107137390709459	0.0328831495890994	0.00417417104745203	0.000144168937972697	0.00701941015992173	0.0329315871023497	0.00152517976587116	0.00158693562967959	0.0488892102171713	0.0179992571108079	0.00752865011492159	3.96825396825397e-05	0.0221269927001597	0.0492036824131858	0.00791781128155576	0.033837041100697	0.0508575566562559	0.0595623985879767	0.0138792560475674	0.00505727317313822	0.0580752711520458	0.041125647684927	0.00631846927098337	0.00259716491306846	0.0603429774460465	0.00924553737184721	0.00786053493547043	0.00262270817499776	0.0468094508548755	0.030643644146662	0.00607503157740417	0.00117963662120846
GCF_000192865.1_ASM19286v1__v7_	0.0483084099115026	0.0232732067728674	0.0184899691120098	0.0101959629899365	0.0128964470812835	0.00507413551409827	0.00889399112509729	0.025815820950706	0.00087683942345537	0.0068136982936656	0.000559727757187082	0.00413302824674844	0.00291408740909927	0.0366170147163969	0.0304359862109319	0.0219197130888892	0.0211320106560881	0.00993649209262376	0.0133835993984098	0.00624083346499004	0.0136653294604144	0.00102003412905603	0.00343026727759446	0.0154970495323215	0.00378319526241522	0.0125335803455061	0.000386697602474865	0.0406979491864243	0.0168345247974435	0.00134681083197648	0.00588344924994372	0.0275930260664794	0.0716408079490883	0.0293888689297975	0.0275827277423662	0.0352212892154528	0.0273834767661891	0.00493576095637786	0.0224030323447867	0.0424607501806922	0.00512605403172413	0.0194473918145726	0.00354527813023905	0.0504194797355099	0.0265534044121248	0.00703023122891206	0.011248664341384	0.0481134928164654	0.00288718208018663
GCF_000194135.1_ASM19413v1__v7_	0.0550491544762465	0.0159620365821377	0.0492708391334995	0.0190669683774339	0.0239923274392221	0.00874331585474303	0.00522892685655427	0.00696900563175128	0.0245234117407629	0.00711822413946456	0.0203286116272943	0.00823749849923199	0.0392019963438465	0.0149752430325489	0.0226040855837595	0.027036389093739	0.00902120174686335	0.00401974903591558	0.0147703097042994	0.00951706385705232	0.0149766208647356	0.00380466267053385	0.00421428451582427	0.0137062834100391	0.000594188732377976	0.00213621030123188	0	0.00126921880750683	0.0112809212811422	0.00714352832382169	0.00433053817133736	0.0221042834263649	0.0468314629225826	0.0153709111605127	0.0603728624953215	0.0423260190969586	0.0225170372985709	0.0119710552600985	0.00403089425942188	0.0347479421429917	0.0153157633297227	0.0183065380888355	0.00535474494749303	0.0327639333238106	0.0192278314609441	0.00639710214934951	0.00836338786636091	0.0523631343595415	0.00185858975836536
GCF_000195085.1_ASM19508v1__v7_	0.0890805096742237	0.013958140649662	0.0183523850357198	0.0341504294253524	0.0215996836555847	0.00619775027786477	0.00455372782499957	0.0228110713165967	0.0310723259474322	0.00443177046288855	0.00311521506446624	0.00887784926136593	0.013258184222594	0.0116001690751508	0.0217804150788187	0.0529480850993175	0.0190063460316408	0.00439094399206018	0.0064375365763093	0.00721567567754257	0.0127700140309104	0.00318543225243415	0.00154400507019974	0.0159537165844818	0.00382296346451999	0.000558560765138639	5.6980056980057e-05	0.00253641181811717	0.0139867803299453	0.00114640730229626	0.00170183897191826	0.0179605289200313	0.0747789052756859	0.0142569234457577	0.0176425493057532	0.0453732479267257	0.0276436285478106	0.00528773745544429	0.00350812589730971	0.0357606930011507	0.0312780982495665	0.00610524553192715	0.00410659114194679	0.02840066367921	0.0246145017282588	0.00512760870249253	0.0076017469895965	0.0411243888845305	0.00353387540581605
GCF_000195295.1_ASM19529v1__v7_	0.0390126773972415	0.0153371020363424	0.0346806779487003	0.0142917944308752	0.0044201286903262	0.0297696501716695	0.0101769878005508	0.00836354462981623	0.00353963860808877	0.00885591126926205	0.00451438911223195	0.00282490956286195	0.00587117625383098	0.0488645347220688	0.0268109261767238	0.0226710830714272	0.00902920767748763	0.00865576405451592	0.0250302255047086	0.0101764647139851	0.00284468136330459	0.0185730941215574	0.0194705765474471	0.00782229990996829	0.00389657892177401	0.0182043408279517	0.0203525940820682	0.00745589520198585	0.0026123480889316	0.0118644527258444	0.0306385243732692	0.00772739886668039	0.0619300125862115	0.0237285880974801	0.0375944696778511	0.0289169985312234	0.00783948178132581	0.0448987117572064	0.0178175330341543	0.0150522237926867	0.0136116841939156	0.0339592307370822	0.0114052374725382	0.0167371993376111	0.0159815225931442	0.0295066659336225	0.0252052784602987	0.015324279874586	0.00192843225920369
GCF_000195715.1_ASM19571v1__v7_	0.00508377065295141	0.0257695448504311	0.0612678077945216	0.00237562107625515	0.00090175154621664	0.0270010832925232	0.0210229108707234	0.00113952325052618	0.000856164383561644	0.0100028977580447	6.26252505010019e-05	6.26252505010019e-05	0.00052312968017356	0.0481187253968675	0.0280678548292294	0.00713745963459471	0.00595926802616333	0.0147769336013504	0.0289445104789601	0.00465492172679258	4.55871626549964e-05	0.0165636263241433	0.0256549964856315	0.00118939277614101	0.00106313143544833	0.0474288606485553	0.00353871216205663	0.0157533055044409	8.97567739624169e-05	0.0116873945978699	0.0663349648976995	0.00453608509470371	0.0477180644236682	0.0488949844221577	0.0396099791077123	0.01158024803545	0.00292668660247919	0.0558242900581241	0.0296565005299685	0.0120185514479463	0.00200103986355519	0.0649114028062752	0.00153814748727077	0.0106402509436999	0.000794054930483654	0.0378318052530322	0.0450002368413513	0.00864989365310721	0.00192059591629995
GCF_000195735.1_ASM19573v1__v7_	0.0772922130971193	0.00800164587763829	0.0188890394633492	0.0396554705189186	0.0175335019074231	0.00502842192646016	0.00535242747808804	0.0267027947573029	0.0219123117227244	0.00543825257295472	0.00366727428681281	0.0102299794407066	0.0319852395740211	0.00926669992995487	0.0272139817848837	0.0496675208687672	0.0202791529101945	0.00346725951008983	0.0079753539481956	0.0137060198868234	0.00892671689486734	0.000639150041969715	0.0056149651844091	0.0182879645446699	0.00213905724509401	0.00214096713593862	0.000412891611522161	0.013865472022064	0.00963955544591181	0.0014105993029055	0.000924130506679484	0.0205953716428647	0.0659472764212744	0.00713616960038163	0.0192459710224637	0.0517609176270707	0.0261448949402562	0.00294691610128172	0.005785882476282	0.0319741902790829	0.0157717774550412	0.00559664539681839	0.00684453525006549	0.0380341042355813	0.0396021512288602	0.00535000321915463	0.00780765248662552	0.0280490988696952	0.00211526211708717
GCF_000195755.1_ASM19575v1__v7_	0.00498333074717425	0.0201459559305202	0.0604857186678152	0.00187083561365784	0.00134817549127049	0.0372701114622788	0.0101232569914651	0.00340390134352786	0.000614114644423639	0.00774736649995494	0.00383744842673004	0.000759980650673663	0.00142009129459146	0.0515215393798549	0.0277099167625071	0.00519407781594632	0.00156338984150007	0.0114819548812602	0.0285810121034585	0.00503947644646712	0.000403869115711984	0.02783921476075	0.0088354292224792	0.00631518254045018	0.000877813317663786	0.0416640526236926	0.00503907339801475	0.0211151079872208	0.000223794312748681	0.0374347029967319	0.0295573443769665	0.0134995516291129	0.0505898544422751	0.0492691716619662	0.0411535660672285	0.0128911223276132	0.0101019599751023	0.0551702191471139	0.0133366850496357	0.0125820337371365	0.00330736148994052	0.0517331299173925	0.00728089525709735	0.0223069339528124	0.00374808356791825	0.0431161589723116	0.0345917246545954	0.0105363227279991	0.00074840104409907
GCF_000196015.1_ASM19601v1__v7_	0.00618349112307707	0.0271379747659365	0.0624130594721395	0.0039330734509942	0.00170970150794947	0.0222174814500292	0.0216849784535577	0.00288597523927701	0	0.00484668836598332	0.00183673469387756	0.00111637876284384	0.00136060718252499	0.0495594584884985	0.0289269481894388	0.00751080456147106	0.011680272652287	0.0151215724490708	0.0295776331555179	0.00275879658653766	0.00165207620712426	0.0061356728993176	0.0256530492496356	0.00270944890092866	0.00242933033388644	0.036798376834686	0.00493578509629843	0.0218328468240185	7.11237553342815e-05	0.0139883277437849	0.0592137654545443	0.00545944390919986	0.0555461072741554	0.0485974160616216	0.0329393234036267	0.0108941246359225	0.0117524838015349	0.0449900076044329	0.0231490624009811	0.0209873818139771	0.00192738492977313	0.0491362782712414	0.00478384437670211	0.0210839782726901	0.00269524156727322	0.0242105460925951	0.0471313269180461	0.0122512726299607	0.00125473931191176
GCF_000196095.1_ASM19609v1__v7_	0.0430202562203972	0.0289434940645932	0.0196689931701179	0.00433169738473047	0.0125244702211752	0.00634082584358162	0.0060080230788987	0.0325111085236396	0.000468279012436513	0.00658268027413071	4.13667576735336e-05	0.0025411000786845	0.000283317505539728	0.0478979704723902	0.030827298905344	0.0122379326075789	0.0263121462176597	0.0151051420578706	0.0103667622462524	0.0038148370944211	0.0202251271091576	0.000507280785058563	0.0026232654675879	0.0124001367318783	0.000797590234690849	0.0126082202952615	0.000141658752769864	0.0387078493114432	0.0375248669143595	0.00204405455566145	0.00892099313128638	0.0207420636184313	0.0694021434280521	0.0389702017264177	0.0285748865941665	0.0227450453444264	0.0307529398429484	0.00288510676709723	0.0197719761697406	0.0448893598995005	0.00121947574872095	0.0263265709618776	0.000843357602616862	0.0525335404414054	0.0309891702857763	0.00524465539245726	0.0105595259463479	0.0426304603786911	0.00301042600242807
GCF_000196135.1_ASM19613v1__v7_	0.0570829727465806	0.0216190577648009	0.0414177178880087	0.0165479711128749	0.00707488873902248	0.0213986312036618	0.00764381938371874	0.0129000113295109	0.0103123291565296	0.0140471103780455	0.00336270611861444	0.00505100836461133	0.00164703668064555	0.0485967983265324	0.0253148646507371	0.0278537232565005	0.0151168816538458	0.00906336322033264	0.00787160610403644	0.0043794759169407	0.00388957832491539	0.0141790241064784	0.000464348599982997	0.0197104120451238	0.0162183904946571	0.00936982583707361	0.000341158002480361	0.00453130298642732	0.0115397961190706	0.0245272914187881	0.00247329950897102	0.0236498495247359	0.03834071320772	0.0209483510172368	0.0647128439156089	0.0379200699418312	0.0121972824805862	0.0241340997516792	0.0211145950740633	0.0275556448094691	0.0177790138991549	0.0262276419040026	0.00794750145695135	0.0175532272373162	0.0096772775470823	0.0225284232607012	0.0300808032703933	0.0212691295205249	0.00253021868080401
GCF_000196155.1_ASM19615v1__v7_	0.0526012633865049	0.023697397574212	0.0163072201741835	0.0107836194530039	0.0104398387419865	0.0149601065118032	0.00492972638100477	0.0239466840834634	0.00116877367821406	0.00937695595792451	4.73821369343757e-05	0.00454526801997352	0.00160781590605665	0.0333430555221891	0.0311002231811353	0.0299192958580894	0.0125714206624959	0.0112461983874696	0.0215673962650657	0.00601304314607383	0.0190553586790057	0.000323491902439271	0.00681898085848528	0.00842949641391968	0.000919398062255205	0.0162271053428231	0.00104673824916352	0.0418460565908794	0.00343079602438506	0.0022879159977494	0.0470287773340148	0.00589996587113313	0.0715794701901903	0.0290807233296207	0.0234556450461178	0.0342816912314514	0.0267375851303674	0.0103238333338591	0.0186022447922262	0.0347714759998489	0.00334390347285001	0.0248333608597766	0.00339916449177936	0.0466331400105661	0.0193781138823572	0.0093288153778842	0.0135177539681883	0.0490289314607903	0.00227063639802595
GCF_000196255.1_ASM19625v1__v7_	0.043761906062119	0.0239001648535124	0.0210025230866276	0.00950201285197483	0.0145789339558287	0.0073288483315949	0.00760512479304167	0.0272787051682906	0.000820020192088108	0.00589586043254688	0.000232770574345444	0.00394880264030755	0.00213973093868478	0.0365780292951852	0.0309293366541895	0.0250405421775533	0.0241205989751454	0.0121537412853612	0.014120071869246	0.00601343255073029	0.0179637988546032	0.000535312512727102	0.00375052122844983	0.0126121318125756	0.00280234184514621	0.0119167068000898	0.000632798896632859	0.0407636664530055	0.0211827640419542	0.00194183492361022	0.00848806220666646	0.0268172807701198	0.0714115698773494	0.0231541938960605	0.023522440328776	0.040912040935029	0.0318334828187204	0.00524601918303041	0.0126869732030162	0.0442043556435348	0.00307275621389611	0.0218567419284794	0.00142533433451847	0.0524523064116067	0.0237668206192242	0.0053322715420057	0.00973052025606416	0.0499205960188037	0.00313993278900969
GCF_000196295.1_ASM19629v1__v7_	0.0648368746987228	0.0220592084047854	0.00901040227341782	0.00922084784524138	0.00420767207562606	0.0345035068610172	0.00315055749246488	0.0102121155649718	0.00116385085700003	0.0092098714902783	0.000358034400587592	0.00174303283931205	7.7700077700078e-05	0.0391449179141654	0.0291243083938544	0.0267344742710278	0.027156960600367	0.0101518854448649	0.0108027784612938	0.00907015297787648	0.00223905409580175	0.00519314920100346	0.0150592034524523	0.0136306266816346	0.00270345623967274	0.0263164120446638	0.00169993909838914	0.0224943973400119	0.000224628262011439	0.00304571353508136	0.0293632743723271	0.00534121899135347	0.0730148324062517	0.0358909171387839	0.0216584460162701	0.0224962947798077	0.0197217461214738	0.0397529694232194	0.0183177233015106	0.0241388411262265	0.00140429315590785	0.0429749465685492	0.00224803640617063	0.0318202215482058	0.0257630160610062	0.0161561061433491	0.0206341169616565	0.0250107303256861	0.00345592820536995
GCF_000196355.1_ASM19635v1__v7_	0.0263168846472166	0.0159021125396604	0.0455446572455234	0.0131573318163574	0.00456773924162174	0.0223366011145191	0.020373850719136	0.00785421716443855	0.00141847624252372	0.00941486816892237	0.00363252920632691	0.00376335722754764	0.010411136979755	0.0322137865471817	0.0313863031934661	0.0243013862272494	0.00864261894757157	0.00854921895026749	0.0285737356511222	0.0130344992250811	0.00407359050704879	0.0143517683976215	0.0157669964274344	0.00846389534235739	0.00241063255353109	0.0209746170829393	0.0172803287536316	0.0119370612940746	0.000831000836170535	0.0113784203477987	0.0393545323615668	0.0112778989045265	0.0540766475634628	0.0206506588816042	0.0378063996498738	0.0334895122067972	0.023040664943572	0.0277135051487771	0.0355613347218103	0.0118034959971442	0.0131665437362916	0.0313125681447262	0.0129243846744503	0.0180678861479654	0.0136657586725342	0.0167809092874666	0.0413103265389833	0.0145336906032366	0.00116005121424119
GCF_000196395.1_ASM19639v1__v7_	0.0278107812973008	0.0265763984153286	0.0417879944310062	0.00462664967744428	0.0029679939022838	0.0356080766924687	0.00178326049462132	0.0134310062534042	0.000126575933027546	0.00706692906928935	0.000171200014348875	0.00227555497688637	0.0016601958613971	0.0511209469209689	0.031337243649274	0.0112569578263036	0.00823402394587106	0.0140542474200771	0.0223000519373222	0.00504422647164632	0.00125953548164207	0.00603326019460447	0.0223993465678776	0.0047620698733595	0.000624499561801171	0.0219867574458376	0.0021137139581864	0.0373645312692261	0.00123038956460427	0.00812219178426224	0.0632278590504796	0.00365234690184054	0.0589532403233063	0.0389602755846444	0.039249711528189	0.0227562735534339	0.00990781686031064	0.0416117915920655	0.0119823681627546	0.0308794135652559	0.00250422425195626	0.0297535340326252	0.0029925506645899	0.0403071680578328	0.0197148809776319	0.0187438729959713	0.0226634970475934	0.0319877700443646	0.00356891027915235
GCF_000196435.1_ASM19643v1__v7_	0.0511115448358435	0.00555203588026746	0.0220623568946196	0.0277640010904487	0.0184333220287389	0.0102525468327383	0.0125491454271265	0.0078289940730518	0.00201013882738753	0.00321264525766984	0.000665617833471748	0.00382699002741183	0.00461837547835486	0.0143811096772482	0.0302712744663409	0.0526600242616593	0.0225425938419394	0.00622554721560891	0.0136433489089758	0.0121171804930177	0.0133596308629839	0.00328760251024917	0.00664296296668235	0.0160383862593475	0.00496514029003729	0.0131695733560008	0.00525285117657054	0.0364532903735409	0.00196862223244962	0.00686406828054266	0.00564519643801857	0.0342049160420997	0.0718460616083224	0.00628879925142245	0.0222427783789446	0.054096047872509	0.0228924285299782	0.0102885131140648	0.0156790927516975	0.043365044197994	0.0185376072508323	0.00879446750971756	0.0108791330486799	0.0357652216786014	0.00917929138022758	0.0128279459158756	0.0133135685889202	0.0485097276690639	0.00166241973862612
GCF_000196475.1_ASM19647v1__v7_	0.053121768102258	0.0209176444324921	0.0146407975563429	0.0118600454289056	0.0116583893113023	0.0151371290861463	0.00507992103740809	0.0222500261578487	0.00157250916916715	0.00893269589163849	0.000250159952172175	0.00421034255321573	0.000754701712018094	0.0348098271823912	0.0309268439938559	0.0292480752051606	0.0125107314129474	0.00959742916566035	0.0217375632119357	0.00746155354100245	0.0179952830140707	0.000679198916326094	0.00718692093825681	0.00868002936576429	0.000945592099283271	0.0162000185900007	0.00135014028456189	0.042302231426677	0.00295194855917569	0.00258762032710939	0.0480766115584054	0.00572872828609019	0.0731457635818508	0.02650919237692	0.0235465381997865	0.0365145226545177	0.0265236106538196	0.00910997961677746	0.0172421683512145	0.0369021823299839	0.00315651279863064	0.0222727862196436	0.0040184136034579	0.0479876553850093	0.0201239160361292	0.00777094426984836	0.0137243398402215	0.051829869873763	0.00227936965965103
GCF_000196495.1_ASM19649v1__v7_	0.0507523359989323	0.0239917311148419	0.0193549207356375	0.0103255910984779	0.0169432426796525	0.00316078465548444	0.00694188511960553	0.030093707978348	0.0033465652645412	0.00384208928534251	0.000161304592261726	0.00436724450599229	0.00170525976376092	0.035661487449833	0.0308466830556375	0.0253195668002742	0.0311303743468354	0.0101530755425378	0.00764090167519676	0.00745762695290291	0.0144842978039688	0.00104835677827952	0.00257193432806826	0.0145030049393864	0.00321631116195856	0.0074351032067916	5.60506698055042e-05	0.0395080097547563	0.01927128571529	0.00122993205601724	0.00737622089016172	0.0279104151584146	0.074516806755351	0.0207427635086245	0.021059530617993	0.0422301453070841	0.0319798108640808	0.00829408772360219	0.0160293367345845	0.043284795629659	0.00339993324824739	0.0226701696258159	0.00275386813222083	0.0493574055690593	0.0241912719868986	0.004361013610734	0.00832468296294474	0.0487059328553544	0.00284716947119601
GCF_000196615.1_ASM19661v1__v7_	0.0492908436145336	0.0268007327861949	0.0180313822373391	0.00533204352820654	0.00237388725638995	0.0276986473367973	0.00751850749131911	0.0160425664552204	0.000601911675281241	0.00845350304006898	0.000208033907496052	0.00223960364136808	0.000921069671069671	0.0480043469476494	0.0304082987206947	0.0168776934166049	0.00321159444831166	0.0138791430653322	0.0301548653865203	0.00477006212525941	0.0112432689646008	0.00131473803794612	0.0136144807827392	0.0105029081960219	0.00202790416554823	0.0211368595492175	0.000984349128880379	0.0373154855793392	0.000851913884238673	0.00272853822311552	0.0586192344907342	0.00592874710603351	0.0664722955025857	0.0326703957897175	0.0293686620550319	0.0306015110219652	0.0212872173578981	0.0165799935302955	0.0198295995328142	0.0324438193691157	0.00340804462429357	0.0371070151536528	0.00259012512059805	0.0363269210319484	0.0145819652830192	0.0102250103493474	0.0202093651061385	0.0451671496164876	0.00308290175383087
GCF_000196795.1_ASM19679v1__v7_	0.0567665134245573	0.0236530155636811	0.0143416701446591	0.0108647795091974	0.0152059533465652	0.00388843246687129	0.00497968691532202	0.0309260936301379	0.000322266414499389	0.00430558582692147	0	0.00469422244750933	0.000324843792613248	0.0284214518247002	0.0256103711631614	0.034936795723675	0.0315397087461018	0.0125377691064912	0.00833813926746417	0.00621066688444213	0.0175689958245329	0.000126431094200549	0.00437303690952781	0.0112407944035698	0.000484195785731086	0.00571526609378043	0.000278024548119585	0.0522143940264712	0.00417154322966337	0.00393034991898056	0.00197165583148594	0.0346151901158981	0.0806381350253175	0.0280086198627045	0.0169331521557026	0.0303664073671921	0.029182387639832	0.00356742441015133	0.0132622082420382	0.0494736579116356	0.00259531848611819	0.0165387030003612	0.00101343726625988	0.05535530156959	0.0312422137465045	0.00441093568919205	0.00762275685260032	0.0453410167721385	0.00355129820470044
GCF_000198515.1_ASM19851v1__v7_	0.0366989455418935	0.0228603597804426	0.0298989346125048	0.00764082164568645	0.00435928405368116	0.0230165427528844	0.0147700134358778	0.00962223541490183	0.00352370540465494	0.0102870541075996	0.00326989889394386	0.00322197882346134	0.00296933507010567	0.0291703075565518	0.0293084742413917	0.0302740741733514	0.0152088667791066	0.0113276524671259	0.0176267468488263	0.00608477044697892	0.00989045781171517	0.00816366632117515	0.0123465927916961	0.00798842242342543	0.0047274710915904	0.0308213863792818	0.00538468701981599	0.0181966475364299	0.00619222474496508	0.0149252183684203	0.0212970428997593	0.0171411604941678	0.0557863146803371	0.0311105344939149	0.0303727839335457	0.0393375607946782	0.0229391286663766	0.0201639634149853	0.0278536056317867	0.0165379574929717	0.00898987615526995	0.0398896898226265	0.00896904401902034	0.0207136504159827	0.0221941391419399	0.0174298107042787	0.0241625488111224	0.0305950534659753	0.00154919766952148
GCF_000198775.1_ASM19877v1__v7_	0.00883588939644635	0.0233191802838593	0.0643628795655998	0.00596918395674911	0.00210355769943063	0.0136260987493365	0.0325695542497989	0.00233095607524692	0	0.00772824415818805	0.00142994533116958	0.00167238620347174	0.000101461038961039	0.0533343885244956	0.03146720027737	0.00954394497124184	0.00968939923506886	0.0144188466789885	0.0266340165337222	0.00721795126616986	0.00145021879695497	0.00429506272118012	0.0309260508794222	0.00370660986304105	0.0017846575906783	0.0258968739693518	0.0112859542902602	0.018467385181015	0.000756933694939531	0.0138097693796978	0.0439924930052457	0.00405518892470932	0.0441268880748082	0.0428302741358536	0.0450117667687187	0.015817955767407	0.010498556371699	0.0261958382011895	0.0553258169786525	0.010956219821192	0.00260577956676655	0.0538424770915049	0.00535757273278737	0.0190348892540937	0.00265416866081844	0.0292045272857964	0.0502067682424466	0.00954011938399824	0.00203660017445427
GCF_000200595.1_ASM20059v1__v7_	0.0657891276579697	0.012205647591022	0.0306108345257798	0.0222817879201247	0.00821502179891811	0.0140457891559764	0.00413005522900071	0.0177097385772243	0.00695742570214365	0.0172017234693884	0.00289613429269363	0.0111158584574148	0.00325927497495136	0.0349797065450621	0.0232413916798208	0.0333164408479611	0.026916913783514	0.00912103841804937	0.00782595818787463	0.0113818090628366	0.00311422162063716	0.0155413265781322	0.00107162322326516	0.0126249977244627	0.00183826494217204	0.0217295106757674	0.00356536962267271	0.00842626286068495	0.00984978112552967	0.0165124519824583	0.00406413093236457	0.0116712066608655	0.0533238457822374	0.0156738469623926	0.0424094530126194	0.0387763976152483	0.0152233867621755	0.02312668894072	0.019614260859962	0.0238741562692384	0.00991090753038151	0.0266892298263928	0.0181064673179447	0.0171255804020013	0.0125660915181646	0.011005167231139	0.0455430881248296	0.0139840838663828	0.00211630815555427
GCF_000202835.1_ASM20283v1__v7_	0.00474195405804628	0.0254955118395444	0.0534865346346416	0.00409067419517663	0.000555780870419474	0.03306627641395	0.0177899397546324	0.000243110737168863	0.000694444444444444	0.0126117354318182	0.000497557668890367	0.0014275949985928	0.000628902009052124	0.0533667277837581	0.0275782821886435	0.00315555136224902	0.000328349652411516	0.00725313786384712	0.0309836194043789	0.00685249036076977	0.000187969294785262	0.0108988919425191	0.0315798474837542	0.00100524149269992	0.000795902896799456	0.0556086008451233	0.0143068513809082	0.00583181043299353	0.000740303983228512	0.0353927424181185	0.0420436201102707	0.0029314857184491	0.0291205416513137	0.0446094074583421	0.0580327927856478	0.0204181080170119	0.00373666258046743	0.0502744971646696	0.046627872487095	0.00501452385675561	0.00230875524257609	0.0637563334066272	0.0079417424168352	0.00965593247863006	0.000283738660263051	0.0429297983181938	0.0385372205906216	0.00550872350141256	0.00108437554927281
GCF_000203875.1_ASM20387v1__v7_	0.00415487021506068	0.0243065240047022	0.0614456021218326	0.00680428076560902	0.00240481421141351	0.0304723717473298	0.016571017922927	0.00189452402009157	0	0.00759413733618399	0.00170592803451591	0.000816811812798919	0.0013609380938142	0.0470902081804174	0.0255983417917024	0.0075016192828414	0.00538827185020531	0.0142936482051482	0.0267863376688013	0.00506328121667117	0.0027415906271091	0.00620407696869562	0.0281035230781391	0.00237897747245958	0.00262779710733363	0.040298814264734	0.00652799987027881	0.0147039307088407	0.000230509297091828	0.0150784509173288	0.0617322825664869	0.00396798899566899	0.0501045354132157	0.0446542458524525	0.0352869795998889	0.0132853446293451	0.0115971954709302	0.0476631255606444	0.028116667284108	0.0161701936238971	0.00387235081277731	0.0585946663069303	0.00553443387246586	0.0152844723489762	0.0018171296701013	0.0346960451034088	0.0433590184089724	0.00823905879938731	0.00147538635915515
GCF_000203895.1_ASM20389v1__v7_	0.00747783903576493	0.0293998688360967	0.060710902552565	0.00431087063877919	0.00135061864347527	0.0305605666236368	0.0146295645182199	0.000513694614231	0.000694444444444444	0.00614341114348581	7.13470319634706e-05	7.36160188457006e-05	0.000347222222222223	0.0568493654862946	0.0330386563073835	0.00226069845983194	0.00137896398303872	0.00846467088707656	0.0301068042950223	0.00737990924994479	0	0.0151285666848623	0.0227105078180147	0.000568240430010735	0.000420838241067923	0.048873246195659	0.00856106205708874	0.0092993033625006	0.000856164383561644	0.00952882127330146	0.057930673438244	0.00821480386345646	0.0371572522766815	0.0541970204507379	0.0578059629754669	0.0124596418306643	0.00280549027117313	0.0613880149215215	0.030246052160078	0.00533266737770205	0.00152607442025553	0.0688629091356494	0.00767590515345972	0.00883390386749318	7.36160188457006e-05	0.0438968561976949	0.0393274047601019	0.00457280820236	0.00266324212801042
GCF_000203935.1_ASM20393v1__v7_	0.04099384609917	0.026660885405329	0.0247513343015806	0.00625785570560816	0.00923249189963215	0.0175539669124995	0.00379676175355394	0.026847007475693	0.00166108921615306	0.00653953168234963	0	0.00326061913551521	0.0025144027549562	0.0437730206438689	0.0310336245452545	0.0202451400310443	0.0225585677321841	0.0122809131151981	0.00931148607068851	0.00589151817073977	0.0238064405702457	0.00167887230222529	0.00270287088723562	0.00828442147786129	0.00117725819592005	0.0168324469683946	0.000611428278720907	0.0366530853964762	0.00555094196675149	0.00427043753783888	0.0307850415519407	0.00784578818607771	0.0682354562243809	0.0360748855182684	0.023736986568607	0.0279796985470527	0.0250702521403907	0.0139229800328713	0.0196531442870014	0.0383130303507124	0.00246753744522923	0.0285720037540454	0.00299843528437744	0.0453620423807084	0.0235532917336289	0.00543759356210782	0.0204137905429816	0.0365965574357072	0.00343030576055961
GCF_000204645.1_ASM20464v1__v7_	0.00378376794439578	0.0266849809644843	0.0602739769592289	0.00166921278211229	0.000793146468007739	0.0298554078515294	0.019072816055806	0.00156748504890065	0.000263157894736842	0.0123994607367399	0.000772324993400747	0.000404999450208916	0.000920704076290896	0.0497995996414805	0.0273740210836215	0.00338136397588104	0.00299106615672787	0.0183705315519673	0.03253524173081	0.00372369046782758	0.00107015512388176	0.0239479353649859	0.0175223873196948	0.00148106327539184	0.000116925918384023	0.0552920313952827	0.00343736495993625	0.00744937666280061	0.000290907095370399	0.0163028824706057	0.0630489685986179	0.00232819894928489	0.0328568963600319	0.0497211356979969	0.0483312804880809	0.00719741854890269	0.00529935639850237	0.0719147215312566	0.0286347640101491	0.00866185237106505	0.000546133832219351	0.0737408831116057	0.00386691006088399	0.00797789535619928	0.00158179464331964	0.0226997214345808	0.0548406384227682	0.00278783407510295	0.00110126833736053
GCF_000209655.1_ASM20965v1__v7_	0.0252738067429043	0.0219827523386582	0.041446840881135	0.00537575187103418	0.00429291828950861	0.0266170306486592	0.0133458544443097	0.00669311460337411	0.00096494669282938	0.0103492266949251	0.000260901423859443	0.00121131706332148	0.00239099441194863	0.036430015652843	0.0290014203568538	0.0203511521712177	0.0149013959515442	0.0127207658529972	0.020172685956789	0.0076174691461079	0.00265847015157405	0.0176361486403488	0.00770740558000377	0.0118158490576409	0.000441309062202374	0.0338746477037197	0.00430694337925249	0.0254055186961911	0.000814728347061965	0.0137208921014108	0.0447220908536602	0.00791621404523256	0.060845433904468	0.0427698373686609	0.0267842034260891	0.0169555731089227	0.015921919813777	0.04430238377956	0.0136112822161684	0.0244445022004373	0.00225080832079152	0.0506227379838448	0.00232733520162839	0.0260416482378006	0.0116738961331374	0.0318027556251258	0.0272801572016103	0.0223600491188855	0.00370587639958921
GCF_000209675.1_ASM20967v1__v7_	0.0604000620335679	0.0165807921543501	0.00851102449919949	0.0190485846298918	0.0170908949632682	0.0148023706749122	0.00259532687046341	0.0204228055385519	0.00373429495515491	0.00603418180503895	0	0.00590632315384963	0.000864924012526193	0.0285204902536087	0.0279620217855506	0.0378261757515329	0.0338161597520096	0.0124736651489841	0.0119408382069075	0.00571017317858502	0.0136093749229767	0.000391737745560819	0.0129218872694019	0.00938050572211106	0.00249093127590299	0.00902981886673625	0.00264084507042254	0.0452928104496722	0.00438217061880042	0.00155576306909337	0.0014349664693606	0.0138322804969843	0.0887438461747992	0.0189411312391095	0.00990623784200923	0.0410933726080393	0.0434380399447008	0.0067848407483446	0.0208326182125616	0.0202451217820281	0.00757031661423944	0.0102823415714618	0.00232677247891425	0.0509881637708258	0.0270962241379492	0.00471842078135863	0.0192456804619291	0.0342235723248151	0.00316811999741786
GCF_000210895.1_ASM21089v1__v7_	0.0683152739919258	0.0222663036092643	0.00463034683014054	0.01204754414551	0.0158976962125053	0.012943729355731	0.00358840460138836	0.0217671066462326	0.00141506115317733	0.00704388620274627	0	0.00404800152957019	0.000160380953930995	0.0350356979488763	0.0280400360825255	0.0310129544766198	0.0369945670478582	0.013934668552061	0.00397928220811767	0.00469499609840594	0.0214547630706529	0.000868055555555556	0.00557802547514313	0.00864199232131568	0.000874815810093526	0.0101578868975527	0.000868055555555556	0.0462495615870792	0.00277621145605511	0.00283273141014697	0.000689212865141421	0.0149250131486587	0.0834267964930515	0.020739948437801	0.0128605814009502	0.0398208628200681	0.0430556733371115	0.00309278485823767	0.0223729280598359	0.0253777881070012	0.00153045627539447	0.0155303650376266	0.00158819037273114	0.0534245098330725	0.0336806833453138	0.00245461896499966	0.0181629700929523	0.0318630626350691	0.00317127359061764
GCF_000210915.2_ASM21091v2__v7_	0.0489188468055625	0.0180389453196638	0.0402216173940039	0.0193537692273485	0.0221466207622217	0.000132624696578185	0.00516912145413171	0.0261114072288132	0.0336946722534033	0.00231688925236677	0.000749898221432278	0.00803453027156766	0.00333055300780723	0.0241008332526394	0.0272151221576102	0.0448032727968279	0.0182331637564377	0.0109561245055711	0.00766700658147422	0.00536562779760022	0.018419168903501	0.000504202393371159	0.00269696518097756	0.0129502774152323	0.000803745581988391	0.000900644806794592	0.000888888888888887	0.00601918339448428	0.0143194795844502	0.00341443194892252	0.00221960264792563	0.0404960144618389	0.0665542406466204	0.0214416498294707	0.0309791121210775	0.0368747808582253	0.030533029690591	0.00855580996963347	0.00859957090756762	0.0353549868167804	0.0224446519966365	0.00269080717143356	0.00693052733652454	0.0488995321231558	0.028898312865563	0.003715830328116	0.00277828387670576	0.0461306472905344	0.00173609931532775
GCF_000212335.1_ASM21233v1__v7_	0.0478156488539421	0.0221824718215756	0.0215459291388714	0.0107107113010138	0.0162436564459708	0.00970765187203665	0.00824115040237009	0.0236283409606665	0.00178830381710778	0.00547004594396065	0.000642987900562366	0.00302836986857348	0.00257574635390741	0.0325800568059949	0.0311697807727676	0.0274229537710258	0.0223469881217078	0.0104627669332875	0.00853959846933234	0.00572426513071852	0.0136485761655598	0.00144477232017991	0.00516883042547668	0.0160330989631031	0.00260743745098187	0.013036603727633	0.000723465132302769	0.0380883266178141	0.0137729489703302	0.00235305587069477	0.00290632809349143	0.0239355688325785	0.0817326430256017	0.0294056394694877	0.0218364476827965	0.0356957490238288	0.0279882334111159	0.00883706577728323	0.0148614917446274	0.0416150638627023	0.00534805812711905	0.02272433993232	0.00382742555298994	0.0449244089749642	0.0307542934625247	0.00391137532285917	0.00796690352670776	0.0442460328221183	0.00248563787203548
GCF_000212675.2_ASM21267v2__v7_	0.0096535342471267	0.0214132361351441	0.0627394025407738	0.00595472128443717	0.00371141448058868	0.0284071034401449	0.0139980436402701	0.00571837547229288	0.00100123880339455	0.0108742579877301	0.00333959858332054	0.00233428901370282	0.00401780728600655	0.0487939587050257	0.0306385009507624	0.00899432251284244	0.00556810972837784	0.0107811403718698	0.0311847518207965	0.00571929038521589	0.00215866950251466	0.0236042403873912	0.0124091208225947	0.00642765516385136	0.00377242369134092	0.0355113313587542	0.00931035913422193	0.0102561383936464	0.00244529699034	0.0226714351973624	0.0410409964082914	0.0100191315804516	0.0276822395312878	0.0430276131877032	0.0630562039721676	0.0184975301572683	0.00476135568602047	0.0532877653296339	0.0143835339456644	0.00958292161045496	0.0075893036351031	0.0557985997288814	0.00370462839710013	0.0143217719432605	0.00451551512603811	0.0298524712013958	0.0406040672465114	0.0118752109183338	0.00144469038414585
GCF_000213655.1_ASM21365v1__v7_	0.0471764091600103	0.0238215991191392	0.0234798178514011	0.00866842217709941	0.010114345703869	0.0096152524536324	0.00850586551140773	0.0281927169459837	0.00338082334371295	0.00587356672621311	0.000145518044237486	0.00329383517364668	0.00194699779022339	0.0321274507054902	0.0310146255742048	0.0292095748022078	0.019094907776578	0.0110794310103988	0.01273853706828	0.00575444703676436	0.0145201926223702	0.000842844354992526	0.00442519166315543	0.0162015089136842	0.00210108142616833	0.0137456071890179	0.000618660676509246	0.0386021056077825	0.0192045024272746	0.00113851858124927	0.00439691858844072	0.029790475034186	0.0792388802824408	0.0330353813003948	0.0254900473307991	0.0311266088612486	0.0298402699142768	0.00938033118799389	0.0149584038340674	0.0368950334787079	0.00369981076317721	0.0249016144650161	0.00163105930707655	0.0480204185852335	0.0339710657710933	0.00282356916669825	0.00912780079364462	0.0429871983187079	0.00299852424776757
GCF_000213805.1_ASM21380v1__v7_	0.018647030586049	0.0328206741333178	0.0500210153959928	0.00276431120870273	0.000467715510773802	0.0392499680846199	0.00217094878074659	0.00864860849383897	0.000749063670411987	0.012785581977104	0.000749063670411987	0.00119697549693596	0	0.0536976899175282	0.0283609014659822	0.00746171864741012	0.00484009690087462	0.0151892074566699	0.0276713584247318	0.0028454578173607	0.00161589704593196	0.00277264880679566	0.0252421758017098	0.00440522435544866	0.000859491139522183	0.0320344720641752	0.00138876935088861	0.0279339651595424	0.00102611663511866	0.0115286854786317	0.0641122846623446	0.00171546675141758	0.0531779020473837	0.0531038033446725	0.042372368229073	0.0118703181974851	0.00689359316224336	0.0423912732128938	0.0164343343590255	0.0275897551748602	0.00128777384433841	0.0442317105911305	0.00242603818058032	0.032180613464165	0.010649219862287	0.0309124006963924	0.0231192481497614	0.0274633483315451	0.00318538234657314
GCF_000214095.2_ASM21409v3__v7_	0.0217276287778953	0.0129997972173861	0.0362777619970463	0.0130074935177302	0.00261079905663073	0.0261831426191731	0.0151364149814877	0.00467757965470582	0.000317989961984069	0.00879383239188153	0.000586685721751311	0.00839677605878632	0.00417038271451519	0.0250488374386623	0.0312258547201804	0.0328397681581877	0.00628168166008687	0.00810910483850383	0.0273876796182954	0.0129653752332303	0.00420056656733318	0.0109977367403415	0.0159537458913498	0.00864604652053695	0.00264010271840839	0.0282871806527427	0.0145370774875067	0.0228091658958515	0.000965715003373437	0.0116844542219019	0.0339022434426898	0.00690841900762491	0.0523483520873478	0.0271798087009379	0.0404765149684237	0.0352426433708872	0.0137779908250274	0.0336939417933555	0.0321505059704708	0.0182706961604928	0.00697385478096932	0.0293432151855771	0.00990219385134668	0.0362793376064411	0.0143410779760788	0.0259592440800289	0.0391376917457276	0.0144674844068352	0.00146572874840581
GCF_000214195.1_ASM21419v1__v7_	0.0474902796282695	0.0268625202542328	0.0191837565657679	0.0054156720918258	0.00191582214742725	0.0316799959465315	0.00572874329016159	0.0137638205727732	0.00103061692735606	0.00928711311916144	0.000531899161113849	0.00214649418287277	0.000546325658015904	0.0498029224009337	0.0299516559352872	0.0154107320237744	0.00829478283818691	0.0137764283609561	0.0258036630612369	0.00485601747842479	0.0109650635584346	0.000469797594254032	0.0176047464256975	0.00758850084325441	0.00106096701355127	0.0231302499765272	0.00114931364931365	0.0356534771859843	0.00110346075019988	0.00346788601536451	0.0598775449817872	0.00541258934530845	0.0692706732277754	0.0391522316528346	0.0259979194634325	0.023384257994312	0.0182372747598707	0.0187270223542886	0.0211464009810908	0.0326534662556929	0.00119494454114582	0.0417775000944098	0.00324332778627342	0.0331175569709697	0.0161787652482737	0.010794380011257	0.0203251623101538	0.0441839458299396	0.00341913738735187
GCF_000214215.1_ASM21421v1__v7_	0.0473985391862168	0.0212183900355096	0.0197865607588354	0.0119120991277436	0.0138988633679397	0.00708553739120986	0.0101905247893802	0.0220909351746387	0.000923628658031554	0.0056649200080199	0.000542635658914729	0.00454832860373433	0.0011522836879753	0.0365864275961278	0.0307971494125568	0.0222799414107475	0.0217474497964326	0.0109482242776334	0.0123832125227408	0.00536582253450563	0.0165903192808131	0.000829069629230178	0.0034838956524282	0.0118504526355728	0.00405885294937845	0.0119112295110888	7.75193798449613e-05	0.0408909669179657	0.0172448261448651	0.000895649128319325	0.00645791150211669	0.0194605452108407	0.0712605246642328	0.0229789874151526	0.027956705049374	0.0403834286189144	0.0261880021835248	0.00923048997381239	0.0260966309310967	0.0345548766367707	0.00501288501265624	0.0188471938861344	0.00443221812279732	0.0502424125041392	0.0206312607543728	0.00952861562190802	0.0157742771235501	0.0486681070552288	0.00281818824827643
GCF_000214395.1_ASM21439v1__v7_	0.00461762256302803	0.0251377363303029	0.0629256148119312	0.00241867998213623	0.00077425396554635	0.030350073161893	0.0172083459803394	0.00274435788544611	0.000407173360273707	0.00699256864419161	0.000304699789559796	0.000180252315800988	0.000534985849219952	0.0507371110386059	0.029800565439593	0.00469661540269079	0.00667721175137134	0.0160165791828427	0.0301771171974772	0.00418229365451401	0.000236584696282786	0.0211659863723913	0.0110854245098378	0.00772996858732173	0.000403006390926702	0.0477994937952639	0.00329592300973969	0.0157804095436517	9.76354381947849e-05	0.0100482965539571	0.0699925912204889	0.00169360352364709	0.0531803587988376	0.0476086540989758	0.0313978012124525	0.0111905226060682	0.0107992080513073	0.0598391069306378	0.01357812530405	0.0242289059954182	0.002492057906648	0.0662627479669299	0.000884715252063818	0.0143724602904244	0.00250180661274044	0.0233110260016915	0.0493641823596796	0.00741116169266569	0.0016145811920984
GCF_000214665.1_ASM21466v1__v7_	0.0539787630499271	0.0193150874256214	0.0146681486377862	0.0134344193287558	0.006136446446908	0.0295257674260675	0.007493049384723	0.0101272741705203	0.00470818146597757	0.0115792931405406	0.00242517132893204	0.004074204858967	0.0062230662372489	0.0356822539740281	0.02943026707363	0.0259210991864906	0.0230961764565773	0.0102670495621699	0.0119424360182075	0.00975044030528162	0.00646051830177974	0.00625773942801647	0.0154918993209585	0.00870369846970151	0.00164080993327211	0.0178575224040963	0.00863744336403973	0.0187172137869547	0.00360146000585878	0.0020643671278802	0.0329636994316713	0.00571481789191652	0.0683975879113165	0.0307773306583165	0.0231478847539055	0.0287962323614317	0.0155041995855429	0.0365976730224865	0.025689624174615	0.018199961747683	0.00321107877334614	0.0409477710080154	0.00428971594951033	0.030874708118103	0.0159811653786601	0.0206816632133789	0.020954010005331	0.0269398664064459	0.00316791454655139
GCF_000214805.1_ASM21480v1__v7_	0.0474902796282695	0.0268625202542328	0.0191837565657679	0.0054156720918258	0.00191582214742725	0.0316799959465315	0.00572874329016159	0.0137638205727732	0.00103061692735606	0.00928711311916144	0.000531899161113849	0.00214649418287277	0.000546325658015904	0.0498029224009337	0.0299516559352872	0.0154107320237744	0.00829478283818691	0.0137764283609561	0.0258036630612369	0.00485601747842479	0.0109650635584346	0.000469797594254032	0.0176047464256975	0.00758850084325441	0.00106096701355127	0.0231302499765272	0.00114931364931365	0.0356534771859843	0.00110346075019988	0.00346788601536451	0.0598775449817872	0.00541258934530845	0.0692706732277754	0.0391522316528346	0.0259979194634325	0.023384257994312	0.0182372747598707	0.0187270223542886	0.0211464009810908	0.0326534662556929	0.00119494454114582	0.0417775000944098	0.00324332778627342	0.0331175569709697	0.0161787652482737	0.010794380011257	0.0203251623101538	0.0441839458299396	0.00341913738735187
GCF_000214825.1_ASM21482v1__v7_	0.0434444060345131	0.0185570130183386	0.0256451440571462	0.0146353855614821	0.0107612390246014	0.0177975298039675	0.012387297084079	0.0139897707792846	0.00175460712537878	0.00417886875970675	0.000374902098539187	0.00576565574132053	0.00197490063067156	0.0225562155725429	0.0323163723132226	0.0406871233010849	0.0241091671573222	0.0086137912670686	0.0169464945335308	0.00949907646948274	0.0146994658379217	0.00373128799174624	0.00870074807776585	0.00754193900563885	0.00118654072754131	0.0122516653725402	0.00239266583332532	0.0370713249498656	0.00971828728615744	0.0021539631797963	0.00809344924087838	0.0120728672855803	0.0636918731097788	0.0222262142648797	0.0301409636795262	0.0390332287442415	0.0203094021911532	0.0163613167569809	0.0266021804415601	0.02485607153575	0.00354171754121501	0.020432522718021	0.0028428614128832	0.0528178849024865	0.0210691535990117	0.00789464090461547	0.0209464472354854	0.0419903547100053	0.00326502507378411
GCF_000215705.1_ASM21570v1__v7_	0.00279672455027989	0.0278038644473661	0.0703557270009477	0.000387147181677979	0.000889715509442594	0.0314180464683692	0.015582252178447	0.00136527840852421	4.17484239969941e-05	0.00967336274585685	0.000347929979873438	0.000103343742752769	0	0.0594933937018708	0.03477638595625	0.00335637149516401	0.00183901603635094	0.0180844531109721	0.0339791152145192	0.00394500757033493	0.00010522992739135	0.0148111685591789	0.0226028163664565	0.0011471626475045	0.000921591140822413	0.0552393560857791	0.00868061626312476	0.0036362684759552	0.00051859813942539	0.011133985859753	0.0610654016148905	0.00107904009033141	0.0241425385586203	0.0538101806294372	0.0611879347102488	0.00372339417704923	0.00308985032240137	0.0667538825233925	0.0266799383587397	0.00401547537864156	0.00205962103742839	0.0707253510933999	0.00574325850402904	0.00503577210070935	0.000346830392714091	0.031885545379954	0.0498247878010152	0.00127314037132862	0.00132239106273634
GCF_000215745.1_ASM21574v1__v7_	0.0502808019896685	0.0287832541789317	0.0168555260456569	0.00525304713936346	0.00121133230448507	0.0311579071925153	0.00698917466209737	0.0172656678642847	0.000738325098261851	0.00995649229118376	0	0.00317737446120837	0.000425947187675476	0.046123556578191	0.029441590509492	0.0169874786167745	0.00396571793122739	0.0129829204167073	0.0271529274581774	0.0050613195967374	0.00363742681971524	0.00122403312328295	0.026934662938424	0.00448343112568617	0.000574280467867456	0.0222409058089025	0.000771795935471125	0.0332181759749328	0.000535412840956291	0.00470464155058779	0.0620531038338098	0.00362078915850468	0.0701322542015552	0.036363394856748	0.0217432906630792	0.0288639193760316	0.016331463703733	0.0143450676814471	0.0266726539711143	0.0344485922136786	0.000793001416575412	0.0402378802047291	0.00284164044516363	0.0359297426601796	0.019051178105627	0.0100066768176667	0.0181860617118445	0.0417593561935192	0.00357728858656883
GCF_000217675.1_ASM21767v1__v7_	0.0458170325040296	0.0260707597371496	0.0190674346743865	0.00627663311327168	0.013202248147736	0.00592765118947779	0.00705704644566286	0.0307095879254022	0.00109405648324793	0.00550273722891995	0.000119296624501468	0.00302807672212468	0.000887826442943839	0.0385825275131376	0.0317402555655389	0.0250635634210898	0.0276376597606106	0.0135541649404018	0.00928631996501293	0.005601418983536	0.0197180795459605	0.000694366817784627	0.00397294431216379	0.00965925465532546	0.00234522516043751	0.0120059018483379	0.000814827906301702	0.0431622904876066	0.0264263557377841	0.00301513710605434	0.00915023858689272	0.0246783773498786	0.0641382095973336	0.0254731360655854	0.0324474075088343	0.0350481905526722	0.0316736296767722	0.00732093674290696	0.018970357430477	0.038502720966627	0.00301498254542181	0.0268322096972914	0.00181202994171744	0.04616371297422	0.0285911302051307	0.006374496756046	0.0146632307287211	0.0401348864387013	0.00336923330264042
GCF_000218565.1_ASM21856v1__v7_	0.00724011278087242	0.0255002726956535	0.06516173060512	0.00383426688526089	0.00172702038960629	0.0350889980035781	0.0157503607759737	0.00171408655951662	0.00055798084675437	0.00665758891301153	4.5355587808418e-05	0.000318220083373099	0	0.0523177860919785	0.0258981743405267	0.00745997593208554	0.00272873036399697	0.00811524680014155	0.0330917698699023	0.0050546037838293	0.000605667569402215	0.00976644958936503	0.0319690331330223	0.00354300599896013	0.000844570985851347	0.049202322206424	0.00348248236571767	0.0121663676030803	7.11845102505694e-05	0.0422363636410507	0.0273850625521242	0.00816265774421037	0.0324641113769677	0.0450551275325065	0.0501860720149862	0.0174883887553421	0.00635225076922105	0.0403458993142993	0.0447539691762403	0.0150796336029874	0.0043675993592748	0.064416689311022	0.00272613264743892	0.0121671003967644	0.00140572141856291	0.0412702900675655	0.0329306993136731	0.00968377472982321	0.00255193951743905
GCF_000218875.1_ASM21887v1__v7_	0.0370261140799595	0.0114979734665758	0.0292396060587443	0.0208497675412372	0.00558903207821688	0.0220738389450121	0.0150280758256827	0.00775676839392422	0.000654955775352217	0.00512186674183929	0.000631664574284059	0.00471072598987591	0.00165834981707432	0.027313628215064	0.0304177854235442	0.0290941896611509	0.00843140186464604	0.00185429762096756	0.0300240528593196	0.0128329964602061	0.00911412001542771	0.0041745319175505	0.0130698739469274	0.0128486519619799	0.000863720525540675	0.0184536619320046	0.00840809779797915	0.0399836822444142	0.00323859768141252	0.00911097937553271	0.0207986436312639	0.026820654772579	0.0767613097535382	0.0141926729035649	0.0123243907046336	0.0510672889000651	0.0177883681238413	0.0268402752809977	0.0180267069833451	0.0410587079932905	0.00337481968726774	0.0229946989532326	0.00648112605859979	0.0453403155754497	0.00881043207637889	0.0219079449477204	0.014314984509772	0.0393372435394708	0.00273023257811053
GCF_000219045.1_ASM21904v1__v7_	0.0619320013486291	0.0161670259439854	0.0297345057750431	0.0272469164977985	0.0189561775114051	0.000362461372067307	0.00175728690352058	0.0286298721845774	0.022453429679883	0.00233234269850751	0.00264513577702566	0.00696797642228749	0.0156590831056865	0.0193824022344668	0.0303428269478744	0.0326166176446207	0.0192474127809004	0.00393556371313541	0.00894317193371851	0.0113818441681762	0.0127595698541686	0.00017349959843488	0.00181234619099103	0.0156979201446141	0.000314743139353875	0.00152262982502565	0	0.0164344810146104	0.0165573614224722	0.000208986415882967	0.00296702611259292	0.0260573348052014	0.0663241249317528	0.0121790317079667	0.0323098000292445	0.0480277692356816	0.022416893188951	0.0021742381839653	0.00491416230690234	0.0525132604621876	0.011974051183019	0.00906193668331544	0.00268353634186671	0.049158462489146	0.0319531479959261	0.00343711697717214	0.00890293832766863	0.0476930910555222	0.00323450263704878
GCF_000219105.1_ASM21910v1__v7_	0.000767033313089053	0.0283869806258637	0.0672584750179675	0.0004971169001602	0.000129397192402972	0.0268926311852089	0.0283520579862034	0.000406575695497534	0	0.0112168195240585	0.00114692960577485	0.000150747270895909	0	0.0510626098724724	0.0233579360897731	0.00403511752330799	0.000217530711341011	0.0150212274104911	0.032674547332987	0.000496954903784722	0.000267917521082638	0.0171788839926943	0.0242071403017723	0.00160735435939795	0.00027479056905899	0.0455041713128193	0.0109605526099313	0.00515503838343358	8.21018062397375e-05	0.0296692396676774	0.0542685103973154	0.00114784121560522	0.00719523629610714	0.0573739913175356	0.0777931946482	0.00443004130002806	0.000761332878074806	0.0472978448135056	0.0480601510903959	0.003317058580346	0.00183309952476496	0.0663188009132789	0.00696343125137318	0.00966806663195252	5.39956803455725e-05	0.036024909732197	0.0549083381280528	0.00258926310833906	0
GCF_000219195.1_ASM21919v1__v7_	0.00389721336279813	0.0212973389676906	0.0345577313783739	0.00694880058384913	0.0129579075227128	0.0142023965393967	0.0182269246471052	0.00810559164089369	0.00991105045520235	0.0208425297402962	0.0514783822165007	0.00294865371341572	0.0352091558439388	0.0144334021238567	0.0327224501421379	0.00529097420585982	0.00329791779708184	0.0184833790500912	0.0249372579921032	0.0083620706361687	0.0174807092916931	0.00560251532772325	0.00808456806673749	0.0136606371439685	0.00626728063080544	0.0198048051290312	0.0107201172978844	0.00532231839154402	0.0199478357659102	0.0130013067568724	0.0211566008328036	0.0156069970620052	0.0143988916148651	0.0308046994223208	0.0419486301065236	0.0273912643698618	0.0299169519488346	0.0228379979105144	0.0261522079233131	0.0182504949879334	0.0103879321568297	0.0484523705027673	0.009059722606034	0.0155794338623729	0.0219196041152293	0.0206909324545731	0.0318985261619065	0.0168851604002775	0.000439313772647107
GCF_000219215.1_ASM21921v1__v7_	0.00345327833232692	0.0288335553138177	0.0666847328604034	0.00331923031084105	0.000557728244027948	0.0320565734654826	0.0165879852491275	0.000948226183680817	0	0.00707587711922287	0.000567694458223913	0.000214459059537501	0	0.0541054821874406	0.0280723062139173	0.00454624452730525	0.00432925036594588	0.015629746224267	0.0298999750638385	0.00394987353935916	0.00144342208201227	0.0085350774006737	0.0268987992510191	0.00258656835675831	0.00142288528305176	0.0429704446130348	0.00784473105091904	0.0118139406172725	0.000110959696931344	0.0101952228037055	0.0693285833539006	0.00122217262145903	0.0521696835117701	0.0492358777460679	0.0337431083863028	0.0100729620388584	0.0125395237083322	0.0490786249655036	0.0247795295872581	0.0138266501681864	0.0027730999644184	0.0633653305841869	0.00349180304505284	0.012520121134946	0.00235527937296773	0.0341901542830851	0.0442543214059884	0.00778313067737206	0.00227659191131922
GCF_000219355.1_ASM21935v1__v7_	0.0626559462678821	0.0119865682982829	0.0288134210847908	0.0280177258038428	0.0139818993726568	0.00542802234645524	0.00574776543018988	0.0208680824201508	0.0206653375344962	0.00876480157184304	0.0101622216930844	0.0100271833567782	0.0257218931960533	0.00862001601847349	0.0288896108152102	0.0388502306801329	0.019959806001217	0.00510787653009972	0.012568844804872	0.0116104000291221	0.0120375676709421	0.00312988127664912	0.00353703584839764	0.0164760046206112	0.00135091085242311	0.00583663210932037	0.00174028759389536	0.00625914683977132	0.0132703315581009	0.00299198627450798	0.00623687408896157	0.0180861084788115	0.0570070821918252	0.00898042597618996	0.0312222205962879	0.0435168764755511	0.0276455070122228	0.00869008279870757	0.0127872061882688	0.0394336394439613	0.019489487467706	0.0140864103045248	0.00879807036784132	0.0256313615553294	0.0257493004656442	0.00702301971333886	0.0146390520729376	0.0343080508520473	0.00229189434404721
GCF_000219585.1_ASM21958v1__v7_	0.0481579769589097	0.00641167396827654	0.0249227294536439	0.0259315895712152	0.0173900011850797	0.0111783978405679	0.0105635480259895	0.018482240685038	0.0103028452373034	0.00572075499563072	0.00249942186006032	0.00872230482564219	0.0177016865395065	0.0180952660671074	0.0295031615956787	0.0370469391945855	0.0218529947742681	0.00441916543629141	0.0144534408005624	0.0152554667028013	0.011389698369874	0.00419874914594351	0.00963397008511604	0.0145529671120555	0.00389288544547553	0.0144778425081158	0.00411908809548434	0.019236329085501	0.00727125565799866	0.00422834254166189	0.0151169832267242	0.0120801803477413	0.0666876831657321	0.0134434887175381	0.0208338107978669	0.0467679609287079	0.0293388284669839	0.0165990983322625	0.0204117578671406	0.0259619027981619	0.0167767023232361	0.0167227948980312	0.0087503357628978	0.0323933118538834	0.0224047680697118	0.00965363893453966	0.0233117065678065	0.0306428179731921	0.00255464327221071
GCF_000219915.2_ASM21991v3__v7_	0.0446596429543886	0.0229166857717702	0.0313984312055303	0.00704827575736107	0.0144001482394571	0.0207554267315615	0.0106923753284278	0.00751842657694419	0.00180054330487911	0.00701020970988348	8.82145377558221e-05	0.0014367816091954	0.00171232876712329	0.0307428929517331	0.0317083919277582	0.0314409146836794	0.00863129596445014	0.00904417906684085	0.0219838956201507	0.00786177736326252	0.0082576054756774	0.00909869265779704	0.0120721929320692	0.0122613380184902	0.0023953888764129	0.0228074471855004	0.00532713360335664	0.035499799013724	0.00243574295933738	0.010439370243147	0.0552390944427132	0.0100654743752738	0.0700786856033029	0.0344025416939917	0.0175026906461376	0.0217250395344445	0.0239354324346034	0.0336682767008407	0.0121116146029922	0.0316869861725505	0.00392405647460648	0.0394908108922014	0.00198404100438665	0.0327438279010122	0.0133615089254565	0.021878483009656	0.0219697593974011	0.0320425807228266	0.00570782250010818
GCF_000221205.1_ASM22120v1__v7_	0.0752388380533571	0.00866174748581524	0.0200455648920328	0.0357362416454605	0.013334882128282	0.00687523492930271	0.007210372481606	0.0228165304710624	0.0219607379056606	0.00659374847993263	0.00299306280805091	0.0107471269954791	0.0284043827484538	0.0139633959378253	0.0277189785203725	0.044464393311037	0.0204709285672516	0.00375616915488313	0.00928341071574904	0.01291976867263	0.0048590861290879	0.00160848107776689	0.00999058852559417	0.0176809596649265	0.00187746051676098	0.00185005504904021	0.00103684737542535	0.0159683677982217	0.0109855098808595	0.00382088036076544	0.00150252031613565	0.0215971402638467	0.0662207761806957	0.0137452928846768	0.0195650671786978	0.0465373915167516	0.027714317420895	0.00581943742499054	0.00445963254987605	0.0372822338545124	0.0147868576221338	0.0082888076881461	0.00481479721957179	0.039495306551936	0.03935602651258	0.00647939091754868	0.00923690224366797	0.0252017676683328	0.0020902470895027
GCF_000223375.1_ASM22337v1__v7_	0.018438731373525	0.023418236373464	0.0359023332455253	0.00425419505444108	0.000521850279488985	0.0289332890748851	0.01586572196789	0.00312697452727197	6.4842432888082e-05	0.00634178175748838	0.000265041081367612	0.000434527097462819	0.000327011118378025	0.0480713407539386	0.0287161972526989	0.00881527186978196	0.0141294424099442	0.0121625508477784	0.0176066639145852	0.00771900385106222	0.000908178728980177	0.0135875338144811	0.0211523148488547	0.00342755392316416	0.000194527298664245	0.0391446610400161	0.00392439881378497	0.0268502853366123	0.000656894632633718	0.00822901919563401	0.0660641311810308	0.00833692802138437	0.0536988356970395	0.042205590932906	0.0337953911204525	0.0253267554352868	0.0134400780264568	0.0390814683894876	0.0324560026730314	0.0286062267253661	0.0012682604624753	0.0600264500854961	0.00270065375813062	0.0199832663215929	0.00115046647985821	0.0368108739862072	0.0218413638607259	0.0214383298305248	0.00162892431726294
GCF_000224005.2_ASM22400v3__v7_	0.00415080628464176	0.0233757572084486	0.054129112112418	0.00303803575630726	8.42743974380582e-05	0.0476451264142417	0.00617429623469535	0.00118759789434445	0.000484441700524334	0.0133029830180474	0.000153972434166105	0.00233196785863763	0	0.0534021393135363	0.0252904460738367	0.00301566553664648	0.00211977403123437	0.0167475968274065	0.0328141298550725	0.0026779313697566	0.000847669874411566	0.0158122803292179	0.0195893038055525	0.00230833747306021	0.00189787188822485	0.0346404485673551	0.00661945941182314	0.025453596903455	0.000753789409239486	0.0369870677702387	0.0396952079035247	0.00208295947144236	0.0201177862935161	0.0496978508678795	0.0775891621816026	0.0137632430246976	0.00621731092458247	0.0564418402050609	0.0243050285832558	0.00816912931320549	0.0020368381089461	0.0491780361547041	0.00650203368244866	0.0264298200579485	0.00116709145102381	0.0522959368529481	0.0333864996800285	0.00474939189334265	0.00101767925207825
GCF_000226315.1_ASM22631v1__v7_	0.0439873832766117	0.0302777162540779	0.033163451164834	0.00379564907651098	0.00339292800848802	0.025736698209615	0.0194368692135325	0.00117756300923374	0.000548039666961189	0.00777970028668263	0	0.000434408015148381	0.000374718839914983	0.0389196945782399	0.0334007795849704	0.0207643554145282	0.0107618889203163	0.0117582384120288	0.0179736882466845	0.00329801026736598	0.00150373775952991	0.00328185754924695	0.033162444681485	0.00162896590649553	0.000328030178776447	0.0334904858642071	0.00329171247818148	0.023504607955651	0.000162174291527526	0.00443499669830856	0.0670347715400947	0.00255493041653805	0.0672343451838836	0.0415183524044455	0.0192662246421621	0.0276284666307523	0.0168109696781025	0.0349083743524245	0.0209878779407608	0.0265618654351503	0.00218724207191204	0.0393259124838487	0.00501698148686831	0.0330412392313348	0.00522432536158923	0.0163994335367622	0.0224910953779354	0.0390958826583792	0.00366684267543538
GCF_000226565.1_ASM22656v1__v7_	0.0498933878219535	0.0209404011021474	0.0235068084203749	0.0106385878153985	0.0159792203271048	0.00800683579251633	0.00700149313890227	0.0225824799358533	0.00519143565685024	0.00532275685902709	0.000797209045978931	0.00442772525309218	0.00530683513152419	0.0280892597804721	0.0305984997313704	0.0331146473284538	0.021635022454763	0.0104784817588667	0.0107426486032997	0.00594652815413407	0.0195335340421231	0.00169058221887593	0.00430070400578597	0.0111307885479387	0.00364005159925526	0.0140159425321291	0.000233843768298706	0.0316241800449675	0.0140743237873918	0.00221127523119187	0.00366774042145048	0.0194052169897221	0.0824270771616967	0.0309096873737795	0.0204063670010899	0.0341126272750108	0.0329363768961076	0.00668395429313623	0.0163295998056274	0.0364775978913458	0.00524671234771758	0.0235567850196197	0.00230089066532848	0.0460890498175315	0.0293585692842213	0.00437263347071626	0.00891733053432682	0.0451090245717005	0.00304175445349122
GCF_000226625.1_ASM22662v1__v7_	0.0605104573192048	0.0136945740635737	0.0150137648923239	0.0239427686926588	0.0223743461262544	0.00381077430826543	0.00222102694690835	0.0258086394203458	0.00530487357062207	0.00444925609037106	0.00275458197437017	0.0035100944765647	0.0050076589370498	0.0204947581549272	0.0273988508224903	0.0381094651745812	0.0236773448494171	0.00906205265192827	0.00895453613884827	0.00846508506946796	0.0193218444908112	7.77242344162907e-05	0.0050459426333344	0.0142150730612721	0.00219977172174107	0.0104975082189334	0	0.0346235859239285	0.0131516602997436	0.00189647645544314	0.00161408409531868	0.032431501842653	0.0617245231253625	0.0202184036872869	0.0321296247052017	0.0411045488497138	0.0272824180375848	0.00320988518266346	0.0114237459672164	0.0463610291810912	0.00963023331526523	0.0179932171566469	0.00228268369665129	0.0479962893558817	0.026969115227184	0.00432822810119039	0.0179530849282231	0.0395802749963622	0.00201112419280365
GCF_000227665.2_ASM22766v3__v7_	0.0432463336077311	0.0179877691391368	0.0264092334903286	0.0155997921162655	0.0111963001059659	0.0178097296872484	0.00998600426762352	0.0161140939183358	0.00243790186982798	0.00424870984889762	8.01282051282053e-05	0.00463334133028653	0.00166576341604553	0.023054792100744	0.0322781961390818	0.041164764702206	0.0234979864125941	0.00818416147580981	0.0171949449572895	0.00990211617535	0.0149688141266554	0.00193390591724251	0.00702996428916243	0.0108583704272374	0.00155503501037625	0.0131230874570653	0.000930676045617014	0.0373535844593877	0.012374056859702	0.00209149510511668	0.00537354777615893	0.011646619862477	0.0664265239257539	0.0235547714097557	0.0266621805509788	0.0377925865677003	0.0201578235816744	0.0166149788914049	0.0278849358250763	0.0245669536109831	0.00495533948777847	0.0188324690543264	0.00414620017426153	0.051700138579674	0.0224482178639395	0.00751438450811425	0.0225264028083205	0.0387420645548472	0.00326535513724775
GCF_000227685.2_ASM22768v3__v7_	0.00323734744889954	0.0235242027318912	0.0507864815521929	0.00431921729913726	0.00075129675222477	0.0267633314923364	0.0178281926512544	0.00163694226888044	0.000389844852405094	0.0113689631193938	0.000479103103771027	0.00197045905250808	0.000692507982926843	0.04706187425326	0.0297254483362106	0.00721962631412684	0.0027743019778793	0.0146966489080077	0.0320325725413509	0.00472779902650507	0.000700311712496038	0.0112944069933866	0.028200565550755	0.00277436300651982	0.00180817757668237	0.0412863333098495	0.0179657584614164	0.00951059077588971	0.000244021473889702	0.0175870646614458	0.0560834460642969	0.00230522349245173	0.0350025953372739	0.0460438472105995	0.0603668741940368	0.0153034262490121	0.00856461896918225	0.0338324354518694	0.0522572738935593	0.00534044980540531	0.00655461093091236	0.0501895985111697	0.0154136638104738	0.0137285003569514	0.0027563414032396	0.0407087339517489	0.0490634491493766	0.00360230817226798	0.00213038985173927
GCF_000227745.2_ASM22774v3__v7_	0.0104203037210108	0.019532574996911	0.0435009815017336	0.00830202456655361	0.000766799422087379	0.0369452038302173	0.0133564503716924	0.00182499564780439	0.000631805346594364	0.0121263414218567	0.00183063104362673	0.00276083448352956	0.000281036051547563	0.0490617516080014	0.0264122376930371	0.00887020859887262	0.00581182944818581	0.00942005048741297	0.0299950918692655	0.0113828517215597	0.00325969713973577	0.0163057439130613	0.021453810301868	0.00301585929661669	0.00299501534258045	0.0384097040137903	0.0109205542283471	0.0171395968368882	0.0018375579037761	0.0236891191955967	0.0427392237641446	0.00557562397267273	0.0365414062930756	0.0390729804813252	0.0482072849575132	0.0245502889069571	0.00403063194630571	0.0547281554543585	0.0342428070123989	0.00595476475846609	0.00734216716197547	0.0538581072492576	0.00850227734512165	0.0133823176043075	0.00205852070596545	0.0505958672852363	0.0270570832736353	0.00866102104903215	0.00137212673335275
GCF_000230555.1_ASM23055v1__v7_	0.0082200347420754	0.0232590734478262	0.0599446130626799	0.0071639524573533	0.00317004188106586	0.0317545812006361	0.011744488042416	0.00132402004725711	0.000357142857142857	0.00580224745617038	0.00108296948072081	0.00180115194429916	0.000996980340882158	0.0478337882332253	0.0299202707436562	0.00507906535155054	0.00334954861193824	0.00818264335160003	0.0323498095244304	0.0064025059032811	0.00103159826110245	0.0163171769289244	0.0207987891420147	0.00315693039455412	0.000900621118012422	0.0426051935387815	0.0106468934885905	0.0145091580048654	0.000241724352964596	0.0313097904659387	0.0328637292079534	0.010005989677488	0.0582970856627084	0.0422312854410465	0.0337830127054791	0.0236882970488075	0.0107457684157462	0.0526793278592076	0.0284849922527356	0.0145025710867878	0.00197114558736855	0.0481742163100561	0.00863125586192476	0.0181445944993501	0.00298045366982627	0.0398510678048251	0.0250363036055435	0.0171178860713417	0.00215915234267569
GCF_000230695.2_ASM23069v3__v7_	0.00361993076821748	0.02501456622303	0.0663733536241394	0.00248753743951095	0	0.0372630233879603	0.0153727181535947	0.000618218894738065	6.29802242095982e-05	0.0129199346197559	0.000552500594534412	0.000265413064867524	0	0.0551498402600822	0.0285068308865883	0.00239739762920948	0.00197808201525287	0.0173786878352532	0.0336199069504351	0.00420136009180163	0.000293014456618305	0.00443652299693668	0.0331889356537967	0.000274672142000008	0.00050344462109168	0.046461260759781	0.00419167338847823	0.0120841112988973	0.00032122687250019	0.0138374501071487	0.0628431789669478	0.00188301342200408	0.0299279173013436	0.0572270232299721	0.0534511587306029	0.0116504188808289	0.00305725558097954	0.0471765771412421	0.0380362164118976	0.0043790216912881	0.000530514270009395	0.0705075765605833	0.00273489019763275	0.0118393311327468	0.00132833281865008	0.0364363128539007	0.0532694102095787	0.00229910243871997	0.00188893160479256
GCF_000230995.2_ASM23099v3__v7_	0.00420010650714483	0.0242727226797519	0.0687511146538902	0.00551257226841833	0.0011840504819223	0.0326552145600799	0.0177664931817967	0.000874553157760407	0.000350653074471241	0.00437542966015226	0.00146854479373771	0.000319187879792129	0.000837406571466204	0.0547317074282693	0.0301941026011166	0.00399466644926634	0.000471034911608415	0.00755489012170243	0.031073726769114	0.00635640699252983	0.000930671222583192	0.00849265156002727	0.0295057787797019	0.0025653396325455	0.000290304032253843	0.0464632631779375	0.00484105247745237	0.0110199446460251	0.000145152016126922	0.0249195061588619	0.0436429759035523	0.0082902580045272	0.0423912752814804	0.0482210324587955	0.0473802121065348	0.0144579202974503	0.00550912321723124	0.0520852037520781	0.0319141502792442	0.0134778071915794	0.00142670531572375	0.0682478786407173	0.0023231745139264	0.0127108962924649	0.00176812090446396	0.0532106341629144	0.0247043416352792	0.0104331405841839	0.00251502224608749
GCF_000233915.3_ASM23391v4__v7_	0.00293058305371777	0.0259977647816245	0.0680089958760681	0.0043183248499066	0.00019123397356156	0.0469662230610161	0.00654496459180989	0.00103307745051971	0	0.00986258359057244	0.000610577010202241	0.000560590126649793	0	0.0603601778958592	0.0294794879005655	0.00181185281876947	0.00137107610127069	0.012848847814799	0.032200233984408	0.00406327456195594	0.000940565346817393	0.00850472259901131	0.0258081940713834	0.000818698733485173	0.000263374645459028	0.046641320255395	0.00724905832787267	0.0113598186965966	0	0.0100765442295239	0.0643114606444045	0.000927559183703717	0.0372834258816554	0.0547523699260485	0.0535425517432747	0.0111675318425845	0.00511771596114435	0.0604439523260808	0.02423013566366	0.00410556465382893	0.000263711553123522	0.0676611522303732	0.00373284906322181	0.0110401190958059	0.000732088189503759	0.0402666179334837	0.0471723092270744	0.002695905957683	0.00293969996135836
GCF_000236065.1_ASM23606v1__v7_	0.00857292377418364	0.0267994286585302	0.0615581757138337	0.00410649526072716	0.000954143034593015	0.0151518097852348	0.0335973361474575	0.0023590594313827	0.000321515351932655	0.00712778092034367	0.00061871025614532	0.000877464641856306	0.000160565772460549	0.0525930236926576	0.0284543699406538	0.00832590783488647	0.00654366339174165	0.0147647578845832	0.0269955828820653	0.00452841816146586	0.000744484650729877	0.00777820456972191	0.0292665419200976	0.00190731960859383	0.000459410853240985	0.0390041905771462	0.00657676401213576	0.0153485852044198	0.000122293427282043	0.026241343740936	0.0435066759005378	0.00338200131378176	0.0577764502802244	0.04576755107394	0.0273036012952546	0.016766793509204	0.0151935596770199	0.0272061133335863	0.048766866521184	0.0139184008982412	0.00224983931467485	0.0622703937581666	0.00346693882678961	0.0137408516913843	0.000365640715428835	0.033681704747878	0.0407339081969554	0.0115630118102765	0.00193705112205791
GCF_000236665.1_ASM23666v1__v7_	0.00428621433937957	0.0233517803458499	0.0703637174467365	0.00381795408169422	0.000856164383561644	0.0444027459247458	0.00356426276268046	0.00380932555490014	0.000856164383561644	0.00594701815474397	7.25058004640369e-05	0.000347754713746721	0.000856164383561644	0.0504992702429543	0.0349289896343273	0.00745890171700366	0.00351941727018941	0.0168374424608753	0.0305641828069377	0.0033831590053077	0.000856164383561644	0.0237839107996912	0.01343875979392	0.00201749783244763	0.000145011600928074	0.0356939704153891	0.00732681130411492	0.0153788458384302	0.000220741450775111	0.0100514305991891	0.0662720231785753	0.00226088727116532	0.06377869013001	0.0445539116534669	0.0272508593062135	0.0114244453342576	0.00308409455709066	0.0648258371882274	0.00784319632715203	0.0226560848561816	0.000352348506777332	0.05523994040157	0.00177072844255126	0.0235285433196758	0.00311317531905795	0.0309811447455941	0.0499047682644415	0.00916395779318618	0.00322972669509978
GCF_000237065.1_ASM23706v1__v7_	0.0256136961758133	0.0321447234255171	0.0419095612576915	0.00332806595145348	0.00119473328609486	0.0323145365978785	0.00459674119280706	0.0117162690791455	0.000374531835205993	0.0129150389480675	0.000452504544757649	0.00230162550592001	7.79727095516567e-05	0.049232688665194	0.0296187184064384	0.0111868570752212	0.00871115409290599	0.0140353877154279	0.0231559409324298	0.00390080934893474	0.00979320766784786	0.00316311417948139	0.0153500587029899	0.00574371501670133	0.000986887574902557	0.0270562134332235	0.00270997473644208	0.0328082805710063	0.000215123235223738	0.0105137706330733	0.0561865937238453	0.00409931198252174	0.0583823740982033	0.0476304221827412	0.0349864450481861	0.0185622097209917	0.0108171353589448	0.0309186032545377	0.0153144515162802	0.0344736019093373	0.000549215394045818	0.0429287184725391	0.00403861628083134	0.0306351412926551	0.0141425901764269	0.0270287541781117	0.0217205141866339	0.0322937154415326	0.00291050675786009
GCF_000237845.1_ASM23784v1__v7_	0.0773276894687925	0.00858235106103608	0.0205022307016146	0.0358017685912886	0.013242501130988	0.00642633996537128	0.00723438222735906	0.0238029370564758	0.0230452303373511	0.00627126261866579	0.00160484954497848	0.00950479384431356	0.0276486640163179	0.0142065736249197	0.0281811076197	0.0443612759539174	0.0207003457181443	0.00399174965983988	0.0081712254867784	0.0131000525909843	0.00459561786028463	0.00146399329843968	0.0099252899944603	0.0184849713944362	0.00149997695546789	0.00132138608157646	0.000545793054984232	0.014734876985069	0.0111060466081976	0.00397335214785732	0.000881648761721827	0.0205424301444246	0.0683930427950148	0.0121399492057185	0.0177969912297797	0.04855807343297	0.0279162176157599	0.00695626579236518	0.00388295345020935	0.0369022743174291	0.0141528316639821	0.00956531071594258	0.00553592871810834	0.0393399867593944	0.0412605940267086	0.00586603932336558	0.00900612001074848	0.026733547039379	0.00237816745359403
GCF_000238255.3_ASM23825v4__v7_	0.043914596558784	0.0252080034842545	0.026485547516563	0.00754595238019997	0.0177515440600567	0.00315994895651531	0.00843380235238203	0.0243783528709246	0.000469494742948419	0.00659303707655185	0.000282382822956678	0.00317152610229029	0.00218872223797444	0.0367263745303719	0.02912622503232	0.0260658099233524	0.0249999123547586	0.0148273873443626	0.0101848252895604	0.00267043028649234	0.0214499504730179	0.000350861902597848	0.00400502983571382	0.0114185163496007	0.00108264897062227	0.0121189667171974	0	0.0379557130540886	0.0199638220495808	0.00191017517421548	0.00471742595628908	0.0262159050677209	0.0724754261916865	0.0330844040750951	0.0262476462514224	0.0298257769516012	0.0387235690075084	0.00308305533617112	0.0169102063170574	0.0342660203049807	0.00208932720807094	0.0205280965453547	0.00155524613679143	0.05456086644583	0.0339939398270389	0.00256042461324315	0.00632736450466834	0.0474663055560386	0.00350871763217461
GCF_000238395.3_ASM23839v4__v7_	0.0482581345129147	0.0213623332896277	0.0191070911893223	0.0114614258475953	0.0168189396511644	0.00344316806961983	0.0055753652459597	0.0326326656729567	0.00222351643922034	0.00566658258169487	0.000335487649100708	0.00315157967322393	0.00409009820835228	0.0360845806534047	0.0316432822857709	0.0263818337483881	0.0239502313710932	0.00957318321605104	0.008973604416741	0.00683370686002535	0.0186103094503778	0.000218277066356228	0.00356166205937634	0.0135501713295256	0.00240740409048465	0.0116982925236131	0	0.0398197922625505	0.0141475531725626	0.000414294714242686	0.00290071297620489	0.0307871401789439	0.0751061089790932	0.0248442668330488	0.0231709953681091	0.0380824750688204	0.0330290023893528	0.00378663093605688	0.0139427855981489	0.0423928974457427	0.00215559797337149	0.0247445849389969	0.00222502097991759	0.0478358231111992	0.0362377337062758	0.00193547668006164	0.00619914037405191	0.0453436600416761	0.00349907812880057
GCF_000240185.1_ASM24018v2__v7_	0.0533103513908205	0.0323472468753035	0.0116871190970356	0.00397482197783295	0.00155053402700214	0.0330561297484365	0.00558376416309844	0.0181257034751499	0.000403436005530246	0.00896019621681359	0	0.00195669210230273	7.96305144131229e-05	0.0479787487232107	0.0297610355667922	0.0135324133951033	0.00236897649435204	0.01434943017615	0.027610368305937	0.00451852163111	0.00314496751718271	0.000101317122593719	0.0267308880695132	0.00393060174394416	0.00026963604774476	0.0204395914583996	0.00018698578908003	0.0360356294817165	0.000432900432900433	0.00419735504792079	0.0644166438540455	0.00294616625661624	0.0721394061618791	0.0430971210618926	0.0208552273157299	0.0216131554103788	0.0183804085538639	0.0144534001193633	0.0266386419020781	0.0367289808082292	0.000483066519943369	0.0412858081675393	0.00200608105437549	0.0373092491228719	0.0214447776751886	0.00912687570153152	0.017281959719347	0.041901128419548	0.00235948017376807
GCF_000241385.1_ASM24138v1__v7_	0.0446772848739103	0.0283452941466749	0.0214586512420289	0.00528814846819506	0.0114437541313154	0.00517983139248001	0.00531169253964146	0.032863643013862	0.0013451920905689	0.00544768837096491	3.91895599012423e-05	0.00332018844637646	0.000706526344343705	0.0451141800849827	0.0307778113322257	0.0162774233609774	0.0247242183792944	0.0131742658284362	0.0129665123769398	0.00497327005173935	0.0196486503362597	0.000474792677981009	0.00366184845899348	0.0113387482875873	0.00210234080387713	0.00988762801814766	0.000195246415952272	0.0422416273078759	0.0344433988701902	0.0025469631589556	0.0112858469042752	0.0199394657720005	0.0681007949854028	0.0374104119002711	0.0300831909422171	0.0237165105505499	0.0312633809628862	0.00409997649119883	0.0193004212361393	0.0414921922800706	0.00283638156852065	0.0251867862012786	0.000967257601133834	0.0519699344829393	0.0324014998455581	0.00582208836401169	0.0110396757078925	0.0407937754012327	0.00305652212000098
GCF_000242255.2_ASM24225v3__v7_	0.00280784594921497	0.0210568291764483	0.0628088922822788	0.00544796633897127	0.00050575529413406	0.0423463375364161	0.010156530690537	0.00187533362498449	0.000249795039967207	0.00898423284641728	0.000692161073438102	0.00209337780595615	0.000228397592099171	0.0538041376438305	0.0276797865253868	0.0065813057691586	0.00158518724825362	0.00955723206742106	0.0373187313914056	0.0090112699535436	0.000433165282519658	0.00909755765880017	0.0241466574575245	0.00243664277862738	0.000763596558072885	0.0319870665573489	0.00930534622800717	0.0220121435517982	4.45156695156695e-05	0.00524368187059074	0.0676011606061986	0.00147642298405617	0.0490083926955226	0.0425757720183933	0.0380245516607867	0.0251596963004754	0.00486180547191256	0.0592190240158165	0.016581325801198	0.0128207284103807	0.00116867484048528	0.053004019060949	0.00326882345812427	0.0280877364384409	0.00293758064527365	0.0385778764975154	0.0442073989432533	0.0067656302346521	0.00243197282693957
GCF_000243075.1_ASM24307v1__v7_	0.0187586925895313	0.0262279627705061	0.04837652667142	0.00350727819225228	0.00109614259186113	0.0430224788094828	0.0020349920529615	0.00698692504301414	0.000517589130175068	0.00775257934736309	7.28438228438231e-05	0.0029412579994796	0.000464685292629863	0.0461520670450516	0.0308743404820056	0.0138323316145099	0.00411740562173083	0.0139282101156027	0.0330077029767557	0.00382675825882953	0.000406127389542606	0.0130970944913055	0.0175281579353368	0.00491640649797966	0.00180268549008771	0.0302415851357371	0.0052308254122688	0.0231389987353831	0.000345303867403315	0.0074317977008104	0.0661298287529557	0.00328090334741925	0.0656120780089364	0.0455654818399673	0.0336350357380162	0.0167464659979439	0.00511183177989954	0.0615810199695962	0.0123133109968557	0.0172925724308449	0.00175089837858649	0.0409182415678977	0.00323565463736509	0.0331326118696689	0.0137038885202167	0.01366874350459	0.037897192188983	0.0243436453169164	0.00334506703449057
GCF_000247565.1_ASM24756v1__v7_	0.0901911715908022	0.0111911021320238	0.00607672198637447	0.0439808574427957	0.0225075676127138	0.00408430968982226	0.00234487599387214	0.0239867915761329	0.0189490331060185	0.00248162273294976	0.00196201809499167	0.0101933215620221	0.0313597604624	0.0085548178675084	0.0278533225165041	0.0620742010251935	0.0272309313650534	0.00414588368574303	0.00388829093296809	0.0167022818510412	0.019401737767658	0.00169905770878055	0.00197829416602794	0.00897829155606395	0.0102634464809842	0.00329194325390265	0.000309806642795193	0.013835778699381	0.0060325557471646	0.00436915552858356	0.000723950830533017	0.00797324704166463	0.0763636875012346	0.00927561842394869	0.00476774965800509	0.0405127595586182	0.0268333129876655	0.00407002079014104	0.00292915881834433	0.0205408377314963	0.0379474545395158	0.00855353328412213	0.00419411374143231	0.0125674313710985	0.0358670998261987	0.00503917363808171	0.00559862203318911	0.0223859076857196	0.00322072061954108
GCF_000253015.1_ASM25301v1__v7_	0.0535159832633626	0.00695305410653358	0.0197548974659117	0.0290393857620756	0.0214823438512787	0.00849847901392708	0.00977035997390895	0.0132749160844241	0.0026735660175797	0.00168689085180108	0.000798774981329447	0.00723972879013302	0.0102089166233004	0.0149105890701783	0.0281664893415946	0.0537987571216926	0.023932174152429	0.00414389316980451	0.0119782211542789	0.0137297003413553	0.0121436970424932	0.00255309385237244	0.00692090392903339	0.0166308030509509	0.00837610972918977	0.00915355298186699	0.0044665254884196	0.0360574240099722	0.00275421356607559	0.00601368791658334	0.00340465233974928	0.0324002153437042	0.0732317020570512	0.0058819581926747	0.0214275699453983	0.0530591271718605	0.0261065454277481	0.00673880827729131	0.0104877861859682	0.0423989424605038	0.0166441271818749	0.00614042235038681	0.011351897520748	0.0391371363090478	0.0135706337495306	0.00969415121650791	0.00778763889153424	0.0485687369323283	0.00291711548769683
GCF_000253255.1_ASM25325v1__v7_	0.00261275952853818	0.0278795900981245	0.0612472155597842	0.00374665145755009	0.000840981930189928	0.0341463380801347	0.0124034891020193	0.00299891468981968	0.000794566245664118	0.00948141119162162	0.00147087772572717	0.000534269691869053	0.000257312527910412	0.0511204121789072	0.0300636285045258	0.00318522762538845	0.000774887305436182	0.0118033985168919	0.0327895977457977	0.0033724504848778	0.000701242699918989	0.0147108899794662	0.0245826682370082	0.00253527925476393	0.00053534912198021	0.0462074906408089	0.00348041125035433	0.0169304842237781	0.000135994805875802	0.0352008441657836	0.0364117499285883	0.0104341681674647	0.0507685345125608	0.052097390623767	0.0428971711646396	0.0101517600346363	0.00667443797760512	0.0490564257593541	0.0272375753463245	0.0160156413093447	0.00490980047591568	0.0604086426158635	0.00558954459120039	0.0171558235312374	0.00245566728378462	0.0480918919287329	0.0260227007642556	0.0122136371341362	0.00221781290936381
GCF_000253295.1_ASM25329v1__v7_	0.0109764645805319	0.0236113270182354	0.0631322238293126	0.00422988193063772	0.00151658587440596	0.0170269720039099	0.0283774562069792	0.000952800030199806	0.000191846522781775	0.00602737972627777	0.000143678754977074	0.000872118631625315	0.000220465892152424	0.0498617137196689	0.0273904721946043	0.00880377756606126	0.00317379879545892	0.00976779479043177	0.0315502864253545	0.00522844291034824	0.000989293562229259	0.00865398757947187	0.0319500022404048	0.00387151514065749	0.00170945056127263	0.0463844976585954	0.00433116469463854	0.0165637528152377	0.000694267057397095	0.0320290781440754	0.0255383755289216	0.0105786367777203	0.0477611783764501	0.046076006847586	0.0384384433016299	0.0190386388719559	0.00766864000007845	0.0402663836634522	0.0288040326077142	0.0214655293508156	0.00538910698056866	0.0647457171419054	0.00301646225207284	0.0163565405981933	0.000914761486317719	0.0464158637025116	0.0200481046537536	0.0164179301282684	0.00285053375493113
GCF_000255295.1_ASM25529v1__v7_	0.000395327507591328	0.0257254053211764	0.0641576565287001	0.00103697267222504	0.000196722780155584	0.0254688565902522	0.0328597049102254	2.53472574267464e-05	0.000449157943604122	0.0118994904979471	0.000859915741968468	0.00030778548032308	0	0.0473920431715944	0.021926951134721	0.00413638317446005	0.00030555040388213	0.0135709376674035	0.0332424109535651	0.000476722613666301	0.000198933091459083	0.019108099197389	0.0265051715503267	0.00192035343954064	0.000671534652711899	0.045664340725282	0.011966526485306	0.00775193781880751	0.000665580613519024	0.0249592595555941	0.0518355747036647	0.000577944315244598	0.0133113256493136	0.0525919597913312	0.0697914761522035	0.00528275139774959	0.00129408852772274	0.043321863297432	0.0567255863596624	0.00291580503740454	0.00338100582349041	0.0649146877514931	0.00845732332972293	0.0102511219073562	0.000348081728821208	0.0326646373721831	0.0576721506932836	0.00234716497800864	0.00083260020273205
GCF_000255535.1_ASM25553v1__v7_	0.0547996453155834	0.0287425034494647	0.0143552592553728	0.00445266078114098	0.00300074044138176	0.0244572996392591	0.00650640920433378	0.022138116735056	0.000202020202020202	0.0086447530080825	4.96401092082403e-05	0.00276482707595034	9.45626477541373e-05	0.0485648098249447	0.0312143447228247	0.0168629929331731	0.00955645714403942	0.013773635105108	0.0223302209866825	0.0041382425708307	0.0146218634615961	9.45626477541373e-05	0.0129373948424314	0.00878062140869565	0.00166451619393618	0.0161857359912237	0.000379867046533713	0.0407888006423323	0.000611721179534288	0.00276399114039354	0.0569967659680816	0.0061665931148816	0.074262265816065	0.0342593573936443	0.0211527015480699	0.0271703849960984	0.0229386664898502	0.013017250250364	0.0181854100047312	0.0381235453662917	0.00173746086528665	0.0357040079176664	0.00294925566805596	0.0380815146642332	0.0166784206608937	0.0116955611589489	0.0169965158703933	0.0483660916618482	0.00360176561280766
GCF_000257545.3_ASM25754v3__v7_	0.0316782733355116	0.0292837660687128	0.037923253498801	0.0050093167052431	0.00274410541986485	0.0282116067454373	0.0047399039287936	0.0159628378016043	0.000984266138642496	0.012762700341216	0.00109340070155857	0.00314159253580684	0.000355868025040958	0.0461027001168376	0.0287419044535961	0.012981322115489	0.0092077946752214	0.0127878269260215	0.0213074463995005	0.00398046758177135	0.00827932520997369	0.00430431642871427	0.0159642838904165	0.00652191684829591	0.00219954087408195	0.0225828521907674	0.00198758149426524	0.0322545869190207	0.00160650124030101	0.0111962936922739	0.0528426296153066	0.00664385825411633	0.0620231065477725	0.043661285205304	0.0340783524636312	0.0186315203939367	0.0137861871091353	0.0308954170796958	0.0155532850789862	0.0327667401243769	0.00187119392583223	0.0395305282326898	0.00535443236522823	0.0287238397153282	0.0139050779756159	0.0252625361604762	0.020111768974526	0.0339836453873504	0.0026437077986387
GCF_000259175.1_ASM25917v1__v7_	0.0551962340668821	0.0260414713635304	0.0180436813670847	0.0138669274540987	0.0172172526647696	0.00806803034765818	0.00440642658378905	0.0212019301308208	0.00231541280425277	0.0105933494283049	0.000641025641025641	0.00524307203663358	0.00217456306408853	0.0370216967897725	0.0314409209870235	0.0272920456189512	0.0216999608492229	0.0101954048954301	0.0167543692122885	0.00693717971056104	0.0185946801402758	0.000320512820512821	0.00517240777293643	0.0106058713387191	0.00160903910903911	0.0148982545048598	0.000554437533032484	0.0448292471054651	0.00590605302084428	0.0044391444400391	0.0365474052549026	0.010407058876533	0.0722430886969024	0.0247187822441248	0.0225794678209747	0.0387775084061381	0.0294930158429849	0.00866453040408047	0.0158591592297252	0.0261541920786114	0.00401070387674069	0.019311801467365	0.00407021097079776	0.0437692202560079	0.014428880455394	0.00838424354230197	0.0132432852771542	0.048758981601845	0.00277464885915731
GCF_000259255.1_ASM25925v1__v7_	0.0652782832863251	0.0102425079328739	0.0385133033372376	0.0320109330774111	0.0122137978489186	0.0100133820539677	0.00247007311657595	0.0209376440161935	0.0162256392024531	0.0145925967205357	0.00788494710781369	0.0134404883467827	0.00567579518830307	0.0157412618446977	0.0269207526225745	0.0526783376763807	0.0243076769042747	0.00564668269203393	0.00214125207282308	0.0189354068109534	0.00689560746090489	0.00533174922592625	0.00130092212562224	0.0164200403814741	0.00161560074575428	0.00703443016040631	0.000106394297265667	0.00894617047754624	0.005935440840981	0.00455372475388954	0.00172739312672688	0.0182176894527843	0.0660228621086879	0.014455181175626	0.0374762120849838	0.0424491538287427	0.0177319375871899	0.00660737888361736	0.00959903165169257	0.034991452943789	0.010933021103322	0.0214414378716315	0.00834227232668785	0.0271305540536515	0.0272994306593643	0.00632834126702556	0.0272833691316035	0.022284647753835	0.00358663816254953
GCF_000260965.1_ASM26096v1__v7_	0.0507147176019884	0.0149821513988947	0.0145512868793836	0.0163732684548432	0.011446400301121	0.021598911671244	0.0156894077429828	0.0126479054324762	0.00289534644111514	0.00500891610190707	0.000514599579721283	0.00925769380486331	0.00310223033258035	0.0255150046681096	0.0314124560007831	0.0359894858053899	0.0213208951835816	0.00837918672995418	0.01604485052655	0.0113584763656548	0.0139985943728846	0.00382713940890148	0.00895529910378163	0.00946326461599056	0.00641701702810046	0.0124730187720474	0.00583400183386196	0.0301322069860057	0.00329893283342287	0.00363554956341056	0.0286450276136021	0.00986961154072957	0.0701212529290915	0.0247842808583387	0.0197569419659954	0.0456983264226689	0.0272946236614197	0.0206887365202694	0.0226753715925564	0.0205883560054675	0.00409596450933551	0.0241820993796121	0.00615912827793054	0.0404770148205299	0.0121804904781115	0.0204064407722074	0.016437746692979	0.0383069749766978	0.00337069983449697
GCF_000260985.4_ASM26098v3__v7_	0.0551034749082867	0.0171185713789627	0.00980753718055387	0.0171482423295795	0.0125821024602977	0.0200858265559261	0.00704663651336076	0.0184968633887011	0.0040461449015252	0.00669745199990393	0.00143541765817641	0.00659981095574697	0.00329575279862829	0.0244904654150503	0.0312472426181976	0.0344632902908621	0.0188025035740704	0.00611575819774287	0.019624975507396	0.0125316991813843	0.0139354543448834	0.00411951370169228	0.00838287069050757	0.00956284346497449	0.00356420532585654	0.0140625751909733	0.00245667437386174	0.0322524424159694	0.00150265369179308	0.00321231281828291	0.0319940894667966	0.00636002670831099	0.0768671360678828	0.0225236971564459	0.0149715475347927	0.0435613550171403	0.0250834324795067	0.0201373796766941	0.0158965057370893	0.0340380139789455	0.00531651205722907	0.0234931798265121	0.00211036707466513	0.0426091343699943	0.0166354498712274	0.0145815451426301	0.0132952108423096	0.0437956656237996	0.00350118418746026
[truncated: 1,078 more rows]
[truncated: 15 more columns]
