# Supplementary material for: Impact of the chemical modification of tRNAs anticodon loop on the variability and evolution of codon usage in proteobacteria
Source: Front Microbiol. 2024 Aug 5;15:1412318. doi: 10.3389/fmicb.2024.1412318 (PMC11332805; doi:10.3389/fmicb.2024.1412318)
Supplement: Supplementary file 2 [file Data_Sheet_2.zip › Supp_tables/Table_S3.ods]

## Sheet: Genes_involved_in_tRNA_modification_enriched_in_bacteria_with_extreme_GC%
Gene	Non-unique Gene name	Annotation	Number_pos_present_in	Number_neg_present_in	Number_pos_not_present_in	Number_neg_not_present_in	Sensitivity	Specificity	Odds_ratio	Naive_p	Bonferroni_p	Benjamini_H_p	Max_Pairwise_comparisons	Max_supporting_pairs	Max_opposing_pairs	Best_pairwise_comp_p	Worst_pairwise_comp_p
tilS		tRNA(Ile)-lysidine synthase	25	0	0	25	100.0	100.0	inf	1.5821457204897244e-14	1.2207361735582567e-09	2.4414723471165137e-10	1	1	0	1.0	1.0
tsaB		tRNA threonylcarbamoyladenosine biosynthesis protein TsaB	25	0	0	25	100.0	100.0	inf	1.5821457204897244e-14	1.2207361735582567e-09	2.4414723471165137e-10	1	1	0	1.0	1.0
gluQ		Glutamyl-Q tRNA(Asp) synthetase	25	1	0	24	100.0	96.0	inf	4.113578873273289e-13	3.173914051251472e-08	3.5265711680571908e-09	1	1	0	1.0	1.0
tsaE		tRNA threonylcarbamoyladenosine biosynthesis protein TsaE	25	7	0	18	100.0	72.0	inf	5.325274666184663e-08	0.0041088221741881	5.33613269375078e-05	1	1	0	1.0	1.0
dusB		tRNA-dihydrouridine synthase B	22	5	3	20	88.0	80.0	29.333333333333332	2.3333580963813054e-06	0.18003491064249239	0.0011045086542484195	1	1	1	1.0	1.0
trmFO		Methylenetetrahydrofolate--tRNA-(uracil-5-)-methyltransferase TrmFO	14	0	11	25	56.0	100.0	inf	9.505615279139628e-06	0.7334247580925763	0.002843683734881693	1	1	0	1.0	1.0
mnmC_1		tRNA 5-methylaminomethyl-2-thiouridine biosynthesis bifunctional protein MnmC	13	0	12	25	52.0	100.0	inf	2.930898044401372e-05	1.0	0.006690511846505227	1	1	0	1.0	1.0
miaA		tRNA dimethylallyltransferase	25	12	0	13	100.0	52.0	inf	2.930898044401372e-05	1.0	0.006690511846505227	1	1	0	1.0	1.0
trmL		tRNA (cytidine(34)-2'-O)-methyltransferase	22	8	3	17	88.0	68.0	15.583333333333334	0.00011187596840589463	1.0	0.017983362696445022	1	1	1	1.0	1.0
ttcA		tRNA-cytidine(32) 2-sulfurtransferase	15	2	10	23	60.0	92.0	17.25	0.00020975813137212454	1.0	0.02877218777561826	1	1	1	1.0	1.0
queA		S-adenosylmethionine:tRNA ribosyltransferase-isomerase	23	11	2	14	92.0	56.0	14.636363636363637	0.0005772020833388652	1.0	0.04641260283905659	1	1	1	1.0	1.0
trmJ		tRNA (cytidine/uridine/adenosine-2'-O-)-methyltransferase TrmJ	10	0	15	25	40.0	100.0	inf	0.0006364235753557276	1.0	0.04641260283905659	1	1	0	1.0	1.0
truD		tRNA pseudouridine synthase D	10	0	15	25	40.0	100.0	inf	0.0006364235753557276	1.0	0.04641260283905659	1	1	0	1.0	1.0
ygfZ		tRNA-modifying protein YgfZ	10	0	15	25	40.0	100.0	inf	0.0006364235753557276	1.0	0.04641260283905659	1	1	0	1.0	1.0
miaB		tRNA-2-methylthio-N(6)-dimethylallyladenosine synthase	25	15	0	10	100.0	40.0	inf	0.0006364235753557276	1.0	0.04641260283905659	1	1	0	1.0	1.0
group_16786	tsaB	tRNA threonylcarbamoyladenosine biosynthesis protein TsaB	0	10	25	15	0.0	60.0	0.0	0.0006364235753557276	1.0	0.04641260283905659	1	0	1	1.0	1.0
truB		tRNA pseudouridine synthase B	25	16	0	9	100.0	36.0	inf	0.0016308354118490529	1.0	0.08911499141079134	1	1	0	1.0	1.0
group_2488	tadA_2	tRNA-specific adenosine deaminase	8	0	17	25	32.0	100.0	inf	0.004029122782215316	1.0	0.16353236533792068	1	1	0	1.0	1.0
tgt		Queuine tRNA-ribosyltransferase	17	6	8	19	68.0	76.0	6.729166666666667	0.0040623154794757615	1.0	0.16418861993185507	1	1	1	1.0	1.0
tcdA		tRNA threonylcarbamoyladenosine dehydratase	11	2	14	23	44.0	92.0	9.035714285714286	0.008298628462862178	1.0	0.296347125561267	1	1	1	1.0	1.0
queA_2		S-adenosylmethionine:tRNA ribosyltransferase-isomerase	7	0	18	25	28.0	100.0	inf	0.009625126646403245	1.0	0.296347125561267	1	1	0	1.0	1.0
group_19584	ygfZ	tRNA-modifying protein YgfZ	0	7	25	18	0.0	72.0	0.0	0.009625126646403245	1.0	0.296347125561267	1	0	1	1.0	1.0
tusE		Sulfurtransferase TusE	0	9	25	16	0.0	64.0	0.0	0.0016308354118490529	1.0	0.08911499141079134	1	0	1	1.0	1.0
dusA		tRNA-dihydrouridine(20/20a) synthase	18	9	7	16	72.0	64.0	4.571428571428571	0.02224129569172241	1.0	0.5028688743134435	1	1	1	1.0	1.0
trmR_1		tRNA 5-hydroxyuridine methyltransferase	6	0	19	25	24.0	100.0	inf	0.02228976697061805	1.0	0.5028688743134435	1	1	0	1.0	1.0
trmD		tRNA (guanine-N(1)-)-methyltransferase	25	19	0	6	100.0	24.0	inf	0.02228976697061805	1.0	0.5028688743134435	1	1	0	1.0	1.0
yfiC		tRNA1(Val) (adenine(37)-N6)-methyltransferase	6	0	19	25	24.0	100.0	inf	0.02228976697061805	1.0	0.5028688743134435	1	1	0	1.0	1.0
mnmC_2		tRNA 5-methylaminomethyl-2-thiouridine biosynthesis bifunctional protein MnmC	8	1	17	24	32.0	96.0	11.294117647058824	0.02321542174514532	1.0	0.5163540777140898	1	1	1	1.0	1.0
group_10127	mnmA	tRNA-specific 2-thiouridylase MnmA	14	6	11	19	56.0	76.0	4.03030303030303	0.04207813619066261	1.0	0.7841086094917842	1	1	1	1.0	1.0
truC		tRNA pseudouridine synthase C	7	1	18	24	28.0	96.0	9.333333333333334	0.04879715369571884	1.0	0.7841086094917842	1	1	1	1.0	1.0
