# Supplementary material for: Impact of the chemical modification of tRNAs anticodon loop on the variability and evolution of codon usage in proteobacteria
Source: Front Microbiol. 2024 Aug 5;15:1412318. doi: 10.3389/fmicb.2024.1412318 (PMC11332805; doi:10.3389/fmicb.2024.1412318)
Supplement: Supplementary file 2 [file Data_Sheet_2.zip › Supp_tables/Table_S9.tab]

#Genome	A_count	C_count	G_count	T_count	A_frac	C_frac	G_frac	T_frac	GC_frac
GCF_000005845.2_ASM584v2	1142742	1180091	1177437	1141382	0.246192950268568	0.25423943888943	0.253667659703916	0.245899951138086	0.507907098593346
GCF_000006725.1_ASM672v1	617362	681521	755851	677014	0.225995223571135	0.249481650576847	0.276691334632624	0.247831791219395	0.52617298520947
GCF_000006745.1_ASM674v1	1053238	952862	962514	1064813	0.261127324233214	0.236241290594822	0.238634292873033	0.263997092298931	0.474875583467855
GCF_000006765.1_ASM676v1	1056134	2102687	2066633	1038950	0.168592894072604	0.335656352942754	0.329900977012338	0.165849775972303	0.665557329955092
GCF_000006845.1_ASM684v1	506423	566608	568286	512605	0.235116684819599	0.263058736574491	0.263837780569584	0.237986798036326	0.526896517144075
GCF_000006905.1_ASM690v1	661121	1352521	1347429	655876	0.164582953173144	0.33670372051212	0.335436091140859	0.163277235173877	0.672139811652979
GCF_000006945.2_ASM694v2	1183215	1292490	1294057	1181621	0.23896656752265	0.261036158988307	0.261352636223051	0.238644637265992	0.522388795211358
GCF_000006965.1_ASM696v1	1267971	2084576	2075921	1263216	0.189484590127089	0.31151739980549	0.310224003404823	0.188774006662598	0.621741403210313
GCF_000007025.1_ASM702v1	427325	204481	207088	429861	0.336806554456928	0.161166655500865	0.163221425728372	0.338805364313835	0.324388081229237
GCF_000007125.1_ASM712v1	704641	939717	945718	704845	0.213856720692241	0.285201678583493	0.287022966559745	0.213918634164522	0.572224645143237
GCF_000007145.1_ASM714v1	889264	1650865	1652127	883916	0.175183977217478	0.325218491414397	0.32546710395156	0.174130427416565	0.650685595365957
GCF_000007565.2_ASM756v2	1186490	1889946	1913391	1192046	0.191930503910384	0.30572384777235	0.309516387670856	0.192829260646409	0.615240235443206
GCF_000007705.1_ASM770v1	833221	1540326	1539977	837556	0.175375072615069	0.32420544381488	0.324131986832468	0.176287496737584	0.648337430647348
GCF_000007745.1_ASM774v1	664918	496548	487814	664798	0.28733603620967	0.214577036729099	0.210802747357695	0.287284179703536	0.425379784086794
GCF_000007765.2_ASM776v2	584845	432782	433207	581973	0.287703161195332	0.212898715913513	0.213107786425371	0.286290336465784	0.426006502338884
GCF_000007805.1_ASM780v1	1362466	1908034	1906334	1361426	0.208383576058462	0.291825959811938	0.291565951797573	0.208224512332027	0.583391911609511
GCF_000007905.1_ASM790v1	579214	328140	318316	573476	0.321938297392207	0.18238653227698	0.176926163857741	0.318749006473071	0.359312696134722
GCF_000007945.1_ASM794v1	518691	314524	334825	530915	0.305300022660989	0.185127916866544	0.197077026760568	0.312495033711899	0.382204943627112
GCF_000007985.2_ASM798v2	742337	1159943	1164291	747557	0.194628234815402	0.304117481112328	0.305257453341891	0.195996830730379	0.609374934454219
GCF_000008025.1_ASM802v1	408603	224311	222390	412478	0.32229752433778	0.176931838439101	0.175416593704596	0.325354043518523	0.352348432143697
GCF_000008045.1_ASM804v1	394937	162961	158477	395121	0.355320217076805	0.146614112871301	0.142579910319065	0.355485759732829	0.289194023190367
GCF_000008325.1_ASM832v1	602607	1053615	1047576	600762	0.182356198707241	0.31883669838042	0.317009223618273	0.181797879294066	0.635845921998693
GCF_000008385.1_ASM838v1	358745	190872	178291	352176	0.332145462760304	0.176719588476452	0.165071420371008	0.326063528392236	0.34179100884746
GCF_000008465.1_ASM846v1	752994	687121	648501	750702	0.265202418327218	0.242002128680197	0.228400270769248	0.264395182223337	0.470402399449445
GCF_000008485.1_ASM848v1	1048939	648613	651691	1048510	0.3087154952111	0.190894688342561	0.191800581148777	0.308589235297563	0.382695269491337
GCF_000008525.1_ASM852v1	505397	327080	321273	514075	0.303027595820904	0.196111702366855	0.192629922204068	0.308230779608172	0.388741624570923
GCF_000008805.1_ASM880v1	550006	580737	590161	551456	0.242041753947438	0.255565579397631	0.25971280959003	0.242679857064902	0.51527838898766
GCF_000008985.1_ASM898v1	644075	301232	309365	638103	0.340280804638692	0.159148340399678	0.163445206112718	0.337125648848912	0.322593546512396
GCF_000009065.1_ASM906v1	1264702	1145437	1155615	1264101	0.261850925131293	0.237157637237557	0.239264946877287	0.261726490753863	0.476422584114844
GCF_000009085.1_ASM908v1	571694	251872	249577	568338	0.348279389161373	0.153441922264102	0.152043794597683	0.346234893976842	0.305485716861785
GCF_000009125.1_ASM912v1	956087	1938421	1953469	962945	0.164532754010465	0.333582347173134	0.336171953435272	0.165712945381129	0.669754300608406
GCF_000009145.1_ASM914v1	698455	726848	699395	687396	0.248375409925842	0.258472156336168	0.248709680401864	0.244442753336126	0.507181836738032
GCF_000009305.1_ASM930v1	485858	296815	297701	477214	0.311929727244945	0.190560661741102	0.191129489954982	0.306380121058971	0.381690151696084
GCF_000009345.1_ASM934v1	1235811	1107152	1104576	1236081	0.263858084131505	0.236388092970822	0.235838091049231	0.263915731848442	0.472226184020053
GCF_000009365.1_ASM936v1	706150	852912	854673	706408	0.226319755216347	0.273356701920393	0.27392109912911	0.226402443734149	0.547277801049503
GCF_000009605.1_ASM960v1	243211	85750	87131	239633	0.37090396126425	0.130771283693622	0.132877349498647	0.365447405543482	0.263648633192268
GCF_000009625.1_ASM962v1	1424009	2390894	2357399	1423995	0.187460943141112	0.314744670989036	0.310335285731982	0.18745910013787	0.625079956721018
GCF_000009985.1_ASM998v1	869848	1621300	1611991	863976	0.17512137327201	0.326406777374794	0.324532651247253	0.173939198105943	0.650939428622047
GCF_000010085.1_ASM1008v1	977876	1161148	1178478	975000	0.22781026077565	0.270506105763026	0.274543378197611	0.227140255263713	0.545049483960636
GCF_000010325.1_ASM1032v1	565713	373547	371778	566893	0.3012426974154	0.198914124107861	0.197972129966436	0.301871048510302	0.396886254074298
GCF_000010345.1_ASM1034v1	716625	561985	562124	721543	0.279682875817095	0.219330306598389	0.219384555221781	0.281602262362734	0.43871486182017
GCF_000010405.1_ASM1040v1	351378	161652	161297	347827	0.343762290222413	0.158148380772369	0.157801074984787	0.340288254020431	0.315949455757156
GCF_000010525.1_ASM1052v1	877171	1811279	1803599	877723	0.163353490613754	0.337310224717176	0.335879996394633	0.163456288274437	0.673190221111809
GCF_000010665.1_ASM1066v1	991469	1666626	1664903	992622	0.186519916773584	0.31353369879713	0.313209559750321	0.186736824678965	0.626743258547451
GCF_000010725.1_ASM1072v1	1230501	2569701	2568694	1230842	0.161913608074384	0.338130209225634	0.337997704657713	0.161958478042269	0.676127913883347
GCF_000011365.1_ASM1136v1	1635170	2915448	2917689	1637521	0.179574004692379	0.320173849099719	0.320419955219888	0.179832190988013	0.640593804319607
GCF_000011545.1_ASM1154v1	1155449	2474268	2458320	1159510	0.159426216897938	0.341393853672146	0.339193385017027	0.159986544412889	0.680587238689173
GCF_000011685.1_ASM1168v1	568395	876858	900445	576686	0.194497027084736	0.30004886421497	0.308120014344453	0.197334094355841	0.608168878559423
GCF_000011705.1_ASM1170v1	918755	2008261	1988230	920281	0.157441650085759	0.344143896515259	0.34071130165279	0.157703151746192	0.684855198168049
GCF_000011745.1_ASM1174v1	283213	117319	116731	274391	0.357748460817478	0.148194792169306	0.147452043443221	0.346604703569994	0.295646835612528
GCF_000011805.1_ASM1180v1	1321203	821907	816908	1313700	0.309146040988198	0.192316619861207	0.191146912360619	0.307390426789975	0.383463532221826
GCF_000011965.2_ASM1196v2	827379	1470295	1477579	825795	0.179824031394587	0.31955654450899	0.321139662094375	0.179479762002048	0.640696206603365
GCF_000012145.1_ASM1214v1	539039	256020	260046	532135	0.339607746780575	0.161298858395706	0.163835336811068	0.335258058012651	0.325134195206774
GCF_000012305.1_ASM1230v1	757045	566353	568153	759150	0.285601808729087	0.213661593668995	0.214340659319931	0.286395938281987	0.428002252988926
GCF_000012325.1_ASM1232v1	1667446	1019114	1022986	1663634	0.310327589993263	0.189666826720862	0.190387442817847	0.309618140468028	0.380054269538709
GCF_000012345.1_ASM1234v1	462100	193334	195146	458179	0.353082576700523	0.1477231484177	0.149107666117291	0.350086608764486	0.296830814534991
GCF_000012385.1_ASM1238v1	515738	244482	237192	524664	0.338838533686886	0.160624042426265	0.155834531258623	0.344702892628226	0.316458573684888
GCF_000012425.1_ASM1242v1	914415	1333136	1333643	919910	0.203153493009715	0.296179781671341	0.296292420703898	0.204374304615046	0.592472202375239
GCF_000012565.1_ASM1256v1	467984	191545	189258	466243	0.355873250039923	0.145658273955727	0.143919150133457	0.354549325870893	0.289577424089184
GCF_000012605.1_ASM1260v1	692379	518308	528773	688274	0.285195577439703	0.213494559123858	0.217805163168617	0.283504700267822	0.431299722292475
GCF_000012665.1_ASM1266v1	787893	1075245	1082177	784917	0.211218229858089	0.288251508217183	0.290109837672295	0.210420424252433	0.578361345889478
GCF_000012685.1_ASM1268v1	1425440	3153681	3142815	1417827	0.155960280370509	0.345050632056871	0.343861760966887	0.155127326605734	0.688912393023758
GCF_000012725.1_ASM1272v1	647647	1058583	1052382	643481	0.190367223941262	0.311156396959166	0.309333695463352	0.18914268363622	0.620490092422518
GCF_000012745.1_ASM1274v1	493825	960623	961807	493554	0.169710451785667	0.330132665064958	0.330539564624345	0.16961731852503	0.660672229689303
GCF_000012805.1_ASM1280v1	879165	889027	884071	869848	0.249613087151427	0.252413112477148	0.251006001798353	0.246967798573072	0.503419114275501
GCF_000012885.1_ASM1288v1	821021	1007950	1012461	824461	0.22396207417947	0.274953469727567	0.27618400209717	0.224900453995793	0.551137471824737
GCF_000012925.1_ASM1292v1	817117	1197908	1188159	807998	0.203709779311933	0.298642145881189	0.29621169021999	0.201436384586887	0.594853836101179
GCF_000012965.1_ASM1296v1	726668	376950	381751	716192	0.330069437094861	0.171219421128917	0.173400146532392	0.325310995243829	0.344619567661309
GCF_000012985.1_ASM1298v1	1663241	1948380	1938466	1665180	0.230516902562303	0.270035745038957	0.268661714112589	0.230785638286151	0.538697459151546
GCF_000013005.1_ASM1300v1	564386	960884	964218	562910	0.184899216943531	0.314796432182173	0.315888688172381	0.184415662701915	0.630685120354554
GCF_000013025.1_ASM1302v1	703037	1149330	1145200	707454	0.189752500728066	0.310208768047469	0.309094064514074	0.190944666710391	0.619302832561543
GCF_000013085.1_ASM1308v1	763029	1440175	1440776	762577	0.173157637584173	0.326825455792357	0.326961843452836	0.173055063170634	0.653787299245193
GCF_000013125.1_ASM1312v1	425190	300789	311793	433510	0.288992864726137	0.204440073350996	0.211919264967559	0.294647796955308	0.416359338318555
GCF_000013145.1_ASM1314v1	413077	174029	180030	409112	0.351181893614272	0.147952642639987	0.153054457903435	0.347811005842305	0.301007100543423
GCF_000013165.1_ASM1316v1	251989	177241	175676	254100	0.293349522587735	0.206332668223505	0.204510795035192	0.295807014153568	0.410843463258697
GCF_000013185.1_ASM1318v1	228851	114089	113966	229259	0.333521820553365	0.166270503450336	0.166091246274584	0.334116429721714	0.33236174972492
GCF_000013325.1_ASM1332v1	740955	1379081	1377339	735939	0.175029539504984	0.325768653116684	0.325357155174409	0.173844652203923	0.651125808291093
GCF_000013405.1_ASM1340v1	772747	812772	823297	770484	0.243055704085805	0.255644953291605	0.258955430440663	0.242343912181927	0.514600383732268
GCF_000013565.1_ASM1356v1	829102	1356413	1384838	833696	0.188259031632028	0.307992258941715	0.314446546802726	0.189302162623531	0.622438805744441
GCF_000013605.1_ASM1360v1	998762	1481148	1480646	1009228	0.200966883067755	0.29803065887773	0.297929648451522	0.203072809602993	0.595960307329252
GCF_000013625.1_ASM1362v1	938415	1114940	1114221	942675	0.228310874445381	0.271258373272095	0.271083444782326	0.229347307500199	0.54234181805442
GCF_000013645.1_ASM1364v1	1817107	3041217	3053182	1819632	0.186731192179168	0.31252429058143	0.313753848727662	0.18699066851174	0.626278139309092
GCF_000013665.1_ASM1366v1	1369925	1160437	1157231	1369938	0.27086833476651	0.229447333095932	0.228813426946864	0.270870905190695	0.458260760042796
GCF_000013705.1_ASM1370v1	656439	828960	826742	659376	0.220910396945399	0.278968621078055	0.278222200983538	0.221898780993008	0.557190822061593
GCF_000013765.1_ASM1376v1	1249186	1028886	1023553	1244281	0.274793627496917	0.226332440661993	0.225159297178604	0.273714634662485	0.451491737840598
GCF_000013865.1_ASM1386v1	1126711	1827621	1828060	1116284	0.191010830226987	0.309835800440641	0.309910223921436	0.189243145410936	0.619746024362077
GCF_000013885.1_ASM1388v1	963497	1543098	1544867	960060	0.192256364433799	0.307910052075996	0.308263038653726	0.191570544836479	0.616173090729722
GCF_000013985.1_ASM1398v1	585384	1105230	1103139	579960	0.173513277507601	0.327600480538801	0.326980688635933	0.171905553317665	0.654581169174734
GCF_000014025.1_ASM1402v1	856628	317480	315715	851428	0.365884734272404	0.135602718375774	0.134848847902254	0.363663699449568	0.270451566278028
GCF_000014045.1_ASM1404v1	890955	1273925	1276307	890047	0.205704655994112	0.294125184647147	0.294675143388697	0.205495015970045	0.588800328035844
GCF_000014065.1_ASM1406v1	830563	1249023	1245538	828575	0.199957435529151	0.300701374846853	0.299862363642623	0.199478825981372	0.600563738489477
GCF_000014225.1_ASM1422v1	1435270	1158707	1155532	1437496	0.276704957870679	0.223386520737882	0.222774414136867	0.277134107254572	0.44616093487475
GCF_000014245.1_ASM1424v1	959277	1511543	1503617	960748	0.194375084216701	0.306278893293767	0.304672874471778	0.194673148017754	0.610951767765545
GCF_000014285.2_ASM1428v2	555324	800940	798995	553175	0.205035086695855	0.295720700596729	0.295002573442809	0.204241639264608	0.590723274039537
GCF_000014345.1_ASM1434v1	398667	180027	180128	400950	0.343746012147215	0.155226199632342	0.155313285714778	0.345714502505665	0.31053948534712
GCF_000014665.1_ASM1466v1	1255825	1150745	1146075	1246464	0.261678782457327	0.239783051395582	0.238809954097729	0.259728212049362	0.478593005493311
GCF_000014685.1_ASM1468v1	1226120	1125714	1128337	1226116	0.260528097840187	0.23919365733539	0.239750996911153	0.26052724791327	0.478944654246543
GCF_000014705.1_ASM1470v1	1414471	1005979	1008876	1415931	0.291928993652968	0.207621391393687	0.208219295694738	0.292230319258607	0.415840687088425
GCF_000014745.1_ASM1474v1	628694	1056760	1056396	626930	0.186623644167918	0.313692197175238	0.313584146189422	0.186100012467421	0.62727634336466
GCF_000014765.1_ASM1476v1	716418	674040	676285	715081	0.257535343716928	0.242301454010031	0.243108478465927	0.257054723807114	0.485409932475958
GCF_000014785.1_ASM1478v1	533858	1105678	1106608	529800	0.162963103154388	0.337514316484042	0.337798204120705	0.161724376240864	0.675312520604748
GCF_000014805.1_ASM1480v1	913433	1458013	1462119	910883	0.19252671754438	0.307309301313873	0.308174733920574	0.191989247221173	0.615484035234447
GCF_000014825.1_ASM1482v1	977786	1773363	1774524	979821	0.177601864610151	0.322107879874177	0.32231876013306	0.177971495382612	0.644426640007236
GCF_000014865.1_ASM1486v1	1086849	1293543	1262935	1076254	0.230285061322181	0.274080050750268	0.267594729277874	0.228040158649677	0.541674780028142
GCF_000014885.1_ASM1488v1	1532990	1166039	1170192	1527255	0.284072420594477	0.216074156542158	0.216843732836021	0.283009690027344	0.432917889378179
GCF_000014965.1_ASM1496v1	1005043	1494488	1497104	993616	0.201401292239609	0.299481529085411	0.300005751213717	0.199111427461264	0.599487280299127
GCF_000015045.1_ASM1504v1	885893	1239737	1240600	874889	0.208881901215222	0.292313655900719	0.29251713993406	0.20628730295	0.584830795834778
GCF_000015105.1_ASM1510v1	383052	196641	198413	382676	0.329994779381486	0.169403901852372	0.170930458949226	0.329670859816917	0.340334360801598
GCF_000015165.1_ASM1516v1	1493502	2756618	2747705	1495688	0.175840314837924	0.324555693268498	0.323506304164131	0.176097687729447	0.648061997432629
GCF_000015185.1_ASM1518v1	1303178	1049081	1052423	1303698	0.27677842485101	0.222811455320089	0.223521253594655	0.276888866234246	0.446332708914744
GCF_000015245.1_ASM1524v1	999899	1150246	1157260	998737	0.232202978907802	0.267117526546965	0.268746362753481	0.231933131791752	0.535863889300446
GCF_000015285.1_ASM1528v1	1366257	912356	915417	1365568	0.299644179157899	0.200095710191995	0.200767041304957	0.299493069345148	0.400862751496952
GCF_000015345.1_ASM1534v1	384189	312328	304484	388348	0.276524472972594	0.2248016876969	0.219155878040723	0.279517961289784	0.443957565737622
GCF_000015445.1_ASM1544v1	441722	267186	285371	450742	0.305685522909356	0.184901119084083	0.19748571128032	0.311927646726241	0.382386830364403
GCF_000015505.1_ASM1550v1	1030622	1656067	1653746	1025708	0.192060107231581	0.308614026871815	0.308181500194833	0.191144365701771	0.616795527066647
GCF_000015545.1_ASM1554v1	776789	1512986	1517230	778149	0.169413938986564	0.329974958311106	0.330900554267098	0.169710548435232	0.660875512578203
GCF_000015565.1_ASM1556v1	975059	1828100	1824105	970679	0.174181659227327	0.326566383401903	0.325852728403987	0.173399228966783	0.65241911180589
GCF_000015585.1_ASM1558v1	442776	951309	869549	414818	0.165310410640176	0.355171195899721	0.324646101554181	0.154872291905922	0.679817297453903
GCF_000015725.1_ASM1572v1	724193	1602506	1591477	725463	0.155953768154674	0.345097024122676	0.342721947162559	0.156227260560091	0.687818971285236
GCF_000016065.1_ASM1606v1	1065761	1236198	1233876	1066759	0.231556596128183	0.268587235806591	0.268082737690963	0.231773430374263	0.536669973497554
GCF_000016185.1_ASM1618v1	641201	1535845	1533126	645371	0.147214939675719	0.352618490966568	0.351994228962956	0.148172340394757	0.704612719929524
GCF_000016285.1_ASM1628v1	1336173	1804549	1828146	1352078	0.211388137155419	0.285487172331483	0.289220316072942	0.213904374440155	0.574707488404426
GCF_000016325.1_ASM1632v1	1103378	1238109	1235758	1099216	0.235942949166047	0.264753410752276	0.264250680161772	0.235052959919905	0.529004090914048
GCF_000016345.1_ASM1634v1	597189	486299	481889	594113	0.276541683453038	0.225191596163909	0.223149447323211	0.275117273059843	0.44834104348712
GCF_000016405.1_ASM1640v1	721613	1545345	1563969	726200	0.158348231243062	0.339105098453477	0.343191883833828	0.159354786469633	0.682296982287305
GCF_000016565.1_ASM1656v1	894456	1642116	1638780	897455	0.176323680360794	0.323709535963028	0.323051911890202	0.176914871785976	0.64676144785323
GCF_000016625.1_ASM1662v1	465621	221307	226422	462834	0.338342111229312	0.160812071641583	0.164528871139324	0.33631694598978	0.325340942780907
GCF_000016685.1_ASM1668v1	657099	463319	461145	660495	0.293078501983446	0.206648980534848	0.205679335681771	0.294593181799936	0.412328316216619
GCF_000016725.1_ASM1672v1	648728	1340196	1318843	655313	0.163692885331611	0.338170311979571	0.332782330914339	0.165354471774478	0.670952642893911
GCF_000016745.1_ASM1674v1	1173278	1400083	1385790	1177213	0.228425789137997	0.272582511675574	0.269799803907978	0.22919189527845	0.542382315583553
GCF_000016765.1_ASM1676v1	947102	2006365	2010156	951623	0.160112022390954	0.339185386372773	0.339826272652059	0.160876318584214	0.679011659024832
GCF_000016845.1_ASM1684v1	701010	939449	934010	701121	0.214010300434426	0.286802988163964	0.285142523942252	0.214044187459358	0.571945512106216
GCF_000016885.1_ASM1688v1	822651	673811	669200	829387	0.27467029754772	0.224974950326355	0.223435409570929	0.276919342554997	0.448410359897284
GCF_000017145.1_ASM1714v1	1322917	2086560	2082375	1325724	0.194045068217795	0.306055994095262	0.30544213955224	0.194456798134704	0.611498133647502
GCF_000017245.1_ASM1724v1	640348	519462	522498	637355	0.276052167922668	0.22393856348961	0.225247374295318	0.274761894292404	0.449185937784928
GCF_000017265.1_ASM1726v1	635075	1552536	1561155	630465	0.145019753468132	0.354522517766247	0.35649067153571	0.143967057229911	0.711013189301957
GCF_000017285.1_ASM1728v1	1465757	1092627	1079817	1462143	0.287383949004224	0.214226138472229	0.211714543175911	0.286675369347636	0.42594068164814
GCF_000017405.1_ASM1740v1	1135501	1445643	1476100	1148533	0.218123250381259	0.277699755483187	0.283550371058922	0.220626623076632	0.561250126542109
GCF_000017465.2_ASM1746v2	542598	440193	437717	550762	0.275253009481197	0.2233042657779	0.222048222719364	0.279394502021539	0.445352488497263
GCF_000017505.1_ASM1750v1	697999	1944690	1936290	699011	0.132247124378788	0.368452763267835	0.36686124831612	0.132438864037257	0.735314011583955
GCF_000017565.1_ASM1756v1	725421	1205851	1234135	749338	0.185304789967163	0.308027981388315	0.315252973054439	0.191414255590083	0.623280954442754
GCF_000017585.1_ASM1758v1	585863	271216	273081	584790	0.341621038514242	0.158148050963585	0.159235546225837	0.340995364296335	0.317383597189422
GCF_000017645.1_ASM1764v1	912045	1871945	1916284	924824	0.162138508520207	0.332784424378029	0.340666775938837	0.164410291162927	0.673451200316866
GCF_000017705.1_ASM1770v1	1654373	1377113	1374634	1652257	0.273071979508703	0.227307247469083	0.226898061972703	0.27272271104951	0.454205309441786
GCF_000018025.1_ASM1802v1	1484345	1272750	1269677	1490902	0.269016436998634	0.230667850257192	0.23011091267806	0.270204800066115	0.460778762935251
GCF_000018085.1_ASM1808v1	1238052	1514571	1509350	1233684	0.225278251535713	0.275594164628542	0.274644141728641	0.224483442107104	0.550238306357184
GCF_000018145.1_ASM1814v1	762917	1445639	1449153	760159	0.17268895313305	0.327225485234054	0.328020891525052	0.172064670107844	0.655246376759106
GCF_000018205.1_ASM1820v1	416258	197330	200730	416742	0.338129741848488	0.160292755836434	0.163054603349959	0.33852289896512	0.323347359186392
GCF_000018285.1_ASM1828v1	1430603	1150672	1160397	1432909	0.276467408665552	0.222370081751547	0.22424946097085	0.276913048612052	0.446619542722396
GCF_000018405.1_ASM1840v1	866120	1105946	1109438	862663	0.219595164200704	0.280400398867492	0.281285756916479	0.218718680015324	0.561686155783972
GCF_000018545.1_ASM1854v1	1295400	2153904	2148031	1294565	0.187959778870848	0.312526879380142	0.311674719598369	0.187838622150641	0.624201598978511
GCF_000018665.1_ASM1866v1	1131307	2240111	2258679	1137417	0.167167293632492	0.331009437143388	0.333753132982067	0.168070136242053	0.664762570125455
GCF_000019145.1_ASM1914v1	963750	1986783	1979634	959232	0.16364148531964	0.337349023219517	0.336135147236586	0.162874344224258	0.673484170456103
GCF_000019185.1_ASM1918v1	1451795	1164566	1166162	1444394	0.277753597388288	0.222801701270558	0.22310704378891	0.276337657552243	0.445908745059468
GCF_000019205.1_ASM1920v1	554460	232143	233383	551675	0.352786001561405	0.147705516647674	0.148494490860306	0.351013990930614	0.29620000750798
GCF_000019225.1_ASM1922v1	1101642	1194708	1184709	1095514	0.240713302289726	0.261048605583261	0.258863783009689	0.239374309117324	0.519912388592949
GCF_000019285.1_ASM1928v1	693290	330882	336614	688925	0.338237927200469	0.161428611155426	0.164225102953538	0.336108358690567	0.325653714108965
GCF_000019365.1_ASM1936v1	1104857	2766972	2765193	1100003	0.142801270514183	0.357627382617996	0.357397449277985	0.142173897589836	0.715024831895981
GCF_000019405.1_ASM1940v1	704511	410619	435567	713160	0.311199426465541	0.181380272693902	0.192400403382369	0.315019897458188	0.373780676076272
GCF_000019525.1_ASM1952v1	1666527	1300824	1293006	1675046	0.280777396244198	0.219163551320778	0.217846370330709	0.282212682104315	0.437009921651487
GCF_000019585.2_ASM1958v2	954822	1672221	1661178	950334	0.182268201822831	0.319214172610577	0.317106148546689	0.181411477019903	0.636320321157266
GCF_000019725.1_ASM1972v1	996565	2445803	2455007	1001735	0.144448341887577	0.354509929541637	0.355844014662761	0.145197713908026	0.710353944204397
GCF_000019745.1_ASM1974v1	425264	355037	355872	424296	0.272523196551806	0.227519418841387	0.228054514379972	0.271902870226836	0.455573933221358
GCF_000019785.1_ASM1978v1	765785	1695641	1686922	761055	0.155983324245331	0.345386394231641	0.343610414545312	0.155019866977716	0.688996808776953
GCF_000019845.1_ASM1984v1	948301	1258165	1259693	952457	0.214614938252159	0.284741873926134	0.285087683564265	0.215555504257442	0.5698295574904
GCF_000019945.1_ASM1994v1	897626	2032805	2024075	894491	0.153466654197292	0.347547622267544	0.346055058670743	0.15293066486442	0.693602680938287
GCF_000020045.1_ASM2004v1	1635881	2713730	2691109	1635842	0.188540230565978	0.312765586184943	0.310158447551	0.188535735698079	0.622924033735943
GCF_000020125.1_ASM2012v1	1546414	2560114	2556536	1551594	0.18825056380923	0.311651927566552	0.311216364698323	0.188881143925894	0.622868292264876
GCF_000020205.1_ASM2020v1	966017	1696902	1692838	969972	0.181386811082577	0.318623422258249	0.31786033423781	0.182129432421364	0.636483756496059
GCF_000020305.1_ASM2030v1	302478	302263	296243	301451	0.25155455388441	0.251375750040543	0.246369242412272	0.250700453662776	0.497744992452815
GCF_000020365.1_ASM2036v1	1447769	1382018	1376923	1451072	0.255889852242451	0.24426851370378	0.243367984132298	0.256473649921471	0.487636497836078
GCF_000020385.1_ASM2038v1	903507	1095436	1091183	904748	0.226166582475442	0.274210400628405	0.273145786325176	0.226477230570977	0.547356186953581
GCF_000020725.1_ASM2072v1	920529	1387244	1394155	913222	0.19945808911953	0.300584813061331	0.30208227251552	0.19787482530362	0.60266708557685
GCF_000020805.1_ASM2080v1	633897	1895738	1892422	639575	0.12523569473245	0.374530981311956	0.373875856640704	0.12635746731489	0.74840683795266
GCF_000021025.1_ASM2102v1	596540	987923	988227	596639	0.188222806783392	0.311713615090134	0.311809534447197	0.188254043679277	0.623523149537331
GCF_000021325.1_ASM2132v1	661611	1295260	1301251	656825	0.16899615754696	0.330849945095042	0.332380234010831	0.167773663347167	0.663230179105873
GCF_000021485.1_ASM2148v1	612941	869057	883771	616628	0.205519587097224	0.291395478200924	0.296329093678675	0.206755841023177	0.587724571879599
GCF_000021525.1_ASM2152v1	441190	216392	212308	445008	0.335531729457342	0.16456941907281	0.161463474733401	0.338435376736446	0.326032893806212
GCF_000021725.1_ASM2172v1	556172	279824	281911	558537	0.331756980847556	0.166915208620151	0.168160105556762	0.333167704975532	0.335075314176913
GCF_000021745.1_ASM2174v1	795009	1359400	1356610	794411	0.18465263632204	0.315740820312954	0.315092801415886	0.18451374194912	0.63083362172884
GCF_000021765.1_ASM2176v1	722504	1558945	1565458	727679	0.157938663739189	0.340783843609017	0.342207579002778	0.159069913649017	0.682991422611795
GCF_000021865.1_ASM2186v1	649673	1290550	1286545	645152	0.167790915101552	0.333310089051427	0.332275718506581	0.166623277340441	0.665585807558007
GCF_000021885.1_ASM2188v1	681352	450517	456989	680298	0.300266707092857	0.19853945696109	0.201391618734014	0.299802217212038	0.399931075695104
GCF_000021905.1_ASM2190v1	1481619	1783943	1766858	1484653	0.227344238740306	0.273733775883744	0.271112200216263	0.227809785159687	0.544845976100007
GCF_000021985.1_ASM2198v1	605309	1128484	1125658	605103	0.174714840640383	0.325722733719838	0.324907044312197	0.174655381327582	0.650629778032035
GCF_000022085.1_ASM2208v1	1392789	3029511	3020253	1396469	0.157572749564375	0.342742783081658	0.341695382136168	0.157989085217799	0.684438165217826
GCF_000022125.1_ASM2212v1	603489	834873	833794	601281	0.210023397067693	0.290548566055215	0.29017305756138	0.209254979315711	0.580721623616596
GCF_000022145.1_ASM2214v1	632543	1879241	1878497	639048	0.125770853328545	0.373656406252206	0.37350847399325	0.127064266425998	0.747164880245456
GCF_000022265.1_ASM2226v1	995858	1136341	1165361	1006941	0.231352716609893	0.263989019865485	0.270730800155465	0.233927463369157	0.53471982002095
GCF_000022285.1_ASM2228v1	464837	259177	249259	472600	0.321492274909345	0.179252949602074	0.17239342597863	0.32686134950995	0.351646375580705
GCF_000022305.1_ASM2230v1	632198	1267367	1270034	626974	0.166518067741619	0.333818683323092	0.334521158950453	0.165142089984836	0.668339842273545
GCF_000022525.1_ASM2252v1	257550	181755	181423	259249	0.292678104086811	0.206545171066971	0.206167888478903	0.294608836367314	0.412713059545875
GCF_000022645.2_ASM2264v1	1168202	2468729	2479489	1168216	0.160365185027776	0.338895313369124	0.340372394722262	0.160367106880838	0.679267708091386
GCF_000022725.1_ASM2272v1	744588	453510	447792	723630	0.31423579459131	0.191393193558189	0.188980046591715	0.305390965258787	0.380373240149904
GCF_000022745.1_ASM2274v1	713114	958466	952320	713464	0.213675823194593	0.287192526796598	0.285350953626874	0.213780696381935	0.572543480423472
GCF_000023005.1_ASM2300v1	436050	207632	210748	436477	0.337785758385383	0.160841950659498	0.163255757386086	0.338116533569033	0.324097708045583
GCF_000023025.1_ASM2302v1	1277342	1321460	1321375	1272983	0.245966232505835	0.254461638000755	0.254445270317109	0.245126859176301	0.508906908317864
GCF_000023065.1_ASM2306v1	884355	853261	848610	885066	0.254762491890627	0.245805020148118	0.24446517319776	0.254967314763494	0.490270193345878
GCF_000023225.1_ASM2322v1	813472	1156881	1155369	816935	0.206325835597669	0.293426742422686	0.293043244695138	0.207204177284506	0.586469987117824
GCF_000023445.1_ASM2344v1	1135491	1015408	1004799	1134149	0.264692656870979	0.236700283250195	0.2342272346776	0.264379825201225	0.470927517927796
GCF_000023605.1_ASM2360v1	1168310	1266936	1258460	1169207	0.240249003015271	0.260530262416786	0.25878727421198	0.240433460355964	0.519317536628766
GCF_000023645.1_ASM2364v1	930642	1433125	1436662	945377	0.196097775593861	0.301977156251225	0.30272244588169	0.199202622273224	0.604699602132915
GCF_000023705.1_ASM2370v1	695346	580873	578531	692820	0.272944806227111	0.228010614036121	0.227091306617679	0.27195327311909	0.4551019206538
GCF_000023745.1_ASM2374v1	695609	841623	841432	703343	0.225700006521724	0.273076277892944	0.273014305288729	0.228209410296602	0.546090583181673
GCF_000023785.1_ASM2378v1	970974	802551	797219	969370	0.274277608009234	0.226702021460326	0.225195855274717	0.273824515255723	0.451897876735043
GCF_000024085.1_ASM2408v1	806890	619951	626037	799195	0.282913515888268	0.217368559640654	0.21950244611551	0.280215478355568	0.436871005756164
GCF_000024165.1_ASM2416v1	955225	1695348	1698946	956614	0.180022815108479	0.319507256979801	0.320185340246843	0.180284587664878	0.639692597226643
GCF_000024325.1_ASM2432v1	622404	834062	834016	619085	0.213916366249686	0.286661898488675	0.286646088576066	0.212775646685572	0.573307987064742
GCF_000024465.1_ASM2446v1	703736	669689	675511	704591	0.255576211891149	0.243211343124654	0.245325722246413	0.255886722737783	0.488537065371068
GCF_000024505.1_ASM2450v1	301396	297173	306048	302189	0.249746852435271	0.246247532743457	0.253601655941386	0.250403958879886	0.499849188684842
GCF_000024645.1_ASM2464v1	1252181	1276197	1279924	1255590	0.247276403209231	0.252019000405222	0.252754995564676	0.247949600820871	0.504773995969898
GCF_000024725.1_ASM2472v1	987048	1028301	1110897	1019014	0.23811485889908	0.248066707516537	0.267992116296686	0.245826317287697	0.516058823813223
GCF_000024765.1_ASM2476v1	589546	708473	704718	580149	0.228250879055444	0.274295110198437	0.272841310069434	0.224612700676685	0.547136420267871
GCF_000024805.1_ASM2480v1	1446919	3281703	3281916	1435776	0.15317286721572	0.347405665320886	0.347428213798525	0.151993253664869	0.694833879119411
GCF_000024825.1_ASM2482v1	1407811	1141248	1143906	1396060	0.276636683844155	0.224256709291072	0.224779009731727	0.274327597133046	0.449035719022799
GCF_000024885.1_ASM2488v1	708734	456872	441909	698836	0.307296677738991	0.198093004924229	0.191605267368237	0.303005049968543	0.389698272292465
GCF_000025065.1_ASM2506v1	1117418	1292118	1292424	1116434	0.231906730748876	0.268163624643398	0.268227131280672	0.231702513327055	0.536390755924069
GCF_000025405.2_ASM2540v1	1087263	1264946	1260331	1090833	0.231166654228784	0.26894443625883	0.267963225540479	0.231925683971907	0.536907661799309
GCF_000025485.1_ASM2548v1	657340	1176361	1178676	656697	0.179156920792549	0.3206152288016	0.321246178191009	0.178981672214842	0.641861406992609
GCF_000025545.1_ASM2554v1	519130	978767	977616	509543	0.173909635196124	0.327888991027304	0.327503403621239	0.170697970155334	0.655392394648543
GCF_000025565.1_ASM2556v1	1270842	1537427	1518615	1271911	0.226984913718041	0.274599623669022	0.27123961495286	0.227175847660077	0.545839238621882
GCF_000025705.1_ASM2570v1	635943	861475	866881	639357	0.211722980261388	0.286808808998101	0.288608615633748	0.212859595106763	0.575417424631849
GCF_000025945.1_ASM2594v1	989380	862405	844141	963708	0.270349439315516	0.235653346755441	0.230662683754714	0.263334530174329	0.466316030510155
GCF_000025965.1_ASM2596v1	836140	1530044	1528377	832694	0.176876432517391	0.323664367587532	0.323311731649763	0.176147468245314	0.646976099237295
GCF_000026005.1_ASM2600v1	552517	211194	205482	547162	0.364371799479673	0.139277411951687	0.135510484022541	0.360840304546099	0.274787895974228
GCF_000026085.1_ASM2608v1	1151391	767497	776141	1155243	0.299041470316902	0.199335787185944	0.20158082338079	0.300041919116364	0.400916610566734
GCF_000026105.1_ASM2610v1	1054456	1885823	1892402	1056099	0.179061876993197	0.320240015758782	0.32135722509586	0.179340882152161	0.641597240854642
GCF_000026125.1_ASM2612v1	782896	930653	928572	782186	0.228629033553358	0.271778494159548	0.271170779956353	0.22842169233074	0.542949274115901
GCF_000026145.1_ASM2614v1	1286060	2441898	2442941	1285688	0.172473009434477	0.32748199679022	0.327621873117017	0.172423120658285	0.655103869907238
GCF_000026185.1_ASM2618v1	947576	1083763	1088096	948429	0.232941907595731	0.266420657131114	0.267485835317995	0.233151599955161	0.533906492449108
GCF_000026225.1_ASM2622v1	1166985	1159492	1158702	1158682	0.25129628126251	0.249682753209022	0.249512636144794	0.249508329383674	0.499195389353816
GCF_000027065.2_ASM2706v1	986627	1314683	1318277	979469	0.214528155343183	0.285859315476915	0.286640780194892	0.212971748985009	0.572500095671807
GCF_000027085.1_ASM2708v1	1236051	1474824	1495054	1238354	0.227036507837671	0.270894073654878	0.274609898126163	0.227459520381288	0.545503971781041
GCF_000027225.1_ASM2722v1	1169175	968934	931172	1156217	0.276695196637177	0.229306462812194	0.220369764699924	0.273628575850704	0.449676227512118
GCF_000027305.1_ASM2730v1	567623	350723	347436	564241	0.310172604388032	0.191649503858695	0.189853351569898	0.308324540183375	0.381502855428593
GCF_000043285.1_ASM4328v1	257092	93065	100139	255261	0.364381616226612	0.131902879568908	0.141929000775274	0.361786503429206	0.273831880344182
GCF_000046685.1_ASM4668v1	487235	309996	303531	480622	0.308106696412763	0.196028289144193	0.191940098040704	0.303924916402341	0.387968387184896
GCF_000046705.1_ASM4670v1	604680	372914	365332	588121	0.313135827351691	0.193114926772885	0.189188559367017	0.304560686508407	0.382303486139902
GCF_000046845.1_ASM4684v1	1072579	723937	730970	1071135	0.298052781885061	0.20117067065412	0.203125030393587	0.297651517067232	0.404295701047707
GCF_000055785.1_ASM5578v1	666454	1174258	1188339	667598	0.180285983332472	0.317654719179451	0.321463844687445	0.180595452800631	0.639118563866897
GCF_000055945.1_ASM5594v1	578460	282482	286195	571877	0.336506858001156	0.164327922867411	0.166487882006778	0.332677337124654	0.330815804874189
GCF_000061505.1_ASM6150v1	703336	1489593	1482458	700653	0.160724307821684	0.340397482655552	0.338767013098601	0.160111196424164	0.679164495754152
GCF_000063545.1_ASM6354v1	738883	326095	323316	738757	0.347374369490905	0.153308500830493	0.152001997131239	0.347315132547363	0.305310497961732
GCF_000067165.1_ASM6716v1	1871082	4649278	4653678	1859741	0.14355636995226	0.356709899715194	0.357047484079636	0.142686246252909	0.71375738379483
GCF_000067205.1_ASM6720v1	914162	1736325	1726374	911089	0.172876445503456	0.328355033614161	0.326473207953933	0.172295312928451	0.654828241568093
GCF_000069965.1_ASM6996v1	1254357	798579	795290	1251669	0.305948566975496	0.19478035413102	0.193978138464522	0.305292940428962	0.388758492595542
GCF_000070465.1_ASM7046v1	718348	1151420	1146999	715488	0.192470235822579	0.308505179844357	0.307320641274511	0.191703943058553	0.615825821118868
GCF_000072485.1_ASM7248v1	815259	1606696	1610767	818404	0.168055622550311	0.331200632595402	0.332039819208984	0.168703925645304	0.663240451804385
GCF_000087965.2_ASM8796v1	717025	1214848	1207570	712856	0.186129114069287	0.315356622110589	0.31346736065918	0.185046903160944	0.628823982769769
GCF_000091125.1_ASM9112v1	779919	1436752	1432770	775421	0.176258378227389	0.324699843746539	0.323799928675742	0.17524184935033	0.648499772422281
GCF_000091325.1_ASM9132v1	1371241	1110352	1108518	1371987	0.276342990404462	0.223766640642728	0.223397038913782	0.276493330039028	0.44716367955651
GCF_000091465.1_ASM9146v1	1396668	1094499	1089872	1393779	0.280747556996055	0.220007847523266	0.219077763246816	0.280166832233863	0.439085610770082
GCF_000091565.1_ASM9156v1	890975	1029998	1024059	888800	0.232398028917282	0.268660181249465	0.267111078419712	0.231830711413541	0.535771259669177
GCF_000091785.1_ASM9178v1	1308753	766327	774271	1299570	0.315444184162581	0.184705131767995	0.186619846461285	0.31323083760814	0.371324978229279
GCF_000091985.1_ASM9198v1	451407	328887	341257	456546	0.286045154385313	0.208407341247084	0.216245896164811	0.289301608202791	0.424653237411895
GCF_000092025.1_ASM9202v1	1164608	1683098	1667049	1159503	0.205244104163047	0.296619928103375	0.293791540673688	0.20434442705989	0.590411468777063
GCF_000092045.1_ASM9204v1	1274032	2006361	1978928	1270907	0.19509762905675	0.307242105482381	0.303041180185439	0.19461908527543	0.610283285667821
GCF_000092205.1_ASM9220v1	614607	936338	931189	615629	0.198403493101312	0.302262632744984	0.300600465561762	0.198733408591942	0.602863098306746
GCF_000092245.1_ASM9224v1	1145389	452720	452625	1141501	0.358804724589512	0.141819132989896	0.14178937327609	0.357586769144502	0.283608506265986
GCF_000092265.1_ASM9226v1	543316	387306	389155	543509	0.291590233598063	0.207861809727546	0.208854142627594	0.291693814046797	0.41671595235514
GCF_000092285.1_ASM9228v1	753948	1577275	1573040	751359	0.161943559850864	0.338789317517616	0.33787966462913	0.161387458002389	0.676668982146746
GCF_000092885.1_ASM9288v1	1448404	2494705	2493790	1447959	0.183694367102109	0.316391874146624	0.316275828936932	0.183637929814335	0.632667703083556
GCF_000092925.1_ASM9292v1	764030	1619464	1615259	766270	0.160341303704095	0.33986488627652	0.338982414145745	0.16081139587364	0.678847300422264
GCF_000093025.1_ASM9302v1	879020	652337	652243	876271	0.287273548460049	0.21319101360809	0.213160293358772	0.286375144573088	0.426351306966862
GCF_000093065.1_ASM9306v1	204258	82818	83510	211541	0.350882195809505	0.142267924353277	0.143456668390231	0.363393211446987	0.285724592743508
GCF_000143085.1_ASM14308v1	839795	847254	844039	842198	0.248954580192726	0.251165777227309	0.250212700612993	0.249666941966972	0.501378477840302
GCF_000143145.1_ASM14314v1	700565	1076017	1136928	725459	0.192517441066412	0.295692818487874	0.312431350747973	0.199358389697741	0.608124169235847
GCF_000143965.1_ASM14396v1	624017	1203141	1198802	629771	0.170695546253266	0.329110922001646	0.327924018479478	0.17226951326561	0.657034940481124
GCF_000144605.1_ASM14460v1	543581	1176311	1181031	544340	0.157776343924978	0.341428506328835	0.34279850333632	0.157996646409868	0.684227009665155
GCF_000145255.1_ASM14525v1	750496	831151	837205	743619	0.237313164294629	0.262816955475639	0.264731281330327	0.235138598899405	0.527548236805966
GCF_000146165.2_ASM14616v2	1389534	1175218	1179557	1387107	0.27078958322615	0.229024113422104	0.229869688990329	0.270316614361416	0.458893802412434
GCF_000146305.1_ASM14630v1	751228	1112513	1113865	751195	0.201466369484454	0.298356764010737	0.298719347050164	0.201457519454645	0.597076111060901
GCF_000147355.1_ASM14735v1	703197	377901	380795	691305	0.326582599463681	0.175506850740155	0.176850898059537	0.321059651736626	0.352357748799692
GCF_000147835.2_ASM14783v3	826860	1456948	1461132	828281	0.180804732594379	0.318582460808257	0.319497352085106	0.181115454512257	0.638079812893363
GCF_000148645.1_ASM14864v1	848677	1286623	1290264	853595	0.198327989214703	0.300671931096741	0.301522799222931	0.199477280465624	0.602194730319673
GCF_000148685.1_ASM14868v1	1294159	2228419	2226350	1294667	0.183735578209707	0.316375231682117	0.316081489637039	0.183807700471137	0.632456721319156
GCF_000152825.2_ASM15282v2	574003	881619	879011	568010	0.19775184202811	0.303729738724328	0.302831247246044	0.195687172001517	0.606560985970373
GCF_000153405.2_ASM15340v2	933790	592244	586490	939886	0.305918929632651	0.194025049059596	0.192139981195187	0.307916040112567	0.386165030254782
GCF_000154785.2_ASM15478v2	1014933	1359333	1356541	1014643	0.21387497497603	0.286449757135783	0.285861404081805	0.213813863806383	0.572311161217587
GCF_000155675.2_ASM15567v2	1106527	1326899	1335896	1106159	0.226957504295474	0.272157557377416	0.274002913763791	0.22688202456332	0.546160471141206
GCF_000155735.2_ASM15573v2	1232011	1519036	1502167	1225035	0.224891384090062	0.277284949990408	0.274205681413897	0.223617984505633	0.551490631404305
GCF_000164015.3_ASM16401v3	1258492	1739959	1754250	1264127	0.209162036873914	0.289182107249867	0.291557279018114	0.210098576858105	0.58073938626798
GCF_000164865.1_ASM16486v1	1032570	1372586	1372293	1036600	0.21449096176628	0.285120903422462	0.28506003989573	0.215328094915527	0.570180943318192
GCF_000165485.1_ASM16548v1	1670467	3454720	3467047	1668522	0.162801551854464	0.336692540003875	0.337893913469924	0.162611994671738	0.674586453473799
GCF_000165815.1_ASM16581v1	916124	1066193	1056939	918419	0.231480351468981	0.269398826331116	0.267060584813053	0.23206023738685	0.536459411144169
GCF_000166055.1_ASM16605v1	756358	1249282	1249662	759167	0.188407981229896	0.311194830499376	0.311289488099173	0.189107700171554	0.622484318598549
GCF_000166295.1_ASM16629v1	1001301	1317035	1327929	1005460	0.215253696209471	0.283128301866512	0.285470228786095	0.216147773137922	0.568598530652607
GCF_000169215.2_ASM16921v2	1342976	1074650	1079080	1343545	0.277459991227728	0.222023609932625	0.222938851724838	0.277577547114809	0.444962461657464
GCF_000172635.2_ASM17263v2	1288432	1039205	1041468	1284746	0.276852868731723	0.223300015406596	0.223786279363048	0.276060836498633	0.447086294769643
GCF_000172695.2_ASM17269v2	1323622	2100863	2069835	1322935	0.194157619159031	0.308168463699832	0.30361707168061	0.194056845460526	0.611785535380443
GCF_000172795.2_ASM17279v2	1296672	2049719	2019546	1292010	0.194755530496112	0.307860516162114	0.303328638692978	0.194055314648795	0.611189154855093
GCF_000175095.2_ASM17509v2	920812	747436	747232	921543	0.275938164046217	0.223982873357481	0.22392174102486	0.276157221571443	0.44790461438234
GCF_000175115.2_ASM17511v2	1025294	1617245	1611364	1023503	0.194279917065316	0.306446955189728	0.305332581954089	0.193940545790868	0.611779537143816
GCF_000175215.2_ASM17521v2	872922	1283189	1280881	871784	0.202591640874346	0.29780824066974	0.297272589709932	0.202327528745983	0.595080830379672
GCF_000175575.2_ASM17557v2	574633	914342	920087	577938	0.19237797120857	0.306107130900569	0.308030465349849	0.193484432541011	0.614137596250419
GCF_000175935.2_ASM17593v2	1440993	1712619	1717270	1441901	0.228265885268035	0.271293817639542	0.272030576688602	0.228409720403822	0.543324394328143
GCF_000176035.2_ASM17603v2	1275452	2146369	2181706	1280917	0.185265796337366	0.311770856150475	0.316903732530906	0.186059614981253	0.628674588681381
GCF_000176855.2_ASM17685v2	856258	1887720	1885165	853027	0.15618961104818	0.344338099694099	0.343872043369688	0.155600245888033	0.688210143063787
GCF_000176915.2_ASM17691v2	678431	1137511	1132931	680236	0.186941477921991	0.313440847326437	0.312178829569462	0.187438845182109	0.625619676895899
GCF_000176935.3_ASM17693v3	1328439	2300148	2295342	1329565	0.183144702401353	0.317108968450239	0.316446391215048	0.18329993793336	0.633555359665287
GCF_000178875.2_ASM17887v2	1441040	1240447	1244643	1442637	0.268411722840645	0.231048767808325	0.231830325286979	0.26870918406405	0.462879093095305
GCF_000180175.2_ASM18017v2	882685	1161743	1164705	883635	0.215669444248978	0.283852639582796	0.284576355170877	0.215901560997349	0.568428994753673
GCF_000182745.2_ASM18274v1	691238	1061303	1067076	693574	0.196755029829007	0.302090891158494	0.303734126610253	0.197419952402246	0.605825017768746
GCF_000183115.1_ASM18311v1	637964	792173	794681	637573	0.222878006533699	0.276752197725608	0.27762838829496	0.222741407445733	0.554380586020568
GCF_000183665.1_ASM18366v1	414582	230216	213213	400266	0.329483889477436	0.182961303433187	0.169448380602999	0.318106426486378	0.352409684036186
GCF_000183725.1_ASM18372v1	783501	626944	629476	779436	0.277900599321051	0.222371271179918	0.223269348294664	0.276458781204367	0.445640619474582
GCF_000184065.1_ASM18406v1	1202653	806891	819458	1208669	0.297858096907846	0.199840700245265	0.202953138083811	0.299348064763078	0.402793838329076
GCF_000184325.1_ASM18432v1	1213927	1245915	1245348	1211218	0.246913396935324	0.253419773135183	0.253304445033854	0.246362384895639	0.506724218169037
GCF_000184745.1_ASM18474v1	1096281	2176031	2178428	1099316	0.167369714090994	0.332215632965581	0.332581584035312	0.167833068908113	0.664797217000893
GCF_000185905.1_ASM18590v1	1250348	2078882	2106515	1254283	0.18689727457045	0.310743393002242	0.314873868988291	0.187485463439017	0.625617261990533
GCF_000185965.1_ASM18596v1	508416	1197434	1203104	510095	0.14870099843553	0.350224287513867	0.351882643390019	0.149192070660584	0.702106930903886
GCF_000185985.2_ASM18598v2	263962	96586	102184	259853	0.365302351972432	0.133667319415709	0.141414504867939	0.359615823743919	0.275081824283648
GCF_000186245.1_ASM18624v1	486587	564811	568032	481855	0.23156639865606	0.268793143243301	0.270326014795708	0.22931444330493	0.539119158039009
GCF_000187705.1_ASM18770v1	1348585	1463999	1467757	1333911	0.240207422110728	0.260764746577104	0.261434114464402	0.237593716847765	0.522198861041506
GCF_000191145.1_ASM19114v1	1180091	747853	751737	1182849	0.305522805000867	0.193617395851942	0.19462295438482	0.306236844762371	0.388240350236762
GCF_000192635.1_ASM19263v1	1160764	1641064	1621881	1150061	0.208254736022477	0.294426214214078	0.290984558028049	0.206334491735396	0.585410772242127
GCF_000192745.1_ASM19274v1	776386	1563872	1604187	774518	0.164524705957644	0.331401623619427	0.339944814146667	0.164128856276262	0.671346437766094
GCF_000192865.1_ASM19286v1	1306068	1028912	1038159	1311177	0.278817227531191	0.219650424949982	0.221624459152628	0.279907888366199	0.44127488410261
GCF_000194135.1_ASM19413v1	530993	316887	318088	528462	0.313375589431254	0.18701687293072	0.187725665858135	0.311881871779891	0.374742538788855
GCF_000195085.1_ASM19508v1	433874	203884	202998	443971	0.337716884598829	0.158698307111161	0.158008666432635	0.345576141857375	0.316706973543796
GCF_000195295.1_ASM19529v1	772547	867407	868763	773819	0.235350655712534	0.26424904403181	0.264662139272806	0.23573816098285	0.528911183304616
GCF_000195715.1_ASM19571v1	659351	1378199	1388992	659647	0.1613608670573	0.337282245143335	0.339923581606235	0.16143330619313	0.67720582674957
GCF_000195735.1_ASM19573v1	393194	159833	162512	395984	0.353743467296673	0.143796394676493	0.14620660121293	0.356253536813903	0.290002995889424
GCF_000195755.1_ASM19575v1	693820	1193599	1194015	691725	0.183883053960885	0.316339438650743	0.316449691094385	0.183327816293986	0.632789129745129
GCF_000196015.1_ASM19601v1	1258647	2200388	2191733	1262584	0.182060308805338	0.318280914959921	0.317028989699931	0.18262978653481	0.635309904659852
GCF_000196095.1_ASM19609v1	1404818	1173326	1170551	1417075	0.271947454106551	0.227134773712341	0.226597583709689	0.274320188471419	0.45373235742203
GCF_000196135.1_ASM19613v1	541903	505421	517215	545816	0.256782863546654	0.239495724652961	0.245084357845007	0.258637053955377	0.484580082497968
GCF_000196155.1_ASM19615v1	1626292	1231693	1204636	1626366	0.28586671054091	0.21650480129415	0.211748770035861	0.28587971812908	0.42825357133001
GCF_000196255.1_ASM19625v1	1863056	1337197	1335136	1867865	0.290954567786941	0.208830853812765	0.208508986212323	0.291705592187972	0.417339840025087
GCF_000196295.1_ASM19629v1	533832	579848	580974	525952	0.240399242368975	0.261121513676897	0.261628582468029	0.236850661486099	0.522750096144926
GCF_000196355.1_ASM19635v1	746882	871904	870649	744874	0.230924750850955	0.269579684563225	0.269191657321548	0.230303907264272	0.538771341884773
GCF_000196395.1_ASM19639v1	1051648	1467108	1465524	1056256	0.208638128960888	0.291061902940481	0.290747650646677	0.209552317451954	0.581809553587158
GCF_000196435.1_ASM19643v1	822225	533715	492125	794339	0.311165514433069	0.201980847743191	0.186241392307914	0.300612245515826	0.388222240051105
GCF_000196475.1_ASM19647v1	1467359	1076929	1069900	1479950	0.288048537358038	0.211405541035598	0.210025719758672	0.290520201847692	0.42143126079427
GCF_000196495.1_ASM19649v1	1415807	893244	921031	1425577	0.304104531710763	0.191861989892301	0.197830425295323	0.306203053101612	0.389692415187624
GCF_000196615.1_ASM19661v1	1213138	1480679	1476278	1202173	0.225814869995317	0.275615252254727	0.274796045171239	0.223773832578717	0.550411297425966
GCF_000196795.1_ASM19679v1	1273526	804856	803510	1270651	0.306685806745409	0.193822436034979	0.19349829730842	0.305993459911192	0.387320733343399
GCF_000198515.1_ASM19851v1	1034891	1143190	1300023	1109351	0.225591531688049	0.249199174705801	0.283386540031455	0.241822753574694	0.532585714737256
GCF_000198775.1_ASM19877v1	740006	1138584	1137966	733426	0.19733588054556	0.303623857394515	0.303459056603472	0.195581205456453	0.607082913997987
GCF_000200595.1_ASM20059v1	463222	368723	375764	464971	0.276934022048449	0.220438458043379	0.224647870483296	0.277979649424875	0.445086328526676
GCF_000202835.1_ASM20283v1	694639	1418392	1404236	697477	0.16481167064951	0.336530996900405	0.333172311295775	0.16548502115431	0.66970330819618
GCF_000203875.1_ASM20387v1	1290112	2336312	2338518	1290348	0.177816737856102	0.322014971145192	0.322319025152682	0.177849265846024	0.644333996297874
GCF_000203895.1_ASM20389v1	871796	1748409	1749332	866657	0.166494213163225	0.333908369323215	0.334084642394839	0.165512775118722	0.667993011718053
GCF_000203935.1_ASM20393v1	1368197	1258651	1258131	1366167	0.260552077584588	0.239690726557593	0.239591700554508	0.260165495303311	0.479282427112101
GCF_000204645.1_ASM20464v1	810773	1719424	1723493	817061	0.159892094879043	0.339086656000265	0.339889101239639	0.161132147881054	0.678975757239904
GCF_000209655.1_ASM20965v1	845675	1115776	1117855	845504	0.215469029074019	0.284287901834739	0.284817609005277	0.215425460085966	0.569105510840015
GCF_000209675.1_ASM20967v1	811821	541729	532332	808245	0.301329892763036	0.201077751716975	0.197589794393509	0.30000256112648	0.398667546110484
GCF_000210895.1_ASM21089v1	632912	411562	414253	628148	0.303282180293501	0.197214495357892	0.198503983228512	0.300999341120096	0.395718478586403
GCF_000210915.2_ASM21091v2	1080094	632840	630486	1094486	0.314172057060315	0.184077167903951	0.183392448775505	0.318358326260229	0.367469616679455
GCF_000212335.1_ASM21233v1	1509077	1184303	1190946	1509265	0.27979077390184	0.219575974522354	0.220807621490024	0.279825630085781	0.440383596012378
GCF_000212675.2_ASM21267v2	810314	1289152	1290851	810217	0.192907377966706	0.306901931992456	0.307306404376205	0.192884285664632	0.614208336368662
GCF_000213655.1_ASM21365v1	1406956	1090094	1073128	1401970	0.282967441838014	0.219240054801265	0.215827847441387	0.281964655919333	0.435067902242652
GCF_000213805.1_ASM21380v1	900408	1560704	1564559	895098	0.182981155994114	0.317166686751603	0.317950100888703	0.18190205636558	0.635116787640306
GCF_000214095.2_ASM21409v3	698128	911379	903913	694132	0.217651342830919	0.284135378007901	0.281807746218923	0.216405532942256	0.565943124226825
GCF_000214195.1_ASM21419v1	1200338	1526045	1519941	1196685	0.220528387882511	0.280367899446795	0.279246460918951	0.219857251751742	0.559614360365746
GCF_000214215.1_ASM21421v1	1083690	864685	862409	1089156	0.277873505746242	0.221717513602773	0.221133914880742	0.279275065770243	0.442851428483515
GCF_000214395.1_ASM21439v1	1110569	2228354	2232303	1114616	0.166107574782653	0.333294445187308	0.333885096297519	0.16671288373252	0.667179541484827
GCF_000214665.1_ASM21466v1	1224119	1293638	1298382	1235542	0.242319140895872	0.25608069868228	0.257019792025664	0.244580368396183	0.513100490707945
GCF_000214805.1_ASM21480v1	1200266	1525884	1519798	1196601	0.220533797674582	0.280362014195922	0.27924378815882	0.219860399970675	0.559605802354742
GCF_000214825.1_ASM21482v1	514922	455052	452820	509661	0.266460021061293	0.235478704549394	0.234323697058922	0.263737577330391	0.469802401608317
GCF_000215705.1_ASM21570v1	613162	1424718	1424283	608030	0.150646910355357	0.350036963849134	0.349930089310261	0.149386036485248	0.699967053159396
GCF_000215745.1_ASM21574v1	1190289	1449122	1446996	1193942	0.225418622897843	0.27443678438679	0.274034159484534	0.226110433230834	0.548470943871324
GCF_000217675.1_ASM21767v1	1123817	902219	901417	1124587	0.277345978815609	0.222657969812736	0.222460044816932	0.277536006554723	0.445118014629668
GCF_000218565.1_ASM21856v1	731704	1212955	1215460	735955	0.187805467760623	0.311327505586393	0.31197046052	0.188896566132984	0.623297966106393
GCF_000218875.1_ASM21887v1	581381	459485	448280	572267	0.282030335502881	0.222898080103308	0.217462488108885	0.277609096284927	0.440360568212192
GCF_000219045.1_ASM21904v1	677649	318086	351042	689154	0.332844777156004	0.156236139633416	0.172423328688448	0.338495754522133	0.328659468321864
GCF_000219105.1_ASM21910v1	1316702	3173291	3185508	1328092	0.146241839230183	0.35244718414082	0.353804086879538	0.147506889749459	0.706251271020358
GCF_000219195.1_ASM21919v1	28012	41947	39786	29182	0.201631072433724	0.301935548885386	0.286380617158652	0.210052761522238	0.588316166044037
GCF_000219215.1_ASM21921v1	1465010	2772211	2780061	1463575	0.172743155556095	0.326878639741243	0.327804253744639	0.172573950958022	0.654682893485882
GCF_000219355.1_ASM21935v1	375980	213951	218745	375056	0.317622569973609	0.180742769478226	0.184792672665772	0.316841987882392	0.365535442143999
GCF_000219585.1_ASM21958v1	1033656	857343	861970	1030475	0.273205048099034	0.226603856169141	0.227826815990933	0.272364279740892	0.454430672160074
GCF_000219915.2_ASM21991v3	998337	1213421	1209817	1002304	0.225670051102211	0.274288921555043	0.273474251895226	0.22656677544752	0.547763173450268
GCF_000221205.1_ASM22120v1	433878	204310	208927	431353	0.339373375008213	0.159808458248466	0.163419811837293	0.337398354906028	0.323228270085759
GCF_000223375.1_ASM22337v1	628982	1014903	1007937	625278	0.191932501296878	0.309695462451558	0.307569802569345	0.190802233682219	0.617265265020903
GCF_000224005.2_ASM22400v3	608551	1281513	1283147	605901	0.161030157349134	0.339104265764021	0.339536642470506	0.160328934416339	0.678640908234527
GCF_000226315.1_ASM22631v1	561071	680464	677503	562945	0.226057551562601	0.274161426568997	0.272968428873203	0.226812592995198	0.547129855442201
GCF_000226565.1_ASM22656v1	1195375	877159	871563	1190132	0.289140974048607	0.212169911245845	0.210816333589649	0.287872781115899	0.422986244835494
GCF_000226625.1_ASM22662v1	506668	312618	315166	504101	0.309216729638895	0.190789068159529	0.192344098726132	0.307650103475444	0.383133166885661
GCF_000227665.2_ASM22766v3	581485	493373	497577	585924	0.26941069581103	0.228587088616861	0.230534864681918	0.27146735089019	0.459121953298779
GCF_000227685.2_ASM22768v3	631318	1254837	1245167	625407	0.168049917893998	0.334023827643676	0.331449779848373	0.166476474613953	0.66547360749205
GCF_000227745.2_ASM22774v3	939261	1569118	1571918	936774	0.187213017316279	0.312755789184566	0.313313883738141	0.186717309761014	0.626069672922707
GCF_000230555.1_ASM23055v1	762728	1261597	1161601	762961	0.193150120527632	0.319481666606312	0.294159088370976	0.193209124495079	0.613640754977289
GCF_000230695.2_ASM23069v3	686513	1427022	1423251	688704	0.162469441413895	0.337717519151625	0.336825078274946	0.162987961159534	0.674542597426571
GCF_000230995.2_ASM23099v3	1151860	1935153	1961489	1152032	0.185767870960791	0.312094571209512	0.316341947322602	0.185795610507095	0.628436518532114
GCF_000233915.3_ASM23391v4	555833	1168020	1167727	560974	0.160991833871389	0.338306077182283	0.338221212470536	0.162480876475792	0.676527289652819
GCF_000236065.1_ASM23606v1	1631915	2813174	2814756	1636566	0.183435207748383	0.31621448244691	0.316392306965135	0.183958002839572	0.632606789412045
GCF_000236665.1_ASM23666v1	658660	1238118	1250415	659787	0.173013779951563	0.325223142753574	0.328453262165811	0.173309815129052	0.653676404919385
GCF_000237065.1_ASM23706v1	1334506	2061586	2099584	1350156	0.194937006926258	0.301144696510227	0.306695227110452	0.197223069453063	0.607839923620679
GCF_000237845.1_ASM23784v1	431621	204708	209712	429048	0.338502645697673	0.160544087510754	0.164468519452368	0.336484747339205	0.325012606963122
GCF_000238255.3_ASM23825v4	1406650	969378	972534	1403851	0.295986480972929	0.203975959160115	0.204640042858228	0.295397517008728	0.408616002018343
GCF_000238395.3_ASM23839v4	1440960	918173	931097	1431741	0.305160705137749	0.194446979873447	0.19718397254028	0.303208342448524	0.391630952413727
GCF_000240185.1_ASM24018v2	1219661	1623345	1622484	1216831	0.214641341099878	0.285683438158457	0.2855319155676	0.214143305174065	0.571215353726057
GCF_000241385.1_ASM24138v1	1502985	1226875	1219413	1503373	0.275643238163637	0.225005437726931	0.223636927832836	0.275714396276597	0.448642365559767
GCF_000242255.2_ASM24225v3	657227	1138123	1146318	661790	0.182387861881559	0.315841894091731	0.318116098480959	0.183654145545751	0.63395799257269
GCF_000243075.1_ASM24307v1	684274	1077245	1077168	688556	0.193996841158945	0.305407084229808	0.30538525414892	0.195210820462327	0.610792338378728
GCF_000247565.1_ASM24756v1	271665	89266	92227	266377	0.377556338468594	0.124060678076813	0.128175835782832	0.37020714767176	0.252236513859645
GCF_000253015.1_ASM25301v1	485648	272438	271592	493065	0.318929720904972	0.17891265958865	0.17835708323729	0.323800536269088	0.35726974282594
GCF_000253255.1_ASM25325v1	970621	1669802	1691993	981489	0.182656822054591	0.314232565316843	0.318408590292826	0.18470202233574	0.632641155609669
GCF_000253295.1_ASM25329v1	958091	1369934	1445145	984358	0.20138420625165	0.287950801340528	0.303759641561752	0.20690535084607	0.59171044290228
GCF_000255295.1_ASM25529v1	1521243	3514036	3532007	1513333	0.150907697235656	0.34859327586927	0.350376003695805	0.15012302319927	0.698969279565074
GCF_000255535.1_ASM25553v1	1359265	1472146	1477457	1347926	0.240288933979212	0.260243876655222	0.261182747683582	0.238284441681985	0.521426624338804
GCF_000257545.3_ASM25754v3	1473111	2120204	2121209	1474040	0.20492423799802	0.294941242785068	0.295081048175964	0.205053471040948	0.590022290961032
GCF_000259175.1_ASM25917v1	1296052	910222	906332	1289503	0.294416153711778	0.206769527969435	0.205885860618172	0.292928457700616	0.412655388587607
GCF_000259255.1_ASM25925v1	642010	340516	336401	641184	0.327537573127236	0.173722814677332	0.171623443774358	0.327116168421074	0.34534625845169
GCF_000260965.1_ASM26096v1	716300	670542	644887	713561	0.260919611407174	0.24425179124974	0.234906694738989	0.259921902604096	0.47915848598873
GCF_000260985.4_ASM26098v3	864479	697750	706065	868804	0.275566463017732	0.222418936227048	0.22506947503712	0.2769451257181	0.447488411264168
GCF_000262305.1_ASM26230v1	903212	1173993	1176033	905487	0.217184834294165	0.282296376894361	0.282786911853994	0.217731876957481	0.565083288748354
GCF_000262695.1_ASM26269v1	1089524	2231097	2222832	1086459	0.164334609569478	0.336519851243878	0.335273228362609	0.163872310824035	0.671793079606486
GCF_000263795.2_Hint_PBC	821796	1782828	1795754	832099	0.157056782093834	0.340723523486104	0.343193864015074	0.159025830404988	0.683917387501178
GCF_000264455.2_ASM26445v2	1039119	2227522	2206304	1040038	0.159545787237584	0.342012561678727	0.338754761067241	0.159686890016449	0.680767322745968
GCF_000264765.2_ASM26476v2	903247	1264432	1263341	898628	0.2086190378525	0.292040369101599	0.291788385568527	0.207552207477375	0.583828754670126
GCF_000264945.2_ASM26494v2	691990	1285685	1279407	688649	0.175376882002346	0.325842030285389	0.324250943614757	0.174530144097507	0.650092973900147
GCF_000265295.1_ASM26529v1	774562	489952	484433	761162	0.30857703788959	0.195191523555352	0.192992814256273	0.303238624298785	0.388184337811625
GCF_000266945.1_ASM26694v1	1629346	1632561	1636715	1628405	0.249630651137187	0.250123218427011	0.250759649071469	0.249486481364333	0.50088286749848
GCF_000276685.1_ASM27668v1	543758	321607	325192	541566	0.313925743148726	0.185672149148761	0.187741863597447	0.312660244105066	0.373414012746208
GCF_000280925.3_ASM28092v3	1459197	3274990	3289251	1466994	0.153754539308643	0.345083342886815	0.346586014208837	0.154576103595706	0.691669357095652
GCF_000283275.1_ASM28327v1	932446	1098249	1101711	931458	0.229448131138247	0.27024747875421	0.271099377341368	0.229205012766175	0.541346856095578
GCF_000283515.1_ASM28351v1	753794	1425300	1424009	745030	0.1733603824906	0.32779586089018	0.327498951848989	0.171344804770231	0.655294812739169
GCF_000283535.1_ASM28353v1	771454	1393555	1395012	772974	0.178041747105639	0.321614726072843	0.321950983095988	0.178392543725529	0.643565709168831
GCF_000283595.1_ASM28359v1	434994	203944	211135	433014	0.339021438140983	0.158947912339537	0.164552364726632	0.337478284792847	0.323500277066169
GCF_000283795.1_ASM28379v1	427512	203977	207117	428591	0.337368222936134	0.160967079309689	0.163444989216357	0.33821970853782	0.324412068526046
GCF_000283995.1_ASM28399v1	434812	207224	210889	434815	0.337655116716107	0.160920682746517	0.163766754158448	0.337657446378927	0.324687436904965
GCF_000284075.1_ASM28407v1	440326	208997	213903	442241	0.33729385729398	0.160093667630051	0.163851709771293	0.338760765304676	0.323945377401344
GCF_000284155.1_ASM28415v1	447535	213601	213610	448534	0.338201287709328	0.161417840517502	0.161424641799166	0.338956229974004	0.322842482316668
GCF_000284175.1_ASM28417v1	432751	206074	210780	430193	0.338140081481609	0.16102072358294	0.164697866382038	0.336141328553412	0.325718589964979
GCF_000284195.1_ASM28419v1	440413	208821	212942	438210	0.338678669256667	0.160583857408493	0.163752916441733	0.336984556893107	0.324336773850226
GCF_000284235.1_ASM28423v1	1079473	394881	388527	1084781	0.36621329039761	0.13396413835779	0.131808531643045	0.368014039601555	0.265772670000835
GCF_000284255.1_ASM28425v1	725927	1794768	1798204	724354	0.143940230640819	0.355875067144163	0.356556373435955	0.143628328779064	0.712431440580118
GCF_000284275.1_ASM28427v1	1293868	2324942	2324989	1288042	0.178912672443988	0.321486880035111	0.321493379071802	0.178107068449099	0.642980259106913
GCF_000284375.1_ASM28437v1	1674281	2931649	2930285	1671169	0.181841117954894	0.318401947827961	0.318253805858428	0.181503128358717	0.636655753686389
GCF_000284415.1_ASM28441v2	682982	1259296	1250178	683580	0.176206309745317	0.324892751254116	0.322540347922465	0.176360591078101	0.647433099176581
GCF_000284615.1_ASM28461v1	847420	1144212	1146757	851091	0.212413647893961	0.286807303207436	0.287445230957418	0.213333817941185	0.574252534164854
GCF_000286435.2_ASM28643v2	929719	972787	970276	926752	0.244692901813749	0.256027976062328	0.255367105545048	0.243912016578875	0.511395081607376
GCF_000287215.2_ASM28721v3	940860	1460248	1447633	939689	0.196486113402514	0.304953398086638	0.302318922903749	0.196241565607099	0.607272320990387
GCF_000287335.1_ASM28733v1	409151	312673	311199	408116	0.283908075487514	0.216962416533034	0.215939614429975	0.283189893549477	0.432902030963009
GCF_000287355.1_ASM28735v1	397932	162588	161583	399493	0.354790851607887	0.144961287308443	0.144065242743376	0.356182618340294	0.289026530051819
GCF_000296215.2_ASM29621v2	1424037	2492731	2486778	1429953	0.181788112821614	0.318214248830567	0.31745430745571	0.182543330892108	0.635668556286278
GCF_000297055.2_ASM29705v2	707134	908921	896604	704553	0.219797141127162	0.282518217636886	0.278689747520524	0.218994893715428	0.56120796515741
GCF_000299095.1_ASM29909v1	476776	193354	191230	481842	0.354954802032755	0.143950053677704	0.142368757640325	0.358726386649216	0.28631881131803
GCF_000299115.1_ASM29911v1	479567	228360	226594	475606	0.340087807693917	0.161942860465759	0.160690490998329	0.337278840841995	0.322633351464088
GCF_000299335.2_ASM29933v2	780958	1304189	1305183	778096	0.187350812992722	0.312873252397908	0.313111711710847	0.186664222898523	0.625984964108755
GCF_000299965.1_ASM29996v1	686609	496057	496467	684082	0.290540217457997	0.209907689313076	0.210081181779906	0.289470911449022	0.419988871092981
GCF_000300005.1_ASM30000v1	943869	1522586	1514755	947013	0.19152319203088	0.30895233434039	0.307363323453504	0.192161150175225	0.616315657793895
GCF_000300095.1_ASM30009v1	1410147	2420687	2410636	1409661	0.184305692844627	0.316382898162376	0.315069236169136	0.184242172823861	0.631452134331513
GCF_000300235.2_ASM30023v2	1085240	1307561	1298938	1077211	0.227563719477034	0.274182157497982	0.27237400266306	0.225880120361925	0.546556160161042
GCF_000300295.4_ASM30029v4	1059328	694413	696088	1057680	0.302017186556043	0.197978964558608	0.198456511444447	0.301547337440902	0.396435476003055
GCF_000300455.3_ASM30045v4	1135767	1318319	1316235	1131706	0.231693338286386	0.268933443247049	0.268508312989708	0.230864905476857	0.537441756236757
GCF_000302535.1_ASM30253v1	913248	1684965	1688808	909914	0.175728193637211	0.324222835190357	0.324962309515128	0.175086661657304	0.649185144705485
GCF_000304315.1_Msp_SC2	691132	1194137	1196521	691654	0.183156819075624	0.316458121546259	0.317089905137058	0.183295154241059	0.633548026683316
GCF_000305785.2_ASM30578v2	951810	1199168	1201677	947571	0.221339529596817	0.278861622621695	0.279445080328336	0.220353767453152	0.558306702950031
GCF_000306885.1_ASM30688v1	325858	158860	148367	324905	0.340147600705644	0.165826365619683	0.15487322414639	0.339152809528283	0.320699589766073
GCF_000307105.1_ASM30710v1	1516808	1071679	1082793	1526625	0.291811412482529	0.206175180192789	0.208313349320544	0.293700058004138	0.414488529513333
GCF_000310085.1_ASM31008v1	1370948	1103106	1107409	1365663	0.277120089522684	0.222979160021394	0.223848957960642	0.276051792495279	0.446828117982036
GCF_000310105.2_ASM31010v2	1464478	935915	949287	1480546	0.30319036831817	0.193762155228347	0.196530555713128	0.306516920740355	0.390292710941476
GCF_000316175.1_ASM31617v1	1236535	1858701	1854724	1233428	0.199976938209279	0.30059588691507	0.299952712008368	0.199474462867282	0.600548598923438
GCF_000317935.1_ASM31793v1	790034	1652156	1670173	787211	0.161245447053152	0.337204009981276	0.340881268453135	0.160669274512437	0.678085278434411
GCF_000318015.1_ASM31801v1	841631	1804101	1781886	836763	0.159872737174608	0.342699550051563	0.338479680707001	0.158948032066828	0.681179230758564
GCF_000319225.1_ASM31922v1	278967	123949	130515	288382	0.339453135932384	0.150823849221173	0.158813501368316	0.350909513478127	0.309637350589489
GCF_000319245.1_ASM31924v1	278867	136104	130782	274284	0.340066362859237	0.165972998779323	0.15948304771614	0.3344775906453	0.325456046495463
GCF_000319385.1_ASM31938v1	489228	254539	251214	486208	0.330294108314334	0.171847752042447	0.169602933859217	0.328255205784002	0.341450685901664
GCF_000319575.2_ASM31957v2	324933	547661	542170	324723	0.186798176703821	0.314840524821399	0.311683847019265	0.186677451455515	0.626524371840663
GCF_000321415.2_ASM32141v2	672331	1338114	1323344	668561	0.167984059365123	0.334332079903057	0.330641747973066	0.167042112758754	0.664973827876123
GCF_000325745.1_ASM32574v1	486257	266044	265935	486423	0.323167574845862	0.176813483985408	0.176741042322546	0.323277898846184	0.353554526307954
GCF_000327045.1_ASM32704v1	712352	1357637	1356099	711433	0.172168793826062	0.328128123095931	0.327756402928227	0.171946680149781	0.655884526024158
GCF_000330845.1_ASM33084v1	1095528	1287097	1285287	1094267	0.230047631556899	0.270274804873987	0.269894726762686	0.229782836806428	0.540169531636673
GCF_000330865.1_ASM33086v1	1005776	1430513	1429116	992810	0.207025831503958	0.294452386318843	0.29416483214514	0.204356950032059	0.588617218463983
GCF_000330885.1_ASM33088v1	1354818	1996647	1981050	1353816	0.202625027088847	0.298616236617661	0.296283567176079	0.202475169117413	0.59489980379374
GCF_000331065.1_ASM33106v1	283439	116646	116386	274748	0.358230780605622	0.147425681132531	0.147097074261361	0.347246464000485	0.294522755393892
GCF_000331735.1_ASM33173v1	1601083	3575723	3586073	1587707	0.15468525163696	0.345460923661713	0.346460867046561	0.153392957654765	0.691921790708275
GCF_000336465.1_ASM33646v1	1077751	1678857	1675191	1080442	0.195519571803918	0.304568867725486	0.30390380246437	0.196007758006226	0.608472670189856
GCF_000340795.1_ASM34079v1	291325	126813	124576	290411	0.349677419354839	0.152213653413353	0.149528582145536	0.348580345086272	0.30174223555889
GCF_000340865.1_ASM34086v1	279073	127708	125307	278084	0.344461423006473	0.157630725327461	0.154667157097505	0.343240694568561	0.312297882424967
GCF_000340905.1_ASM34090v1	278624	134129	131904	277483	0.338900917118739	0.163146179482813	0.16043982776656	0.337513075631888	0.323586007249374
GCF_000341355.1_ASM34135v1	462923	332623	335345	465599	0.289962981290205	0.208346434991763	0.210051425314283	0.291639158403748	0.418397860306046
GCF_000341385.1_ASM34138v1	560170	349491	350508	542530	0.310739618760536	0.193870967920879	0.194435122003174	0.300954291315411	0.388306089924053
GCF_000341395.1_ASM34139v1	1097572	909520	916181	1100239	0.272789543065859	0.22605127063123	0.22770678949137	0.273452396811542	0.453758060122599
GCF_000342265.1_ASM34226v1	550730	472643	470207	552140	0.269210840193184	0.231039927262773	0.229849148466066	0.269900084077977	0.460889075728839
GCF_000344805.1_ASM34480v1	1445858	2688726	2693414	1436167	0.17495512250784	0.325347569899681	0.3259148383412	0.173782469251279	0.651262408240881
GCF_000346225.2_ASM34622v2	1037986	1471951	1472480	1036403	0.206818734284154	0.293286270477921	0.293391673740042	0.206503321497882	0.586677944217964
GCF_000347595.1_ASM34759v1	713091	492405	495907	706443	0.296153076234942	0.204500204747314	0.205954616698908	0.293392102318836	0.410454821446222
GCF_000347635.1_ASM34763v1	1610214	1094079	1091166	1618232	0.297433673255455	0.202094836960588	0.201556756748769	0.298914733035188	0.403651593709356
GCF_000347675.2_ASM34767v2	772684	1540732	1548079	772118	0.166756265575049	0.332512016001336	0.334097603748954	0.166634114674661	0.66660961975029
GCF_000348585.1_ASM34858v1	934183	1716909	1711967	933466	0.176376586535511	0.324157631654717	0.323224567051038	0.176241214758733	0.647382198705755
GCF_000348725.1_ASM34872v1	772262	556688	557381	771510	0.29055989429014	0.209451204944163	0.209711942888984	0.290276957876713	0.419163147833147
GCF_000349845.1_ASM34984v1	989743	1860654	1855582	990328	0.173751695616125	0.326642156049525	0.32575175460171	0.173854393732641	0.652393910651234
GCF_000349945.1_ASM34994v1	1018165	1888400	1895316	1016874	0.174979871123634	0.324536778056474	0.325725348463718	0.174758002356174	0.650262126520192
GCF_000349975.1_ASM34997v1	690320	428852	430092	690866	0.308160687102981	0.19144067531795	0.191994214621473	0.308404422957596	0.383434889939423
GCF_000354175.2_ASM35417v2	1420302	1152510	1146969	1426856	0.275967005250225	0.223934580970059	0.222857955593138	0.277240458186579	0.446792536563197
GCF_000355675.1_ASM35567v1	1051107	919064	908812	1041345	0.268117106527821	0.234435486010354	0.231820398701333	0.265627008760491	0.466255884711687
GCF_000355765.4_ASM35576v4	761258	874775	874564	750491	0.23343681617914	0.268246364403536	0.268181662071063	0.23013515734626	0.5364280264746
GCF_000364725.1_ASM36472v1	154676	116704	117498	149325	0.287393418468496	0.216840114231991	0.218315394005608	0.277451073293906	0.435155508237598
GCF_000376545.2_ASM37654v2	995514	1419805	1418630	996079	0.206109364169317	0.293953782462545	0.293710512651272	0.206226340716865	0.587664295113817
GCF_000376585.1_ASM37658v1	430622	216762	225996	428443	0.330783831596154	0.166506506644913	0.173599636816987	0.329110024941947	0.340106143461899
GCF_000376645.1_ASM37664v1	808611	558706	562654	801899	0.295991756562355	0.204514124024935	0.205959287960262	0.293534831452448	0.410473411985197
GCF_000380335.1_ASM38033v1	917423	1757224	1767167	924556	0.170957835557369	0.327451144814838	0.329303980157909	0.172287039469884	0.656755124972747
GCF_000385525.1_ASM38552v1	1099743	2269434	2274776	1087426	0.16337558767676	0.337142508243853	0.337936104919958	0.161545799159429	0.675078613163811
GCF_000397205.1_ASM39720v1	1261617	2182361	2171292	1252710	0.183695497074831	0.317758787882318	0.316147105844804	0.182398609198047	0.633905893727122
GCF_000402035.1_ASM40203v1	1278981	2200901	2197354	1287249	0.183643298822526	0.316017767286454	0.315508469039706	0.184830464851313	0.631526236326161
GCF_000410515.1_ASM41051v1	1186921	1392158	1391925	1184030	0.230245038151058	0.270057966639987	0.270012768102014	0.229684227106941	0.540070734742002
GCF_000412695.1_ASM41269v1	1126609	2112906	2119932	1125381	0.173729974025525	0.325822982506244	0.326906434526868	0.173540608941363	0.652729417033112
GCF_000418305.1_ASM41830v1	896797	660034	660902	896266	0.287988852918707	0.211957036595066	0.212235777853493	0.287818332632734	0.42419281444856
GCF_000422085.1_ASM42208v1	1181013	1464129	1458773	1178804	0.223561578800614	0.27715443505513	0.276140563221326	0.22314342292293	0.553294998276456
GCF_000442595.1_ASM44259v1	767695	557658	558143	771929	0.289104380654697	0.210007061016598	0.210189705979269	0.290698852349436	0.420196766995867
GCF_000444995.1_ASM44499v1	891845	1549257	1540119	891897	0.183013216589461	0.317919040745576	0.316043855289365	0.183023887375598	0.633962896034941
GCF_000463345.2_ASM46334v3	1258865	1218770	1232112	1262010	0.253203243843173	0.245138690406631	0.247822248754314	0.253835816995883	0.492960939160945
GCF_000477435.1_ASM47743v1	615267	884096	883751	608726	0.205648363548853	0.295502433285202	0.295387119632066	0.203462083533879	0.590889552917268
GCF_000485905.1_ASM48590v1	347247	616389	613908	349087	0.18023534345705	0.319931009103456	0.318643269001693	0.181190378437802	0.638574278105148
GCF_000494915.1_ASM49491v1	1148279	1834497	1838045	1145401	0.192463337770536	0.307480512793523	0.30807519398373	0.191980955452211	0.615555706777254
GCF_000495505.1_ASM49550v1	603346	289822	298274	584038	0.339821344087233	0.163235857345619	0.167996260166265	0.328946538400883	0.331232117511884
GCF_000496595.1_ASM49659v1	409262	183528	188343	414068	0.342421065578091	0.153554088391827	0.157582699479	0.346442146551082	0.311136787870827
GCF_000499645.1_IRBG74	1118837	1619419	1610403	1116323	0.2047283961777	0.2963265020818	0.294676725376223	0.204268376364277	0.591003227458023
GCF_000499665.2_RMONA_1	457986	216910	221479	457075	0.338384129446969	0.160264509217186	0.163640326572832	0.337711034763013	0.323904835790018
GCF_000503895.1_ASM50389v1	643212	1138782	1195450	676392	0.176037457619882	0.31166751873921	0.32717669868051	0.185118324960398	0.63884421741972
GCF_000504545.1_ASM50454v1	984789	1294978	1295949	984229	0.215965104842273	0.28398982882469	0.28420276998955	0.215842296343487	0.56819259881424
GCF_000505725.1_ASM50572v1	629556	301625	298800	629005	0.33865558966017	0.162252432239942	0.160732786583654	0.338359191516235	0.322985218823595
GCF_000508205.1_ASM50820v1	1382366	2121700	2120029	1388577	0.197124006370182	0.30255229390452	0.302314010978982	0.198009688746315	0.604866304883502
GCF_000508225.1_ASM50822v1	420918	177612	177383	420804	0.351727267181798	0.148416041553684	0.148224684699891	0.351632006564626	0.296640726253575
GCF_000511325.1_ASM51132v1	1083302	1867474	1860683	1079853	0.183881281453096	0.316987794908842	0.315835080538936	0.183295843099126	0.632822875447778
GCF_000511355.1_ASM51135v1	879446	1451601	1447253	872665	0.189088931006791	0.3121074873709	0.311172627615989	0.187630954006319	0.62328011498689
GCF_000511385.1_ASM51138v1	921745	1347299	1351253	919858	0.203020601719545	0.296751762880342	0.297622658257262	0.202604977142851	0.594374421137604
GCF_000512205.2_ASM51220v2	1098217	2191649	2194677	1095754	0.166894746544115	0.333062322262962	0.33352248386357	0.166520447329353	0.666584806126532
GCF_000512355.1_ASM51235v1	820410	565476	567626	819697	0.295834176219679	0.20390673764581	0.204682012787352	0.295577073347158	0.408588750433162
GCF_000513215.1_DB11	1040779	1522992	1520315	1029716	0.203523523202502	0.297819899949196	0.297296414683244	0.201360162165058	0.59511631463244
GCF_000513295.1_MGMSRv2	798558	1377375	1385518	804345	0.182912348630124	0.315492295104948	0.317357476162423	0.184237880102506	0.63284977126737
GCF_000517305.1_ASM51730v1	1254436	1740439	1737636	1253501	0.209561223732929	0.290751004174399	0.290282745841472	0.2094050262512	0.58103375001587
GCF_000517405.1_ASM51740v1	994188	1269786	1260263	988903	0.220287427378721	0.281353115569205	0.279243054724648	0.219116402327426	0.560596170293853
GCF_000517425.1_ASM51742v1	1101271	1474128	1472039	1111987	0.21344839783503	0.285715559388885	0.28531066930908	0.215525373467005	0.571026228697965
GCF_000517565.1_ASM51756v1	616686	293452	290355	619487	0.338842185078957	0.161239134495983	0.159537467444697	0.340381212980362	0.320776601940681
GCF_000517605.1_ASM51760v1	1350785	2118618	2088291	1345685	0.195670120385973	0.306895796971309	0.302502730909023	0.194931351733694	0.609398527880332
GCF_000520015.2_ASM52001v2	1347703	1396033	1396289	1348158	0.245564515614731	0.254370708848448	0.254417354523346	0.245647421013476	0.508788063371793
GCF_000521505.1_ASM52150v1	1087133	1290752	1292466	1093775	0.228191487798601	0.270931541273258	0.271291313453926	0.229585657474215	0.542222854727184
GCF_000521605.1_ASM52160v1	721423	477240	471578	723208	0.301415655817191	0.199394263257751	0.197028639423694	0.302161441501365	0.396422902681444
GCF_000521695.1_ASM52169v1	633166	430599	431772	636390	0.296992345422709	0.201976427898329	0.202526634354741	0.298504592324221	0.40450306225307
GCF_000525675.1_ASM52567v1	853796	647923	653737	851536	0.283936904388173	0.215472139599972	0.217405633270724	0.283185322741131	0.432877772870696
GCF_000530755.1_W_O_volvulus_Cameroon_v3	326655	159309	148743	325911	0.340046719924049	0.165840115425695	0.154840946140922	0.339272218509335	0.320681061566616
GCF_000550765.1_ASM55076v1	739101	1211015	1215330	739636	0.189266448182138	0.310112566138176	0.311217536533164	0.189403449146522	0.62133010267134
GCF_000568815.1_ASM56881v1	942487	650638	648180	934424	0.296778157078265	0.204878312979477	0.204104317465376	0.294239212476883	0.408982630444852
GCF_000582515.1_ASM58251v1	1315289	1162875	1169355	1316890	0.264943722404822	0.234242384138777	0.235547675463484	0.265266217992917	0.469790059602261
GCF_000585995.1_ASM58599v1	1314978	2015833	2010915	1310668	0.19766989147065	0.303023693425254	0.302284410694857	0.19702200440924	0.605308104120111
GCF_000590475.1_ASM59047v1	930339	1433791	1432430	934767	0.196633840780821	0.303042042961731	0.302754385820299	0.197569730437148	0.605796428782031
GCF_000590795.1_ASM59079v1	701176	935181	940768	700909	0.213901381132716	0.285287156875127	0.286991532119557	0.2138199298726	0.572278688994684
GCF_000590865.2_ASM59086v2	389523	223661	225370	394960	0.315783201487782	0.181320195798345	0.18270566852099	0.320190934192883	0.364025864319335
GCF_000590925.1_ASM59092v1	612270	1169551	1167663	605625	0.172222567578097	0.328977536272446	0.328446469573788	0.170353426575669	0.657424005846234
GCF_000599985.1_ASM59998v1	1044866	525261	530124	1039161	0.332822197277707	0.167311904267423	0.16886092045262	0.33100497800225	0.336172824720043
GCF_000600005.1_ASM60000v1	743933	522898	520296	740851	0.294279855283551	0.206844363360757	0.205815082251507	0.293060699104185	0.412659445612264
GCF_000612485.1_ASM61248v1	688505	1162153	1157119	691897	0.186098829248199	0.314123082195891	0.312762421770134	0.187015666785776	0.626885503966025
GCF_000612685.1_scf7180000000004	613466	1364318	1360821	614213	0.155197127720022	0.345150725381234	0.344266040075713	0.155386106823031	0.689416765456947
GCF_000619905.2_ASM61990v2	748513	855015	854471	752114	0.233173411652487	0.266350436884932	0.266180972445518	0.234295179017063	0.53253140933045
GCF_000632805.1_ASM63280v1	963834	1729297	1736947	966912	0.178587323674863	0.320418788991642	0.32183624575921	0.179157641574285	0.642255034750852
GCF_000632845.1_ASM63284v1	404687	170120	170523	403574	0.352237436722302	0.148071553410903	0.148422322491696	0.351268687375098	0.296493875902599
GCF_000632985.1_ASM63298v1	256529	184725	183939	259039	0.290115037682418	0.208910105040306	0.208021198056619	0.292953659220657	0.416931303096925
GCF_000635915.2_ASM63591v2	480887	1003062	1003447	484139	0.161831174796864	0.337556851930063	0.337686414597169	0.162925558675903	0.675243266527233
GCF_000648515.1_ASM64851v1	1284000	1407421	1399967	1279943	0.239046895452915	0.262024626670745	0.260636888696675	0.238291589179665	0.52266151536742
GCF_000689415.1_PKB13	1063937	2026878	2016651	1055439	0.172635632059881	0.328883537877024	0.327224093183328	0.171256736879767	0.656107631060352
GCF_000695995.1_ASM69599v1	1060894	1561069	1560628	1067096	0.202087095859239	0.29736420476116	0.297280199752861	0.20326849962674	0.594644404514021
GCF_000696485.1_ASM69648v1	966465	1073883	1071049	962651	0.237224745511099	0.263591150619728	0.262895527985925	0.236288575883249	0.526486678605652
GCF_000697965.2_ASM69796v2	1369616	2272236	2256812	1368838	0.188457602075651	0.312657086300079	0.310534761462742	0.188350550161527	0.623191847762821
GCF_000698845.1_ASM69884v1	1373471	2172454	2141016	1370464	0.194614167672112	0.307826176902133	0.303371565044092	0.194188090381663	0.611197741946225
GCF_000699025.1_ASM69902v1	713251	960483	941663	709142	0.214541324376101	0.288907123664364	0.283246188418906	0.213305363540629	0.572153312083269
GCF_000715175.2_ASM71517v2	1081701	2204881	2208910	1077860	0.16455850835312	0.335427191484649	0.336040120778562	0.163974179383669	0.671467312263211
GCF_000723165.1_JAG1	1153787	1815888	1815854	1161815	0.19400038067413	0.305327554619339	0.305321837781706	0.195350226924826	0.610649392401045
GCF_000725385.1_ASM72538v1	845241	1569021	1569669	847252	0.174955285278989	0.32476952332379	0.324903651962677	0.175371539434544	0.649673175286467
GCF_000730165.1_ASM73016v2	1199590	2488403	2493486	1200907	0.162493535287914	0.337073000517719	0.337761531298959	0.162671932895408	0.674834531816678
GCF_000730245.1_ASM73024v1	524453	291227	270189	529408	0.324683011025354	0.18029539205969	0.16727100057761	0.327750596337346	0.3475663926373
GCF_000730385.1_ASM73038v1	1188815	966282	969689	1184047	0.275901850918799	0.22425608047469	0.225046781808439	0.274795286798073	0.449302862283129
GCF_000731315.1_RG540_Ch_pA	1255334	1986044	1966354	1247295	0.194473857351797	0.307674003532441	0.304623667724395	0.193228471391367	0.612297671256836
GCF_000734975.2_ASM73497v2	1181140	1404853	1398625	1183742	0.228532842139479	0.271817946118304	0.270612921700501	0.229036290041715	0.542430867818805
GCF_000736415.1_ASM73641v1	568798	311350	315844	558646	0.324168289983461	0.177444008393754	0.18000522045003	0.318382481172755	0.357449228843784
GCF_000737325.1_ASM73732v2	1444823	3717493	3721898	1443121	0.139902791959397	0.359966341752253	0.360392879673217	0.139737986615134	0.720359221425469
GCF_000738435.1_ASM73843v1	759356	877441	886270	765055	0.230939119655536	0.26685171657256	0.269536835920322	0.232672327851582	0.536388552492882
GCF_000739375.1_ASM73937v1	1156103	1875480	1875653	1155467	0.190691016861621	0.309347167426806	0.309375702553795	0.190586113157778	0.618722869980601
GCF_000739435.1_ASM73943v1	747767	502953	503069	747809	0.298915733063426	0.201052687122391	0.201099057482457	0.298932522331726	0.402151744604849
GCF_000740275.1_ASM74027v1	712169	950415	956308	712137	0.213798498902291	0.285321742920881	0.287090865915607	0.21378889226122	0.572412608836489
GCF_000740335.1_ASM74033v1	707871	951222	945091	708567	0.213680714306629	0.287139600893638	0.285288873205381	0.213890811594352	0.572428474099019
GCF_000742835.1_ASM74283v1	734762	516543	502138	731667	0.295665785417949	0.207855185484747	0.202058661387222	0.294420367710081	0.409913846871969
GCF_000743945.1_ASM74394v1	582609	394637	394133	587690	0.297390750402359	0.201441092682289	0.201183827624244	0.299984329291107	0.402624920306533
GCF_000746525.1_ASM74652v1	1132086	1746255	1748629	1137652	0.196385122910054	0.302926193599511	0.303338015918477	0.197350667571959	0.606264209517987
GCF_000746585.1_ASM74658v2	662708	297486	292515	664855	0.345598895265034	0.155137455646852	0.152545104100828	0.346718544987286	0.30768255974768
GCF_000746645.1_ASM74664v1	1315544	869289	823449	1327511	0.303414853984035	0.20049135187035	0.189918891423091	0.306174902722524	0.390410243293441
GCF_000747565.1_ASM74756v1	1034321	1522011	1518372	1027191	0.202732710100855	0.298322682062253	0.297609417677157	0.201335190159735	0.595932099739411
GCF_000754275.1_ASM75427v1	676270	459864	456931	678775	0.297675012324812	0.202419184449609	0.201128160433833	0.298777642791746	0.403547344883443
GCF_000755985.1_ASM75598v1	1205379	2451694	2443352	1213248	0.164811716356474	0.335220620336731	0.334080016976422	0.165887646330373	0.669300637313153
GCF_000756005.1_ASM75600v1	1215418	2423863	2425648	1216938	0.166910216844114	0.332862849596127	0.333107979038892	0.167118954520867	0.665970828635019
GCF_000757785.1_ASM75778v1	1122758	1622532	1622175	1122215	0.204521575028053	0.295560396963029	0.295495365850104	0.204422662158814	0.591055762813133
GCF_000757795.1_ASM75779v1	949755	2190998	2195423	950441	0.151075689834453	0.348517811726084	0.349221687912593	0.15118481052687	0.697739499638677
GCF_000757825.1_ASM75782v1	1095082	1342312	1344742	1094307	0.224565733671038	0.275264572968453	0.275762887005959	0.22440680635455	0.551027459974412
GCF_000759475.1_ASM75947v1	998187	1167402	1166324	995694	0.230655648722262	0.269756934952735	0.269507836548004	0.230079579776999	0.539264771500739
GCF_000759535.1_ASM75953v1	880695	1511902	1511355	876451	0.184230283513754	0.316270824865602	0.31615639936633	0.183342492254314	0.632427224231932
GCF_000761155.1_ASM76115v1	886193	1442342	1464342	895758	0.189008741350094	0.307625140366013	0.312317337561998	0.191048780721895	0.619942477928011
GCF_000761195.1_ASM76119v1	1246722	2100109	2105829	1249402	0.186020660507169	0.31335266668676	0.314206135365504	0.186420537440567	0.627558802052264
GCF_000763535.1_ASM76353v2	1555507	1314030	1310593	1552664	0.271334884874635	0.229212841068421	0.228613307926292	0.270838966130651	0.457826148994714
GCF_000764535.1_ASM76453v1	654913	1391287	1366472	649230	0.161233087356613	0.342521065254652	0.336411858287078	0.159833989101657	0.67893292354173
GCF_000764555.1_ASM76455v1	682788	325543	327955	679701	0.338686707801191	0.161480703992635	0.162677140279178	0.337155447926996	0.324157844271813
GCF_000767465.1_ASM76746v1	1006338	1713048	1726249	1011943	0.184392783758656	0.313884290797126	0.31630312933686	0.185419796107358	0.630187420133986
GCF_000767615.3_ASM76761v3	949859	1745869	1750201	943356	0.176249539595698	0.323951878588718	0.32475569579267	0.175042886022914	0.648707574381388
GCF_000770115.1_ASM77011v2	1616150	1322656	1319115	1623569	0.274785811078485	0.224884510557699	0.224282452235743	0.276047226128073	0.449166962793442
GCF_000772105.1_ASM77210v1	1523317	1244897	1248545	1523578	0.274950242196458	0.224696981429108	0.225355425130276	0.274997351244157	0.450052406559384
GCF_000783435.2_ASM78343v2	1208235	2242032	2235703	1207075	0.175283202126201	0.325260026592021	0.324341854724581	0.175114916557196	0.649601881316602
GCF_000783775.2_ASM78377v2	866520	1394336	1392959	864495	0.191779669832305	0.308596798360449	0.308292038394887	0.19133149341236	0.616888836755336
GCF_000783935.2_ASM78393v2	1288591	1622079	1617732	1295529	0.22125794416177	0.278519611581937	0.277773208508137	0.222449235748157	0.556292820090073
GCF_000784875.1_ASM78487v3	968326	1234961	1236463	970933	0.219541055206189	0.27999314391898	0.280333680747404	0.220132120127427	0.560326824666384
GCF_000784965.1_ASM78496v1	1078616	1404645	1398606	1085476	0.217141437585446	0.28277592266127	0.28156018217385	0.218522457579434	0.56433610483512
GCF_000785705.2_ASM78570v2	1248950	1329984	1342066	1251098	0.241478409728509	0.257145939616767	0.25948193557044	0.241893715084285	0.516627875187206
GCF_000786695.1_ASM78669v1	1240147	1583649	1583543	1237633	0.219690549395108	0.280541515529218	0.280522737756715	0.219245197318959	0.561064253285933
GCF_000788395.1_ASM78839v1	1448020	961626	962910	1443431	0.300669416258806	0.199673711743823	0.19994032375918	0.299716548238191	0.399614035503003
GCF_000800255.1_ASM80025v1	929029	1608689	1620095	929806	0.182605851578115	0.316196829990611	0.31843874315274	0.182758575278534	0.634635573143351
GCF_000800725.1_ASM80072v2	802661	1162995	1162949	805562	0.204023113406218	0.295614039770045	0.295602347332993	0.204760499490744	0.591216387103039
GCF_000801145.1_ASM80114v1	726993	491317	487731	725492	0.298985454855024	0.202060593049734	0.200585803277192	0.29836814881805	0.402646396326926
GCF_000801275.2_ASM80127v1	1715601	1451460	1440444	1714650	0.271363324689129	0.229583108924093	0.227840665089673	0.271212901297105	0.457423774013766
GCF_000801295.1_ASM80129v1	453560	846810	843217	454172	0.174596642721669	0.325977121049335	0.32459400583349	0.174832230395506	0.650571126882825
GCF_000801755.2_ASM80175v2	1056074	1328055	1327347	1051638	0.221719236617053	0.278820746259695	0.278672104005909	0.220787913117343	0.557492850265604
GCF_000803645.1_ASM80364v1	943420	1665730	1650740	942282	0.181351174086516	0.320198947670319	0.317317458938305	0.18113241930486	0.637516406608624
GCF_000807275.1_ASM80727v1	886565	457331	461274	887181	0.329290274559298	0.169863067631226	0.17132758693053	0.329519070878946	0.341190654561757
GCF_000812665.2_ASM81266v2	1020293	1164549	1161928	1029350	0.233150142135042	0.266114503258594	0.265515570871	0.235219783735364	0.531630074129594
GCF_000815025.1_ASM81502v1	212715	105535	121706	216945	0.323815917467016	0.160655867474703	0.185272971117413	0.330255243940868	0.345928838592117
GCF_000815105.2_ASM81510v2	1046699	1890544	1882049	1048329	0.17838558420866	0.322199405858013	0.320751630004733	0.178663379928595	0.642951035862746
GCF_000815185.1_ASM81518v1	775850	1733082	1720440	776734	0.154980737523336	0.34619362834107	0.343668312257072	0.155157321878522	0.689861940598142
GCF_000815225.1_ASM81522v1	562825	265189	266342	567171	0.338739605194499	0.159605591723758	0.160299531695844	0.3413552713859	0.319905123419601
GCF_000816185.1_ASM81618v1	526871	206334	206711	525165	0.359619024477145	0.140834534063304	0.141091857719812	0.358454583739739	0.281926391783116
GCF_000816245.1_ASM81624v1	559140	220535	222878	554983	0.358990097179134	0.141592232860107	0.14309653195817	0.356321138002589	0.284688764818277
GCF_000816305.1_ASM81630v1	652721	275067	276236	648971	0.352251894905275	0.148444545182259	0.14907541574586	0.350228144166606	0.297519960928119
GCF_000816345.1_ASM81634v1	543776	216177	217524	540472	0.358230744247666	0.142413875564989	0.143301257156861	0.356054123030484	0.28571513272185
GCF_000816785.1_ASM81678v1	638955	247545	254162	622131	0.362467402582152	0.140427718966436	0.144181421187854	0.352923457263558	0.284609140154289
GCF_000816845.1_ASM81684v1	1476814	2186017	2172142	1476217	0.201993656299453	0.298996059465012	0.297098283589949	0.201912000645586	0.596094343054961
GCF_000817955.1_ASM81795v1	684411	1130548	1122916	680825	0.189131732390085	0.31241827175505	0.310309227070495	0.18814076878437	0.622727498825545
GCF_000817975.1_ASM81797v1	891980	1705191	1705440	889675	0.171789458438923	0.328408527573404	0.328456483329308	0.171345530658365	0.656865010902712
GCF_000818015.1_ASM81801v1	773856	1417257	1416899	775468	0.176539188042377	0.323317774918558	0.323236104647449	0.176906932391616	0.646553879566007
GCF_000818035.1_ASM81803v1	518121	609842	614605	514079	0.229597717321318	0.2702425323943	0.27235318594357	0.227806564340812	0.54259571833787
GCF_000819565.1_ASM81956v1	850571	1633924	1632952	851941	0.171162122981743	0.328797831845692	0.328602234319397	0.171437810853167	0.657400066165089
GCF_000827125.1_ASM82712v1	800134	1049722	1057367	810422	0.215226036913153	0.282362086751156	0.284418496117838	0.217993380217853	0.566780582868994
GCF_000827855.1_ASM82785v1	136006	42587	50790	128078	0.380477870313125	0.11913747233964	0.14208543029869	0.358299227048545	0.26122290263833
GCF_000828475.1_ASM82847v1	639485	1080830	1071497	633152	0.186712911434982	0.315574119903158	0.312849127757255	0.184863840904605	0.628423247660413
GCF_000828515.1_ASM82851v1	263491	114710	113103	263425	0.349120015263757	0.151988329585851	0.149859088494016	0.349032566656376	0.301847418079867
GCF_000828615.1_ASM82861v1	690020	884190	889348	690079	0.218801339532736	0.280371520247892	0.282007092128866	0.218820048090506	0.562378612376757
GCF_000828635.1_ASM82863v1	702752	1209327	1196510	694059	0.184805956270473	0.318022336014272	0.3146517900158	0.182519917699456	0.632674126030072
GCF_000828815.1_ASM82881v1	266601	88052	89551	264235	0.376321744003365	0.124290164714252	0.126406084362944	0.372982006919438	0.250696249077197
GCF_000828835.1_ASM82883v1	1410111	991990	990236	1417668	0.293162065320098	0.206234712853729	0.205870056268133	0.29473316555804	0.412104769121862
GCF_000828875.1_ASM82887v1	1583853	2755705	2754285	1591913	0.182350620947676	0.317267144045953	0.317103657989011	0.18327857701736	0.634370802034964
GCF_000828895.1_ASM82889v1	439116	852098	847867	434917	0.170596869150636	0.331040661259255	0.329396914838318	0.168965554751791	0.660437576097573
GCF_000828915.1_ASM82891v1	446102	864575	868642	443917	0.170057897955045	0.329583384796488	0.331133759981946	0.169224957266521	0.660717144778434
GCF_000828975.1_ASM82897v1	552667	1082801	1089396	551685	0.168673503738232	0.330469954821368	0.332482743276539	0.168373798163861	0.662952698097907
GCF_000829315.1_ASM82931v1	399333	222842	230311	397574	0.319451066348815	0.178265043277923	0.184239956482089	0.318043933891173	0.362504999760011
GCF_000829415.1_ASM82941v1	1244885	1920170	1925869	1241449	0.196590598816589	0.303230716194387	0.304130694764822	0.196047990224202	0.607361410959209
GCF_000830985.1_ASM83098v1	825327	1109534	1180640	860395	0.207582643006759	0.27906514657325	0.296949417187975	0.216402793232016	0.576014563761225
GCF_000831005.1_ASM83100v1	966444	1268683	1366406	1014999	0.209344157042559	0.274812998155325	0.295981052443696	0.21986179235842	0.570794050599021
GCF_000831585.1_ASM83158v1	1171034	1938161	1951193	1172866	0.187868808169858	0.310938877189988	0.31302959898634	0.188162715653814	0.623968476176328
GCF_000832305.1_ASM83230v1	1471060	2734766	2741582	1474075	0.174679447788471	0.324736866416521	0.325546225053236	0.175037460741772	0.650283091469757
GCF_000834215.1_ASM83421v1	1200237	1075568	1076230	1198859	0.263736531767165	0.236342134094971	0.23648760001881	0.263433734119054	0.472829734113781
GCF_000834355.1_ASM83435v1	1239141	1118976	1129647	1241989	0.261988522445041	0.236582333157778	0.238838476343268	0.262590668053913	0.475420809501046
GCF_000834395.1_ASM83439v1	1168953	1068761	1063344	1170032	0.261446984963398	0.239038131641278	0.237826570254681	0.261688313140644	0.476864701895958
GCF_000834455.1_ASM83445v1	1160465	1027794	1028501	1155493	0.265415793642317	0.235071941170833	0.235233642700914	0.264278622485936	0.470305583871748
GCF_000834515.1_ASM83451v1	1276848	1155944	1150921	1276036	0.262739495393692	0.237860844253479	0.236827251777818	0.262572408575011	0.474688096031297
GCF_000834865.1_ASM83486v1	1181607	1066966	1064478	1183518	0.26277968824675	0.237284471782819	0.236731161025217	0.263204678945214	0.474015632808037
GCF_000931465.1_ASM93146v1	1266003	2231508	2225416	1263836	0.18120022104657	0.319390825193298	0.318518890650792	0.18089006310934	0.63790971584409
GCF_000934605.2_ASM93460v2	1043855	1824649	1819298	1048480	0.181974142833285	0.318089138574428	0.317156304379736	0.182780414212551	0.635245442954164
GCF_000935025.1_ASM93502v1	872157	1746534	1739183	870515	0.166811803788892	0.334048212556487	0.332642234539167	0.166497749115454	0.666690447095654
GCF_000940805.1_ASM94080v1	1661461	1573047	1576392	1665059	0.256558295072591	0.242905645326044	0.243422171140985	0.257113888460381	0.486327816467028
GCF_000940995.1_ASM94099v1	1486132	1472824	1466493	1483964	0.251485553641284	0.249233553315702	0.24816221171206	0.251118681330955	0.497395765027762
GCF_000943805.1_ASM94380v1	967856	1751300	1744833	963430	0.17832712012837	0.322676395539021	0.321484853113423	0.177511631219185	0.644161248652444
GCF_000953015.1_Candidatus_Methylopumilus_turicensis_MMS-10A-171	485987	391921	389363	487717	0.276917562969092	0.223318336079791	0.22186077625602	0.277903324695098	0.445179112335811
GCF_000953135.1_LFA	1370831	859975	839591	1364493	0.309101465876268	0.193911235678901	0.189314954824133	0.307672343620699	0.383226190503034
GCF_000953355.1_XNC2	1278396	1004354	1023508	1280404	0.278720341721278	0.218972751861811	0.223148773552531	0.279158132864379	0.442121525414343
GCF_000953435.1_CEM1.1	134761	42339	47949	132449	0.37695595499835	0.118431431784234	0.134123827266167	0.37048878595125	0.2525552590504
GCF_000953455.1_Ppseudo_Pac	885107	1466880	1461110	883887	0.188441561648922	0.312302532859384	0.311074084987302	0.188181820504392	0.623376617846686
GCF_000953635.1_LMI	986839	664082	675049	984058	0.298136148697232	0.200627305871733	0.203940570895473	0.297295974535563	0.404567876767206
GCF_000953655.1_LHA	1090749	696965	694387	1088756	0.305458605595239	0.195181436837151	0.194459481295387	0.304900476272223	0.389640918132538
GCF_000953695.1_AWOD1	1428032	896533	886935	1423625	0.308089210107602	0.193421536636013	0.191350826568863	0.307138426687522	0.384772363204876
GCF_000953735.1_MVIS1	1545039	1007055	1001598	1540297	0.303306308670867	0.197694773192482	0.196623510572952	0.302375407563699	0.394318283765434
GCF_000954135.1_ASM95413v2	871691	1659022	1662630	878958	0.171853168808397	0.327074832506983	0.327786146760612	0.173285851924008	0.654860979267595
GCF_000959245.1_ASM95924v1	1173663	2422898	2415893	1176617	0.163256559853144	0.337025187259939	0.336050791541772	0.163667461345145	0.673075978801712
GCF_000959325.1_ASM95932v1	1202983	2441052	2450769	1191020	0.165112827320561	0.33504130761325	0.336374993411864	0.163470871654325	0.671416301025114
GCF_000959505.1_ASM95950v1	1054506	2152629	2141986	1059974	0.164532746042928	0.335870977103632	0.334210368234517	0.165385908618924	0.670081345338148
GCF_000959545.1_ASM95954v1	1249778	2511861	2515331	1251608	0.166004523032105	0.333643484865269	0.334104395278896	0.16624759682373	0.667747880144165
GCF_000959725.1_ASM95972v1	1443944	3003757	3014562	1437196	0.162250761535055	0.337521303261243	0.338735422007113	0.161492513196589	0.676256725268356
GCF_000960975.1_ASM96097v1	911830	1497369	1495978	912130	0.189282103050522	0.310831134490702	0.310542383950203	0.189344378508573	0.621373518440905
GCF_000961515.1_ASM96151v1	1734785	2789079	2804849	1730270	0.191498869133544	0.307879924269645	0.309620737780389	0.191000468816422	0.617500662050034
GCF_000964565.1_ASM96456v1	972398	881260	881132	964935	0.262829804917933	0.23819608214124	0.238161484975235	0.260812627965592	0.476357567116475
GCF_000967305.2_ASM96730v2	924769	1219530	1195189	909195	0.217660154923302	0.287037183051783	0.281308113596613	0.213994548428301	0.568345296648397
GCF_000967425.1_ASM96742v1	873082	1420659	1410399	873285	0.190736494863378	0.310362048531653	0.308120613663796	0.190780842941173	0.618482662195448
GCF_000967895.1_ASM96789v1	1273439	929234	928471	1275239	0.28899870937229	0.210883620420649	0.210710462526748	0.289407207680313	0.421594082947397
GCF_000968135.1_ASM96813v1	820511	1206918	1201714	823227	0.202476822205277	0.297830158647902	0.296545971863379	0.203147047283442	0.594376130511281
GCF_000968175.1_ASM96817v1	1016594	820624	809535	1012770	0.277794127813925	0.224243432818977	0.221213256481787	0.27674918288531	0.445456689300764
GCF_000968195.1_ASM96819v1	1141327	958467	962916	1140941	0.271508505344521	0.228008224279323	0.229066589971432	0.271416680404724	0.457074814250755
GCF_000968535.2_ASM96853v1	1229376	1165099	1173046	1229190	0.256295615891806	0.242895392280252	0.244552152506165	0.256256839321777	0.487447544786417
GCF_000969645.2_ASM96964v2	1216204	1154911	1148399	1207336	0.257296931360208	0.244329944889303	0.24295228323302	0.255420840517469	0.487282228122322
GCF_000971765.1_ASM97176v1	415684	180712	183563	416989	0.347286598916578	0.150977318981276	0.15335921025809	0.348376871844057	0.304336529239365
GCF_000972785.3_ASM97278v3	1196496	2059110	2041829	1203296	0.184055608515412	0.316750531594062	0.314092215167802	0.185101644722724	0.630842746761864
GCF_000973505.1_ASM97350v1	267784	109304	108580	263653	0.357368871284803	0.145870728299354	0.144904520225644	0.351855880190199	0.290775248524998
GCF_000973545.1_ASM97354v1	280303	102608	109109	281920	0.362176654521022	0.1325787528749	0.140978628834277	0.364265963769801	0.273557381709176
GCF_000973625.1_ASM97362v1	554953	456188	458888	556263	0.273876124467747	0.225134383395878	0.226466866572044	0.274522625564331	0.451601249967922
GCF_000981505.1_Candidatus_Methylopumilus_planktonicus_MMS-2-53	425699	248911	252496	429322	0.31383825754113	0.18350476398305	0.186147735080668	0.316509243395153	0.369652499063717
GCF_000981545.1_Y1	847767	1121906	1152359	847904	0.213546767504564	0.282600525550034	0.290271430068394	0.213581276877008	0.572871955618428
GCF_000981765.1_ASM98176v1	701135	547710	544610	701787	0.280988777841989	0.219501755741527	0.218259391273472	0.281250075143012	0.437761147014999
GCF_000982825.1_ASM98282v1	1010249	1321314	1320197	1011805	0.216625907433476	0.283327025569495	0.283087509233816	0.216959557763213	0.56641453480331
GCF_000987835.1_ASM98783v1	619555	491186	490434	616716	0.279344205824362	0.221465347034638	0.221126286188095	0.278064160952905	0.442591633222733
GCF_000988605.1_ASM98860v1	612126	508548	509780	613161	0.27283023156825	0.22666455697613	0.227213670794677	0.273291540660942	0.453878227770807
GCF_001006005.1_ASM100600v1	1392192	1612507	1604535	1391277	0.232012240290869	0.268728279974822	0.26739972645663	0.231859753277679	0.536128006431452
GCF_001007005.1_Pseudomonas_sp._strain_CCOS_191	1078458	1931182	1928279	1075028	0.179355979688496	0.321170633967005	0.32068784241737	0.178785543927129	0.641858476384375
GCF_001007875.1_ASM100787v1	840798	1143838	1139038	838610	0.21220033697736	0.288681477652788	0.287470055150009	0.211648130219843	0.576151532802798
GCF_001007935.1_ASM100793v1	1132336	934748	884869	1115885	0.278363100988781	0.229789878554652	0.217528082485094	0.274318937971473	0.447317961039746
GCF_001008165.2_ASM100816v2	663902	1078389	1073065	659750	0.191045107688801	0.310318303959649	0.308786264361432	0.189850323990117	0.619104568321081
GCF_001010285.1_ASM101028v1	1431686	1135876	1134457	1445079	0.278154019993402	0.220682800288629	0.220407110958447	0.280756068759522	0.441089911247076
GCF_001010505.1_ASM101050v1	700991	845036	846982	702406	0.226461072263331	0.272996027996246	0.273624699757545	0.226918199982878	0.546620727753791
GCF_001010805.1_ASM101080v1	857002	883101	880791	860775	0.246146891045645	0.253643008568592	0.252979533666181	0.247230566719582	0.506622542234773
GCF_001011155.1_ASM101115v1	1048812	1479702	1532598	1058701	0.204853575706769	0.289014852690909	0.299346480037455	0.206785091564868	0.588361332728363
GCF_001017435.1_ASM101743v1	1050534	2186195	2186111	1053307	0.16221589781702	0.337576494171612	0.337563523496301	0.162644084515067	0.675140017667913
GCF_001020955.1_ASM102095v1	500631	979603	981103	508024	0.168598900571537	0.329903639200488	0.330408798391304	0.171088661836671	0.660312437591792
GCF_001021085.1_ASM102108v1	393407	207298	204063	387464	0.329975206167927	0.173873876896443	0.171160478832979	0.324990438102651	0.345034355729422
GCF_001021935.1_ASM102193v1	732614	1554184	1549808	724531	0.160620915355097	0.340744862520025	0.339785452618503	0.158848769506375	0.680530315138528
GCF_001022135.1_ASM102213v1	1460842	1618583	1617223	1469804	0.236901544032127	0.262482056132116	0.262261507914113	0.238354891921643	0.524743564046229
GCF_001022195.1_ASM102219v1	1614562	1993407	2003142	1616174	0.223398136367945	0.275816852386477	0.27716383123123	0.223621180014348	0.552980683617707
GCF_001026985.1_ASM102698v1	1118753	923456	934532	1117888	0.273224509473264	0.225528613215019	0.228233620188789	0.273013257122929	0.453762233403808
GCF_001027285.1_ASM102728v1	1916800	4324542	4349215	1898875	0.153473752849609	0.346256098756132	0.348231608931455	0.152038539462803	0.694487707687587
GCF_001028625.1_ASM102862v1	510155	932611	932680	509587	0.176828133335043	0.323258347478174	0.323282264015698	0.176631255171085	0.646540611493872
GCF_001028665.1_ASM102866v1	1333887	2639740	2651278	1336441	0.167545412547074	0.331569561227461	0.333018813652867	0.167866212572598	0.664588374880328
GCF_001028705.1_ASM102870v1	719092	1207315	1211583	725572	0.186121511703449	0.312487543877903	0.313592223963275	0.187798720455373	0.626079767841179
GCF_001029105.3_ASM102910v3	1043365	1823536	1813632	1052131	0.182003515294111	0.31809574047947	0.316368096926664	0.183532647299755	0.634463837406134
GCF_001029145.1_ASM102914v1	1435651	2856916	2791161	1425519	0.168716573863704	0.335742516347216	0.328015040578796	0.167525869210284	0.663757556926012
GCF_001040945.1_ASM104094v1	1008834	1746448	1746739	1007689	0.183101106954812	0.316976392586906	0.317029208433838	0.182893292024444	0.634005601020743
GCF_001043175.1_ASM104317v1	923599	1076322	1076717	921959	0.230980766503851	0.26917491310077	0.269273697749486	0.230570622645893	0.538448610850256
GCF_001046955.1_ASM104695v1	914004	1715694	1709283	913409	0.174016780932109	0.326650153549146	0.325429566349795	0.17390349916895	0.652079719898941
GCF_001047675.1_ASM104767v1	1019871	978994	982648	1018750	0.254950986972607	0.244732408844119	0.245645848785442	0.254670755397833	0.490378257629561
GCF_001051995.2_ASM105199v2	696346	1388368	1382534	704506	0.166919238286821	0.332801982091945	0.331403529546565	0.168875250074669	0.66420551163851
GCF_001077715.1_ASM107771v1	536246	330872	330978	535744	0.309282286716191	0.190831910672265	0.190893046647903	0.308992755963641	0.381724957320168
GCF_001077815.2_ASM107781v2	668457	939109	942950	675843	0.207186181079043	0.291073931946197	0.292264438024411	0.209475448950349	0.583338369970608
GCF_001078275.1_ASM107827v1	809852	1645780	1648997	808348	0.16483936318041	0.334986302602271	0.335641099072925	0.164533235144394	0.670627401675196
GCF_001078495.2_ASM107849v2	1019512	1826468	1815126	1008277	0.179827681424945	0.322163452354515	0.320162881922072	0.177845984298468	0.642326334276587
GCF_001183865.1_ASM118386v1	773979	763147	762180	779737	0.251369987362957	0.247852011160611	0.247537952539149	0.253240048937283	0.49538996369976
GCF_001185205.1_ASM118520v1	808006	1531206	1445511	809524	0.175873434754379	0.333287696547443	0.314635020711773	0.176203847986406	0.647922717259216
GCF_001186215.1_ASM118621v1	855251	1219163	1216409	851214	0.206480772624677	0.294338993108946	0.293674102862915	0.205506131403462	0.588013095971861
GCF_001186335.1_ASM118633v1	1297887	1932868	1932183	1289865	0.201135382561656	0.299539285485703	0.299433130067662	0.199892201884979	0.598972415553365
GCF_001187785.1_ASM118778v1	637440	1200420	1197859	639483	0.173443527729904	0.326626944586991	0.325930112140775	0.173999415542329	0.652557056727766
GCF_001187845.1_ASM118784v1	745298	905933	879263	734134	0.228294923648269	0.277499610981711	0.269330226904872	0.224875238465148	0.546829837886583
GCF_001189295.1_ASM118929v1	1774836	3908243	3916440	1788613	0.155849616073997	0.343185607613259	0.343905392034444	0.1570593842783	0.687090999647703
GCF_001190745.1_ASM119074v1	612956	529151	533120	606425	0.26864570057134	0.231915734739566	0.23365526381762	0.265783300871474	0.465570998557186
GCF_001190755.1_ASM119075v1	584343	238622	241327	577595	0.355897208516786	0.145333996797587	0.146981491418106	0.351787303267521	0.292315488215693
GCF_001190925.1_ASM119092v1	907135	1754522	1706562	888811	0.172556557600014	0.333747762519902	0.324624740585464	0.169070939294621	0.658372503105366
GCF_001191005.1_ASM119100v1	1146815	2032239	2028036	1154326	0.1802766868257	0.319463308169125	0.318802606212202	0.181457398792973	0.638265914381326
GCF_001262035.1_ASM126203v1	696073	510449	511795	696110	0.288297388987118	0.211416207655067	0.211973689823714	0.288312713534101	0.423389897478781
GCF_001262075.1_ASM126207v1	534351	927057	933524	530851	0.182635212522597	0.316857743721937	0.319068092199592	0.181438951555874	0.635925835921529
GCF_001263175.1_ASM126317v1	674667	1502026	1497213	676647	0.155076147790867	0.345249443001844	0.344143146859721	0.155531262347568	0.689392589861565
GCF_001266795.1_ASM126679v1	1023421	1352805	1361590	1030606	0.21462467038362	0.283700771450178	0.285543100002475	0.216131458163728	0.569243871452652
GCF_001267175.1_ASM126717v1	658914	591812	589447	653858	0.26419639531345	0.2372913568436	0.236343092768294	0.262169155074656	0.473634449611893
GCF_001267925.1_ASM126792v1	972883	1505397	1511436	975758	0.195929532608569	0.30317286929707	0.304389067388128	0.196508530706233	0.607561936685199
GCF_001271345.1_ASM127134v1	817734	1808178	1795195	822627	0.155944981190884	0.344826415680124	0.342350508244697	0.156878094884294	0.687176923924822
GCF_001273795.1_ASM127379v1	494414	233697	238224	489878	0.339520386097364	0.160482704109907	0.163591452624032	0.336405457168697	0.324074156733939
GCF_001277175.1_ASM127717v1	937892	1282617	1283066	933298	0.211385811583969	0.289081296669975	0.289182494067331	0.210350397678726	0.578263790737305
GCF_001277195.1_ASM127719v1	920555	1258663	1259059	925837	0.210937431973592	0.288412035065995	0.288502775133739	0.212147757826675	0.576914810199734
GCF_001277235.1_ASM127723v1	977430	1338301	1336963	975711	0.211180741529749	0.289149501826223	0.288860417357599	0.210809339286428	0.578009919183822
GCF_001277255.1_ASM127725v1	996182	1255418	1254401	993481	0.221399263292975	0.27901389537729	0.278787869359184	0.220798971970551	0.557801764736474
GCF_001278035.1_ASM127803v1	837240	1488433	1498749	839791	0.179502951516151	0.319117716107733	0.321329450434618	0.180049881941498	0.640447166542351
GCF_001278055.1_ASM127805v1	768633	1215297	1207030	767660	0.194166906649287	0.307000166724768	0.304911812702406	0.193921113923539	0.611911979427174
GCF_001278715.1_ASM127871v1	909346	574830	572908	905369	0.306957106154933	0.194038521455024	0.193389734790729	0.305614637599314	0.387428256245753
GCF_001278785.1_ASM127878v1	174993	55213	57152	175665	0.377935869276472	0.119244616358151	0.123432313297612	0.379387201067766	0.242676929655762
GCF_001281385.1_ASM128138v1	535066	322092	319656	537334	0.312146909135034	0.187902094801616	0.186480980638778	0.313470015424572	0.374383075440394
GCF_001281405.1_ASM128140v1	458508	293556	270283	445348	0.312400055869918	0.200011582787977	0.184154746047374	0.303433615294731	0.384166328835351
GCF_001281465.1_ASM128146v1	899438	1885411	1883087	910807	0.161225924908174	0.337963408602977	0.337546827305004	0.163263839183845	0.675510235907981
GCF_001281485.1_ASM128148v1	534384	856952	856671	538249	0.191792857512016	0.307563985505998	0.307463133322997	0.193180023658989	0.615027118828995
GCF_001293045.1_ASM129304v1	1335526	2271241	2263114	1336286	0.185330981088837	0.31518017831116	0.314052394289502	0.1854364463105	0.629232572600663
GCF_001293165.1_ASM129316v1	459513	296045	295985	460906	0.30382049245958	0.195738831524237	0.19569916076509	0.304741515251093	0.391437992289327
GCF_001294575.1_ASM129457v1	1075094	1501067	1497712	1075915	0.208764710314289	0.291481319231005	0.290829836101991	0.208924134352715	0.582311155332996
GCF_001296965.1_ASM129696v1	702112	939223	940755	703337	0.213704946115071	0.285875473720767	0.286341775361315	0.214077804802846	0.572217249082083
GCF_001298465.1_ASM129846v1	576315	345778	346354	571594	0.313207694828539	0.187918638769462	0.188231675272453	0.310641991129545	0.376150314041915
GCF_001298525.1_ASM129852v1	846243	615701	618191	851445	0.288664474447226	0.210023605018454	0.210872976347226	0.290438944187094	0.42089658136568
GCF_001304795.1_ASM130479v1	569763	1060358	1058780	569598	0.174854434511105	0.325413019921135	0.324928747868267	0.174803797699493	0.650341767789402
GCF_001305575.2_ASM130557v2	1266729	866734	860359	1271474	0.296985015811329	0.20320606119716	0.201711440425237	0.298097482566274	0.404917501622396
GCF_001305595.1_ASM130559v1	1208684	2590407	2596070	1214297	0.158839696598628	0.340419383351613	0.341163588786481	0.159577331263278	0.681582972138094
GCF_001305615.1_ASM130561v1	743453	1330588	1327909	745476	0.179256483418872	0.320822601777584	0.320176658968719	0.179744255834824	0.640999260746304
GCF_001307195.1_ASM130719v1	998900	532450	533265	989654	0.32705043334428	0.174329765976736	0.174596605603501	0.324023195075483	0.348926371580237
GCF_001308265.1_ASM130826v1	693519	898754	842847	661585	0.223953847718785	0.290229130640471	0.272175425169656	0.213641596471088	0.562404555810127
GCF_001310255.1_ASM131025v1	566761	1171421	1171431	565914	0.163071960022178	0.337048453371244	0.337051330632736	0.162828255973842	0.67409978400398
GCF_001314305.1_ASM131430v1	654932	1417769	1416320	649276	0.158261236445813	0.342597208465221	0.342247064432543	0.156894490656422	0.684844272897765
GCF_001314325.1_ASM131432v1	1014514	1870833	1857640	1005636	0.176479480390347	0.325440196721893	0.323145212340416	0.174935110547343	0.648585409062309
GCF_001315015.1_ASM131501v1	1042244	2250784	2250154	1044345	0.158214759499278	0.34167359010445	0.341577954822804	0.158533695573468	0.683251544927254
GCF_001402875.1_ASM140287v1	597395	1257535	1272859	597052	0.160381342451933	0.337607699227967	0.341721700335665	0.160289257984435	0.679329399563632
GCF_001402915.1_ASM140291v1	858056	1697285	1613383	864270	0.170486195691868	0.337231675618926	0.320561280224057	0.171720848465148	0.657792955842983
GCF_001411495.1_ASM141149v1	1435428	2866583	2865829	1438105	0.166794930713594	0.333093344194043	0.333005730341061	0.167105994751303	0.666099074535103
GCF_001411805.1_ASM141180v1	1274759	2764469	2775322	1266501	0.15774668418749	0.342092755014168	0.343435773391357	0.156724787406985	0.685528528405525
GCF_001412535.1_ASM141253v1	675645	1008884	1012502	675961	0.200310288313758	0.29910654991177	0.300179188091759	0.200403973682713	0.599285738003529
GCF_001412575.1_ASM141257v1	688046	784629	787653	688467	0.233331242083631	0.266084621006208	0.267110124644134	0.233474012266027	0.533194745650342
GCF_001414055.1_ASM141405v1	675527	1302369	1301067	678325	0.17070453300341	0.329106448658778	0.328777435455797	0.171411582882014	0.657883884114575
GCF_001420915.1_ASM142091v1	1188394	1016232	1013632	1198342	0.269074401123036	0.230093737263959	0.229505049132817	0.271326812480188	0.459598786396776
GCF_001431725.1_ASM143172v1	987506	1390198	1394322	985460	0.207568871458581	0.292212735886138	0.293079580265712	0.207138812389569	0.58529231615185
GCF_001442535.1_ASM144253v1	962980	1940687	1910876	949713	0.167060588565116	0.33667606018886	0.331504360666841	0.164758990579183	0.668180420855701
GCF_001442755.1_ASM144275v1	862981	1737999	1740203	869675	0.165612073865763	0.333534131998991	0.333957094973611	0.166896699161635	0.667491226972602
GCF_001442785.1_ASM144278v1	1065478	2127635	2130390	1068386	0.166692193809999	0.332864822902901	0.33329583789706	0.16714714539004	0.666160660799961
GCF_001442805.1_ASM144280v1	1015846	2018892	2010809	1011071	0.167724958054148	0.333336525433831	0.332001952244636	0.166936564267385	0.665338477678467
GCF_001444365.1_ASM144436v1	1318989	853453	855684	1309819	0.304058488523944	0.196741314147598	0.197255612968814	0.301944584359645	0.393996927116411
GCF_001444405.1_ASM144440v1	1438402	980039	995796	1454756	0.295420839586337	0.201281661320934	0.204517854102481	0.298779644990247	0.405799515423415
GCF_001444425.1_ASM144442v1	768091	902876	903642	770510	0.229615448658179	0.269908484571102	0.27013747492989	0.230338591840828	0.540045959500992
GCF_001447155.2_ASM144715v2	950074	1259614	1276167	949709	0.214194632294788	0.283980571580074	0.287712453252845	0.214112342872293	0.571693024832919
GCF_001447335.1_ASM144733v1	847351	1350368	1355114	847201	0.192578284622346	0.306899446686094	0.307978074714877	0.192544193976683	0.614877521400971
GCF_001447885.1_ASM144788v1	45984	9300	9316	47431	0.410457819710616	0.0830127375458578	0.08315555515884	0.423373887584686	0.166168292704698
GCF_001449005.1_ASM144900v1	1691054	2819097	2832758	1689210	0.187226718337081	0.312119116233965	0.313631607378069	0.187022558050885	0.625750723612034
GCF_001455205.1_ASM145520v1	918247	733464	737960	918149	0.277598841533094	0.221736370177337	0.22309557351972	0.277569214769848	0.444831943697057
GCF_001455225.1_ASM145522v1	1287913	1602064	1608772	1286754	0.22261037631473	0.276910062962546	0.278069512711341	0.222410048011383	0.554979575673887
GCF_001455325.1_ASM145532v1	1230104	827745	836841	1236851	0.297734912953787	0.200347763703664	0.202549363542562	0.299367959799987	0.402897127246226
GCF_001456115.1_ASM145611v1	862896	1432241	1428076	860209	0.188264576118018	0.312482900330801	0.311574190637476	0.187678332913705	0.624057090968277
GCF_001457475.1_NCTC10807	1111453	2302306	2288078	1111345	0.163132732987318	0.337919345175279	0.335831040474187	0.163116881363216	0.673750385649466
GCF_001460635.1_htyphlonius_mit97-6810	585192	378312	368026	589302	0.304655482624196	0.196952154066571	0.191597182887415	0.306795180421817	0.388549336953987
GCF_001465295.1_ASM146529v1	1243283	823926	839277	1241107	0.299760125933282	0.198651603472183	0.202352786302803	0.299235484291733	0.401004389774985
GCF_001465545.3_ASM146554v3	1138528	1949327	1939895	1139620	0.184605107201287	0.316071031898524	0.314541692812333	0.184782168087856	0.630612724710857
GCF_001465595.2_ASM146559v2	1041976	1740246	1749209	1039829	0.187026992098735	0.312361297085399	0.313970089351421	0.186641621464444	0.62633138643682
GCF_001466725.1_ASM146672v1	1082721	1106948	1109757	1079409	0.247262342609393	0.25279509275869	0.253436587585511	0.246505977046406	0.506231680344201
GCF_001468205.2_ASM146820v2	1232355	806157	823636	1237819	0.300576809520662	0.19662524112999	0.200888446175298	0.30190950317405	0.397513687305288
GCF_001477625.1_ASM147762v1	952235	1631289	1634908	950729	0.184214614325226	0.315581000475706	0.316281114091823	0.183923271107245	0.631862114567528
GCF_001482385.1_ASM148238v1	1543294	1387815	1433318	1549353	0.260965744413894	0.234674776538863	0.242369178427334	0.261990300619908	0.477043954966198
GCF_001483865.1_ASM148386v1	950277	1887977	1894186	949282	0.167251583234801	0.332289576997959	0.33338237949692	0.167076460270319	0.66567195649488
GCF_001483945.1_ASM148394v1	1079394	1726927	1725534	1079406	0.192362108980495	0.307760947138264	0.307512696344013	0.192364247537229	0.615273643482276
GCF_001484065.1_ASM148406v1	1032313	1786749	1806336	1044303	0.182075386338715	0.315139898911777	0.31859457844426	0.184190136305248	0.633734477356037
GCF_001484935.1_ASM148493v1	1203569	838515	838668	1200577	0.294896343813498	0.205451459561334	0.205488947350238	0.29416324927493	0.410940406911572
GCF_001499615.1_Acetobacter_senegalensis_108B	884952	1100884	1108011	876062	0.222914933314592	0.27730711207738	0.279102367333861	0.220675587274167	0.556409479411241
GCF_001506165.1_ASM150616v1	993446	1163993	1159798	996027	0.230323485879835	0.269863611408901	0.268891030087655	0.230921872623609	0.538754641496556
GCF_001511755.1_Shine	1298674	1884630	1890678	1300455	0.203731560920596	0.295654345630838	0.296603135304341	0.204010958144225	0.592257480935179
GCF_001511835.1_XM-1	852888	1633990	1644418	861181	0.170834637796028	0.327290441197826	0.329379183920126	0.17249573708602	0.656669625117952
GCF_001513745.1_ASM151374v1	1198892	2445110	2448126	1195681	0.164506506688087	0.335506871818402	0.335920713619141	0.164065907874369	0.671427585437544
GCF_001514355.1_ASM151435v1	1000453	2113252	2112851	999659	0.160683978950293	0.339411986254892	0.339347581154843	0.160556453639972	0.678759567409735
GCF_001517405.1_EM595	1001617	1238180	1239086	1002366	0.223512909012644	0.276302432647684	0.276504608425017	0.223680049914655	0.552807041072701
GCF_001518815.1_ASM151881v1	845443	1576403	1571403	841107	0.174882238709768	0.326083350088409	0.325049086165768	0.173985325036054	0.651132436254177
GCF_001518835.1_ASM151883v1	1059832	1336502	1343125	1064458	0.220618299608424	0.278210884992393	0.279589551609655	0.221581263789528	0.557800436602048
GCF_001521715.1_ASM152171v1	1072062	1333262	1332546	1068349	0.223057251448592	0.27740350574953	0.277254532096852	0.222284710705026	0.554658037846382
GCF_001522585.2_ASM152258v2	1159753	2379095	2383923	1157172	0.163808239699105	0.336033072582646	0.336714998976687	0.163443688741562	0.672748071559333
GCF_001522635.2_ASM152263v2	1237194	2433443	2456795	1230098	0.168153442799418	0.330741838633346	0.333915729871302	0.167188988695935	0.664657568504648
GCF_001523745.2_ASM152374v2	1114318	2185230	2181534	1109832	0.169068812003919	0.33155189098204	0.330991118985925	0.168388178028116	0.662543009967965
GCF_001523915.2_ASM152391v2	1200657	2364642	2365283	1198944	0.168406286757352	0.331668893556178	0.3317588013565	0.16816601832997	0.663427694912677
GCF_001524445.2_ASM152444v2	1223651	2487034	2493501	1223369	0.164744791522917	0.33483885343158	0.335709530255919	0.164706824789584	0.670548383687499
GCF_001524625.2_ASM152462v2	1162552	2384690	2382502	1151429	0.16417505969703	0.336764826957342	0.336455838601881	0.162604274743747	0.673220665559223
GCF_001524645.2_ASM152464v2	1216168	2409258	2410959	1213117	0.167758833641263	0.332334276202696	0.332568913009473	0.167337977146568	0.664903189212169
GCF_001532025.2_ASM153202v2	1127593	2331059	2335487	1119659	0.163093136362966	0.337160414579657	0.337800872978933	0.161945576078445	0.674961287558589
GCF_001534665.1_ASM153466v1	314877	104103	104000	313744	0.376321224202963	0.124417370602493	0.12429427146825	0.374967133726294	0.248711642070743
GCF_001534745.1_ASM153474v1	838535	1510835	1523153	841836	0.177868295562557	0.32047516958297	0.323088038055651	0.178568496798823	0.643563207638621
GCF_001542815.1_ASM154281v1	885720	1919811	1910784	882891	0.158186714330568	0.342872007209594	0.341259814337961	0.157681464121877	0.684131821547555
GCF_001543265.1_ASM154326v1	1055364	1496442	1494902	1055101	0.206860742924716	0.293315959103918	0.293014105388892	0.206809192582474	0.58633006449281
GCF_001545155.1_ASM154515v1	741234	1247744	1247824	736758	0.186541539576601	0.314011616786962	0.314031749866618	0.185415093769818	0.62804336665358
GCF_001547755.1_ASM154775v1	452411	280106	289199	447718	0.307881129741111	0.190621695156094	0.1968097920696	0.304687383033195	0.387431487225694
GCF_001547895.1_ASM154789v1	1261053	2193206	2178154	1253051	0.183147134310774	0.318526972183719	0.316340917620076	0.181984975885431	0.634867889803795
GCF_001547915.1_ASM154791v1	1256930	2168571	2157958	1249658	0.183946799096225	0.317361900871886	0.315808729749542	0.182882570282347	0.633170630621428
GCF_001547935.1_ASM154793v1	1464059	1144673	1147632	1465562	0.280367626810491	0.219205136189214	0.219771785352761	0.280655451647534	0.438976921541975
GCF_001547995.1_ASM154799v1	644888	959748	953079	640550	0.201636824966036	0.300083951767599	0.297998758701984	0.200280464564381	0.598082710469583
GCF_001548015.1_ASM154801v1	1103036	2675962	2673382	1105580	0.145943614414472	0.354058767180562	0.353717405225749	0.146280213179218	0.707776172406311
GCF_001548035.1_ASM154803v1	817108	488132	490953	810370	0.313481009283106	0.187270363309845	0.188352631415393	0.310895995991656	0.375622994725238
GCF_001548055.1_ASM154805v1	755456	593382	590568	758917	0.279972412494724	0.219907698225898	0.218864828265556	0.281255061013822	0.438772526491454
GCF_001551895.1_ASM155189v1	1122704	1628860	1615825	1114206	0.204813380047231	0.297150738060729	0.294772780550187	0.203263101341854	0.591923518610915
GCF_001553605.1_ASM155360v1	722095	1123324	1129558	724333	0.195197212453133	0.303657709140353	0.305342888268353	0.195802190138161	0.609000597408706
GCF_001553625.1_ASM155362v1	570967	822673	817447	572287	0.205134847131575	0.29556681926324	0.293689241905687	0.205609091699499	0.589256061168927
GCF_001553955.1_ASM155395v1	746799	576545	576919	748874	0.281902747951503	0.217635026048105	0.217776204099675	0.282686021900717	0.43541123014778
GCF_001557535.1_ASM155753v1	1526107	2189188	2193561	1523063	0.205344945228816	0.294565643140083	0.295154051060029	0.204935360571072	0.589719694200112
GCF_001558255.2_ASM155825v2	1004197	993000	986634	1014608	0.2511472602183	0.248346917384509	0.246754796059162	0.253751026338028	0.495101713443671
GCF_001558415.2_ASM155841v2	1210435	1204582	1205699	1207017	0.250725340444469	0.249512970166329	0.24974434170241	0.250017347686792	0.499257311868738
GCF_001559015.1_ASM155901v1	790410	1548392	1549001	792050	0.16889633071808	0.330863383956718	0.330993516249335	0.169246769075866	0.661856900206053
GCF_001559075.2_ASM155907v2	1134906	1320528	1314936	1134349	0.231390626048098	0.269236219241102	0.268096092762909	0.231277061947891	0.537332312004011
GCF_001559235.2_ASM155923v2	1134449	1227937	1227027	1138085	0.239968160748032	0.259743526068123	0.259551035241051	0.240737277942793	0.519294561309175
GCF_001559255.2_ASM155925v2	1166510	1088683	1087087	1171434	0.258436843805345	0.241194501911286	0.240840912826998	0.259527741456371	0.482035414738284
GCF_001562115.1_ASM156211v1	1382895	1084900	1049320	1387077	0.281982230712011	0.221218908231978	0.213963890483896	0.282834970572115	0.435182798715874
GCF_001562125.1_ASM156212v1	1323656	1041907	1004599	1326129	0.281851358870223	0.221857418971695	0.213913277520494	0.282377944637587	0.435770696492189
GCF_001562195.1_ASM156219v1	1311330	1031169	996316	1310331	0.282058253279204	0.221797508617712	0.214300862997204	0.28184337510588	0.436098371614916
GCF_001562215.1_ASM156221v1	838014	1499061	1399961	804558	0.184519796353439	0.330073758244352	0.308253225629592	0.177153219772617	0.638326983873944
GCF_001562255.1_ASM156225v1	963579	1819978	1770401	956397	0.174866955032843	0.330283257612259	0.321286196624355	0.173563590730543	0.651569454236614
GCF_001563225.1_ASM156322v1	723863	1256541	1261771	724398	0.182490779824297	0.316782522343595	0.318101040873318	0.18262565695879	0.634883563216913
GCF_001563265.1_ASM156326v1	1150342	1966299	1962108	1150130	0.184678816204328	0.315674618177685	0.315001784430232	0.184644781187755	0.630676402607917
GCF_001563285.1_ASM156328v1	871340	1441763	1438549	867723	0.188627249357326	0.312112136382086	0.311416371262346	0.187844242998241	0.623528507644432
GCF_001572725.1_ASM157272v1	999068	1455199	1459248	1009319	0.202945701601963	0.295601882980413	0.296424376690337	0.205028038727286	0.592026259670751
GCF_001577265.1_ASM157726v1	732838	1423750	1423765	735799	0.169789664497451	0.329865583973873	0.329869059291702	0.170475692236974	0.659734643265575
GCF_001577465.1_ASM157746v1	1378571	2060710	2067129	1374863	0.20033662376133	0.299466392337581	0.300399213924517	0.199797769976573	0.599865606262097
GCF_001578105.1_ASM157810v1	947339	1567769	1569003	951897	0.188113084808444	0.311311856533985	0.311556891887384	0.189018166770188	0.622868748421369
GCF_001579845.1_ASM157984v1	1494756	2602760	2602526	1493847	0.182423266900491	0.317646480200061	0.317617922332118	0.182312330567329	0.63526440253218
GCF_001579905.1_ASM157990v1	1236848	1771638	1797239	1245576	0.204393732851828	0.292769769674323	0.297000430155433	0.205836067318416	0.589770199829756
GCF_001579945.1_ASM157994v1	664502	1066004	1071959	664781	0.191651241359857	0.307449774258879	0.309167275699503	0.191731708681761	0.616617049958382
GCF_001582075.1_ASM158207v1	1188068	1365571	1389851	1195211	0.231200063985042	0.265742451253731	0.270467380764127	0.2325901039971	0.536209832017858
GCF_001584145.1_ASM158414v1	1149766	1649946	1653311	1146706	0.205325293420449	0.294647473118788	0.295248395056261	0.204778838404501	0.589895868175049
GCF_001584185.1_ASM158418v1	1181550	1683497	1682193	1182785	0.206203288816366	0.293802732099773	0.293575158921645	0.206418820162216	0.587377891021418
GCF_001586165.1_ASM158616v1	1275072	1220516	1239699	1276509	0.254414186052266	0.243528667168416	0.24735623716528	0.254700909614039	0.490884904333696
GCF_001586255.1_ASM158625v1	1037966	1068233	1064071	1034089	0.246878537251457	0.254077494333857	0.253087569353616	0.24595639906107	0.507165063687473
GCF_001586275.1_ASM158627v1	725557	946842	947308	719814	0.217263793220645	0.283526290147599	0.283665831117696	0.21554408551406	0.567192121265295
GCF_001593285.1_ASM159328v1	978752	701350	706663	979852	0.290722704721089	0.208324855485492	0.209902997578875	0.291049442214544	0.418227853064367
GCF_001593305.1_ASM159330v1	1022262	734483	738895	1023504	0.290485981818306	0.20871069782879	0.209964411800142	0.290838908552762	0.418675109628933
GCF_001594265.1_ASM159426v1	664143	526980	520280	656505	0.28047669081738	0.222550876132012	0.219721374310151	0.277251058740458	0.442272250442162
GCF_001596115.1_ASM159611v1	1121688	1159661	1157554	1119384	0.246076651163036	0.2544071928775	0.253944957831747	0.245571198127718	0.508352150709247
GCF_001597285.1_ASM159728v1	760925	1441852	1444246	759282	0.172690043017903	0.327224738187665	0.32776805055483	0.172317168239602	0.654992788742495
GCF_001602095.1_ASM160209v1	548601	368161	361734	551440	0.299792451757876	0.201187910396866	0.197675765709839	0.301343872135419	0.398863676106705
GCF_001605015.1_ASM160501v1	1266194	2158831	2191653	1274048	0.183753351969009	0.313295144807673	0.318058358437123	0.184893144786195	0.631353503244796
GCF_001605965.1_ASM160596v1	1269900	1873177	1881759	1276925	0.201515100302915	0.297246595039069	0.298608436594152	0.202629868063863	0.595855031633221
GCF_001606025.1_ASM160602v1	956584	718427	717088	957345	0.28559486290859	0.214491420068525	0.214091652226459	0.285822064796426	0.428583072294984
GCF_001610975.1_ASM161097v1	706522	1287978	1283911	705002	0.177365992429105	0.323335290616363	0.322314306851938	0.176984410102593	0.645649597468302
GCF_001611275.1_ASM161127v1	740912	1219374	1222938	741428	0.188784126592625	0.310696082098489	0.311604188091071	0.188915603217814	0.622300270189561
GCF_001611975.1_ASM161197v1	558273	686730	681445	541177	0.226238994985056	0.278295932323591	0.276154196849197	0.219310875842156	0.554450129172788
GCF_001612555.1_ASM161255v1	1107871	736441	734892	1112083	0.300131363397102	0.199507922304605	0.199088285467914	0.301272428830378	0.398596207772519
GCF_001617625.1_ASM161762v1	855985	1112584	1115310	854517	0.217343558138897	0.282496732172184	0.283188892127658	0.216970817561261	0.565685624299842
GCF_001620265.1_ASM162026v1	837300	1662995	1655416	831900	0.167875963061273	0.333425160863588	0.331905595684988	0.166793280390151	0.665330756548576
GCF_001623605.1_ASM162360v1	1027261	1250857	1234363	1021555	0.2265665733576	0.275881576590923	0.272243758099847	0.22530809195163	0.54812533469077
GCF_001628715.1_ASM162871v1	740105	815921	810694	739677	0.238251904054762	0.262658314439526	0.26097565765097	0.238114123854742	0.523633972090496
GCF_001628815.1_ASM162881v1	704451	1126324	1127323	707916	0.192157203982309	0.307233960372219	0.307506463423217	0.193102372222256	0.614740423795436
GCF_001632775.1_ASM163277v1	659180	1563140	1564911	659388	0.148242968421626	0.351534502956066	0.351932783087555	0.148289745534753	0.703467286043621
GCF_001632845.1_ASM163284v1	662435	1119853	1115053	652739	0.186597203443303	0.315444440688661	0.314092358482062	0.183865997385974	0.629536799170723
GCF_001633165.1_ASM163316v1	719840	1451721	1456061	720307	0.165559281211814	0.333887926872771	0.334886103245936	0.165666688669479	0.668774030118707
GCF_001634365.1_ASM163436v1	1675982	2613082	2605429	1680397	0.195452303178233	0.304736503908505	0.303844014325548	0.195967178587714	0.608580518234053
GCF_001636015.1_ASM163601v1	630305	518947	524764	632079	0.273321350594837	0.225032793531923	0.22755523948493	0.27409061638831	0.452588033016853
GCF_001636925.1_ASM163692v1	552160	1078009	1083852	549754	0.169178328775727	0.330295133702538	0.332085391915803	0.168441145605932	0.662380525618341
GCF_001638925.1_ASM163892v1	600072	1226310	1234673	599508	0.163928881977991	0.335005844729349	0.337290465974769	0.163774807317891	0.672296310704118
GCF_001641285.1_ASM164128v1	674491	1436828	1436812	679041	0.159560812760872	0.339902894890485	0.339899109854058	0.160637182494585	0.679802004744543
GCF_001642805.2_ASM164280v2	1037806	1526056	1524394	1029388	0.202789799368616	0.298195028806224	0.297870269991426	0.201144901833734	0.59606529879765
GCF_001643955.1_ASM164395v1	578560	297128	298392	579305	0.329967462935978	0.169459645200569	0.170180536505103	0.33039235535835	0.339640181705672
GCF_001644685.1_ASM164468v1	1124546	1446422	1435679	1120760	0.219320603962198	0.28209619404116	0.280000982952982	0.218582219043661	0.562097176994142
GCF_001644705.1_ASM164470v1	1077308	1389999	1377156	1075370	0.218972473252649	0.282529711882497	0.279919257421949	0.218578557442905	0.562448969304446
GCF_001647675.1_ASM164767v1	915377	607765	613609	911526	0.300293247628086	0.199379846385351	0.201296994990941	0.299029910995621	0.400676841376292
GCF_001647715.1_ASM164771v1	1325977	1971671	1972366	1337026	0.200691535089844	0.298419715939362	0.298524906766116	0.202363842204679	0.596944622705478
GCF_001648175.1_ASM164817v1	782341	1412530	1409210	783347	0.178314265214153	0.321949442817067	0.321192735242607	0.178543556726173	0.643142178059674
GCF_001651805.1_ASM165180v1	1065710	1519375	1532853	1073670	0.205275513867765	0.292659807905373	0.29525592070896	0.206808757517902	0.587915728614333
GCF_001652485.1_ASM165248v1	1155268	1343815	1338466	1155256	0.23138656526742	0.269150307292193	0.268078965631544	0.231384161808843	0.537229272923737
GCF_001652505.2_ASM165250v2	1056547	1254104	1251094	1054377	0.228881948960621	0.27167912806464	0.271027065575823	0.228411857398916	0.542706193640463
GCF_001652565.1_ASM165256v1	1293387	2390217	2377138	1293511	0.175869255517862	0.32501152734343	0.323233100628983	0.175886116509726	0.648244627972413
GCF_001653795.1_ASM165379v1	963543	2084171	2073521	963680	0.158349459277574	0.342514398311234	0.340764168439493	0.158371973971699	0.683278566750727
GCF_001653955.1_ASM165395v1	528931	243124	241173	527540	0.343290488899043	0.157794035182454	0.156527783546906	0.342387692371596	0.314321818729361
GCF_001654435.1_ASM165443v1	1290514	2558810	2550720	1279715	0.16804095024336	0.33318884095191	0.332135422478752	0.166634786325977	0.665324263430662
GCF_001655295.1_ASM165529v1	1195668	1894633	1895488	1193036	0.193510578467589	0.306633219099101	0.306771594922983	0.193084607510328	0.613404814022083
GCF_001655595.1_ASM165559v1	1272927	1943567	1942294	1269076	0.198032659060615	0.302365918133924	0.302167874118059	0.197433548687402	0.604533792251983
GCF_001655615.1_ASM165561v1	1314659	1928177	1933891	1323618	0.20224449625366	0.296626871342983	0.297505901609838	0.203622730793519	0.59413277295282
GCF_001658005.1_ASM165800v1	809470	1320393	1317930	813903	0.189940812296325	0.309828059063809	0.309250120139963	0.190981008499902	0.619078179203772
GCF_001658025.1_ASM165802v1	1220613	1431778	1432816	1218135	0.230159209042147	0.269976554406636	0.2701722800453	0.229691956505916	0.540148834451936
GCF_001661075.1_ASM166107v1	1380353	2033105	2032529	1377551	0.20229285745899	0.297954668091538	0.29787025440468	0.201882220044792	0.595824922496218
GCF_001661675.2_ASM166167v2	728072	1322255	1328626	730235	0.177181477216423	0.321780118115793	0.323330546083557	0.177707858584226	0.64511066419935
GCF_001663135.1_ASM166313v1	1191824	1534026	1524966	1188757	0.219102492052225	0.282012209414232	0.280346637502613	0.21853866103093	0.562358846916844
GCF_001663155.1_ASM166315v1	576590	759822	761222	576344	0.215630046320501	0.28415417030357	0.284677734820556	0.215538048555373	0.568831905124126
GCF_001663175.1_ASM166317v1	538892	1010294	1006224	534953	0.174378220293215	0.326917582174004	0.325600584785671	0.173103612747111	0.652518166959674
GCF_001663815.1_ASM166381v1	573554	884395	882097	568918	0.197167788944793	0.304024044298933	0.303234072336406	0.195574094419869	0.607258116635338
GCF_001663855.1_ASM166385v1	1142086	1951791	1936834	1146263	0.184894092155803	0.315978503390171	0.313557091222984	0.185570313231042	0.629535594613155
GCF_001664085.1_ASM166408v1	1279814	2016180	1987760	1271806	0.195225732050351	0.307552672845646	0.303217421547511	0.194004173556492	0.610770094393156
GCF_001664145.1_ASM166414v1	1219392	1936173	1906361	1212581	0.194340686845994	0.308577709770664	0.303826420147431	0.19325518323591	0.612404129918096
GCF_001664305.1_ASM166430v1	1219395	1936167	1906366	1212583	0.194341041078739	0.308576556802594	0.303827023332974	0.193255378785693	0.612403580135568
GCF_001664325.1_ASM166432v1	1252689	1978147	1947745	1246673	0.194963343083402	0.307870630484024	0.303138988746593	0.194027037685981	0.611009619230617
GCF_001664345.1_ASM166434v1	1272303	2007370	1978703	1265961	0.195008780202494	0.307674174402702	0.303280317984801	0.194036727410003	0.610954492387502
GCF_001664405.1_ASM166440v1	1337782	2133213	2101058	1334352	0.19370164361922	0.30887458815404	0.304218765044911	0.193205003181829	0.613093353198951
GCF_001664465.1_ASM166446v1	1252404	1977994	1947515	1246501	0.194944472756581	0.307887069544397	0.30314282361006	0.194025634088961	0.611029893154457
GCF_001664485.1_ASM166448v1	1347071	2159549	2124260	1341713	0.193195128412056	0.309719640885392	0.304658539513205	0.192426691189347	0.614378180398598
GCF_001664525.1_ASM166452v1	1262728	1995458	1964364	1256455	0.194895358160705	0.30798834080233	0.303189147098976	0.193927153937989	0.611177487901306
GCF_001664545.1_ASM166454v1	1279347	2018192	1986301	1272508	0.195131039414015	0.307822586598515	0.302958445768895	0.194087928218575	0.610781032367409
GCF_001672455.2_ASM167245v2	1352955	2234778	2256661	1353727	0.187959468866945	0.310466856558816	0.313506955495747	0.188066719078493	0.623973812054563
GCF_001676705.1_ASM167670v1	963294	1981330	1974533	959599	0.163860177221167	0.337032188442589	0.335875991451253	0.163231642884991	0.672908179893841
GCF_001676725.1_ASM167672v1	1010998	1961346	1967182	1014792	0.169792409474939	0.329398933681406	0.330379062723892	0.170429594119763	0.659777996405298
GCF_001676765.1_ASM167676v1	1388591	2327886	2368102	1397160	0.185597359116644	0.311142369441115	0.316517590362348	0.186742681079893	0.627659959803463
GCF_001677275.1_ASM167727v1	1217643	1004913	1025000	1244624	0.271058372549631	0.223702745660236	0.228174293995343	0.27706458779479	0.451877039655579
GCF_001677435.1_ASM167743v1	857913	1171090	1176736	854152	0.21131429390592	0.288453557004363	0.289844234734381	0.210387914355336	0.578297791738744
GCF_001679665.1_ASM167966v1	723178	1153480	1142163	713897	0.19374032541435	0.30901879006129	0.305986951063541	0.191253933460819	0.615005741124832
GCF_001680085.1_ASM168008v1	1513178	1230133	1231797	1529576	0.274889167116587	0.223470230080419	0.223772518095498	0.277868084707496	0.447242748175917
GCF_001682385.1_ASM168238v1	717545	1513422	1506349	714435	0.161182644761578	0.339961062512256	0.338372249481159	0.160484043245006	0.678333311993416
GCF_001685465.1_ASM168546v1	1361025	1100603	1097252	1367196	0.276289890777162	0.223423877341722	0.22274361987107	0.277542612010046	0.446167497212792
GCF_001686985.1_ASM168698v1	1365203	2328757	2288365	1361627	0.185894869683244	0.317098613934296	0.311598577986348	0.185407938396112	0.628697191920644
GCF_001687105.1_ASM168710v1	970096	1790610	1797381	963974	0.175676436750699	0.324264798958215	0.32549097157746	0.174567792713626	0.649755770535675
GCF_001687545.1_ASM168754v1	452106	842279	842629	454665	0.174445214858785	0.324993565947017	0.325128613535858	0.17543260565834	0.650122179482876
GCF_001688905.2_ASM168890v2	816654	652277	637285	816896	0.279378279039599	0.223144717000238	0.218015936440342	0.279461067519821	0.44116065344058
GCF_001691455.1_ASM169145v1	1128811	1644839	1630088	1120629	0.204333093728205	0.297742528691523	0.295072358516369	0.202852019063904	0.592814887207892
GCF_001693335.1_ASM169333v1	472377	327123	323388	471902	0.296200126662445	0.205119796336822	0.202777795195606	0.295902281805128	0.407897591532427
GCF_001693385.1_ASM169338v1	1579783	2579522	2582706	1580762	0.189814500527649	0.309935402539514	0.310317967340933	0.189932129591904	0.620253369880447
GCF_001697225.1_ASM169722v1	523921	1099428	1099459	520729	0.161527677963902	0.338959598734345	0.33896915620201	0.160543567099743	0.677928754936355
GCF_001698185.1_ASM169818v1	762186	1516280	1516351	764074	0.167186712733426	0.33259843238191	0.332614006344964	0.1676008485397	0.665212438726875
GCF_001698205.1_ASM169820v1	517072	988985	989798	513640	0.171813543468256	0.328621579367967	0.32889172435907	0.170673152804706	0.657513303727037
GCF_001700965.1_ASM170096v1	818659	1448275	1450903	823892	0.180252718733328	0.318881861951693	0.319460496211905	0.181404923103074	0.638342358163598
GCF_001704115.1_ASM170411v1	1094334	778372	779428	1088964	0.292516795871159	0.208059772826053	0.208342042897566	0.291081388405222	0.416401815723619
GCF_001704155.1_ASM170415v1	693781	1401296	1405442	698133	0.165238986227008	0.333749022305254	0.334736482089966	0.166275509377772	0.66848550439522
GCF_001704295.1_ASM170429v1	941539	1832210	1825737	932984	0.17018420343897	0.331173960274525	0.330003958448939	0.168637877837566	0.661177918723463
GCF_001705565.1_ASM170556v1	809650	1332860	1333926	806262	0.189051387699997	0.311219703093704	0.31146861160885	0.188260297597449	0.622688314702554
GCF_001708405.1_ASM170840v1	705853	542680	540635	706972	0.282777808936999	0.217407677453989	0.216588412508914	0.283226101100099	0.433996089962903
GCF_001708425.1_ASM170842v1	1204860	1858597	1856278	1204442	0.196738271934335	0.303485186662632	0.303106523537775	0.196670017865258	0.606591710200407
GCF_001708505.1_ASM170850v1	1147858	1973805	1981499	1153535	0.183460698192673	0.315470766763997	0.316700489091928	0.184368045951402	0.632171255855925
GCF_001709315.1_ASM170931v1	1151251	1406217	1409818	1147955	0.225062905149533	0.27490728198339	0.275611256634829	0.224418556232248	0.55051853861822
GCF_001713355.1_ASM171335v1	686909	1279896	1280144	690241	0.17446681516513	0.325078545866468	0.325141534952593	0.175313104015808	0.650220080819061
GCF_001713375.1_ASM171337v1	808109	1531063	1531225	804287	0.172869224957238	0.327522245353911	0.327556900102766	0.172051629586085	0.655079145456677
GCF_001713395.1_ASM171339v1	1240713	2062065	2074217	1249588	0.18723269594601	0.311180739756825	0.313014565727163	0.188571998570002	0.624195305483988
GCF_001713415.1_ASM171341v1	810603	1381159	1367405	810579	0.185503459468811	0.316073062370216	0.312925511002241	0.185497967158732	0.628998573372457
GCF_001713435.1_ASM171343v1	791807	1408093	1406459	797140	0.179813144047495	0.319766849044362	0.319395780491832	0.181024226416311	0.639162629536194
GCF_001713455.1_ASM171345v1	911503	1925992	1875468	907157	0.162185682867981	0.342695885497107	0.333706041863875	0.161412389771037	0.676401927360982
GCF_001713475.1_ASM171347v1	951910	1490770	1543155	978812	0.191737700585762	0.300277139542852	0.310828745729555	0.197156414141831	0.611105885272407
GCF_001714725.1_ASM171472v1	793874	1494843	1492054	794088	0.173529719713766	0.326751709724824	0.326142073449695	0.173576497111714	0.65289378317452
GCF_001715385.1_ASM171538v1	701629	938606	940219	703031	0.213684240981762	0.28585664317029	0.286347889513733	0.214111226334215	0.572204532684023
GCF_001717955.1_ASM171795v1	917095	1744257	1741563	920026	0.172291032344713	0.327686705526137	0.327180594336852	0.172841667792298	0.654867299862989
GCF_001718315.1_ASM171831v1	1151664	2278976	2279418	1147775	0.167934098132748	0.332317220323096	0.33238167216962	0.167367009374536	0.664698892492716
GCF_001718335.1_ASM171833v1	1148258	2303200	2303076	1147836	0.166357062863915	0.333682488768351	0.333664523924391	0.166295924443343	0.667347012692742
GCF_001718415.1_ASM171841v1	1302235	2670904	2683903	1299747	0.163663382301579	0.335676112562492	0.337309811784628	0.1633506933513	0.67298592434712
GCF_001718535.1_ASM171853v1	1252555	2572820	2574752	1248817	0.163755284389584	0.336362771122393	0.336615355008482	0.163266589479541	0.672978126130875
GCF_001718555.1_ASM171855v1	1224163	2486472	2494438	1219167	0.164887315065246	0.334912664461278	0.335985636240208	0.164214384233268	0.670898300701486
GCF_001718575.1_ASM171857v1	1400545	2778139	2778301	1397854	0.167632793402721	0.332518556012869	0.332537945973585	0.167310704610825	0.665056501986454
GCF_001718795.1_ASM171879v1	1113125	2204040	2186286	1111027	0.168286144424398	0.333214503094575	0.330530391060338	0.16796896142069	0.663744894154913
GCF_001718875.1_ASM171887v1	1018908	1836714	1836821	1013245	0.178577587838662	0.321909294724843	0.321928047940932	0.177585069495563	0.643837342665775
GCF_001718915.1_ASM171891v1	1138799	2306173	2311248	1135494	0.165241767142397	0.334629817778277	0.335366209334862	0.164762205744464	0.669996027113139
GCF_001718955.1_ASM171895v1	1228652	2567885	2562707	1224563	0.162009924566909	0.338601048259799	0.337918277719884	0.161470749453408	0.676519325979683
GCF_001719105.1_ASM171910v1	998716	1279492	1276137	996841	0.219440822677869	0.281133752828384	0.280396582341394	0.219028842152353	0.561530335169778
GCF_001720465.1_ASM172046v1	526847	966150	961925	524335	0.176838386215087	0.324292264816362	0.322874125998529	0.175995222970022	0.647166390814891
GCF_001720485.1_ASM172048v1	785168	1303387	1304491	783354	0.1880011493152	0.312083852121444	0.312348194617374	0.187566803945982	0.624432046738818
GCF_001721185.1_ASM172118v1	1284727	983710	980350	1273912	0.284062016950498	0.217505078272952	0.216762159055909	0.281670745720642	0.43426723732886
GCF_001723605.1_ASM172360v1	893458	625721	626094	884566	0.294886295938497	0.206519554339356	0.206642663191014	0.291951486531133	0.41316221753037
GCF_001729265.1_ASM172926v1	795479	1170737	1167422	793129	0.202578609833484	0.298142721480546	0.297298515547268	0.201980153138702	0.595441237027814
GCF_001729725.1_ASM172972v1	1060994	1331348	1325464	1064674	0.221850169786387	0.278380254595942	0.27714993057995	0.222619645037721	0.555530185175892
GCF_001729765.1_ASM172976v1	1113034	1354500	1351024	1108920	0.225883098818503	0.27488707204781	0.274181640181854	0.225048188951833	0.549068712229664
GCF_001729785.1_ASM172978v1	1042885	1289672	1287379	1041913	0.223706301941569	0.276643881000865	0.276152016077741	0.223497800979826	0.552795897078606
GCF_001741865.1_ASM174186v1	1162259	2208727	2182725	1159837	0.173121425511518	0.32899548792978	0.325122424089319	0.172760662469383	0.654117912019099
GCF_001742165.1_ASM174216v1	1429708	2822597	2841867	1433775	0.167649728592356	0.330982005399424	0.333241634827233	0.168126631180986	0.664223640226657
GCF_001742185.1_ASM174218v1	1247379	1282434	1267085	1246330	0.247337419605062	0.254288324858602	0.251244837631771	0.247129417904564	0.505533162490373
GCF_001742225.1_ASM174222v1	1210634	2242932	2248698	1215864	0.174994449365493	0.324210826975159	0.325044289437836	0.175750434221512	0.649255116412995
GCF_001750105.1_ASM175010v1	797756	1136716	1137482	792372	0.206441174994035	0.294156341882129	0.29435456532394	0.205047917799896	0.588510907206069
GCF_001750165.1_ASM175016v1	1802869	1275587	1317277	1828250	0.289664833596107	0.204947057214006	0.211645340290936	0.293742768898951	0.416592397504942
GCF_001750725.1_ASM175072v1	1123100	1340503	1363678	1125485	0.226762176933051	0.270657446768129	0.275336650267749	0.22724372603107	0.545994097035879
GCF_001753185.1_ASM175318v1	1518931	1875556	1878343	1517569	0.223688033648685	0.276207038791093	0.276617471226654	0.223487456333567	0.552824510017747
GCF_001753225.1_ASM175322v1	1211638	2386357	2386900	1210821	0.168383243585489	0.331635795520557	0.331711257086856	0.168269703807099	0.663347052607413
GCF_001753245.1_ASM175324v1	713720	1066544	1070410	716267	0.200093020882599	0.299008029569314	0.3000918714383	0.200807078109787	0.599099901007614
GCF_001761345.1_ASM176134v1	691108	1399148	1413211	693288	0.16467675620807	0.333388058154455	0.3367389804742	0.165196205163275	0.670127038628655
GCF_001761385.1_ASM176138v1	959813	1515289	1515691	953339	0.194131750527696	0.306482310747367	0.30656361925612	0.192822319468817	0.613045930003487
GCF_001761405.1_ASM176140v1	815641	1084381	1084113	827515	0.213986331378799	0.284491230831792	0.284420920073984	0.217101517715425	0.568912150905776
GCF_001766235.1_ASM176623v1	700557	798392	796379	703889	0.233579964370701	0.266200144904487	0.265528969727766	0.234690920997047	0.531729114632252
GCF_001767295.1_ASM176729v1	1453386	886709	886647	1456572	0.310332811338296	0.189333664153204	0.189320425664391	0.311013098844109	0.378654089817595
GCF_001767355.1_ASM176735v1	1204620	1039334	1041391	1198670	0.26864762941248	0.231786468154099	0.232245208813976	0.267320693619446	0.464031676968074
GCF_001787335.1_ASM178733v1	750449	1011066	999855	744234	0.214071241360975	0.28841420765152	0.285216185285046	0.212298365702458	0.573630392936567
GCF_001806305.1_ASM180630v1	717205	1438654	1440344	721247	0.166117731531344	0.333218450705856	0.3336098854648	0.167053932298	0.666828336170656
GCF_001808185.1_ASM180818v1	654197	1242372	1237288	654957	0.17266537760893	0.327905249505518	0.326563404801608	0.172865968083944	0.654468654307126
GCF_001831495.1_ASM183149v1	1181785	749515	747111	1183259	0.306029515727652	0.194090898497282	0.193468369902141	0.306411215872925	0.387559268399423
GCF_001854065.1_ASM185406v1	884034	686504	691058	876524	0.281708156475852	0.218762826150689	0.220214013485781	0.279315003887678	0.43897683963647
GCF_001854125.1_ASM185412v1	907950	1153313	1150648	909094	0.220322469882953	0.279862072479893	0.279215385567356	0.220600072069799	0.559077458047248
GCF_001854245.1_ASM185424v1	966101	1263746	1268133	957419	0.216838267459323	0.283643732020409	0.284628380084477	0.21488962043579	0.568272112104887
GCF_001854285.1_ASM185428v1	1225167	2685697	2677480	1232477	0.156654525145122	0.34340346109443	0.342352804136548	0.1575892096239	0.685756265230978
GCF_001854305.1_ASM185430v1	1399211	2953579	2959415	1386021	0.160861651559755	0.339561078316429	0.340232019724482	0.159345250399334	0.679793098040911
GCF_001854325.1_ASM185432v1	1251330	2723507	2719437	1255175	0.157410909863061	0.342603242061179	0.342091256890886	0.157894591184873	0.684694498952066
GCF_001854385.1_ASM185438v1	927252	2295832	2305131	930930	0.143556461420203	0.355438993860643	0.356878658088648	0.144125886630506	0.712317651949291
GCF_001854405.1_ASM185440v1	760272	1053253	1056186	758380	0.209551524479403	0.290305011643865	0.291113425765782	0.209030038110951	0.581418437409646
GCF_001856665.1_ASM185666v1	630098	1284974	1244503	621254	0.166656042894296	0.339865674961761	0.329161408780984	0.164316873362958	0.669027083742745
GCF_001865575.1_ASM186557v1	1439076	2476902	2472007	1441557	0.183800789369289	0.316353370350399	0.315728174138411	0.184117666141902	0.632081544488809
GCF_001865675.1_ASM186567v1	1171928	2054575	2052022	1175015	0.181594597693669	0.318364029664339	0.317968432829114	0.182072939812878	0.636332462493453
GCF_001870665.2_ASM187066v2	803444	1146236	1154185	795554	0.206041977022731	0.29395045774768	0.295988966561429	0.204018598668161	0.589939424309109
GCF_001879645.1_ASM187964v1	618152	297973	296412	615393	0.338170498870307	0.163011165635446	0.162157194203279	0.336661141290968	0.325168359838725
GCF_001880225.1_ASM188022v1	637693	293227	287418	643271	0.342549375298465	0.157512667805108	0.154392248855694	0.345545708040732	0.311904916660803
GCF_001885235.1_ASM188523v1	657603	308355	314803	657875	0.33920911403688	0.159057708615748	0.16238375847761	0.339349418869762	0.321441467093358
GCF_001886475.1_ASM188647v1	1158620	924715	897159	1163330	0.279601643313036	0.223154989208036	0.216505092880393	0.280738274598535	0.439660082088428
GCF_001886615.1_ASM188661v1	570705	1201923	1203788	567475	0.161039095164044	0.33915348976591	0.33967974748659	0.160127667583456	0.6788332372525
GCF_001886655.1_ASM188665v1	1066009	2150318	2150940	1063117	0.16577688050978	0.334399625278988	0.334496353561467	0.165327140649765	0.668895978840455
GCF_001886695.1_ASM188669v1	508926	854037	854859	507129	0.186765193208979	0.313413709090549	0.313715365890983	0.186105731809489	0.627129074981532
GCF_001886735.1_ASM188673v1	831312	1509862	1516574	833262	0.17721386225994	0.321862882406987	0.323293704340856	0.177629550992217	0.645156586747843
GCF_001887265.1_ASM188726v1	654500	1394022	1386054	660598	0.159822268846208	0.340406048680715	0.338460343809567	0.16131133866351	0.678866392490282
GCF_001887595.1_ASM188759v1	842045	1541331	1542978	839132	0.176696563582392	0.3234362665214	0.323781876601883	0.176085293294325	0.647218143123283
GCF_001887675.1_ASM188767v1	1307580	1533482	1535368	1311251	0.229896859546096	0.269614628527866	0.269946222370769	0.230542289555269	0.539560850898635
GCF_001887775.1_ASM188777v1	745268	858378	860662	754161	0.23155978820986	0.26670382719237	0.267413481378879	0.234322903218891	0.534117308571249
GCF_001888165.1_ASM188816v1	684034	921117	919859	681039	0.213357313004262	0.287305964444087	0.286913581171093	0.212423141380559	0.574219545615179
GCF_001888185.1_ASM188818v1	870177	1226543	1238236	872265	0.206829401165282	0.291532819407395	0.294312088668506	0.207325690758817	0.585844908075901
GCF_001888805.2_ASM188880v2	973235	1243740	1237580	975042	0.219711860920982	0.280779493032888	0.279388847337579	0.220119798708551	0.560168340370467
GCF_001889025.1_ASM188902v1	680779	582036	586195	684031	0.26875956607098	0.229777567753542	0.231419467746475	0.270043398429003	0.461197035500018
GCF_001889105.1_ASM188910v1	1272456	2106599	2097425	1275028	0.188469894429511	0.312019033377432	0.310660225833991	0.188850846359065	0.622679259211424
GCF_001889605.1_ASM188960v1	929171	1735321	1728627	931442	0.174506593125706	0.32590874627974	0.324651553433231	0.174933107161323	0.650560299712972
GCF_001890385.1_ASM189038v1	696472	1204706	1190125	696673	0.183863889317145	0.318034221969727	0.314184936757783	0.183916951955345	0.63221915872751
GCF_001895265.1_ASM189526v1	764803	356763	350220	765593	0.341829882196981	0.159455773921182	0.156531369964588	0.342182973917249	0.31598714388577
GCF_001895965.1_ASM189596v1	921050	1474966	1470426	917062	0.192547136994137	0.308344259772752	0.307395164716074	0.191713438517037	0.615739424488827
GCF_001908725.1_ASM190872v1	962820	1711213	1715676	960196	0.179969550861184	0.319858576928002	0.320692797348738	0.179479074862077	0.640551374276739
GCF_001908775.1_ASM190877v1	1033868	1783358	1779764	1028459	0.183784085501442	0.31701611729126	0.316377234954934	0.182822562252364	0.633393352246194
GCF_001908795.1_ASM190879v1	975595	1773973	1770151	980465	0.177374975091742	0.322529755368184	0.321834869524365	0.178260400015709	0.644364624892549
GCF_001908835.1_ASM190883v1	692652	887979	875281	691299	0.220084385826054	0.28214790810022	0.278113224693228	0.219654481380498	0.560261132793448
GCF_001908855.1_ASM190885v1	948778	1726045	1727032	944562	0.177460531043501	0.322841446897988	0.323026056515981	0.176671965542531	0.645867503413969
GCF_001913135.1_ASM191313v1	950186	1745748	1744158	946078	0.176412181568721	0.324116765716641	0.323821565230953	0.175649487483685	0.647938330947594
GCF_001922305.1_ASM192230v1	601652	1229132	1284309	620413	0.161063052769826	0.329040296013445	0.3438112534152	0.166085397801529	0.672851549428645
GCF_001922345.1_ASM192234v1	1368950	2374281	2375316	1384360	0.18245594674171	0.316448144699115	0.316586091231039	0.184509817328137	0.633034235930154
GCF_001922385.1_ASM192238v1	821922	1596832	1581492	818992	0.170550199014865	0.331345328867344	0.328162253036683	0.169942219081108	0.659507581904027
GCF_001931675.1_ASM193167v1	819837	1407084	1414020	823244	0.183647631090557	0.315193926774988	0.316747625826439	0.184410816308016	0.631941552601427
GCF_001932555.1_ASM193255v1	1069296	704647	700145	1064750	0.302160200608222	0.199118185121783	0.197846016121676	0.300875598148319	0.396964201243459
GCF_001936175.1_ASM193617v1	960275	2194777	2199407	962165	0.152023454300905	0.34746044722624	0.348193433707626	0.152322664765229	0.695653880933866
GCF_001940525.2_ASM194052v2	769105	1353986	1350021	765143	0.18146737277488	0.319467799837433	0.318532273305877	0.18053255408181	0.63800007314331
GCF_001941805.1_ASM194180v1	1034543	649881	655385	1038498	0.306231198052752	0.192368840368859	0.193998058790986	0.307401902787402	0.386366899159845
GCF_001941825.1_ASM194182v1	1298576	2461621	2463086	1299734	0.172613726647168	0.32721194169839	0.327406677400835	0.172767654253606	0.654618619099226
GCF_001941865.1_ASM194186v1	998395	1671030	1668694	1002174	0.186955097782088	0.312909797271423	0.312472368089167	0.187662736857322	0.62538216536059
GCF_001941945.1_ASM194194v1	809117	1899612	1894997	808737	0.149491460726845	0.350969974298208	0.350117312580243	0.149421252394705	0.701087286878451
GCF_001952935.1_ASM195293v1	1274366	1830382	1827348	1276609	0.20525471897924	0.294808981905244	0.294320313173198	0.205615985942318	0.589129295078442
GCF_001953055.1_ASM195305v1	697707	1006125	961108	692637	0.207800744405862	0.299658056985737	0.28625047169432	0.206290726914081	0.585908528680057
GCF_001953075.1_ASM195307v1	1067798	1439080	1430299	1066398	0.213407013985001	0.287610358593606	0.285855413379434	0.21312721404196	0.573465771973039
GCF_001953195.1_ASM195319v1	1042763	777165	780275	1036146	0.286760979212941	0.213721235227972	0.214576488670367	0.28494129688872	0.428297723898339
GCF_001953215.1_ASM195321v1	789755	1613647	1612898	790548	0.164297893338837	0.335697529857403	0.33554171049303	0.16446286631073	0.671239240350433
GCF_001955695.1_ASM195569v1	995958	1944416	1954525	1000742	0.168931249375598	0.329805698820535	0.331520355462621	0.169742696341246	0.661326054283156
GCF_001955715.1_ASM195571v1	835318	1300242	1298976	830319	0.195860820590618	0.304873670968884	0.304576826175802	0.194688682264696	0.609450497144686
GCF_001955735.1_ASM195573v1	834014	1192209	1196804	832409	0.205653350219311	0.293978008776368	0.295111055876606	0.205257585127715	0.589089064652974
GCF_001956695.1_ASM195669v1	1028146	401039	393280	1043964	0.358685318910742	0.139908925007387	0.137202072683468	0.364203683398403	0.277110997690855
GCF_001969365.1_ASM196936v1	820154	1335980	1337898	821425	0.190050323754819	0.309580190464185	0.310024639337155	0.190344846443841	0.61960482980134
GCF_001969385.1_ASM196938v1	902903	1809623	1804129	907609	0.166456315548063	0.333616321034522	0.332603464728118	0.167323898689297	0.66621978576264
GCF_001971565.1_ASM197156v1	936712	697490	693768	940083	0.286626930468998	0.213426771230454	0.212287866812442	0.287658431488106	0.425714638042896
GCF_001971605.1_ASM197160v1	668486	1301449	1299798	668473	0.169743786891798	0.330467476815586	0.330048250396246	0.16974048589637	0.660515727211832
GCF_001971625.1_ASM197162v1	736442	975395	985293	737619	0.214409262510885	0.283978538169747	0.286860262569405	0.214751936749963	0.570838800739151
GCF_001971665.1_ASM197166v1	895059	1923782	1933424	902048	0.158296684318678	0.340232668407285	0.34193791535771	0.159532731916327	0.682170583764995
GCF_001971685.1_ASM197168v1	716482	1349661	1347601	715779	0.173502363348019	0.32683217892236	0.326333331961101	0.173332125768521	0.65316551088346
GCF_001971805.1_ASM197180v1	768927	1022110	1028883	773058	0.214008268350098	0.284474327424215	0.286359393238701	0.215158010986986	0.570833720662915
GCF_001975225.1_ASM197522v1	1062890	1373324	1357469	1063641	0.218822133339263	0.28273263220654	0.27946848923399	0.218976745220208	0.56220112144053
GCF_001975705.1_ASM197570v1	900829	1729308	1724356	904579	0.17129048623027	0.328823792486583	0.327882181495138	0.172003539788008	0.656705973981721
GCF_001983995.1_ASM198399v1	870027	1183575	1189786	872969	0.211358490043502	0.287529725920274	0.289038584359909	0.212073199676316	0.576568310280182
GCF_001984035.1_ASM198403v1	717665	1426708	1421880	718773	0.167482064286191	0.332952005425405	0.331825291141757	0.167740639146647	0.664777296567162
GCF_001989515.1_ASM198951v1	1273721	1689489	1691696	1272121	0.214900488896035	0.28504830499338	0.285420667056182	0.214630539054403	0.570468972049562
GCF_001999225.1_ASM199922v1	1401791	890245	904256	1398405	0.305088888342365	0.193754887427833	0.196804272403599	0.304351951826203	0.390559159831432
GCF_001999245.1_ASM199924v1	1360432	1944885	1972286	1373391	0.204545666407157	0.292420200649707	0.296540035970563	0.206494096972573	0.588960236620271
GCF_001999945.1_ASM199994v1	948828	1178795	1180546	947456	0.22295855485387	0.276996915846674	0.277408371273315	0.222636158026142	0.554405287119988
GCF_001999985.1_ASM199998v1	846978	457969	453296	862156	0.323224821868731	0.174770712399142	0.172987396194244	0.329017069537883	0.347758108593386
GCF_002002865.1_ASM200286v1	563279	1220412	1216662	564166	0.158023845573554	0.342377751388055	0.341325716036301	0.158272687002089	0.683703467424357
GCF_002002885.1_ASM200288v1	1166145	1981305	1979508	1161506	0.185441945759728	0.315069784926812	0.31478402357078	0.184704245742681	0.629853808497592
GCF_002002905.1_ASM200290v1	765323	1222605	1217262	757050	0.193154124939428	0.308564095057341	0.307215615409465	0.191066164593765	0.615779710466807
GCF_002002925.1_ASM200292v1	703476	1372291	1378780	700967	0.169287361322811	0.330233756883023	0.331795296562591	0.168683585231574	0.662029053445615
GCF_002005205.2_ASM200520v2	1029136	1518909	1535847	1030492	0.201223842402135	0.296987672415681	0.300299508210568	0.201488976971616	0.597287180626249
GCF_002005305.1_ASM200530v1	1809854	1474700	1340118	1728734	0.284863583407073	0.232111720862794	0.210929067023263	0.27209562870687	0.443040787886057
GCF_002005365.1_ASM200536v1	696215	649067	652495	690719	0.25896077211943	0.241423829531455	0.242698891871143	0.256916506477971	0.484122721402598
GCF_002005445.1_ASM200544v1	802220	1056653	1060259	805905	0.215358934689776	0.283662417312902	0.284630461388706	0.216348186608616	0.568292878701607
GCF_002005465.1_ASM200546v1	658381	1052338	1043625	653516	0.193194849553679	0.30879730974864	0.306240573262986	0.191767267434695	0.615037883011626
GCF_002005485.1_ASM200548v1	678767	989630	1014584	686316	0.20145656497483	0.293720025275302	0.301126318042013	0.203697091707855	0.594846343317315
GCF_002006565.1_ASM200656v1	798982	1078327	1079436	799931	0.212683233794983	0.287042853842067	0.287338061626821	0.21293585073613	0.574380915468888
GCF_002007565.1_ASM200756v1	786580	663836	663321	793475	0.270561623988894	0.22834110481107	0.228163959147114	0.272933312052922	0.456505063958184
GCF_002007585.1_ASM200758v1	1274534	2566495	2556607	1267258	0.166282012510545	0.334837637676398	0.333547600266879	0.165332749546178	0.668385237943278
GCF_002007605.1_ASM200760v1	1187494	1157445	1165275	1195090	0.25237349170213	0.245987294338474	0.247651373853847	0.253987840105549	0.493638668192321
GCF_002007785.1_ASM200778v1	1292773	1996969	1992980	1298573	0.196431401418718	0.303431011677793	0.302824899962697	0.197312686940792	0.60625591164049
GCF_002009255.1_ASM200925v1	1135756	1263213	1268640	1136077	0.236434271515665	0.262967437921629	0.264097195362062	0.236501095200644	0.527064633283691
GCF_002009295.1_ASM200929v1	722479	1152786	1159372	725664	0.192133289329764	0.306567479571449	0.308318935106525	0.192980295992262	0.614886414677974
GCF_002009425.1_ASM200942v1	954158	1436998	1441232	958063	0.199179158705516	0.299971338815489	0.300855180441257	0.199994322037737	0.600826519256746
GCF_002011925.2_ASM201192v2	1420881	2694545	2705727	1425782	0.172292009091863	0.326732901374874	0.328088799050799	0.172886290482464	0.654821700425673
GCF_002021755.1_ASM202175v1	1600399	1342310	1348492	1599004	0.271705144388014	0.227888503031728	0.228938042054563	0.271468310525695	0.456826545086292
GCF_002021925.1_ASM202192v1	625398	269385	272862	615020	0.350821943550807	0.151113641654489	0.153064092243916	0.345000322550788	0.304177733898405
GCF_002022485.1_ASM202248v1	494088	276443	275546	495899	0.320425220626002	0.179278406408401	0.178696685292119	0.321599687673479	0.357975091700519
GCF_002022505.1_ASM202250v1	550030	328724	333560	550682	0.311985960263098	0.186457598315595	0.189200656155771	0.312355785265537	0.375658254471366
GCF_002022585.1_ASM202258v1	514761	292660	290190	518089	0.318599368694683	0.181135111716284	0.179606362567308	0.320659157021724	0.360741474283592
GCF_002022605.1_ASM202260v1	479666	264779	263128	486445	0.321057711486742	0.177226111064258	0.176121037363673	0.325595140085327	0.353347148427931
GCF_002022665.1_ASM202266v1	479596	264685	263084	486328	0.321080704000086	0.177201740919988	0.176129900856468	0.325587654223458	0.353331641776456
GCF_002024185.1_ASM202418v1	699622	314879	312157	707261	0.343977316697469	0.154813933101564	0.153475630052131	0.347733120148836	0.308289563153695
GCF_002025205.1_ASM202520v1	969533	1558893	1552927	959439	0.192337434276201	0.30925556936291	0.308072025189692	0.190334971171197	0.617327594552602
GCF_002025225.1_ASM202522v1	1237657	1332041	1335600	1237040	0.240679823068806	0.259034120277586	0.259726217918775	0.240559838734832	0.518760338196361
GCF_002025625.1_ASM202562v1	1273410	1478602	1451951	1263407	0.232910887684572	0.270441181043171	0.265566625269554	0.231081306002703	0.536007806312724
GCF_002025725.1_ASM202572v1	948726	1771511	1773182	951850	0.174229409052152	0.325330300486532	0.325637172378444	0.174803118082872	0.650967472864977
GCF_002028325.1_ASM202832v1	1326852	2088895	2095634	1341428	0.193621622899456	0.304823175430688	0.305806567788479	0.195748633881376	0.610629743219168
GCF_002028405.1_ASM202840v1	585826	1091587	1083137	582878	0.17521717231536	0.32648736566183	0.323960019477016	0.174335442545794	0.650447385138845
GCF_002037565.1_ASM203756v1	974750	1636036	1643653	975056	0.186394670995957	0.312847798879242	0.314304344874601	0.186453185250201	0.627152143753842
GCF_002043005.1_ASM204300v1	1068546	1776336	1776436	1071749	0.187692503882354	0.312017406434879	0.312034971659389	0.188255118023378	0.624052378094268
GCF_002056295.1_ASM205629v1	800396	1213532	1210820	810405	0.198355799643781	0.300740021506	0.300067928031477	0.200836250818742	0.600807949537477
GCF_002056725.1_ASM205672v1	716841	1060274	1055403	715397	0.202045708535858	0.298844250778274	0.297471331754002	0.201638708931866	0.596315582532276
GCF_002068135.1_ASM206813v1	1266083	1752671	1741309	1249172	0.210689547005567	0.291662915495899	0.289772159018577	0.207875378479956	0.581435074514477
GCF_002072815.1_ASM207281v1	912302	1458393	1450748	912508	0.192714711242258	0.308070996087623	0.306456065979559	0.192758226690559	0.614527062067182
GCF_002073315.2_ASM207331v2	1300639	1177744	1180879	1303779	0.262064931561113	0.237302895543277	0.237934564715464	0.262697608180146	0.475237460258741
GCF_002073635.2_ASM207363v2	794380	1619504	1619195	796528	0.16448129216311	0.335328319674872	0.335264339313737	0.164926048848281	0.670592658988609
GCF_002073715.2_ASM207371v2	683216	707901	710504	682322	0.245413070598069	0.25427999064636	0.255214995421961	0.24509194333361	0.509494986068321
GCF_002073975.1_ASM207397v1	683707	1394124	1397585	687144	0.164251566343788	0.33491985701107	0.33575131649754	0.165077260147601	0.67067117350861
GCF_002075795.1_ASM207579v1	1471303	1018750	1011333	1474291	0.295699057635775	0.204746007427733	0.203255356004821	0.296299578931671	0.408001363432554
GCF_002076875.1_ASM207687v1	773144	1039541	1045267	772687	0.212949841611904	0.286324528547179	0.287901661387982	0.212823968452936	0.57422618993516
GCF_002076895.1_ASM207689v1	1426030	868752	925959	1440533	0.305931382707818	0.186376514231946	0.198649339214987	0.309042763845249	0.385025853446933
GCF_002076935.1_ASM207693v1	1218389	773252	773278	1216793	0.305996264923229	0.194200886452862	0.194207416307357	0.305595432316551	0.38840830276022
GCF_002077175.1_ASM207717v1	1500835	941796	941539	1500130	0.307277399013165	0.192821079786254	0.192768462215671	0.307133058984911	0.385589542001925
GCF_002079305.1_ASM207930v1	792044	1448350	1443276	789875	0.177050638811055	0.323758898144536	0.322624674614875	0.176565788429534	0.646383572759411
GCF_002079945.1_ASM207994v1	415037	611959	583286	401352	0.206318346180269	0.304209910948015	0.289956324062926	0.199515418808789	0.594166235010941
GCF_002080395.1_ASM208039v1	619891	322777	320318	608509	0.331227708329437	0.172470137510386	0.171156214683983	0.325145939476194	0.343626352194369
GCF_002080415.1_ASM208041v1	858981	1347293	1320534	854618	0.196050555230192	0.30750102820406	0.301393655855422	0.195054760710326	0.608894684059482
GCF_002080435.1_ASM208043v1	795030	1320314	1328645	796809	0.187471791865588	0.311336215495291	0.313300704254246	0.187891288384875	0.624636919749538
GCF_002082215.1_ASM208221v1	1229780	1427616	1429917	1226779	0.231418650636835	0.268647211979017	0.269080211633521	0.230853925750627	0.537727423612538
GCF_002082565.1_ASM208256v1	997062	1084401	1082762	994239	0.239766894699581	0.260769601468234	0.260375465556513	0.239088038275671	0.521145067024748
GCF_002082665.1_ASM208266v1	1267779	816676	786709	1271192	0.306052642505859	0.197152538313945	0.189918249421344	0.306876569758852	0.387070787735289
GCF_002090195.1_ASM209019v1	1278117	1622161	1621456	1278404	0.220359756957507	0.2796762766679	0.279554727835786	0.220409238538807	0.559231004503686
GCF_002097715.1_ASM209771v1	1292509	2628469	2629682	1290170	0.164843390304343	0.335228413318488	0.335383116328246	0.164545080048923	0.670611529646734
GCF_002101395.1_ASM210139v1	1001661	1154870	1154642	1005128	0.232064677602419	0.267560116868587	0.267507293861109	0.232867911667884	0.535067410729697
GCF_002104335.1_ASM210433v1	664217	302425	301414	669712	0.34277426399858	0.156068734750496	0.155547000466516	0.345610000784408	0.311615735217013
GCF_002105535.1_ASM210553v1	784284	1495277	1491897	780377	0.172300621617436	0.328499824795934	0.327757267124138	0.171442286462493	0.656257091920072
GCF_002105555.1_ASM210555v1	472250	1042058	1042110	477076	0.155678567355004	0.343517409297661	0.343534551246846	0.157269472100489	0.687051960544507
GCF_002116905.1_ASM211690v1	970178	2226348	2234626	966944	0.151635424038651	0.347970396192867	0.349264218605035	0.151129961163446	0.697234614797902
GCF_002117105.1_ASM211710v1	1167821	1063443	1069951	1170864	0.261136039859761	0.237796112277981	0.239251363851131	0.261816484011128	0.477047476129111
GCF_002117145.1_ASM211714v1	555096	364339	365848	552929	0.301976050640514	0.198202927627499	0.199023834030025	0.300797187701963	0.397226761657524
GCF_002117405.1_ASM211740v1	867427	1488746	1485579	866219	0.184246462010917	0.316218175515525	0.3155454865801	0.183989875893458	0.631763662095625
GCF_002117445.1_ASM211744v1	512413	846443	844895	510084	0.188815090084696	0.311899212737694	0.311328802230054	0.187956894947556	0.623228014967749
GCF_002117485.1_ASM211748v1	1310311	2049472	2020821	1305714	0.195968992201687	0.306517279016643	0.302232259967294	0.195281468814376	0.608749538983937
GCF_002117725.1_ASM211772v1	1246092	1971354	1944960	1239971	0.19462958835445	0.307909702911903	0.303787171545818	0.193673537187829	0.611696874457721
GCF_002117815.1_ASM211781v1	894696	1919968	1911880	885674	0.159419324053342	0.34210502870701	0.340663887254558	0.15781175998509	0.682768915961568
GCF_002119665.1_ASM211966v1	876120	1825293	1809170	870346	0.162819468534151	0.33921521729798	0.336218894544046	0.161746419623823	0.675434111842026
GCF_002119685.1_ASM211968v1	1041615	2046925	2038722	1040274	0.168886732075824	0.33188699668717	0.330556967969056	0.16866930326795	0.662443964656226
GCF_002119705.1_ASM211970v1	815652	1774677	1759854	813112	0.157971217991612	0.34371016957195	0.340839328374614	0.157479284061825	0.684549497946563
GCF_002119725.1_ASM211972v1	779260	1512675	1515509	779922	0.169870901951141	0.329748051496218	0.330365835209137	0.170015211343503	0.660113886705356
GCF_002119765.1_ASM211976v1	1184536	1798344	1803476	1185259	0.198361079875377	0.301148684233662	0.302008083240463	0.198482152650497	0.603156767474125
GCF_002127965.1_ASM212796v1	620701	616124	607828	624218	0.251410867558491	0.249556983738721	0.246196743369743	0.252835405333045	0.495753727108464
GCF_002139855.1_ASM213985v1	540334	281043	280368	538868	0.329348847046805	0.171303652963862	0.170892221383105	0.328455278606228	0.342195874346967
GCF_002139875.1_ASM213987v1	548361	261379	261117	541753	0.340045640297406	0.162084446952456	0.161921977415494	0.335947935334644	0.32400642436795
GCF_002139895.1_ASM213989v1	601937	280333	282443	589581	0.343122076459248	0.159798186620943	0.161000949669782	0.336078787250028	0.320799136290724
GCF_002139915.1_ASM213991v1	532178	263160	273044	525603	0.333866378918246	0.165095656483593	0.171296467658102	0.329741496940059	0.336392124141695
GCF_002139935.1_ASM213993v1	521376	279385	272297	521496	0.326972934124526	0.175212002854717	0.170766872743099	0.327048190277658	0.345978875597816
GCF_002142615.1_ASM214261v1	1342683	927128	932134	1342641	0.295446713958103	0.204007141684633	0.205108672165077	0.295437472192186	0.40911581384971
GCF_002151445.1_ASM215144v1	750406	1315336	1310789	746482	0.182004276969294	0.319023005748466	0.317920171486241	0.181052545795999	0.636943177234707
GCF_002155145.1_ASM215514v1	731792	1056787	1061900	734152	0.204147093522318	0.294810539773829	0.296236906950813	0.20480545975304	0.591047446724642
GCF_002157125.1_ASM215712v1	860483	1495735	1494813	853706	0.182897152380675	0.317921065513333	0.317725092816028	0.181456689289965	0.63564615832936
GCF_002157145.1_ASM215714v1	738491	1324275	1323985	735874	0.179131257390619	0.321221309238653	0.321150965707529	0.1784964676632	0.642372274946181
GCF_002157165.1_ASM215716v1	727665	1299093	1303522	727743	0.179315149273427	0.3201295310549	0.321220949215911	0.179334370455761	0.641350480270812
GCF_002157185.1_ASM215718v1	828078	1451550	1457292	828712	0.181372042249572	0.317929697356248	0.319187354565589	0.181510905828591	0.637117051921837
GCF_002157205.1_ASM215720v1	751673	1085098	1080277	750137	0.204972751579209	0.29589398953148	0.29457935719087	0.204553901698442	0.59047334672235
GCF_002157225.2_ASM215722v2	2100211	1452635	1458700	2102266	0.295230039815503	0.204199239451366	0.205051806260835	0.295518914472297	0.4092510457122
GCF_002157875.1_ASM215787v1	771112	682909	682990	765885	0.265635420628228	0.235250935617397	0.235278838787197	0.263834804967178	0.470529774404595
GCF_002157895.1_ASM215789v1	879629	870042	876420	882769	0.250687972731884	0.247955746310768	0.24977343068689	0.251582850270458	0.497729176997657
GCF_002158865.1_ASM215886v1	725070	1536535	1535751	725557	0.160310401725614	0.33972243109695	0.33954909148153	0.160418075695907	0.67927152257848
GCF_002158905.1_ASM215890v1	784298	1214761	1206488	781813	0.196696059548172	0.304652953332531	0.302578146944344	0.196072840174953	0.607231100276875
GCF_002162035.1_ASM216203v1	656971	805187	798271	655716	0.225287494277548	0.276113499157278	0.273741874975353	0.224857131589821	0.549855374132631
GCF_002162135.1_ASM216213v1	1299706	1330638	1326415	1300315	0.247229922957143	0.253113804371025	0.252310505806081	0.247345766865751	0.505424310177106
GCF_002162315.1_ASM216231v1	885920	553009	559916	877690	0.307981651535615	0.192248312640034	0.194649465415856	0.305120570408495	0.38689777805589
GCF_002162375.1_ASM216237v1	1657786	1522547	1526535	1672413	0.259870352160377	0.238670627614617	0.239295776436247	0.262163243788759	0.477966404050864
GCF_002163585.1_ASM216358v1	1130234	1118782	1113579	1128657	0.251652323227465	0.249102477438362	0.247944003142108	0.251301196192064	0.497046480580471
GCF_002163625.1_ASM216362v1	1129746	1337955	1336002	1123251	0.229299076062005	0.2715582487679	0.271161857813164	0.227980817356931	0.542720106581064
GCF_002173515.1_ASM217351v1	724387	1165675	1177500	730347	0.190733111298875	0.306925468725027	0.310039024105106	0.192302395870991	0.616964492830134
GCF_002176815.1_ASM217681v1	792565	1414138	1417291	792599	0.179451672363743	0.320187529165581	0.320901427865325	0.179459370605351	0.641088957030906
GCF_002192255.1_ASM219225v1	751931	1501652	1504765	754355	0.166625412751515	0.332761096841516	0.333450927304545	0.167162563102424	0.666212024146061
GCF_002196515.1_ASM219651v1	1306353	1087369	1080972	1311858	0.272921510097456	0.227171667622121	0.225835214994008	0.274071607286414	0.45300688261613
GCF_002208135.1_ASM220813v1	1499412	1151373	1158818	1507445	0.282000839563607	0.216543653546103	0.217943866596653	0.283511640293637	0.434487520142756
GCF_002208765.2_ASM220876v2	896118	655631	657662	899234	0.288266431194298	0.210905716156074	0.211559055472722	0.289268797176905	0.422464771628796
GCF_002208825.2_ASM220882v2	570788	1099265	1111053	564421	0.170612283206801	0.328577530535548	0.332101041181255	0.168709145076396	0.660678571716803
GCF_002208845.2_ASM220884v2	1157074	1263329	1260109	1154262	0.239323285845419	0.261300528214969	0.260634519834846	0.238741666104765	0.521935048049816
GCF_002209385.1_ASM220938v1	1202139	1248817	1256138	1216297	0.244168907161751	0.253649771062262	0.255136754322377	0.247044567453611	0.508786525384638
GCF_002211765.1_ASM221176v1	681904	613996	611442	680156	0.263537981478633	0.237293323511748	0.236306269608711	0.262862425400909	0.473599593120458
GCF_002211785.1_ASM221178v1	750777	346839	338347	761467	0.341661395357304	0.157838474945732	0.153973960490209	0.346526169206755	0.311812435435941
GCF_002211925.1_ASM221192v1	1087357	1146307	1147827	1087468	0.24331326378246	0.256504255241545	0.256844379194349	0.243338101781645	0.513348634435894
GCF_002214345.1_ASM221434v1	1620305	1283073	1283345	1625453	0.278777690145653	0.22075604730483	0.220802845612383	0.279663416937133	0.441558892917214
GCF_002214395.1_ASM221439v1	1460190	1181733	1184888	1451048	0.276663321244467	0.223903859500604	0.224501639774765	0.274931179480164	0.448405499275369
GCF_002214645.1_ASM221464v1	676099	1359310	1347721	678146	0.166474526725098	0.334700227219229	0.331846690547503	0.16697855550817	0.666546917766731
GCF_002215135.1_ASM221513v1	1375682	1198964	1204286	1384203	0.266443159049686	0.232216279450373	0.233247048547055	0.268093512952886	0.465463327997428
GCF_002215215.1_ASM221521v1	1837582	2053647	2060943	1831690	0.236075870820937	0.263833942585313	0.264771266499843	0.235318920093907	0.528605209085156
GCF_002215585.1_ASM221558v1	1078751	1080087	1080750	1081864	0.24962697722895	0.249936132577661	0.250089553233497	0.250347336959892	0.500025685811158
GCF_002216145.1_ASM221614v1	572722	677073	671676	574973	0.229415120066783	0.271214976182121	0.269053101131049	0.230316802620047	0.54026807731317
GCF_002216685.1_ASM221668v1	1092316	973679	973282	1084586	0.264876888490234	0.236108474020597	0.236012205061128	0.263002432428041	0.472120679081725
GCF_002216855.1_ASM221685v1	892396	405184	405305	891107	0.344024191285093	0.156200944335989	0.156247590586247	0.343527273792672	0.312448534922236
GCF_002216875.1_ASM221687v1	1298185	1204415	1206410	1295404	0.259407994622347	0.240670536050774	0.241069184124255	0.258852285202623	0.481739720175029
GCF_002218195.1_ASM221819v1	726871	1008992	1008255	735606	0.208887543954635	0.289963226968576	0.289751428561576	0.211397800515213	0.579714655530151
GCF_002218245.1_ASM221824v1	1011013	1839768	1842769	1016949	0.177044598028999	0.322172895923806	0.322698419174927	0.178084086872268	0.644871315098733
GCF_002220095.1_ASM222009v1	1000275	1905977	1935161	996976	0.171327227425237	0.326455979551893	0.331454618731297	0.170762174291573	0.657910598283191
GCF_002220735.1_ASM222073v1	621365	258215	264060	613652	0.353592345495228	0.14693915410757	0.150265294555487	0.349203205841716	0.297204448663057
GCF_002221505.1_ASM222150v1	1277865	853185	864121	1279606	0.298931382853421	0.199585849741402	0.202144111844899	0.299338655560278	0.4017299615863
GCF_002221525.1_ASM222152v1	1339102	900749	912726	1347874	0.297548401260229	0.200146385328937	0.202807674164212	0.299497539246622	0.402954059493149
GCF_002222635.1_ASM222263v1	1036695	1529050	1519896	1035961	0.202416158069292	0.298549164890204	0.296761833504439	0.202272843536065	0.595310998394643
GCF_002222655.1_ASM222265v1	693334	1200728	1203637	689852	0.183056016935482	0.317019625610322	0.317787668073644	0.182136689380552	0.634807293683966
GCF_002237445.1_ASM223744v1	489548	692926	695092	494346	0.20639382911339	0.292138156896209	0.293051344231995	0.208416669758406	0.585189501128204
GCF_002237535.1_ASM223753v1	998870	1144040	1149739	1001077	0.232634779210411	0.266444575177829	0.267771860617096	0.233148784994664	0.534216435794925
GCF_002237555.1_ASM223755v1	1025128	1636169	1644738	1025155	0.192288776051876	0.306905024956905	0.308512358404034	0.192293840587186	0.615417383360938
GCF_002237595.1_ASM223759v1	1203462	1799148	1780799	1194139	0.201330378275507	0.300984283187688	0.297914629878338	0.199770708658467	0.598898913066026
GCF_002237615.1_ASM223761v1	584691	1010668	1005544	583404	0.18361640382036	0.317390251630889	0.315781110301237	0.183212234247514	0.633171361932125
GCF_002238335.1_ASM223833v1	575062	295882	298175	569514	0.330755254271603	0.170180825970748	0.171499678195456	0.327564241562193	0.341680504166204
GCF_002240035.1_ASM224003v1	990422	643980	644004	993694	0.302686959445005	0.196809388466123	0.196816723205281	0.303686928883592	0.393626111671404
GCF_002249995.1_ASM224999v1	1341712	1515627	1517304	1340986	0.234744417456067	0.265172389600515	0.265465795628093	0.234617397315326	0.530638185228607
GCF_002257545.1_ASM225754v1	1120952	899146	887925	1109690	0.279002507147723	0.223795477675981	0.221002595257551	0.276199419918745	0.444798072933532
GCF_002257565.1_ASM225756v1	1172975	1560691	1559136	1172996	0.214602698453181	0.285537628723198	0.28525313229651	0.214606540527111	0.570790761019708
GCF_002269255.1_ASM226925v1	1285791	1684960	1684334	1291621	0.216219029492966	0.283343417347352	0.283238148985337	0.217199404174345	0.566581566332689
GCF_002269345.1_ASM226934v1	493352	858072	857967	493460	0.182530224566578	0.317469220463873	0.317430372595456	0.182570182374093	0.634899593059329
GCF_002271215.1_ASM227121v1	1055051	1249591	1247251	1051441	0.229192798089385	0.271453472635268	0.270945145409827	0.22840858386552	0.542398618045095
GCF_002277895.1_ASM227789v1	1437141	2112033	2089724	1431419	0.20326401206622	0.298718289434547	0.295562985365437	0.202454713133796	0.594281274799984
GCF_002278035.1_ASM227803v1	1324756	1504856	1496192	1319487	0.234665670910499	0.266568366449134	0.265033635998569	0.233732326641798	0.531602002447704
GCF_002278075.1_ASM227807v1	1652413	2799344	2806948	1649011	0.185503556691749	0.314260580377731	0.315114222321412	0.185121640609108	0.629374802699143
GCF_002285455.1_ASM228545v1	1145448	1137849	1135069	1142209	0.251163066060749	0.249496828799	0.248887256541116	0.250452848599135	0.498384085340116
GCF_002285515.1_ASM228551v1	954076	1668947	1671847	956034	0.181697475329962	0.317839937656449	0.318392223510466	0.182070363503123	0.636232161166915
GCF_002285855.1_ASM228585v1	517818	350302	350803	520581	0.297681408033554	0.201380393491478	0.201668406626257	0.299269791848711	0.403048800117735
GCF_002285905.1_ASM228590v1	464494	226703	220758	466663	0.336927270643499	0.164442216770708	0.160129927216967	0.338500585368826	0.324572143987675
GCF_002285935.1_ASM228593v1	933363	1497189	1498047	939454	0.191732300367313	0.307553964593237	0.307730215755663	0.192983519283788	0.615284180348899
GCF_002288285.1_ASM228828v1	845759	1453338	1454855	848685	0.183755312443714	0.315762029462675	0.31609162312822	0.18439103496539	0.631853652590895
GCF_002288505.1_ASM228850v1	1198894	1995917	1988953	1203588	0.187698125921352	0.312479568998233	0.311389289333044	0.188433015747371	0.623868858331277
GCF_002288525.1_ASM228852v1	1154213	1892025	1888131	1159658	0.189400703344439	0.310472040901689	0.309833054563099	0.190294201190773	0.620305095464789
GCF_002288545.1_ASM228854v1	1203708	1306899	1297093	1200716	0.240337064652776	0.260940584807652	0.258982680352431	0.239739670187141	0.519923265160083
GCF_002291405.1_ASM229140v1	1140694	2427017	2427426	1142761	0.159808111575705	0.340018448008083	0.340075747790176	0.160097692626036	0.680094195798259
GCF_002291425.1_ASM229142v1	1221712	1552552	1551543	1222699	0.220187560399142	0.279814422116512	0.279632571362453	0.220365446121893	0.559446993478965
GCF_002291445.1_ASM229144v1	1257114	1414610	1430723	1258283	0.234504255950216	0.263883836716268	0.266889584067842	0.234722323265675	0.53077342078411
GCF_002305855.1_ASM230585v1	1572012	3395364	3387292	1555767	0.158621897020666	0.342604941155459	0.34179044613077	0.156982715693105	0.684395387286229
GCF_002305875.1_ASM230587v1	1951645	4226365	4231574	1940160	0.158031211011338	0.342222883324545	0.342644673444243	0.157101232219874	0.684867556768788
GCF_002305895.1_ASM230589v1	1321219	3162982	3174145	1315166	0.14723544137457	0.352479831753721	0.35372382630123	0.146560900570479	0.706203658054951
GCF_002309535.1_ASM230953v1	863586	543803	549319	857378	0.306879747100835	0.193243205786888	0.195203344887114	0.304673702225163	0.388446550674002
GCF_002310815.1_ASM231081v1	1488443	981085	996171	1493744	0.300123017846964	0.19782161020905	0.200863484064642	0.301191887879345	0.398685094273692
GCF_002310835.1_ASM231083v1	1229870	825009	839013	1234508	0.29790475729096	0.19983746729968	0.203229580467009	0.299028194942351	0.403067047766689
GCF_002310855.1_ASM231085v1	1345102	920420	935561	1343879	0.295954509630664	0.202514344454365	0.205845725442809	0.295685420472162	0.408360069897174
GCF_002327085.1_ASM232708v1	637989	622476	613986	637453	0.253986219218569	0.247810425876148	0.244430519637693	0.25377283526759	0.492240945513841
GCF_002327105.1_ASM232710v1	532962	1143742	1145357	529715	0.159008835912662	0.341234617110451	0.341716451218697	0.158040095758189	0.682951068329149
GCF_002327145.1_ASM232714v1	1189618	1947683	1951369	1185408	0.189608417364272	0.310433341759538	0.311020838440325	0.188937402435864	0.621454180199864
GCF_002334685.1_ASM233468v1	731177	968214	980900	734643	0.214111605085193	0.283523488301677	0.28723834779823	0.2151265588149	0.570761836099907
GCF_002354895.1_ASM235489v1	857601	1787777	1793162	852990	0.162070516466882	0.33785634778599	0.338874011864243	0.161199123882885	0.676730359650234
GCF_002355275.1_ASM235527v1	958282	1814298	1806870	961849	0.172934541160836	0.327413842855258	0.326073362942516	0.17357825304139	0.653487205797774
GCF_002355335.1_ASM235533v1	875345	1456471	1397758	856663	0.190863446437679	0.317574298929602	0.304772300253999	0.186789954378721	0.622346599183601
GCF_002355415.1_ASM235541v1	642352	1336710	1333856	645896	0.162258696670265	0.337654156017433	0.336933233033934	0.163153914278367	0.674587389051367
GCF_002355475.1_ASM235547v1	1076201	2046085	2042539	1078124	0.172386639711457	0.327743346934277	0.3271753461385	0.172694667215766	0.654918693072777
GCF_002355555.1_ASM235555v1	1174690	1120268	1118310	1172030	0.256186184627477	0.244317381334866	0.243890364377626	0.255606069660031	0.488207745712492
GCF_002355735.1_ASM235573v1	550166	879777	879780	554949	0.19205200455759	0.307112646753276	0.307113693993588	0.193721654695546	0.614226340746864
GCF_002355855.1_ASM235585v1	807601	1465857	1464846	809262	0.177589726020469	0.32233880717729	0.322116490447857	0.177954976354384	0.644455297625147
GCF_002355955.1_ASM235595v1	320101	387867	385101	316987	0.227012969697657	0.275072053875874	0.273110429656694	0.224804546769774	0.548182483532569
GCF_002355975.1_ASM235597v1	936056	2115849	2112569	931548	0.153551939281059	0.347086837941202	0.346548782140222	0.152812440637517	0.693635620081424
GCF_002356115.1_ASM235611v1	581649	422718	429961	583981	0.288186298530106	0.209441666266166	0.213030313990573	0.289341721213154	0.42247198025674
GCF_002356355.1_ASM235635v1	578145	1038430	1039143	577723	0.178801778043886	0.321153223454518	0.321373731575742	0.178671266925854	0.64252695503026
GCF_002356635.1_ASM235663v1	611401	1165692	1168520	605559	0.17216879385172	0.328255573089673	0.329051929898073	0.170523703160534	0.657307502987746
GCF_002393245.1_ASM239324v1	1129396	1317761	1310232	1127063	0.231222663258847	0.269786866571726	0.268245444934253	0.230745025235175	0.538032311505979
GCF_002393505.1_ASM239350v1	1155883	832838	842552	1158833	0.289687291515564	0.208725783224807	0.211160305014453	0.290426620245176	0.41988608823926
GCF_002407085.1_ASM240708v1	1033249	687842	684995	1034990	0.300269159995304	0.19989154555145	0.199064188062106	0.30077510639114	0.398955733613556
GCF_002407205.1_ASM240720v1	700000	1520408	1520622	696083	0.157760237343516	0.342657038484258	0.342705268042531	0.156877456129695	0.685362306526789
GCF_002407265.1_ASM240726v1	802459	1275018	1273304	806656	0.193017717406181	0.306683661111401	0.306271387876713	0.194027233605705	0.612955048988115
GCF_002407485.1_ASM240748v1	754476	1334258	1330169	755319	0.180746495993744	0.319642318975847	0.318662735235452	0.180948449794956	0.6383050542113
GCF_002407505.1_ASM240750v1	1484117	935442	958498	1481826	0.30538122008287	0.192482411613613	0.197226558746373	0.304909809557144	0.389708970359986
GCF_002412025.1_ASM241202v1	844371	1271829	1275801	847044	0.199188968269976	0.300027246702972	0.300964250202581	0.199819534824471	0.600991496905553
GCF_002441955.1_ASM244195v1	1114793	1433349	1423360	1109158	0.219418933760574	0.28211866174867	0.280152578601993	0.218309825888762	0.562271240350663
GCF_002441975.1_ASM244197v1	847044	1855961	1810737	836182	0.158328230457106	0.346913526248223	0.338460322053173	0.156297921241498	0.685373848301396
GCF_002442575.1_ASM244257v1	778673	1185713	1183754	785292	0.197962746019252	0.301444895958542	0.30094685760425	0.199645500417956	0.602391753562792
GCF_002443175.1_ASM244317v1	703243	514292	507915	704702	0.289382310242322	0.211629560620076	0.209005444926902	0.2899826842107	0.420635005546978
GCF_002456135.1_ASM245613v1	712319	784446	795756	715399	0.236814476448842	0.260793505146413	0.264553578552621	0.237838439852124	0.525347083699035
GCF_002504165.1_ASM250416v1	694911	1274446	1288419	699020	0.17562467208317	0.322090398393043	0.325621790964204	0.176663138559582	0.647712189357248
GCF_002549795.1_ASM254979v1	638407	1388210	1384019	642394	0.15751351458045	0.342511651776572	0.341477610577765	0.158497223065213	0.683989262354337
GCF_002549835.1_ASM254983v1	914888	1155475	1149954	919345	0.221005483056346	0.279123029851229	0.27778934608671	0.222082141005715	0.556912375937939
GCF_002586745.1_ASM258674v1	970228	1336985	1334722	973664	0.210206302583912	0.289666628318448	0.289176334425933	0.210950734671708	0.578842962744381
GCF_002587065.1_ASM258706v1	1014964	1532742	1535417	1016086	0.19904342026381	0.300584267089268	0.301108858256251	0.199263454390671	0.601693125345519
GCF_002591155.1_ASM259115v1	1226111	753041	749464	1233372	0.30946863039464	0.190066451488495	0.189163621898905	0.311301296217959	0.3792300733874
GCF_002591235.1_ASM259123v1	1314798	1941704	1940064	1302798	0.202296409310203	0.298752924132269	0.298500591750208	0.20045007480732	0.597253515882477
GCF_002600635.1_ASM260063v1	1217238	1929506	1915367	1222625	0.193681643906761	0.307014646279494	0.304764909775049	0.194538800038697	0.611779556054542
GCF_002688565.1_ASM268856v1	969185	709331	712693	966525	0.28864257859616	0.211252886619369	0.212254157119057	0.287850377665414	0.423507043738426
GCF_002688585.1_ASM268858v1	413995	167335	169399	409473	0.356830103723317	0.14422919457129	0.146008195124642	0.352932506580751	0.290237389695932
GCF_002706485.1_ASM270648v1	1038930	1326069	1315267	1039866	0.220106132625105	0.280938965266226	0.278650469944485	0.220304432164185	0.55958943521071
GCF_002736065.1_ASM273606v1	1018796	1848672	1850381	1024316	0.177423672081872	0.32194686150607	0.322244484440973	0.178384981971086	0.644191345947043
GCF_002741015.1_ASM274101v1	1798667	3016979	3018768	1796637	0.186757083936115	0.313255427678661	0.313441181029983	0.186546307355241	0.626696608708645
GCF_002749615.1_ASM274961v1	701369	1591847	1580984	703065	0.153228838618695	0.347772523548451	0.345399272272853	0.153599365560001	0.693171795821304
GCF_002752655.1_ASM275265v1	884243	1702982	1707031	889177	0.170590224663847	0.328543264666486	0.329324407202717	0.171542103466949	0.657867671869203
GCF_002752675.1_ASM275267v1	1371079	2377423	2401996	1379561	0.182080777853135	0.315724352226191	0.318987673270555	0.183207196650119	0.634712025496746
GCF_002753995.1_ASM275399v1	1058039	1579440	1580350	1058865	0.200511721922855	0.299323781140237	0.29949623760635	0.200668259330558	0.598820018746586
GCF_002754815.1_ASM275481v1	768739	1821240	1817530	766700	0.148571308194161	0.351984235658049	0.351267217849144	0.148177238298646	0.703251453507193
GCF_002759155.1_ASM275915v1	929931	1711881	1714132	935212	0.175751952881374	0.323536293392219	0.32396172027436	0.176750033452047	0.647498013666579
GCF_002764115.1_ASM276411v1	1326640	1776556	1775865	1328948	0.213698143801016	0.286171621207379	0.286060313379056	0.214069921612549	0.572231934586435
GCF_002776555.1_ASM277655v1	204323	62426	59581	203416	0.385699939216153	0.117841380586168	0.112470882271881	0.383987797925798	0.230312262858049
GCF_002776575.1_ASM277657v1	850016	1175560	1175933	859246	0.209324620667831	0.289492963746889	0.289584818586691	0.211597596998588	0.579077782333581
GCF_002787395.1_ASM278739v1	1178638	1419080	1425120	1173803	0.226807662872998	0.273076396849426	0.274238686105121	0.225877254172455	0.547315082954547
GCF_002795805.1_ASM279580v1	617093	655098	651427	613992	0.243178817864053	0.25815550852968	0.256708871733639	0.241956801872628	0.514864380263319
GCF_002795825.1_ASM279582v1	534248	618873	616100	532444	0.232113708988928	0.268880571238647	0.267675791220703	0.231329928551722	0.53655636245935
GCF_002795845.1_ASM279584v1	857635	971398	968375	862652	0.234322661377136	0.265404938716852	0.264578995972744	0.235693403933269	0.529983934689595
GCF_002795865.1_ASM279586v1	563564	906791	907386	564932	0.19151431368691	0.30815214602506	0.308354343143122	0.191979197144909	0.616506489168181
GCF_002796605.1_ASM279660v1	866687	1651036	1653867	866888	0.172013651741657	0.327685463745202	0.32824733977205	0.17205354474109	0.655932803517253
GCF_002803925.1_ASM280392v1	884316	1257377	1259214	882378	0.20645742695151	0.293554363064797	0.29398323949959	0.206004970484103	0.587537602564387
GCF_002804265.1_ASM280426v1	1215007	1268567	1267917	1214084	0.244686063547525	0.255472326971197	0.255341425716055	0.244500183765224	0.510813752687252
GCF_002808045.1_ASM280804v1	689594	621319	615651	690152	0.263534139738512	0.237442274973669	0.235276201162067	0.263747384125751	0.472718476135737
GCF_002810325.1_ASM281032v1	511900	287923	286677	514121	0.319813372434824	0.179882058276132	0.179103610411209	0.321200958877836	0.358985668687341
GCF_002812485.1_ASM281248v1	1087781	1431696	1424230	1088740	0.216153493519157	0.284493011054066	0.283009438549477	0.2163440568773	0.567502449603543
GCF_002813045.1_ASM281304v1	1393701	859462	858023	1397938	0.30908464704009	0.190605093140042	0.190285962417534	0.310024297402334	0.380891055557576
GCF_002813775.1_ASM281377v1	1310335	2563118	2561268	1304263	0.169316153128111	0.331195671163036	0.330956621696078	0.168531554012775	0.662152292859114
GCF_002814035.1_ASM281403v1	1086543	1579033	1569466	1086169	0.204190925712211	0.296743166170257	0.294945267158171	0.204120640959361	0.591688433328428
GCF_002814095.1_ASM281409v1	937451	1849641	1846255	942831	0.168117122516534	0.331704081182487	0.331096855229514	0.169081941071465	0.662800936412001
GCF_002831585.1_ASM283158v1	1469912	2671786	2676376	1470494	0.177342093350745	0.322345910656702	0.322899685446268	0.177412310546285	0.64524559610297
GCF_002831605.1_ASM283160v1	1228266	957352	956550	1218760	0.281652437279405	0.219529421260796	0.219345515449923	0.279472626009877	0.438874936710718
GCF_002838165.1_ASM283816v1	1337415	1152737	1147359	1336186	0.268897562517379	0.231766631541889	0.230685343317054	0.268650462623678	0.462451974858943
GCF_002838765.1_ASM283876v1	747478	578463	583827	743242	0.281747147579542	0.218040263700476	0.220062118122435	0.280150470597548	0.438102381822911
GCF_002844375.1_ASM284437v1	1239517	1486163	1484454	1228155	0.22792407685579	0.273277679799658	0.272963426548313	0.225834816796239	0.546241106347971
GCF_002847305.1_ASM284730v1	746832	1226309	1231754	749841	0.188844969676863	0.310086185272544	0.311463015483208	0.189605829567385	0.621549200755752
GCF_002847445.1_ASM284744v1	795066	1521938	1519341	800902	0.171452156850821	0.328198605767603	0.327638575214993	0.172710662166583	0.655837180982596
GCF_002848345.1_ASM284834v1	898694	1672963	1673857	893467	0.174877860027114	0.325543721605509	0.325717686054881	0.173860732312495	0.65126140766039
GCF_002848365.1_ASM284836v1	1466919	847311	860572	1457639	0.316662208973628	0.182908103956424	0.185770741602537	0.314658945467411	0.368678845558961
GCF_002850255.1_ASM285025v1	1517201	1149845	1180569	1530682	0.282096916551838	0.213793511217398	0.219506100165164	0.2846034720656	0.433299611382562
GCF_002850435.1_ASM285043v1	722893	944643	949477	719095	0.21668752930061	0.283157199946764	0.284606193804277	0.215549076948348	0.567763393751042
GCF_002850575.1_ASM285057v1	1059292	1335655	1340041	1061524	0.220846314988892	0.278463808700989	0.279378223175508	0.221311653134611	0.557842031876497
GCF_002863805.1_ASM286380v1	582360	1016137	1019815	574067	0.182421949273567	0.318300865905959	0.319452984748991	0.179824200071483	0.63775385065495
GCF_002863825.1_ASM286382v1	1018830	1298962	1296037	1016956	0.220012373712016	0.280505788975303	0.279874146607972	0.219607690704708	0.560379935583276
GCF_002863865.1_ASM286386v1	1193860	1260499	1258121	1202023	0.24292588691064	0.256485548996511	0.256001675042217	0.244586889050632	0.512487224038728
GCF_002865605.1_ASM286560v1	551213	1097025	1098055	552873	0.167076467204136	0.33251585400674	0.332828054120344	0.16757962466878	0.665343908127084
GCF_002868735.1_ASM286873v1	1105915	1921174	1912959	1108732	0.182832736518769	0.317613469162377	0.31625534405285	0.183298450266004	0.633868813215227
GCF_002872415.1_ASM287241v1	1120980	780718	776977	1131634	0.294196612400727	0.204896243323048	0.20391443318639	0.296992711089835	0.408810676509438
GCF_002872475.1_ASM287247v1	540180	1071267	1074815	539250	0.1674710867608	0.332123086195308	0.333223066601519	0.167182760442373	0.665346152796827
GCF_002874965.1_ASM287496v1	1342421	2104547	2102682	1340916	0.194820135239979	0.305424402001229	0.30515374208737	0.194601720671422	0.610578144088599
GCF_002887615.1_ASM288761v1	1644765	1350188	1352982	1641588	0.274607009606608	0.225424962889365	0.22589144410999	0.274076583394037	0.451316406999355
GCF_002891945.1_ASM289194v1	889904	1322334	1325854	891095	0.200918136895101	0.298550049930156	0.299344778172608	0.201187035002135	0.597894828102765
GCF_002892535.1_ASM289253v1	895625	516342	511133	897560	0.317523203789184	0.183057156835634	0.181210425928683	0.318209213446498	0.364267582764318
GCF_002900365.1_ASM290036v1	1213581	1239058	1228430	1215222	0.24785720456566	0.253060530920241	0.250889908299976	0.248192356214122	0.503950439220218
GCF_002902865.1_ASM290286v1	913147	1477529	1475884	916636	0.190907292948062	0.308899948904456	0.308556036591434	0.191636721556047	0.61745598549589
GCF_002902905.1_ASM290290v1	1083035	2248486	2235166	1082256	0.162888296681142	0.338171947029776	0.336168621087592	0.16277113520149	0.674340568117368
GCF_002902925.1_ASM290292v1	1913292	3120535	3110000	1918662	0.190141027731807	0.310115618511484	0.309068660845244	0.190674692911466	0.619184279356728
GCF_002902965.1_ASM290296v1	2195410	3562113	3561179	2209004	0.190446390634876	0.309004497512341	0.308923475321109	0.191625636531674	0.61792797283345
GCF_002902985.1_ASM290298v1	1204122	1505333	1498113	1204372	0.222493597489994	0.278150349043042	0.276816261821084	0.222539791645879	0.554966610864126
GCF_002903045.1_ASM290304v1	1478061	1652456	1653755	1478134	0.236021267225408	0.263869190212196	0.264076618475391	0.236032924087004	0.527945808687587
GCF_002903065.1_ASM290306v1	1344206	1510895	1475564	1335667	0.23722683386713	0.266644277109072	0.260409026509566	0.235719862514233	0.527053303618637
GCF_002903085.1_ASM290308v1	1433482	1607673	1606201	1431772	0.235803885030879	0.264457830136164	0.264215690145034	0.235522594687922	0.528673520281198
GCF_002903405.1_ASM290340v1	979826	1537753	1542427	973905	0.194645078150965	0.305478781806035	0.306407284514963	0.193468855528038	0.611886066320998
GCF_002903485.1_ASM290348v1	956221	1480533	1478816	953087	0.196403443495814	0.304094743170447	0.303742079181179	0.19575973415256	0.607836822351626
GCF_002905795.2_ASM290579v2	1368120	1921223	1919933	1367064	0.208036689100624	0.292141677589662	0.291945519848426	0.207876113461287	0.584087197438089
GCF_002906655.1_ASM290665v1	1543110	1260936	1264676	1543360	0.274962126355246	0.224682390599425	0.225348809942549	0.275006673102781	0.450031200541974
GCF_002934065.1_ASM293406v1	1179434	1806887	1807249	1192666	0.197024307093807	0.301840254878024	0.301900726934254	0.199234711093916	0.603740981812277
GCF_002934285.1_ASM293428v1	984545	1556058	1556335	982464	0.193830887966733	0.306346691992483	0.306401225971089	0.193421194069696	0.612747917963571
GCF_002934345.1_ASM293434v1	1158264	2007461	1995865	1151962	0.183456792626401	0.31796063452079	0.316123950511535	0.182458622341275	0.634084585032324
GCF_002934425.1_ASM293442v1	1074376	1661315	1667627	1076878	0.196047002698444	0.303148828983489	0.304300612605827	0.196503555712241	0.607449441589315
GCF_002934585.1_ASM293458v1	1347989	1526031	1514630	1349583	0.234913604937269	0.265940926414107	0.263954077849401	0.235191390799223	0.529895004263508
GCF_002934695.1_ASM293469v1	1073465	772514	774169	1076010	0.290427249051583	0.209004593418355	0.209452355662285	0.291115801867777	0.41845694908064
GCF_002934795.1_ASM293479v1	945330	1486908	1487621	944673	0.194331129901088	0.305663114149521	0.305809685289356	0.194196070660035	0.611472799438877
GCF_002934965.1_ASM293496v1	1250405	834866	843379	1240624	0.299909528613375	0.200242536230528	0.202284378527293	0.297563556628804	0.402526914757821
GCF_002935055.1_ASM293505v1	1106914	1593163	1590012	1098505	0.205417962459224	0.295654673556776	0.295069919908607	0.203857444075393	0.590724593465383
GCF_002935105.1_ASM293510v1	1203159	1485512	1495828	1205387	0.223225314969556	0.275611024055054	0.27752497919251	0.22363868178288	0.553136003247564
GCF_002944315.1_ASM294431v1	1487854	2179741	2152682	1482260	0.203744808139966	0.298490921716658	0.294785497149826	0.20297877299355	0.593276418866484
GCF_002946595.1_ASM294659v1	861445	609016	611142	871436	0.29171473861334	0.206233646084593	0.206953582394272	0.295098032907794	0.413187228478865
GCF_002947915.1_ASM294791v1	1127977	1828577	1831510	1131019	0.190566173848213	0.308929102700537	0.309424618644476	0.191080104806775	0.618353721345012
GCF_002947975.1_ASM294797v1	1082375	1748348	1742916	1078415	0.191501178155764	0.309329670240235	0.308368603696992	0.190800547907009	0.617698273937227
GCF_002948105.1_ASM294810v1	1175403	1908042	1908623	1180188	0.19043328727778	0.309132025632119	0.309226156530124	0.191208530559977	0.618358182162243
GCF_002949085.1_ASM294908v1	763519	1197374	1283647	761376	0.190597855771314	0.298901424792732	0.320437822460581	0.190062896975373	0.619339247253312
GCF_002949975.1_ASM294997v1	1280775	1998862	1997947	1271391	0.195568772212445	0.305217534041587	0.305077817521062	0.194135876224905	0.610295351562649
GCF_002949995.1_ASM294999v1	1243297	1904715	1899503	1241924	0.19768011105601	0.302843385554737	0.302014694792334	0.197461808596919	0.604858080347071
GCF_002951615.1_ASM295161v1	1306687	1456604	1457817	1309564	0.23626188643984	0.263368357407563	0.263587679761157	0.23678207639144	0.52695603716872
GCF_002951835.1_ASM295183v1	715314	502909	522705	728934	0.289616990746851	0.203618258833894	0.211633281535568	0.295131468883687	0.415251540369462
GCF_002951955.1_ASM295195v1	728245	573114	579905	729155	0.27897628694857	0.219548662494412	0.222150160568093	0.279324889988925	0.441698823062505
GCF_002952055.1_ASM295205v1	555544	832169	825821	560883	0.200238104077361	0.299943735927224	0.29765568766339	0.202162472332025	0.597599423590614
GCF_002952135.1_ASM295213v1	880656	1589368	1587801	881830	0.178282896275145	0.321756883830956	0.321439655198592	0.178520564695308	0.643196539029548
GCF_002952215.1_ASM295221v1	587516	1055877	1052706	583046	0.179167435413805	0.3219976548765	0.32103063450991	0.177804275199785	0.64302828938641
GCF_002952315.1_ASM295231v1	952451	1091274	1084128	947828	0.233691253069119	0.267752554726437	0.265999228104457	0.232556964099987	0.533751782830894
GCF_002952735.1_ASM295273v1	1068844	1342222	1345215	1070573	0.221436985663954	0.278073875862	0.278693948480729	0.221795189993317	0.556767824342729
GCF_002953115.1_ASM295311v1	1213587	1935545	1939431	1208690	0.192716887823945	0.307363385272912	0.307980479742516	0.191939247160627	0.615343865015428
GCF_002953155.1_ASM295315v1	707149	1400456	1405845	709410	0.167457363019375	0.331636852749085	0.332913002088632	0.167992782142908	0.664549854837717
GCF_002953195.1_ASM295319v1	952611	1313435	1314194	947365	0.210400642282178	0.290094873558979	0.290262511857814	0.209241972301029	0.580357385416793
GCF_002953215.1_ASM295321v1	928268	1227511	1227963	924711	0.215452739068988	0.284907599084869	0.285012509130307	0.214627152715836	0.569920108215176
GCF_002953355.1_ASM295335v1	1419276	1147224	1154872	1410429	0.276564894079096	0.223551926506893	0.225042241505468	0.274840937908543	0.448594168012361
GCF_002953575.1_ASM295357v1	861342	722407	715191	858440	0.272802766850997	0.228799510986958	0.226514071793702	0.271883650368343	0.45531358278066
GCF_002966495.1_ASM296649v1	840550	983936	984889	841117	0.230256633900307	0.269535174984632	0.269796235685491	0.230411955429569	0.539331410670123
GCF_002966515.1_ASM296651v1	1443646	1193160	1191275	1438665	0.274105871063461	0.226545954560938	0.226188048559775	0.273160125815826	0.452734003120712
GCF_002966775.1_ASM296677v1	1239526	1861003	1860648	1250459	0.199549039898668	0.299599493595568	0.299542342790209	0.201309123715556	0.599141836385777
GCF_002966795.1_ASM296679v1	1090455	2081470	2078114	1090169	0.171990414194613	0.328296800357338	0.327767480183615	0.171945305264433	0.656064280540954
GCF_002966815.1_ASM296681v1	790735	1552035	1556211	795472	0.168440284736049	0.33061040338459	0.331499963893557	0.169449347985804	0.662110367278147
GCF_002966835.1_ASM296683v1	1190284	1856878	1854735	1198635	0.1951115083078	0.304379683607921	0.304028402768808	0.196480405315471	0.608408086376729
GCF_002966855.1_ASM296685v1	1054795	1443555	1441945	1046224	0.211529325367055	0.289491527055246	0.289168656531741	0.209810491045958	0.578660183586987
GCF_002968395.1_ASM296839v1	708648	743988	733579	707302	0.244908877328179	0.257122387737829	0.253525035449939	0.244443699484053	0.510647423187768
GCF_002984195.1_ASM298419v1	1355439	907232	906752	1349178	0.299968729259344	0.200777187452488	0.20067095988338	0.298583123404788	0.401448147335868
GCF_002984485.1_ASM298448v1	681906	579042	578209	672158	0.271533439652134	0.23057322558102	0.230241526849479	0.267651807917366	0.4608147524305
GCF_002993105.1_ASM299310v1	914004	651737	651704	915415	0.291747476746487	0.208032596413501	0.208022062907375	0.292197863932637	0.416054659320876
GCF_002998595.1_ASM299859v1	558566	342647	350761	553742	0.309332143039105	0.189756860990322	0.194250369382561	0.306660626588013	0.384007230372883
GCF_003006155.1_ASM300615v1	730604	1406078	1402655	736903	0.170851963407105	0.328811759863806	0.328011290292406	0.172324986436683	0.656823050156212
GCF_003008515.1_ASM300851v1	689830	1583972	1528501	692142	0.153485024291097	0.352428831590997	0.340086707035018	0.153999437082888	0.692515538626015
GCF_003008535.1_ASM300853v1	648900	1306649	1299122	646340	0.166341494551028	0.334951375425499	0.33302187561122	0.165685254412254	0.667973251036718
GCF_003008555.1_ASM300855v1	659597	1286542	1286479	659520	0.169469068157398	0.330548916816413	0.330532730339983	0.169449284686206	0.661081647156396
GCF_003008575.1_ASM300857v1	593505	1277692	1283011	599812	0.158098518388288	0.340353008241831	0.341769889345289	0.159778584024592	0.68212289758712
GCF_003008595.1_ASM300859v1	761545	1312052	1317307	763544	0.183308348064532	0.315818611762622	0.317083521083908	0.183789519088938	0.63290213284653
GCF_003013695.1_ASM301369v1	519336	1159396	1160606	519089	0.154636679612211	0.345219949696688	0.345580237414718	0.154563133276382	0.690800187111407
GCF_003015145.1_ASM301514v1	485536	253168	248428	485279	0.329755754337614	0.171941122417586	0.168721912563815	0.329581210680985	0.340663034981401
GCF_003015165.1_ASM301516v1	858690	1396526	1393316	860369	0.190443303146376	0.3097264721492	0.309014547003804	0.190815677700619	0.618741019153004
GCF_003015185.1_ASM301518v1	1209385	1849996	1849924	1211630	0.197581742005102	0.302240752434064	0.302228989525293	0.19794851603554	0.604469741959358
GCF_003015715.1_ASM301571v1	904829	1552409	1551831	900697	0.184291675000397	0.316187981260207	0.316070256708772	0.183450087030624	0.632258237968979
GCF_003019815.1_ASM301981v1	1142567	2372656	2370695	1129319	0.162869337130021	0.338214660459796	0.337935126069155	0.160980876341027	0.676149786528951
GCF_003020825.1_ASM302082v1	1149364	1563227	1557669	1148394	0.212112454495157	0.288489909117652	0.287464193137263	0.211933443249929	0.575954102254914
GCF_003028315.1_ASM302831v1	659447	685758	687984	655219	0.245292753183297	0.255079586134247	0.255907585455779	0.243720075226677	0.510987171590026
GCF_003028855.1_ASM302885v1	1066255	2099208	2105347	1066681	0.168245603820187	0.331236446726315	0.332205126602941	0.168312822850557	0.663441573329256
GCF_003030465.1_ASM303046v1	606274	1246458	1246869	612191	0.163337277519861	0.335810304025657	0.335921032213012	0.16493138624147	0.671731336238669
GCF_003031405.1_ASM303140v1	1135754	1263209	1268644	1136079	0.236433855168718	0.262966605227736	0.264098028055955	0.236501511547591	0.527064633283691
GCF_003032495.1_ASM303249v1	817152	1363216	1360308	817745	0.187488083413695	0.312777494418277	0.312110280305643	0.187624141862385	0.62488777472392
GCF_003048255.1_ASM304825v1	1352884	1231194	1225176	1355646	0.261938082053864	0.238377122499952	0.237211949892544	0.262472845553641	0.475589072392495
GCF_003049785.1_ASM304978v1	1090256	1410387	1406103	1090795	0.218158490345552	0.282216193924172	0.281358972342598	0.218266343387678	0.56357516626677
GCF_003049805.1_ASM304980v1	1108331	1451893	1441558	1106331	0.21697464406132	0.284232748962288	0.282209496931646	0.216583110044746	0.566442245893934
GCF_003051885.1_ASM305188v1	1065752	1298824	1299372	1070122	0.225123836360679	0.274356737437343	0.274472494069585	0.226046932132393	0.548829231506927
GCF_003054515.1_ASM305451v1	572264	993804	993459	567571	0.183001620032375	0.317803919160832	0.31769359322925	0.181500867577543	0.635497512390082
GCF_003058465.1_ASM305846v1	940961	1175853	1171944	938436	0.222597070302428	0.278163954623327	0.277239227724112	0.221999747350133	0.555403182347439
GCF_003060865.1_ASM306086v1	758414	1336203	1353710	758262	0.180291918226382	0.317645246540606	0.321807050795787	0.180255784437225	0.639452297336393
GCF_003061515.1_ASM306151v1	1342634	814332	807538	1340938	0.311845798875005	0.189140162612805	0.187562159703928	0.311451878808262	0.376702322316733
GCF_003063625.1_ASM306362v1	1734570	1212521	1210608	1713430	0.295440621386449	0.206522629633926	0.206196797924215	0.29183995105541	0.412719427558141
GCF_003063705.1_ASM306370v1	1081479	1497955	1494861	1082759	0.20970868251525	0.290467193091249	0.289867238155738	0.209956886237763	0.580334431246987
GCF_003065365.1_ASM306536v1	503172	492044	495869	504444	0.252149680611006	0.246573214420838	0.248489999393644	0.252787105574512	0.495063213814482
GCF_003071365.1_ASM307136v1	588231	1006671	1018261	596810	0.183251074074455	0.313607310715698	0.317217932985729	0.185923682224118	0.630825243701427
GCF_003071665.1_ASM307166v1	1060684	1800949	1837100	1064916	0.184029943530565	0.312466807052268	0.318739048821328	0.184764200595838	0.631205855873597
GCF_003072465.1_ASM307246v1	277583	94524	92517	277073	0.374253906918863	0.12744287761714	0.124736920872	0.373566294591996	0.25217979848914
GCF_003072485.1_ASM307248v1	270280	150561	149109	267398	0.322780970397015	0.179806961979965	0.178072915920263	0.319339151702757	0.357879877900228
GCF_003072645.1_ASM307264v1	1243602	1291137	1316486	1260927	0.24326389356185	0.252562326002826	0.257520903134336	0.246652877300988	0.510083229137162
GCF_003073275.1_ASM307327v1	1311471	1487384	1483717	1316753	0.23421948181254	0.265636304375974	0.264981404008519	0.235162809802967	0.530617708384493
GCF_003074075.1_ASM307407v1	1449965	1814570	1814111	1446844	0.222200171941111	0.278074136961362	0.278003797415979	0.221721893681547	0.556077934377342
GCF_003076275.1_ASM307627v1	1292464	1227674	1227106	1288585	0.256653671123463	0.243787864917574	0.243675073160745	0.255883390798218	0.487462938078318
GCF_003097575.1_ASM309757v1	686354	343698	341621	696281	0.331900032592601	0.166201956136355	0.165197581764391	0.336700429506652	0.331399537900746
GCF_003100395.1_ASM310039v1	698196	1432143	1431946	694023	0.164037940863302	0.336475414843099	0.336429130598631	0.163057513694968	0.67290454544173
GCF_003101015.1_ASM310101v1	684161	447296	450324	681410	0.302299275668735	0.197639527552027	0.198977461469226	0.301083735310011	0.396616989021254
GCF_003111645.1_ASM311164v1	840565	1443452	1445684	842380	0.183847355285263	0.315710067253839	0.316198247581353	0.184244329879545	0.631908314835192
GCF_003111685.1_ASM311168v1	866252	1717597	1718802	863317	0.167684352671174	0.332483089326144	0.332716346675008	0.167116211327674	0.665199436001152
GCF_003111705.1_ASM311170v1	938445	2017804	2013239	935733	0.158917845750396	0.341698303924612	0.34092525919013	0.158458591134862	0.682623563114742
GCF_900000005.1_BVF60	696731	931108	918742	691556	0.21516415148587	0.287544350347129	0.283725487834517	0.213566010332484	0.571269838181646
GCF_900005615.1_JCM7685	657381	1362625	1359782	658341	0.162793462021644	0.337439690510135	0.336735651585177	0.163031195883044	0.674175342095312
GCF_900011245.1_BF49.v1	1370077	2406787	2406457	1364363	0.181522835349228	0.318877552372357	0.318833830351138	0.180765781927277	0.637711382723495
GCF_900039485.1_DEMHIR	235620	186896	186624	237422	0.278325745781171	0.220770599200059	0.220449299637829	0.280454355380941	0.441219898837888
GCF_900044015.1_HETPER1	181368	137109	134871	183360	0.28485271113289	0.215340470042783	0.211825514992744	0.287981303831584	0.427165985035526
GCF_900048035.1_GEFVIR	334077	135827	135241	332896	0.356143281583641	0.144798574902376	0.144173868732817	0.354884274781166	0.288972443635193
GCF_900048045.1_MEPMAR	122003	53048	54775	123011	0.345777228578635	0.150347044102518	0.155241655495314	0.348634071823533	0.305588699597831
GCF_900070345.1_HalomonasR57-5	1133517	1381333	1377745	1136825	0.225377280083986	0.274650556127744	0.273937153787117	0.226035010001153	0.548587709914861
GCF_900074915.1_PCPL58T	1305876	1866375	1863322	1309681	0.205803581700591	0.294137161412293	0.293656014400684	0.206403242486432	0.587793175812978
GCF_900078695.1_H044680328	774210	1473141	1466583	771603	0.172601407590663	0.328420209219097	0.326958176913935	0.172020206276305	0.655378386133032
GCF_900086555.1_34903_D01	560005	535793	536663	556036	0.255885660341321	0.244822359820461	0.245219892921946	0.254072086916272	0.490042252742407
GCF_900087055.1_31289_E01	814893	886305	885863	818918	0.239253677136588	0.260220336061966	0.26009056426948	0.240435422531965	0.520310900331447
GCF_900089455.2_OrrDiv2	790150	1635075	1634131	788745	0.162981340529003	0.337260919275403	0.337066203860027	0.162691536335567	0.67432712313543
GCF_900090215.1_TRABTM	100197	48062	49162	101050	0.33570095587176	0.161027369493184	0.164712819670923	0.338558854964134	0.325740189164106
GCF_900093475.1_36734_D01_2	1261498	801076	804436	1261973	0.305522691665236	0.194012908263367	0.194826667971266	0.305637732100132	0.388839576234632
GCF_900095155.1_BR141012304v1	736692	978965	988298	738426	0.21400652629677	0.284386010729202	0.287097215560974	0.214510247413055	0.571483226290175
GCF_900116045.1_DESPIGER	504289	896251	905619	501372	0.179620100365766	0.319231025409871	0.322567765057625	0.178581109166738	0.641798790467496
GCF_900130075.1_Herminiimonas_arsenitoxidans	919958	965663	975077	923624	0.243097178305652	0.255174638944572	0.257662270810993	0.244065911938783	0.512836909755565
GCF_900143135.1_ErCipseudotaxifoliae_v1.0	356494	187228	191642	359308	0.325662846953243	0.171035707499598	0.175067965564114	0.328233479983045	0.346103673063712
GCF_900149685.1_Erythrobacter_sp._Alg231_14	691699	896172	868134	681096	0.220489872656316	0.285668838841975	0.276731287899242	0.217110000602467	0.562400126741217
GCF_900149695.1_Anderseniella_sp._Alg231_50	981866	1348305	1321753	962007	0.212804656159791	0.292224786196413	0.286470040405893	0.208500517237904	0.578694826602305
GCF_900149705.1_Sphingorhabdus_sp._Alg231_15	852619	953900	958494	857888	0.235341512230116	0.263297285793898	0.264565330380267	0.236795871595718	0.527862616174165
GCF_900161835.1_HBAv1	513522	300647	296029	512197	0.316520945885558	0.185310605617004	0.18246419645031	0.315704252047128	0.367774802067314
GCF_900168255.1_B431	959051	695191	694934	959972	0.289818104237103	0.2100815678235	0.210003904328244	0.290096423611153	0.420085472151744
GCF_900176205.1_BRAD285_PRJEB202261_v1	1355495	2541760	2541387	1358456	0.173846089917044	0.325987950901733	0.325940112590607	0.174225846590616	0.65192806349234
GCF_900184295.1_Chr_1	1245344	1805202	1800844	1242123	0.204372092092033	0.296249798761404	0.29553461197178	0.203843497174782	0.591784410733185
GCF_900186835.1_49950_F01	716648	427652	430761	712152	0.313328054711127	0.186975152729545	0.188334448956	0.311362343603329	0.375309601685545
GCF_900186965.1_50592_C01	916752	760317	758927	912074	0.273815063603808	0.227091130113767	0.226675965556276	0.27241784072615	0.453767095670043
GCF_900186995.1_50465_A02	623539	460666	466842	630308	0.285849391777129	0.211183415812649	0.214014683533859	0.288952508876364	0.425198099346507
GCF_900187015.1_50465_F01	1043401	1563653	1565256	1037663	0.200269943817367	0.300126891252603	0.300434570390288	0.199168594539741	0.600561461642891
GCF_900187095.1_51699_A01	1139143	731595	731769	1133190	0.304934527612919	0.195838955889624	0.195885533543004	0.303340982954453	0.391724489432628
GCF_900187105.1_50618_F01	487388	612258	607984	484947	0.222290026758467	0.279241276361104	0.277291971958111	0.221176724922317	0.556533248319215
GCF_900187205.1_52191_D01	1068347	1807710	1797564	1069502	0.186021960525658	0.314760801744974	0.312994167110821	0.186223070618547	0.627754968855795
GCF_900187305.1_51470_F02	631020	655966	644369	621167	0.247214323715917	0.256987403046869	0.252444053371528	0.243354219865686	0.509431456418397
GCF_900187355.1_51342_E02	887424	608504	608012	885316	0.296871194705305	0.203563696117027	0.203399106667345	0.296166002510324	0.406962802784372
GCF_900217235.1_DPRO_PRJEB22548_v1	987818	1099078	1127635	1003377	0.23419619394259	0.260574199342423	0.267344617284208	0.237884989430779	0.527918816626631
GCF_900231165.1_HDIA1	987019	1753764	1732418	976574	0.18111188076572	0.321804845154158	0.317887986201265	0.179195287878857	0.639692831355423
GCF_900233005.1_Vibrio_tapetis_CECT4600	1618408	1274750	1225809	1606904	0.282648351665624	0.222629884606202	0.214082538708958	0.280639225019215	0.43671242331516
GCF_900324475.1_EB-247	1038835	1322918	1318817	1037043	0.220203522416951	0.280421051917569	0.279551756364924	0.219823669300555	0.559972808282494
