# Supplementary material for: Impact of the chemical modification of tRNAs anticodon loop on the variability and evolution of codon usage in proteobacteria
Source: Front Microbiol. 2024 Aug 5;15:1412318. doi: 10.3389/fmicb.2024.1412318 (PMC11332805; doi:10.3389/fmicb.2024.1412318)
Supplement: Supplementary file 2 [file Data_Sheet_2.zip › Supp_tables/Table_S7.txt]

#Genoma	AAA	AAC	AAG	AAT	ACA	ACC	ACG	ACT	AGA	AGC	AGG	AGT	ATA	ATC	ATG	ATT	CAA	CAC	CAG	CAT	CCA	CCC	CCG	CCT	CGA	CGC	CGG	CGT	CTA	CTC	CTG	CTT	GAA	GAC	GAG	GAT	GCA	GCC	GCG	GCT	GGA	GGC	GGG	GGT	GTA	GTC	GTG	GTT	TAA
GCF_000005845.2_ASM584v2__v7_	0.0355348125835943	0.0200261912734429	0.0113425976877386	0.0181453376792356	0.00753214676720979	0.0222936206465585	0.0139868256534469	0.00933103499937827	0.00256288205414952	0.0157892251999152	0.00139941918697761	0.00898001965391263	0.00507601367114956	0.0247672077463721	0.029353563812802	0.0313447743225506	0.0156580798228386	0.00974484222845524	0.0281419603429454	0.0133722694135357	0.00845737825337873	0.00572004293974673	0.0212818733343507	0.00723174175852668	0.00399461687917236	0.0214017364207769	0.00554120728301552	0.0204460600967975	0.00407031446045491	0.0111155375742289	0.050299140963424	0.01168568433166	0.0397910562855845	0.0183538161688663	0.0179140696317148	0.031487630657355	0.0207500829932263	0.0248993377273444	0.0317280962315526	0.0159470737417258	0.00828719612406564	0.0279081718610311	0.0106368690723805	0.0235412848078791	0.0112694557832202	0.0154647064610196	0.025517369582367	0.0188866354626886	0.00337222320010108
GCF_000006725.1_ASM672v1__v7_	0.0196164161776365	0.016646882463005	0.0186674220823348	0.0159845933632951	0.0114358044634447	0.0213312709865069	0.0127162622102462	0.010867182449767	0.00333643026054113	0.013605373668061	0.0037040779598874	0.0102180854185104	0.00585193946622635	0.0269785558550207	0.0244238032244835	0.0214080210766099	0.0195783030603543	0.0131658420981586	0.0221006321074893	0.0140143683117639	0.0134622829288803	0.0102886781511936	0.0150221889898959	0.00987553649839365	0.00497202915322721	0.0239233550190046	0.00842517692322861	0.0230993696681128	0.00934720657018108	0.0132989863978495	0.0296208252548083	0.012683552980747	0.0279065172719544	0.0207246099190402	0.0238158688706977	0.0301638731281915	0.0239504345006189	0.02940205579141	0.0255331831661667	0.0223251065466442	0.0109725316518993	0.0260021414269994	0.0125290636346973	0.0234097534346464	0.0100898367689437	0.0182987601394425	0.029728221842733	0.0155742082925	0.00177679524689076
GCF_000006745.1_ASM674v1__v7_	0.0373850081194146	0.0184283277845979	0.0143080972382993	0.0193932291119181	0.00799100974955813	0.0187017873001407	0.0105199423696809	0.0132311531717426	0.00329452326754641	0.013846716786562	0.00127368210352627	0.0117903662531985	0.00457880167860907	0.024684627048247	0.0275426635205958	0.0310467543427336	0.0334876260281892	0.0107955600516757	0.0179654416800289	0.0135431637492523	0.0121034896439664	0.00600261078007289	0.0100562211066126	0.0111180656250495	0.00538130087104787	0.0170866748136177	0.00284835155280558	0.0194295925355647	0.00922380463416299	0.0147540498803693	0.0276595232283768	0.0133729925795657	0.0385644825878751	0.0134987825469749	0.0242191696690382	0.0351581867379068	0.0190639155044605	0.0208489395880031	0.028655510801021	0.020833948933961	0.00805171941088857	0.0231031065665057	0.00854083927495517	0.025044639099184	0.0112827416153718	0.014224697815125	0.028419505897879	0.0169637705038429	0.00298856494099205
GCF_000006765.1_ASM676v1__v7_	0.00446194260870556	0.0213289699868606	0.0252823574042248	0.00375676293311688	0.000901762445404415	0.0318431852987964	0.00636296992188305	0.00178326251976142	0.000586039961422	0.0255083284362222	0.00214569479994764	0.00266482761322119	0.00102780565806902	0.0372181169071057	0.0212845725920438	0.00307694714279044	0.00657239091015893	0.0155236992980126	0.0354764734752427	0.00666490252292577	0.00224658742604758	0.0135737122641445	0.032463607316156	0.00232971266424318	0.00261644916058475	0.0488442095568514	0.0140773238012098	0.00845559171630741	0.00145368914052672	0.0278367358034102	0.0823760155679523	0.00341067057759635	0.0244372154700738	0.041530654795934	0.0368706307492973	0.0107467850229363	0.00515671579469602	0.0673533516637726	0.0380576467339589	0.0052755634264339	0.00426777895634258	0.0597360850261329	0.0097674115257878	0.00838976825442121	0.00409512435106093	0.029092190375137	0.0326100440786438	0.00307362108997555	0.000447371824595078
GCF_000006845.1_ASM684v1__v7_	0.047460688867143	0.024903217277064	0.011813993115206	0.0144060072284349	0.00647782335175114	0.0240884713440032	0.013211614482983	0.00521859105964693	0.00299436001870582	0.0155642222091218	0.00436614991725715	0.00398695565442941	0.0064676447382413	0.0301651998151278	0.0254291133496967	0.021634628728946	0.0210684447534054	0.0127172548284583	0.0163857840843874	0.00868237673881853	0.002251398653319	0.0146507050710456	0.0186772542844069	0.00718317916999539	0.00296259932281132	0.027641853990429	0.00869037953250234	0.0111628166364558	0.00192324522445445	0.0124592773268634	0.0336241883657298	0.0104249890933468	0.0493811674343972	0.0288132668733388	0.0124853502701961	0.0220262236928603	0.0198289197655343	0.0414349023672568	0.0304218087976886	0.00863560687720416	0.00947758272687674	0.0436512343540809	0.00880563304199736	0.0151090437158522	0.00996599271058948	0.0229950470624792	0.0168814776836983	0.0168933903049392	0.00280694316116908
GCF_000006905.1_ASM690v1__v7_	0.00347187146649884	0.0171079539027611	0.032322221234095	0.00455739083625899	0.00167297245493644	0.0306132858125675	0.0161697950026931	0.00161898280699917	0.00123573955886082	0.0159495139655517	0.00293845334169673	0.00153198413897684	0.00085377049253499	0.0391057791867301	0.022563936984288	0.0032592362070249	0.00501778445447523	0.0127991159118215	0.0260470546595619	0.00594687255877786	0.00272942791600066	0.0191622198599503	0.0295849214808823	0.00404958740391237	0.00454053508372329	0.0428242573266591	0.0163426596523794	0.0086495976349892	0.00160977990978897	0.0180006558805564	0.0655672795802369	0.00708996008155178	0.0163236649824803	0.0428701944072333	0.0378087160735608	0.0139484930274494	0.0036964137562307	0.0779166437422532	0.0467959471972821	0.00909868604425428	0.00501576183973008	0.0614075723894148	0.0119483330288276	0.00923324250662113	0.00138563590357894	0.0382379987580586	0.0298880319951572	0.006036061239754	0.00100510705380547
GCF_000006945.2_ASM694v2__v7_	0.0334321524688799	0.0189551129973384	0.0120586234260984	0.0182443908415851	0.00649385858192364	0.0219619825570673	0.0182273640549369	0.00719213501812798	0.00299670054839161	0.0170165434192197	0.00206006063614955	0.00772115129679621	0.00625484008328517	0.0238580623588238	0.0285764265799189	0.0297942054379941	0.0133554706496695	0.00964287602583185	0.0298851960682278	0.0137494946322075	0.00607580058225612	0.00710301920496197	0.0227706870815814	0.00756889014279095	0.00394868508770318	0.0223922362264791	0.00730311700801349	0.0184593006002551	0.00507032691104853	0.0104817570450216	0.0508421657140293	0.0126876126926154	0.0356989560048462	0.019286876923155	0.0207088069925587	0.03117731481038	0.0140982086831083	0.0279908902311224	0.0400866416179111	0.0134371364081189	0.00914756793984441	0.0329852204806152	0.0118107858828316	0.0170531395809701	0.011888410590442	0.0177389839502848	0.0245140699844329	0.0164541307309664	0.00283086020641827
GCF_000006965.1_ASM696v1__v7_	0.00809689483878912	0.0167946790311049	0.0272853571206831	0.00929229136961451	0.00413458911528477	0.0219588835812764	0.0218529338404862	0.00299039003949643	0.00297545516759393	0.0152517447753507	0.00601113051821573	0.0026457911974989	0.00361318862137657	0.0419055699634944	0.0254133907916326	0.00851929014869864	0.00577082780139553	0.010901213338413	0.0232367059600137	0.0100012578280299	0.00343220057186761	0.0129457896864551	0.0284857698949114	0.0046721808139837	0.00489271058905178	0.0344630456886951	0.016973050203191	0.00821332454171577	0.00202068670612387	0.0365631504153951	0.0364100768840045	0.0147248938427287	0.026009856698525	0.0341439292653088	0.0342617784916455	0.0197936768482979	0.0152398294019939	0.0507143965563666	0.0436883027132974	0.0104284867288558	0.00979676829318868	0.0501998684939869	0.0118039512673202	0.0109381987657094	0.00403718343462074	0.037555552244936	0.0227385393867477	0.00954229684757309	0.000809867109208773
GCF_000007025.1_ASM702v1__v7_	0.0685677509141048	0.0128092767066538	0.0182609107499688	0.050844173626898	0.0153922163300058	0.00812220824196285	0.00670033565170295	0.0217119569921569	0.0159808784660167	0.0103858031140827	0.00395679688989257	0.0162227958322013	0.042462593035008	0.0116518785092553	0.0224151807707706	0.0441587996044994	0.0236394838716207	0.00376837898055686	0.0073764117799977	0.0152292001483992	0.00697036655719825	0.00236362492653028	0.0081200026649693	0.0149820147644007	0.00328919428305545	0.00251529576065583	0.0013519748262792	0.00832153872815842	0.0129770497779614	0.00329268670356394	0.0040129075407438	0.0204123419449906	0.0450187550359947	0.00876687694966865	0.0155908330580805	0.0385046797009628	0.0247027547076483	0.007281064567029	0.00436784315410086	0.0246560002426976	0.0146075214860981	0.00818570319061941	0.00573152603622046	0.0217884184733391	0.024351039881703	0.00433184190922735	0.0065416414647178	0.0210550472231701	0.00419703699038306
GCF_000007125.1_ASM712v1__v7_	0.0149689776566663	0.0143631969922988	0.0282817930255314	0.0161347344504063	0.00725031854345301	0.0204885941607603	0.0185522917464877	0.00401124014443239	0.00251974110410483	0.0140621586103453	0.00434493808260811	0.00332949530702114	0.00482201895793841	0.0352985272211378	0.0269331255805258	0.018918970281823	0.00800842606388127	0.00771379723783143	0.0241901749818893	0.0137573620874454	0.00543868166177633	0.0118517501601533	0.0247892458269278	0.00648206020389057	0.0032957196908589	0.0359042694327639	0.0105559676561737	0.0120315380203403	0.00201653181210074	0.0203211546070088	0.0379231906147003	0.0241417551724669	0.0370208880749667	0.0229966696620041	0.020378949106583	0.0294671282596003	0.020449516159486	0.0423210224747802	0.0350032755861386	0.0149520753637067	0.00747043284342911	0.0468873123262193	0.0112318389342833	0.0140068239817881	0.00442163986374917	0.0227110780314197	0.0263211578952296	0.0164407367982023	0.00164006816293868
GCF_000007145.1_ASM714v1__v7_	0.00491620849978967	0.0171977415273459	0.0233495349798582	0.00701395889866375	0.0027125151723275	0.0320374552032021	0.0137040820695481	0.00301672001895142	0.000787279583630925	0.0215088169182197	0.00144557520941933	0.00375636881551886	0.000611394117383326	0.0330558776393017	0.0217511932103938	0.00634846510024006	0.00809946441032288	0.0145027854190945	0.0365960982088239	0.00928355024881122	0.00496814040277079	0.0125035364072158	0.0326604351554861	0.00360491440160334	0.00231045016599132	0.0478970143172592	0.0114479755153451	0.0111371054367006	0.00203952850777929	0.0138714105663018	0.0698965224649626	0.00417697078642966	0.0233943383274859	0.0347618571405732	0.0249709180144923	0.0206252125400831	0.0169958446861071	0.0573420604549856	0.0495094327247813	0.00758297639402864	0.00358529518756029	0.0559376382060352	0.0100839599119245	0.0106352237997391	0.00312535310550795	0.0190779088683714	0.0476981948692937	0.00432387326231891	0.000947684097916618
GCF_000007565.2_ASM756v2__v7_	0.0109073031474597	0.0219421993102537	0.0251089063238084	0.00651054780636118	0.00361998058149467	0.0297982485953778	0.00836651615689809	0.00461645450576388	0.00128927574353974	0.0231977801086685	0.0025880562171782	0.00540190168377321	0.00225099346153622	0.0336189350673226	0.0242985999486679	0.00970896673913312	0.0112218834738071	0.0156958694391108	0.0348558975029014	0.00832578465584185	0.00719613678942445	0.0117502788676911	0.0234909306343648	0.00640436372840376	0.00354045623025036	0.0356155833995232	0.010528046301589	0.0130601066610711	0.0027855175227461	0.0147653832002334	0.0725587323269235	0.00740186970728369	0.0278814564183166	0.0357003192235877	0.0294151490980124	0.0165683367203082	0.0138924056175898	0.0564278250010575	0.0279036291231046	0.0124096625417977	0.00304108807747098	0.0468740284543472	0.0121300921592617	0.0158431449274222	0.0076408302688325	0.0207787922476226	0.0362340697765851	0.00741833320468056	0.00103837865980547
GCF_000007705.1_ASM770v1__v7_	0.00818488588338893	0.0195694837358142	0.028065617233688	0.00740408480700731	0.00139466618577818	0.026414353842113	0.0109145393893072	0.0021849987187772	0.00128315877828538	0.0228666215032428	0.00368532446018491	0.00167835682548493	0.00337251350942704	0.0351442483668757	0.0254565066099927	0.00495375970824766	0.00875168091075651	0.0141064361775237	0.0346507318209482	0.00797232435339126	0.00215595676530353	0.0130951484115487	0.0315000328410007	0.00283167758050947	0.0019846130597035	0.0434847361849414	0.0144701306620515	0.00447385411194516	0.00153081095544873	0.0090302489327942	0.0889053433535151	0.00295287653348474	0.0225967714296482	0.0401760551816086	0.0315525949635442	0.0130160979825649	0.00502853887305438	0.0652385234713718	0.0484628205856368	0.00635867495049901	0.00466415898599951	0.0652724468164161	0.00669605212709383	0.00433456267906277	0.00283507297762898	0.0210588034615132	0.0394960752183036	0.00383502658204659	0.00111616925073709
GCF_000007745.1_ASM774v1__v7_	0.054977690072615	0.0169319391995627	0.0078435445771137	0.0291738878970238	0.00923885983097633	0.0195444182650743	0.0111999311791287	0.0108009707511557	0.00380590780079136	0.0119536227256739	0.000638289616000102	0.00944796324065141	0.00552840069703671	0.0208096791635463	0.0250610978283526	0.0445642546815801	0.0304012124900243	0.00620936307211497	0.0150090005593002	0.0140969901466335	0.00367710951412791	0.00513312273466118	0.0186096530031017	0.00960259438197231	0.00371802705538372	0.0130447321046713	0.00553546837757178	0.0184660699602211	0.00495528184601	0.00471329964747055	0.01493934759646	0.014478119387206	0.0530440445902111	0.0146635549014658	0.0102014026487441	0.0348024403669751	0.0210197186223716	0.0220549016462888	0.0269662937850076	0.0154170029080487	0.00831705168341635	0.0242496240206531	0.00687259964653958	0.0266114023060357	0.018128279149739	0.00816971215148372	0.021019290843883	0.0202744374739259	0.00336042348454779
GCF_000007765.2_ASM776v2__v7_	0.0521439920048035	0.0133478082082173	0.0147859540397253	0.0284846458854874	0.0102792712731426	0.0138816289403006	0.0136938462770942	0.0120380835470955	0.00572078411902006	0.0108624356840915	0.00350643586467866	0.0100192215660761	0.0111353465310621	0.0199725585570167	0.0230815987718749	0.0411306877139536	0.0285216154904523	0.00910919867248014	0.0113657963319965	0.0150982402387922	0.00804963101818908	0.0115908746198645	0.0105192635155147	0.0138160046937989	0.0116541344290659	0.0145079063996525	0.00792074774039692	0.0132615395359703	0.00744705955523329	0.010507971241939	0.0101079682073064	0.0174733302248087	0.0435422410521956	0.0126882617308313	0.0146204033325181	0.0303756280924815	0.0149182126065926	0.0194162670406424	0.020547396251419	0.022545584828083	0.0141477317469972	0.0187645820068339	0.0117887801159359	0.0167568274733283	0.0110279391440633	0.0120889000857425	0.0176729761045455	0.0213458914194159	0.00341351193382668
GCF_000007805.1_ASM780v1__v7_	0.0172925860368039	0.0210718493737469	0.0225651502427992	0.00969179764678343	0.00538234276823959	0.026046392904439	0.0126067908275826	0.00644749654626337	0.00234332981864725	0.0217367218776321	0.00317539434465821	0.00665429401686785	0.00324956281119844	0.0319547243188195	0.0246008178300876	0.014827065157994	0.0127230402634817	0.0135525041349902	0.0318605839482381	0.00964205616814767	0.00619973591544226	0.0104703159165993	0.0224007554618886	0.00815278202546207	0.00489111782197684	0.0295550650706409	0.00855649010156312	0.015530606800237	0.00249272009202931	0.0149043660269809	0.0641711155628411	0.00940108774077817	0.0308040606610507	0.032225734336869	0.025690359560461	0.0212819278269852	0.0168663918635255	0.0419942522669818	0.0312495976795111	0.0148344156599228	0.00424016191600942	0.042459840526935	0.0102706825045004	0.0173531711975676	0.00663065063570335	0.0241123130587863	0.0300236601435698	0.0107424254033956	0.00126599531457733
GCF_000007905.1_ASM790v1__v7_	0.0596838521506787	0.00752885271869247	0.0187869688503912	0.0439645441761187	0.020707350742498	0.00482815911791332	0.00537560357178525	0.0136484880111689	0.0102403552529595	0.0146041089764618	0.00355238354305226	0.0193194709260667	0.02122143150616	0.0144542034689765	0.0245084975108138	0.0500536668773549	0.0333974058771438	0.007183568794072	0.00626772395316919	0.0148992066528489	0.0102205031071678	0.00513773015367865	0.00236139649138637	0.0143840328738802	0.00439433831481763	0.00800604805536881	0.00121737706414146	0.00945731467664051	0.00732033666322411	0.0114892387204197	0.00223241260243902	0.0380739961825348	0.0410079313836761	0.00622342653060808	0.023785295179815	0.0418845960726084	0.0305232008169059	0.00733009644177899	0.00926750772094159	0.0220514377776476	0.0172026597411761	0.0140663026592856	0.0085319219955521	0.019241431056804	0.0181499481825768	0.00505912026143766	0.0182617963226028	0.0138227943795917	0.00285267342883363
GCF_000007945.1_ASM794v1__v7_	0.0549805737971828	0.010851153380397	0.00953418098647339	0.0355124775794626	0.0158672619154064	0.011593686083475	0.0100698461277864	0.0163246677065789	0.00429729311753782	0.00955606756733829	0.000990203945288935	0.0131007127130717	0.00889888105464793	0.0147496367734248	0.0250443144494553	0.0501467692021835	0.0419169122710567	0.00677356620377854	0.00952784336238125	0.0152449607601171	0.0131177268290867	0.00362859275855592	0.00729902833484124	0.011103436685958	0.00541967564204795	0.00985992086315103	0.00332904907842144	0.0213970840366553	0.0100780873457005	0.00429289246234895	0.0050090107306352	0.0132265719839105	0.0489307201563934	0.0080617540439877	0.0120742444707299	0.0395316291998331	0.0314320964321461	0.012338837526113	0.017524157769512	0.02336834466548	0.00789116986270579	0.0181528508233084	0.00649902331818313	0.0278397425463623	0.0186047970342655	0.00858483124604585	0.0155305900129545	0.0222264996371986	0.00377770361255887
GCF_000007985.2_ASM798v2__v7_	0.0130249186179207	0.0197384668704109	0.0316564770631528	0.00803928206514647	0.00424127777227257	0.0313093125434694	0.0134062950748609	0.0041585240118361	0.0032960966995881	0.0138232764853834	0.00693354722320085	0.00358500611963679	0.00461926950780721	0.0398868914503791	0.0252443706177626	0.0117171084470266	0.00427917020449482	0.0138278064853449	0.0229754574638403	0.00698701791214024	0.00252739757867448	0.0205431553658888	0.0187814799458664	0.00450418714358631	0.00377168168545659	0.0227024780907801	0.0268207398960828	0.00753894391933054	0.00144727235699307	0.0346634752014217	0.0434844232738487	0.0136487050141241	0.0261887760135216	0.0339198140673246	0.0400546364985038	0.0183191667561589	0.0125611182105936	0.0544961824982584	0.0241945328200207	0.00919214247742115	0.0124793347310994	0.0378930518721195	0.0214882582107039	0.0106085526906706	0.0063233867613583	0.0269783687363266	0.0330004053915861	0.0121357971404732	0.00110558902379385
GCF_000008025.1_ASM802v1__v7_	0.0618855055285472	0.0157043692497305	0.0259197278825628	0.0397299846409551	0.0178171509607077	0.00511550703786155	0.00439608960851368	0.0195318201899622	0.0191454300937758	0.0119470655120733	0.00856416250161806	0.0182737764682703	0.0397366859428462	0.0118938224750005	0.0231289777762057	0.0356932359597609	0.0222543197816854	0.00657758221360136	0.00961901033524747	0.0132675138292168	0.0139144686355279	0.00218922590828877	0.00291009018014287	0.0110128198893644	0.0024100099079959	0.00353585259802132	0.00146758908122111	0.00724094124354293	0.0135839219662774	0.00498081960548196	0.00789342822663619	0.0183460914276483	0.0467874162059436	0.0109419803206031	0.018618164734231	0.0383820913838587	0.02723810798319	0.00440019054702666	0.00543531674274339	0.0219282314602513	0.0185576877426528	0.00938265621273034	0.00721747279752694	0.0211177167140667	0.0225261164474798	0.00473690438527381	0.0128890763387893	0.02435671439585	0.00310864113976964
GCF_000008045.1_ASM804v1__v7_	0.0721185586967267	0.0097937765079523	0.0162587078295654	0.0565105473912088	0.0180540582215912	0.00422668004995112	0.00361074713575806	0.0243142894674602	0.0160417454831098	0.00694075818282088	0.00357854686722234	0.018384068194385	0.0462605229119859	0.0114159531124113	0.0228250010555542	0.0525571143470538	0.0249084421281454	0.00290741473057857	0.00657066185023102	0.0165393112806399	0.0100635766216241	0.00057021661941198	0.0039193736718212	0.0150851453664012	0.00297049998592583	0.00191080615515225	0.000766826775197373	0.00953116016334074	0.011289774304542	0.00285997983039014	0.00279572704406083	0.0200542764484382	0.0444827103259391	0.00525508429678154	0.012914030092637	0.0407240281792677	0.0258069989490423	0.00328500553213147	0.00423175803198661	0.0258254499961876	0.0140405629643821	0.00588489016303738	0.00520778075875439	0.0257258197264716	0.025416581190159	0.00354373734898118	0.00628980765041386	0.0210701400845966	0.00307728807355672
GCF_000008325.1_ASM832v1__v7_	0.0109729946369598	0.0177355934345503	0.0235273079284919	0.00715477611606883	0.00251249589337259	0.0279992965347601	0.0139360505338528	0.0030268143571668	0.00223158662811049	0.0160844339469717	0.00514228477631523	0.00366868685696178	0.00252421803935332	0.0393181601626148	0.0225853714286865	0.00592798036615692	0.00578450626827164	0.0132422599454252	0.0255924933273487	0.00991417429051767	0.00315304229131445	0.0183704596941851	0.0269159298667374	0.00457305891196232	0.00418307162268211	0.0318410978904401	0.0251725596008579	0.00915845054043891	0.00150851632198509	0.0260301518312008	0.061273707247925	0.00552287057683909	0.031731601157187	0.035071013366259	0.031710162671755	0.0177025740760444	0.00935045883357519	0.0569432768755433	0.0371044590877621	0.00780895115778408	0.00975056243776256	0.0475078644921815	0.0143276975576606	0.0120701631123355	0.00424113044657081	0.0322692100082865	0.0317346852361705	0.00558955750106083	0.000563207039470951
GCF_000008385.1_ASM838v1__v7_	0.0601244148997356	0.016664216027438	0.0267825546099119	0.0415516844048549	0.0175357891791354	0.00505380003747807	0.00388078466170902	0.0183242264388542	0.0181856119695572	0.0112132432617607	0.00846050513115409	0.0206361715528434	0.0429429264129138	0.0115372216099642	0.0230855071160323	0.03734744785267	0.0204891370684025	0.00632522715354325	0.00948693303186005	0.0132767890792768	0.0126513764373157	0.00182629572536844	0.00257215658739607	0.0117802929778891	0.00239737708633606	0.00317875880683714	0.00107091056209028	0.00658974721754455	0.0148468904739352	0.00532419225687967	0.0079514165828471	0.0179317474278165	0.0439842727115497	0.0107217376036423	0.0187690696646899	0.0367449608853882	0.0265393096178362	0.0041258649031612	0.00492153381565486	0.0227731148227754	0.0182207811510039	0.00888629171358509	0.00722077072425947	0.0226489100136935	0.0240406671111754	0.00496135269414638	0.0124269314812237	0.0265005961340533	0.00313787215839377
GCF_000008465.1_ASM846v1__v7_	0.0360996175248201	0.020450638747187	0.0164694446085115	0.0187049071950153	0.00963065800359845	0.0182872672349755	0.00883767448482315	0.0129810136532414	0.00468644324128047	0.0141731217955062	0.00188876075441561	0.0127906323844541	0.0111841039968054	0.010908030082885	0.0253050359261144	0.0356634165038919	0.0208446541958945	0.0101590286865913	0.027265105458365	0.0117649278717085	0.0083528528100894	0.00681453816119455	0.0129362125424976	0.0110517892279507	0.00524183010484072	0.0160045337985971	0.00642442044698288	0.0175408318669493	0.00755072538574358	0.00668826721619152	0.0296648082278564	0.014728434732451	0.0450055015406617	0.0263035737531138	0.0244389990101608	0.0292663478113703	0.0202761166942402	0.0226898818176526	0.0189551221574162	0.0247474951594142	0.00898187195216115	0.0239169558095605	0.00744375028517625	0.0263649578450165	0.0144410404662526	0.011948395572974	0.0171305074908189	0.0279082984214323	0.00270173311391264
GCF_000008485.1_ASM848v1__v7_	0.050290999661507	0.012445726462342	0.0154809708845356	0.0371016255623821	0.0151136548578919	0.012316925599891	0.00567541344736652	0.0178656519934698	0.0120284172907478	0.00985462560967618	0.00475960833760242	0.0140471327414323	0.0194222751030973	0.0158778923912461	0.0253963848473559	0.0415822527263495	0.0316057435425108	0.00557595804340196	0.0127467875238227	0.0192385383323698	0.012108701328769	0.00730627541850597	0.00444258433826551	0.0160215803291795	0.00679627320418857	0.00606069274773135	0.00258442576507395	0.00957980079534147	0.00847504380224275	0.00707247966456383	0.0137926643333655	0.0177067907013368	0.041279109170739	0.0100330603459361	0.0174909276253547	0.0365540867710182	0.0221371071057871	0.0151228338434711	0.00876352205673299	0.0243456035728667	0.0180415042550969	0.0125395558649883	0.00923219777038133	0.019758411472278	0.015639670576326	0.00961993537856022	0.011389653326457	0.0227625707306395	0.00257854965115801
GCF_000008525.1_ASM852v1__v7_	0.0701830734960835	0.0230345131375044	0.0216615405824609	0.0309489595135525	0.00673022413790526	0.0131017807236165	0.00931745828435941	0.0126207848887863	0.00974211256802592	0.0257348206645938	0.00866889002364267	0.00960550097129095	0.00971766006669554	0.0266814710094375	0.023972841387368	0.0356381236518584	0.0307400460741367	0.00663271025583329	0.00542192159981095	0.0149510760340979	0.00493796374961646	0.00837019882084524	0.00317147050928873	0.0154884746962392	0.00237391385103458	0.00873590863603715	0.00106313504317963	0.00511405327247412	0.007881895111009	0.00946636741519058	0.00447372633568941	0.0170052894568238	0.0505756278504666	0.0126157491346199	0.018667527195449	0.0339718929922948	0.00750590515511077	0.0134824094583063	0.0200125536970385	0.0267856018756005	0.00612003947318168	0.0191986884936019	0.0207762224115386	0.0095890156769986	0.00600093619447127	0.00769245410381705	0.028020496032169	0.0162339156367039	0.00273071203942256
GCF_000008805.1_ASM880v1__v7_	0.04800786462387	0.0243426794513305	0.0114897025205675	0.0158772401281389	0.00712615586097348	0.024501663339618	0.0128998601955409	0.00636440280551144	0.00338824205878736	0.015564650794039	0.00418990583173134	0.00497588550062499	0.00674125113102693	0.0296908049018149	0.0258800423974509	0.0228799322921743	0.0221612615183596	0.0128482766730812	0.0169490195077427	0.00911311449997116	0.00289011863906395	0.0138639129118034	0.0172136521495696	0.00763552478833366	0.00279277973594825	0.0260799291011731	0.00700066567514927	0.0111655364409627	0.00224880434546155	0.0127355789390096	0.0337551930726892	0.0105132385764168	0.0492918701643715	0.0281905983734969	0.0128475757624845	0.0229735939996154	0.020313538004742	0.0394866380946557	0.0276492831591256	0.00989561676301177	0.00898888084462959	0.0409204718854918	0.00772572130299724	0.0160020216280745	0.0107777912511962	0.0224629769326819	0.0169409797338478	0.0169324532896425	0.00275693251027728
GCF_000008985.1_ASM898v1__v7_	0.0617964687265024	0.0120710382760952	0.0201877040503654	0.0455339777996287	0.0196439420286765	0.00426317971488276	0.00299688988521302	0.0233995024391471	0.019223012952626	0.0073023454753979	0.00320739129363822	0.0191229829740724	0.0366937086649196	0.0155712065018819	0.0229814433884162	0.0414933027906243	0.0292462679642677	0.00341167365636086	0.00857279113970431	0.0144738067703503	0.0145657319889293	0.000777207713209925	0.00219302361884069	0.0125169917887641	0.00187898731015665	0.00236412789091908	0.000258275476954981	0.0067648895804736	0.0191063591411654	0.00292513495567571	0.00315241696219063	0.0199535093660188	0.0351165661345738	0.00662196905210045	0.0201775513459206	0.0482664811810544	0.0241236000464904	0.00399192264619585	0.00547586264936514	0.0345467622535325	0.0122034878266701	0.00857788546803571	0.00350583896545668	0.0308619806489459	0.0211342031210015	0.00610126330913892	0.00632175283521846	0.0287984185045974	0.00290775705351966
GCF_000009065.1_ASM906v1__v7_	0.0342579592235053	0.0158145647840698	0.0135512512394103	0.0235396589129306	0.00987916240315222	0.0198427787534797	0.011633151256739	0.0109236013019155	0.00383683915970781	0.0139189108034504	0.00254500043747333	0.0128326472931037	0.00881611566927377	0.0232556523488552	0.0278868989231574	0.0311821696492388	0.0236493860254967	0.00881773685819548	0.0238007783397732	0.0144299002261882	0.0121758839699358	0.00741991912086918	0.0129570528177484	0.0101112798983796	0.00450383113480812	0.0160296064580696	0.00753848322483829	0.0198703220822927	0.0080904167152157	0.00908303889030173	0.0350202239065293	0.0101639106981001	0.0355597458201925	0.0140590033935158	0.0208537410534021	0.03569310895323	0.0212858434029379	0.0251582840562366	0.0224076652891069	0.0201361192185431	0.00662081453991852	0.0223896780782439	0.0147600126234063	0.0252869824601088	0.0117428603340497	0.0151716043655084	0.0220176647491356	0.019977155008131	0.00272741750873174
GCF_000009085.1_ASM908v1__v7_	0.0849960575266077	0.00878221626396542	0.0133401200882127	0.0528937718510778	0.0129480308936867	0.00587577478415955	0.00240677881585909	0.0185781626247102	0.0164156055463186	0.0119593222842452	0.00255381562065131	0.0217812025390373	0.026179416028052	0.0167539783981063	0.0229831671578629	0.0442277461228031	0.0282475565957231	0.00319229427871412	0.00283227226401725	0.013248621380143	0.00862972701811695	0.00135504049753385	0.00114303789246974	0.0149234457621444	0.000838666275604418	0.00387695746972305	0.000121551555647408	0.00613665905388751	0.00713471579428952	0.00265547935493647	0.00100337922853666	0.0315876658469997	0.057981765441415	0.00421645407318859	0.0125785998721947	0.0472386602508528	0.0221664959411884	0.00630398151917006	0.00508882703304475	0.0336080276760551	0.0199993573693535	0.00833900872875758	0.00538606088920114	0.0199628017740342	0.0172953857450638	0.00260789750138971	0.00968675467726642	0.0235016755584432	0.00315670647213247
GCF_000009125.1_ASM912v1__v7_	0.00467832624478249	0.019807481157091	0.0255910513512693	0.00502242037637583	0.00259753497507406	0.0267887265209678	0.0225585363836883	0.00162746667700973	0.00084953455899566	0.0170778807205799	0.0024690260593998	0.00180091065788701	0.000754827695066468	0.0381246110368693	0.0243237035516727	0.0049799432291198	0.00619068519662812	0.0163822443865365	0.0316270584060803	0.00750705774855575	0.00250481818369711	0.0153227738459518	0.033986816135272	0.00244052526869366	0.0027182009450153	0.0472192721547637	0.0153813990155085	0.00609243586896584	0.00118475507819673	0.0197434706507257	0.0704035220674223	0.00359395785908912	0.0189131820501628	0.0371932343213967	0.0310319190914037	0.0155016654106922	0.00992984314196038	0.0625067400062632	0.0540869016936045	0.00599598775246672	0.00365796298952054	0.0593212386391317	0.0111531906028181	0.00682515298767922	0.00212458359946653	0.0273816047301848	0.0416839232022635	0.00403952417736638	0.000805708873702855
GCF_000009145.1_ASM914v1__v7_	0.028372120826183	0.0141649259727027	0.0159816420813959	0.0213647472333474	0.0121297104705623	0.0195198638496175	0.0114744050360678	0.0106185827665875	0.00714332536361248	0.0123116977623809	0.00484379949513359	0.0106802385406232	0.00931410076059067	0.0324300749573634	0.0252539861183796	0.0234237367080283	0.013951031577085	0.0091267829212186	0.0283201945145544	0.0155627318955752	0.00786364414939053	0.0100097675647549	0.0171593007424835	0.00951038161370017	0.00593348670702066	0.0169442582241317	0.0124825346438481	0.016370235243689	0.00331520978954008	0.013483040717514	0.0497966015521675	0.0120184655868869	0.0404851581418714	0.0143562112352677	0.0199447232408841	0.0373859587651924	0.0270627982180662	0.027054108529794	0.0171509490062345	0.0188798996423791	0.0154453666929412	0.0209311666821455	0.01167528420748	0.0215314867219519	0.0144568835758446	0.0179258543051168	0.0195122578648506	0.0155967008900394	0.00171324288319951
GCF_000009305.1_ASM930v1__v7_	0.0704464820143675	0.0218645430336638	0.0208792059492334	0.0326694573794137	0.00719344056537794	0.0119597759993044	0.00927623615671599	0.0137987200980561	0.0105051076281382	0.023341503687986	0.00789568389900948	0.0121320780768272	0.00998548931631411	0.025645541781117	0.0239834641294198	0.0374098438291193	0.0311737587990485	0.00694857553820974	0.00445053749267251	0.015518083473119	0.00533360261625266	0.00768872550422642	0.00263454407155462	0.0160526307123358	0.00243249741929831	0.00824432533862578	0.00104230942220354	0.00552083204269654	0.00787553066175012	0.00917233228125947	0.00268262771363787	0.0176349080279559	0.049775341718979	0.011272336680232	0.0186767195764016	0.0339718886307491	0.010648250156013	0.0127491314137828	0.0170856272422129	0.0256432605962284	0.0067245665839679	0.0175080460305997	0.0204175765355834	0.0117761330795719	0.00635087725181537	0.0080317964974611	0.0291969880210143	0.0153066352252699	0.00269269005635441
GCF_000009345.1_ASM934v1__v7_	0.0345315292473159	0.014524367122158	0.0125291540852843	0.0246493765768798	0.0101127942132901	0.0203770123118459	0.00844221792324629	0.0137596393436298	0.003426645590655	0.0136262953975597	0.00181137170513268	0.0134124637324467	0.00854257281052926	0.0210546291958057	0.0271638873246757	0.0338221113726948	0.0249109197754581	0.00791142466258265	0.023154391709982	0.0148121466963916	0.0124757628732652	0.00666255725554329	0.0138622593252072	0.00974424650453651	0.00470627707436715	0.0182486145248603	0.00668040702862471	0.0180587750796914	0.00774180270408191	0.00770534271609734	0.0352127435734658	0.0101936517854412	0.0363688781842487	0.0139396732973895	0.0195052923934315	0.0360596029630768	0.0221865653094429	0.0255194479082286	0.0214179476032243	0.0230058846907686	0.00692172731320397	0.0233543342862252	0.0127456809562717	0.0265969989113134	0.011588475663645	0.0141580664961187	0.0231785160687673	0.0203909759886202	0.00269910162331825
GCF_000009365.1_ASM936v1__v7_	0.0217506080644504	0.0180158821531863	0.0184139113071774	0.0146170343851872	0.00563059372058178	0.0266144479940373	0.00916633240860543	0.00855819239175545	0.00186985918411821	0.0179780030055812	0.00201933034173052	0.00845344019663563	0.00375024302828893	0.0217553919312659	0.0268214403208373	0.0237628522804976	0.016987916092486	0.0124910431949268	0.0284190660028287	0.011599357744706	0.00729946189749659	0.0131089079277111	0.0172808672482355	0.00856031850580883	0.00590315938066824	0.0240964672603978	0.0109750697961935	0.0168303851061527	0.0102289140766671	0.0111032592311075	0.0451580351082968	0.0109024501487682	0.0357017262941805	0.024799744448278	0.0244368852048957	0.0321122659064444	0.0150931294521346	0.0412040198203711	0.0252325556970995	0.0184428168720403	0.00617293946529164	0.0356870568698082	0.0136597111084522	0.0206210561322685	0.0115460549858289	0.0116630222226564	0.0364791805785678	0.0129516794955946	0.00200738915641781
GCF_000009605.1_ASM960v1__v7_	0.093331467180192	0.00990915190120718	0.00869706360481774	0.0607908184490432	0.0193132332811653	0.00313268355097704	0.00229060268632932	0.0206537989928842	0.0159193980458652	0.00316787794287495	0.0011375919144325	0.0151182342103298	0.0425225749076433	0.00958551545665566	0.0222771923559581	0.0639634653501634	0.0276898717307891	0.00279618143594579	0.00417337959482257	0.0183619040790732	0.0110996730716319	0.00202795322100769	0.00218397253973635	0.0139072859859608	0.00616302237806705	0.00185272173218974	0.000593166934866433	0.0139205110160928	0.00908869419492294	0.00165419508247107	0.00197718942353277	0.0119839520930635	0.0488152885274524	0.00497186498583187	0.0050970170530023	0.0362811622567521	0.0190850835270405	0.00305612997917527	0.00287292881411801	0.0193808416304712	0.0236613018264337	0.00414239445027304	0.00324974302997964	0.0223015365983998	0.0196518469734956	0.00348749883613289	0.00413717637778104	0.0217754714650827	0.00353568838187889
GCF_000009625.1_ASM962v1__v7_	0.00901479990161402	0.0167270295919591	0.0293882854136084	0.00966584024083934	0.0048279779421793	0.025569636847981	0.0186301099524337	0.00296946191694437	0.00229282368037137	0.0150681081263252	0.00594226598121107	0.00261660351760844	0.00319137024321836	0.0427016949014217	0.0254065372680721	0.0081422380337602	0.00655670197607265	0.0100221944501738	0.0241087087210638	0.0107673930186429	0.00472643768875453	0.0124389658253232	0.0279808783959481	0.00459664983052261	0.00410727956339867	0.0361469699796334	0.0145067605815859	0.00698163831764229	0.00200107619826753	0.0263093027694868	0.0464855361208934	0.0117430990585197	0.0238195067884321	0.0366390983699487	0.030391651659518	0.0197415698605934	0.0119086309882839	0.0589023377123667	0.042030000809039	0.00990840368580114	0.00676574449851167	0.0568329923611844	0.00956465934034266	0.00966268566037303	0.00264405415112272	0.0368278314335224	0.0260977678306987	0.00801622662874055	0.000807636421695446
GCF_000009985.1_ASM998v1__v7_	0.00484536964795908	0.0154558732644188	0.0329281434940081	0.00837154133891989	0.00181182973858673	0.0366103633980754	0.00941076890971418	0.00237748592930684	0.0011539681007698	0.013643845492723	0.00342998760313437	0.00198292340118598	0.00118730161161663	0.039655409909112	0.0275362902582412	0.00693194751787493	0.0050102384156655	0.0119245577727768	0.0250615337309022	0.0098266456936042	0.00235869199287603	0.0255966806262601	0.0210878100592707	0.00291969402019195	0.00280458185051368	0.0384059216711615	0.0187651843442737	0.00698004471893528	0.0012733470810834	0.013810935992435	0.0694276991934361	0.00669461834569742	0.0201944978619217	0.03822540227786	0.0376550485326223	0.0184925264245564	0.00480477732108767	0.0839103001655719	0.0290560444752544	0.00680364353600147	0.00759680138793978	0.0550191878949204	0.0143695460381933	0.00767494688693327	0.00190583270895083	0.0297388541159989	0.0382875828793486	0.00600929251344798	0.000861640166446541
GCF_000010085.1_ASM1008v1__v7_	0.0284546472234221	0.0172198870521028	0.0159540591311795	0.0183657703851851	0.00616045663123273	0.0253225436514725	0.0159380551058531	0.00621203906282606	0.00389542956581068	0.0180391568862183	0.00379275676834493	0.00734469198735194	0.00863295211064158	0.0257592291437255	0.0269732519723115	0.0227711429637074	0.0151163908570164	0.00993378237048264	0.0300469467882269	0.0140797656617196	0.00521721961824843	0.0112036758916283	0.0211659852952378	0.00698301034378171	0.00464349854718954	0.0262330282322673	0.0126977420022296	0.0141069424855546	0.00587516599036299	0.0113033538448254	0.0481435584797488	0.0120863512226049	0.0306448958821202	0.021605021363306	0.0230511388261395	0.0305916822193627	0.0136470380468157	0.0362699298922742	0.0350564181136503	0.013042225102877	0.00763387008715088	0.0342102211471207	0.0117896124755643	0.0157805460303677	0.00980246839610587	0.0177613024628793	0.0272186062957713	0.0123761157469809	0.00301065127584827
GCF_000010325.1_ASM1032v1__v7_	0.0735166294880844	0.0152403979426683	0.019748632173028	0.0258132654345851	0.0165305144265307	0.00930275945626332	0.00937927325708739	0.00927669739718317	0.0163641850102841	0.0104918563322947	0.00418095825603711	0.0146364213626895	0.0207892174303533	0.0340505924992225	0.024689136224819	0.0297142618977231	0.0228220491771077	0.00618289102194189	0.0106978879797004	0.0144484364476939	0.0135687064555667	0.00503220100926667	0.00576421072563145	0.0107555102557208	0.00876673599841301	0.00341077059679941	0.00267874922289317	0.00494965090899664	0.0070836052057741	0.0169277030588784	0.0113298697466144	0.0289547727208714	0.0434957731922765	0.0109732576705323	0.0322655540425662	0.0407146996006084	0.0250284039541359	0.0139035481890956	0.0114048188736439	0.0177080848397286	0.0223604639172275	0.0104458592430477	0.00831094375291669	0.0168018545010702	0.0168270142174751	0.0127994933181872	0.0143846858144763	0.0192601196901943	0.0022453828584464
GCF_000010345.1_ASM1034v1__v7_	0.0586500709294352	0.0189686044637336	0.0265696593484998	0.0225188189851451	0.0181163193336233	0.0141627568653895	0.010355866721015	0.00855685822950463	0.0145013300185769	0.0102106606439932	0.00592158684842808	0.0122705771294164	0.0188839295675009	0.0367139801825737	0.029743995794725	0.0208916516108213	0.00898899335558014	0.00775301850773493	0.0209545990419826	0.0141391569924052	0.0056987103622577	0.00786961275435062	0.00972598009369189	0.00988945792057067	0.00281446224671221	0.00452904350578828	0.0030791481709818	0.00892701995442425	0.00431715836151207	0.0183221365166125	0.0272985235612739	0.0256919074253103	0.042621695155425	0.0215085915310922	0.0303655852924411	0.0333735546356606	0.0257740483624008	0.0196415584139785	0.0134885598254482	0.0135087050131263	0.0173106479902823	0.0125076813238303	0.0106422147447737	0.0215202406849979	0.0183540904154056	0.017687218435527	0.0156320517612074	0.0128374819870711	0.00264279981811328
GCF_000010405.1_ASM1040v1__v7_	0.0642209055114205	0.0135444342754904	0.0165815309231671	0.0488384881246442	0.0185618597955776	0.00768160476034659	0.0033761757734958	0.0235402429032979	0.0117879811007962	0.00513324076757041	0.00250099438995601	0.0174851118938616	0.0198933110812283	0.0105185309420866	0.026216049847576	0.06723544612506	0.0336954760442801	0.00454810471699431	0.00595024380586295	0.0166891054642932	0.0140116656043976	0.00176131405847891	0.00178779858957359	0.0125731564706296	0.00335206798742092	0.00337551580120347	0.000764934620041032	0.0150373857209057	0.0126374894599499	0.00249220386968012	0.00249912754768136	0.0166120225688139	0.0384123111553157	0.00818523229072457	0.011818838855361	0.0425162094029076	0.0245560350350676	0.00602962830647859	0.00450593401144161	0.0246616607102392	0.0120678249251546	0.0092043168742013	0.00441185653008725	0.0355087213158293	0.0203092800569618	0.00364533397261179	0.00987440373847147	0.0297722077056658	0.00322097125579718
GCF_000010525.1_ASM1052v1__v7_	0.0024746376166065	0.0149190438396152	0.0278161783511811	0.00722553834892875	0.00188463861120978	0.0304396185281238	0.0193351639787911	0.00139229383475361	0.000550282329414446	0.0150897751022483	0.00163052133721452	0.00121149832012016	0.000631639206309483	0.0414674896549209	0.0237218991041098	0.00455674440487979	0.0022872437841017	0.0111603149256657	0.0272529132413358	0.00860376522469587	0.00183908679381448	0.022789365621138	0.0293031640363958	0.00295089588627914	0.00171694286169572	0.0447002274416483	0.0180779130776388	0.00592655962884474	0.000687477559701288	0.0426107802635665	0.0495115827762863	0.00818775234893762	0.0160958790858416	0.0356439148038752	0.0382490759610999	0.0172774535125382	0.00618532476478028	0.0720240709022699	0.0509684651135875	0.00657964487184285	0.00438490440506674	0.0623901865647418	0.0117446521311285	0.00676971672734169	0.00126219825378021	0.0259858445555054	0.0467265723433805	0.00436872189657495	0.000272538741427196
GCF_000010665.1_ASM1066v1__v7_	0.0144997302494447	0.0180071782469533	0.0288451953019302	0.00729397341674215	0.00310232302526258	0.0288349105441434	0.0135460474118922	0.00297811430475146	0.00199515510848043	0.0132298266054962	0.00281101048292796	0.00237817230120193	0.00323575733549119	0.0333552629821956	0.0247950856220814	0.00915932395350535	0.00749589538203878	0.01152540810658	0.0220392754347313	0.00753107899334379	0.00303148419351416	0.0229087101600201	0.0229114400920319	0.00382067029375429	0.00344463438149005	0.0319395049149593	0.0204416566744107	0.00615668373602901	0.00179982930077377	0.0237619336189	0.0543952540248759	0.0133125874789427	0.0298331358465664	0.0410452382804445	0.0282161488885401	0.0133338075137665	0.00491887257002045	0.0896990413965358	0.0209781613655705	0.00846921542855774	0.00773417347875154	0.0544307547283209	0.0142866685211801	0.00589074843727037	0.00259937342468266	0.0299110168599014	0.0345003858642286	0.00694399537673266	0.00132893568910772
GCF_000010725.1_ASM1072v1__v7_	0.0037174697034358	0.0166454478479308	0.0246563179987162	0.00510222661464805	0.00173349996450198	0.0346837832671346	0.0155399268462207	0.00129463896833768	0.000890439285969614	0.016222833795055	0.00284318464635322	0.00133181283345359	0.000795857524980402	0.0406477108627356	0.0247580453413446	0.0032265060244882	0.00408142890063736	0.00971488478347554	0.0247762815822652	0.0109128416133961	0.00240252407905385	0.017576723991538	0.034744045103379	0.00208950024561215	0.0022421408646987	0.0436086862149652	0.0233592842449225	0.00704738392711985	0.000712281782231168	0.0188678142062504	0.0723202425129638	0.00562155335765378	0.0156561564699455	0.041066408728938	0.0388089976320764	0.0161480051979949	0.00432949242482558	0.0751157919788192	0.046627546031815	0.00484644563292522	0.00651822096418617	0.0575424954721649	0.0166035821405097	0.00753323202170152	0.00105525462443529	0.0374080975011746	0.0320423821094219	0.0047705024205225	0.000576426056846139
GCF_000011365.1_ASM1136v1__v7_	0.00679354246507445	0.0178524564078751	0.0305902314636213	0.00851419411432589	0.00370402864355812	0.0263431258886522	0.0198880863850737	0.00278833480907993	0.00215214188884131	0.0166255245052692	0.00486257979721762	0.00242656879423194	0.00165513306157558	0.0433472209130253	0.0248859686203327	0.00685280787502904	0.00636289765490189	0.0116380407684902	0.0250978318056154	0.00957898527855935	0.00386280966536916	0.0141520995497995	0.0304344742164914	0.00417062747961093	0.00508117409035994	0.039497772810023	0.0159464732839626	0.00721914703184644	0.00183687570641256	0.0334011353466154	0.0435380672062499	0.00840179148055225	0.0164156210933317	0.0350347923529676	0.0361358318557415	0.0183779676614131	0.0117183393336257	0.0512851321608936	0.0516025619839315	0.00840783126682684	0.00772606196194021	0.0551705602089643	0.00989776104845752	0.00857586250084391	0.00233432241329054	0.0362372393409593	0.0289613321411665	0.00671468412027877	0.000762614066962972
GCF_000011545.1_ASM1154v1__v7_	0.00483516235373469	0.0192807087630748	0.0244755038504957	0.00537424527707385	0.00162597432497974	0.0136983065861143	0.0331347194232388	0.00122713489819088	0.000869922621290114	0.0160690487687265	0.00200033352924406	0.00129010900460374	0.000818307876428053	0.0375124536935672	0.0223153087489244	0.00520078035230802	0.00672218439746026	0.0154327642726242	0.0250223697258441	0.00828423793168489	0.00129250420551529	0.0125427029202898	0.0369065463618386	0.00175973491177434	0.0034397935794248	0.0507367074274226	0.0165587624981273	0.00527605365619076	0.00101715299352538	0.0433314900211087	0.0441285542098006	0.00379575395553224	0.0182149274117492	0.0391230904226918	0.0305963027823326	0.0168156477143813	0.00793657201869508	0.0359363927104766	0.0953314926059931	0.00377213522703599	0.00340251628103225	0.0632060568076245	0.0104609866191885	0.00407523003180049	0.00209626063499645	0.0349016552538312	0.034874277515039	0.0034869966291375	0.000748095807697803
GCF_000011685.1_ASM1168v1__v7_	0.0101503008644022	0.016022288986692	0.0217884027001709	0.00988675441036489	0.00756749474640543	0.0208349347221373	0.0263031280261141	0.00335457639349142	0.00232253298560989	0.0152324890591234	0.00314020277491027	0.00459661788305052	0.00160827335841908	0.035558008411392	0.0259443072208679	0.0118569710455453	0.00280907648553834	0.00932543253276963	0.0327853478397704	0.0147488227153274	0.0043036137948267	0.0159764645775959	0.02806895068373	0.00730987327254574	0.00335275511338939	0.029993097788361	0.0177980339508437	0.0160000156210905	0.00130662129075927	0.0220094745607824	0.0590008716075422	0.015799374658091	0.0294858180646415	0.0293984293174646	0.0242293167388559	0.0256455717697536	0.0154759200892224	0.0487316251869198	0.0345870579362787	0.0142526948280219	0.0122176009964573	0.0379015990169832	0.0157853084955835	0.0156318051543045	0.00308441859463828	0.0306367705146409	0.0238577532021377	0.0130241868030384	0.000944470464400654
GCF_000011705.1_ASM1170v1__v7_	0.00506396849295841	0.0184055330985649	0.0254374266649238	0.00557593585206607	0.00195129812950782	0.0128905407667453	0.0317515041812098	0.00119697926371866	0.00104345429425473	0.0153543111725238	0.00246344462455809	0.0014246877538251	0.00106314349793331	0.0353873667448818	0.021882751205592	0.00516808204146372	0.00677756363148334	0.0155823769792936	0.0234956276534653	0.00893485653947489	0.00175688132726759	0.0129024464086871	0.0376032851774099	0.00218987553872969	0.00677255348221102	0.0550985849335718	0.0197612318917558	0.0075688228410613	0.000977167014675702	0.040124826805994	0.0412033345799321	0.00425642970234395	0.0187077857774297	0.0362330153732644	0.0293708385483377	0.0163635135929875	0.00911553260550863	0.0362345080410799	0.0933124814965009	0.00480310995983442	0.00372498419828473	0.0608258595871323	0.0110398580679664	0.00451415070031148	0.00204026545413541	0.0332910053485981	0.0332961409437352	0.00391211610203334	0.000934288404812065
GCF_000011745.1_ASM1174v1__v7_	0.0607157283715766	0.0111178560809054	0.00926704472297731	0.0506299997929164	0.0182654423448442	0.00526226731865929	0.00426947739876591	0.0231831610122704	0.0118343009866629	0.00552643052420649	0.00212525687370823	0.0131792951554826	0.0402093485167903	0.0114559797551193	0.0253814324440069	0.0565628356832511	0.0298764649146485	0.00442772214644451	0.00581293284517173	0.0238496293262824	0.0132185571333279	0.0026126933413969	0.00342656387723556	0.0134532045458812	0.00841602489151067	0.00521889844341555	0.00216545736585347	0.0191012784253305	0.00848919792757923	0.00203822222013895	0.00324325911086706	0.0102765910980848	0.0389767743916112	0.00619880097833183	0.007134619367814	0.037653818402899	0.0194815098460794	0.00413574556730989	0.00648998860492702	0.0234706481376041	0.0266193207501145	0.00553703594455201	0.0068967110394571	0.0188265171810099	0.0248789892508547	0.00375072684094414	0.00890205699202247	0.0214725938373723	0.00329251870065967
GCF_000011805.1_ASM1180v1__v7_	0.048227486991781	0.0165469445453068	0.0137183531926242	0.0298492049069497	0.0186870617725223	0.00953409248191034	0.00909747783577451	0.017192091536342	0.00624763097435266	0.00887108383265975	0.000986893113555806	0.0142768483160954	0.0104273511730944	0.0183512653131689	0.0284285188667532	0.0420349970417619	0.033600994190714	0.00772798441251902	0.00827101575686103	0.0140806636098993	0.0159922725969339	0.00155045751073	0.00361484139116763	0.0144351498134284	0.0065885488714337	0.00624346136734452	0.000578690109285814	0.0195346413878186	0.0147531586562175	0.00387702670549004	0.00678048678819978	0.0198568315852743	0.0480201062468624	0.0112474148078619	0.0183857334207161	0.0417848383425291	0.0287213561253746	0.00810054776046369	0.0130057170121133	0.0282457124844312	0.0107734642538505	0.0134681872868966	0.00630363807031105	0.0326029472607635	0.0197400921664932	0.00587540089120508	0.0112667263186165	0.0303237200010425	0.00364790415156859
GCF_000011965.2_ASM1196v2__v7_	0.00820823121793256	0.016979119292084	0.0211614612810677	0.00687715258667602	0.00368348550385017	0.0346400459426991	0.0119543515438521	0.00192227907199429	0.00111955866836425	0.0156541167648446	0.00230788331265847	0.0022798721848702	0.00126647890645033	0.042731769885785	0.0282836927271902	0.00552651285942489	0.00642251003390091	0.00915063977558078	0.0263057333353277	0.012143001843338	0.00256623539965734	0.020784474865441	0.0251892226757801	0.00286678415103582	0.00230870528975787	0.038174273174643	0.0202228232050659	0.00664304467273822	0.0011046010636711	0.0127614733752622	0.0720419446926073	0.00887507914119226	0.0221701093757699	0.0345614103389227	0.0349240097041306	0.023062304260871	0.0103372952654424	0.0608559324299964	0.0487396119567816	0.00541730165155811	0.00552849259458473	0.0503114900886802	0.0197342269048935	0.0110554252196131	0.00238735318827673	0.0266540851529771	0.0359112054893969	0.00700975754356125	0.000748403915119055
GCF_000012145.1_ASM1214v1__v7_	0.0702513493290607	0.0119811999441116	0.0189174535165579	0.051966568668178	0.0150354283707333	0.00777934884341337	0.00691389745383289	0.0214936047330363	0.0158044220592488	0.0105654310079759	0.00397264471125235	0.0169555792731562	0.0430239571157413	0.0113852951890332	0.0214356053143484	0.044025791536434	0.0238391571315533	0.00360183170504075	0.00792534507744215	0.0149193281830292	0.00673093083645339	0.0024132708284729	0.00792486946519924	0.0152809160354618	0.00347348873238203	0.00246348321520352	0.0014017685421276	0.00879648931122979	0.0131147056196928	0.00355443503048426	0.00370727869356389	0.0205376234324989	0.0477800435723207	0.00892400762153766	0.0170383616169519	0.0397047568890169	0.0238523110704459	0.00688510031091463	0.00438556023190568	0.0257163795951557	0.0149346447209987	0.00819851478221833	0.00588221270574059	0.0208957901812484	0.0236865414751632	0.00433621063630932	0.00566645336885401	0.0205377817375503	0.00374042348469697
GCF_000012305.1_ASM1230v1__v7_	0.0375269684427339	0.0150343364905106	0.0166455724150666	0.0300718688574787	0.0105293778453289	0.0182501963116571	0.0121808191171915	0.0169993916968743	0.0038327329532843	0.0155111360460959	0.00121907615848855	0.015675440093565	0.0107531851309709	0.0233536973260859	0.0289909970635626	0.0340369406174371	0.0291967922665384	0.00566183230281445	0.0175694986192987	0.0173239202865973	0.014120966618316	0.00408198769414459	0.00769537200085699	0.0130671962008553	0.00327115866272708	0.0136307052210534	0.00183255001650236	0.0205157168004066	0.0142180124130356	0.00613986502218488	0.0140028720527007	0.0140391437746704	0.0311691200599983	0.0173723274208326	0.0241563864407902	0.0417787576821937	0.0259569190879952	0.0189221957454936	0.0195808789222672	0.0272939209553929	0.00570497441321147	0.0214607945922237	0.00549337826062399	0.0314328268933345	0.0157882019557502	0.0166862943002982	0.0163531014216366	0.0178635462422017	0.00293744923688413
GCF_000012325.1_ASM1232v1__v7_	0.0487876842595685	0.0161732930057572	0.0147247096769271	0.0335530834511216	0.0145084362704062	0.013437798344606	0.00801271968768912	0.0189979894956815	0.00743719752946379	0.0113937509354922	0.00210846063669099	0.0197145524317129	0.0170861091203825	0.0144345921701511	0.0246633184197117	0.0409856502293672	0.0338809947845831	0.00650218093581455	0.0105724531990205	0.0154357090288428	0.0119933793878659	0.00407065096249271	0.00416596101276214	0.0140300484780358	0.00580532554718872	0.00635931482238246	0.00124173308904958	0.0142903091460781	0.0117548153495208	0.00569531429420939	0.00659159864837756	0.0170306143121362	0.0433634370078367	0.01282414829336	0.0161329045093625	0.0405251736599674	0.0243794501799472	0.0137624285876269	0.0126548550435297	0.0286477878198737	0.00831629074091839	0.0164034179705207	0.00513084806127189	0.0316647492367731	0.0185358599997917	0.00817441038222569	0.0111526889223104	0.0284439972908685	0.00313304046710642
GCF_000012345.1_ASM1234v1__v7_	0.093282812325617	0.0132075071760125	0.0152144379551998	0.0519172041354311	0.0209483955698618	0.00435099156458578	0.00261089884068067	0.0204444693593008	0.024663407494822	0.00532667649799668	0.00229413264146041	0.0145369741280611	0.0308816876053365	0.00955872444354533	0.0231815123277811	0.0569760655382431	0.021950936102729	0.00412069714089071	0.00399101631817634	0.0114253416709173	0.0152776048205796	0.00235659038094941	0.00110843413706066	0.0122418357109295	0.00159698671814809	0.000148119711572567	0.000181424214304365	0.00194888079698326	0.011076348728073	0.00162476566733304	0.00202592596337689	0.0179260035170493	0.047956202096869	0.0093296851154802	0.0122562429452616	0.041889154614321	0.0243740754546929	0.00405876380714046	0.00271693096987486	0.0231316651615029	0.0231979065008173	0.00622835964592281	0.00441580803613503	0.0263528246377857	0.0172551058734044	0.00305814897629281	0.00461861983561633	0.0311366074183889	0.0033983106590176
GCF_000012385.1_ASM1238v1__v7_	0.0727738096304722	0.012182621616075	0.0193057601711464	0.0543225367569189	0.0158769303184458	0.0068349105572722	0.0044830010447983	0.022193473129774	0.0153587573618814	0.00987163337350018	0.00375692811332653	0.016778583013641	0.0424182474997042	0.0109967495068959	0.0214924237477059	0.0442839946568077	0.0245378708099977	0.0031887214570418	0.00710109957612131	0.014870988526936	0.0102441922219878	0.00245160610004362	0.00479332148388634	0.0150805094565889	0.00279711664095438	0.00202743461398836	0.00194585631290102	0.0082820405919031	0.0140069479170222	0.00264571468535971	0.00416835762768399	0.0198291871677127	0.0480268847301862	0.00782436729904821	0.0167267997212513	0.0434563201533458	0.0233928376625694	0.00545349303853806	0.00315550423995994	0.026902623016655	0.0133371784913752	0.00823475400433306	0.00604109588595933	0.0221718608719631	0.0227742227896109	0.00408242788393605	0.00667220416352263	0.0220230170273566	0.00386607234342947
GCF_000012425.1_ASM1242v1__v7_	0.0132050504054783	0.0178410645493824	0.0298989037191033	0.0119808338595455	0.00438139138389874	0.0260519412382098	0.0137870624128294	0.00504792218519879	0.00162868218410454	0.0164044652713066	0.00230972489440359	0.00517108531611439	0.00232419300530221	0.0355284713191858	0.0256717314420706	0.0151069880942661	0.0107428646388729	0.012324300692784	0.0263648125186362	0.00987432122765656	0.00619412703919725	0.0108419792394269	0.02649437695966	0.00496756775249866	0.00439492130338859	0.031187131101571	0.0110943418756318	0.0121694437962841	0.00381577956854627	0.0207446869068954	0.0553151115974903	0.0100389920662321	0.0358187104441009	0.0277281101921747	0.024100062558911	0.0241917781158081	0.0135075997868009	0.0597745789758216	0.0251960612109844	0.0156115025600994	0.00622208347978074	0.0454004298315974	0.01028632627976	0.0163051570564958	0.00475888133579659	0.0316751453046386	0.0209246346778019	0.0136146256277884	0.00150910758717764
GCF_000012565.1_ASM1256v1__v7_	0.0570983284157088	0.0137187505462474	0.0194689995132415	0.0524579428130102	0.0222424338740869	0.00255128343623455	0.0020579449174432	0.0213586202970031	0.0175807250962358	0.00581781992206672	0.00661335341825791	0.0235816828888864	0.047922079642985	0.00786464884421189	0.0249811715701411	0.0418228852462965	0.0249919432381339	0.00455407627838869	0.00732660417775526	0.016479000287067	0.0133205926066391	0.000788824877264655	0.00127984622189975	0.0128641350931759	0.00139654680958112	0.00128858338818803	0.000564056108336008	0.00750268531476887	0.011919065906548	0.0023452056491368	0.00388482345148827	0.0136630578041277	0.0423688794441596	0.00763820629198245	0.0110608600121795	0.0444688958709846	0.0260896398635879	0.00172596053036359	0.00258727644030109	0.0225919654785169	0.0188792652967279	0.00391145903049432	0.00606293942069546	0.024101250862193	0.0299275741778487	0.00314900838201998	0.00858267037119372	0.0276624856095118	0.00301609736261993
GCF_000012605.1_ASM1260v1__v7_	0.0468026340384053	0.0167118888415181	0.0154063536808114	0.024401497059427	0.0128317330832609	0.0174914109166937	0.0134660861399308	0.00907798146537689	0.00614878747055556	0.00872778437007742	0.00128683953286145	0.0115040461603974	0.00562884456953383	0.0179506395467547	0.0290855171413217	0.0412562500150354	0.0326121377931394	0.00826357148939273	0.016116198426523	0.0149631423480486	0.0109806945865398	0.00520027983349147	0.010908216088836	0.0128696237277924	0.00819153635905878	0.00813586920458964	0.00261636841780013	0.0152787827630478	0.00717257372766061	0.00626468008763677	0.0160058842501966	0.0133411749122834	0.0501789868990524	0.0176662651482518	0.0156677346907816	0.0362003394671507	0.0188472829120929	0.0224680767101282	0.020348330384665	0.0190195833582631	0.0124440502539087	0.0179002855727063	0.0124435495804054	0.0211377941946507	0.00927052996303205	0.0137532063890176	0.0211973739046687	0.0247118050736714	0.00320223232114003
GCF_000012665.1_ASM1266v1__v7_	0.0206963497422367	0.0182879537553781	0.0187267437508332	0.0090459319640753	0.0102526922696732	0.0241628119278199	0.0123594276024692	0.00527821453715876	0.00669092003296924	0.0153572010440749	0.00548003776242585	0.0048086367408381	0.0110880148952234	0.0214571507111012	0.0293380750044	0.0148488104310789	0.0047103191328472	0.0124324197783828	0.0314354341755774	0.0110066790723017	0.00180896171093711	0.018259957613824	0.0195411628742562	0.00833978982104277	0.00195718970676346	0.0295063661743477	0.0143181527914677	0.0129738999095392	0.000967156779707998	0.0108114929065273	0.0619776779383039	0.0191335593095844	0.041719278128086	0.03136210140875	0.0189487540044558	0.0204034029108666	0.0210853200568954	0.0467529194843298	0.0253664354189822	0.0142790445103302	0.0134766237789611	0.0382631947156027	0.0129379508188056	0.0147894360922433	0.00880524438334733	0.0157245431414331	0.0374712402680825	0.0127343426873888	0.00151214146686402
GCF_000012685.1_ASM1268v1__v7_	0.00171064042851369	0.0176762226699608	0.0291334261901533	0.00300854161161199	0.00223305519136742	0.0216382461998187	0.0271244606233045	0.00168426496007299	0.000839331355388235	0.0158897732527837	0.00329443798206093	0.00221002918626548	0.000344526788090382	0.0246835129619351	0.0208733554402409	0.00506555545292784	0.00340852135728428	0.0173693738751816	0.03038315527518	0.00433523608151892	0.0037691149422542	0.025972562760143	0.0260967653538676	0.00474440322473855	0.00443923649328546	0.0416849978669568	0.0239911618818541	0.00721764065021326	0.000726465381731159	0.0332575206708354	0.060948390196134	0.00401295346405984	0.0118516803098308	0.0426032912247143	0.0515119636488623	0.00810860699181246	0.00581548721342915	0.0504295518752062	0.0581031691114553	0.00535317590174875	0.00815943242306618	0.0515377672411188	0.0176890904009522	0.00831377583723455	0.00146889578571159	0.0265087407083825	0.0514742151860279	0.00298713431638538	0.000274558800899554
GCF_000012725.1_ASM1272v1__v7_	0.00987206186979229	0.0176543397853357	0.0280515737957013	0.00928502260695722	0.0043820895201133	0.0246646040943248	0.0202221515768768	0.00299895902002486	0.00261226095277803	0.0148317143488838	0.00580023601584003	0.0028716483086547	0.00250247028162951	0.0407060756881386	0.0245194929810588	0.00970481482087497	0.00692690194171932	0.0103071177222406	0.0237178440806707	0.0105267992729531	0.00405421129508846	0.0134476780914528	0.0300279622781935	0.00516060747125331	0.00626519502413848	0.0364210562992551	0.0187846039664237	0.0091911556465371	0.00207774010375277	0.026210670027812	0.0415831551675564	0.0121391066914339	0.0234384510298309	0.0324465374024092	0.0311259336502573	0.0252651187149763	0.0100521021070908	0.0458717976760507	0.0543738105186939	0.0107680790859671	0.0117435222844591	0.0475152512703603	0.0107202335619838	0.0102557324777796	0.00298641898961625	0.032490528113617	0.0266157093317896	0.0103274218450472	0.000983511502440501
GCF_000012745.1_ASM1274v1__v7_	0.0080554834701345	0.0193917237688188	0.0268149500096904	0.00512652555681804	0.00188341021572467	0.02367652590054	0.0212575739606621	0.00172307748776678	0.00104968299303557	0.018442426159184	0.00242412960802336	0.00226687263521943	0.00126806895680409	0.0370734119715051	0.0236419890678413	0.00511973451869751	0.00532257435747902	0.0164577124291181	0.0283605157769659	0.00691868417287535	0.00202248706023059	0.0166888671545377	0.029387234337708	0.00299770979982856	0.0027675941188695	0.0465478933187047	0.0128856900074095	0.00796414200210797	0.00160490959858698	0.0443766216730811	0.0478207413433383	0.00600632973172319	0.0253585318234277	0.0440226747509399	0.0317668455997506	0.0111805353748438	0.00946842084125522	0.0536800506277415	0.0613836444137079	0.00536273528888752	0.00528257054714947	0.0555021891641911	0.0113419425515255	0.00756543581895053	0.0026842531532943	0.0425974317725835	0.0269512574141641	0.00449562014956153	0.000899271656608588
GCF_000012805.1_ASM1280v1__v7_	0.0261205442600886	0.0117446545372586	0.0193249871399786	0.0200944283493584	0.00669403686673415	0.0200249031383251	0.0104113061603989	0.011856692547335	0.00512831854825818	0.0145512186686148	0.00516789599270277	0.00852269561657644	0.00987012266388389	0.0208644597939717	0.0225903523945657	0.0285478575849672	0.0210082571313979	0.00849462639203253	0.0218435280225434	0.0157967218055495	0.0085029069036971	0.0154013786530887	0.0104650662180441	0.0137295222265383	0.00759000207644517	0.0185777713469684	0.0178393139780724	0.0122947069255456	0.0124331065485014	0.0156444664601679	0.023918916161823	0.0193291458084129	0.0368589003531941	0.0127896972274207	0.0285015581170638	0.0328005132891848	0.0151698257066955	0.0318667297263916	0.0213705844862896	0.023745263369092	0.0159187921420634	0.024866548427122	0.0163432284164132	0.0169741564869995	0.0136413659390504	0.0136875379127112	0.0218794806251315	0.0165534580849666	0.0024423535938509
GCF_000012885.1_ASM1288v1__v7_	0.0260825585619749	0.0165637839378059	0.0202444632730894	0.0133824942177685	0.00509478030661765	0.0277810948617232	0.0104518941807277	0.00512023595060616	0.00348397914667878	0.0132070774686887	0.00477559850434947	0.00687680233711368	0.00601835813672963	0.0327781201156832	0.0260663261251294	0.017153410152774	0.0119088035278461	0.00951845800360736	0.0265861738219234	0.0129665455945789	0.00349796314266804	0.0161170527276831	0.0180048796193266	0.00760452214148676	0.00601423839577873	0.0234969776925361	0.0153125280851364	0.0136911323077922	0.0025049227060026	0.0165267206698765	0.0489606686025763	0.0155341042126251	0.0374116171500414	0.0235441252988885	0.0253496313393006	0.0305215357511909	0.0118962800877866	0.0458703931738249	0.0204021797076828	0.0149437551078677	0.0120087861062424	0.0318628984375629	0.0154286785896997	0.0183712001886365	0.00842316004719728	0.0237313624891362	0.0237316829208347	0.016903196450435	0.00159907368350382
GCF_000012925.1_ASM1292v1__v7_	0.0147447376353523	0.020785601368293	0.0357028185958338	0.00888178359369649	0.00455411490622442	0.0309155970576359	0.0125426997085802	0.00494283531435525	0.00365805804775151	0.0133286396752013	0.00741499573570106	0.0038686866934481	0.00576171118661161	0.0397403541158237	0.0254777762065098	0.012858924662907	0.00488939489592589	0.0131810544187266	0.0233054305519602	0.00731844407213719	0.00320214090904097	0.0205916526716384	0.0171978231341893	0.00494420307464545	0.00370702554042698	0.019089631180599	0.0255353434813324	0.00694730062175629	0.00169788774315623	0.0383998363190812	0.0345460202360743	0.0160738938674993	0.025657079541467	0.0328985772326703	0.0422270767428262	0.0184619893002245	0.0124135074040289	0.0525538322323488	0.0220909359338342	0.00970964882062267	0.0127986369442612	0.0326073131318315	0.0260483054392096	0.0103729014591363	0.0058998908950169	0.027465736840774	0.0308282333473402	0.0129299610899903	0.0013295485488309
GCF_000012965.1_ASM1296v1__v7_	0.0706793581752175	0.016832851297894	0.0173955078305635	0.0343333344470895	0.02216566998255	0.00351834518766855	0.00366259207639666	0.0181297812704084	0.0221751777960311	0.0115797837642003	0.00239363751133029	0.0181214942608764	0.0381245612135451	0.014967516575158	0.0269832944951679	0.034606991796506	0.021490574920922	0.0053635643209062	0.00685573282143852	0.0132451070014383	0.0142050912801512	0.00146626392549601	0.00186908408447782	0.00957238332791191	0.0016750168242277	0.00272825433929884	0.000219999942806766	0.00579739786775806	0.0145290355301601	0.00953717409267937	0.00370939491337208	0.0302216626594662	0.0333618419929763	0.0100156968189255	0.0388186274955747	0.0458937357515851	0.02878855628172	0.00504984607625324	0.0066866200607066	0.0262652436897133	0.0192686882803031	0.0106484764899211	0.00573239991166095	0.0189283309147553	0.0208848729597994	0.00476707948313461	0.00564419817088609	0.0305455023045936	0.00276618010632764
GCF_000012985.1_ASM1298v1__v7_	0.0272970694720146	0.0192874128195552	0.0204323661514886	0.0159729226191803	0.00619550807344496	0.019542124366448	0.0127786315197418	0.0089466006721306	0.00591987053653797	0.0180367950017457	0.00397251517329875	0.00783199594983118	0.00794448798760533	0.0258080755340374	0.0256094241904314	0.021200802652957	0.0155004367286006	0.00986256636660708	0.0256932508878045	0.0118056158327911	0.00657749236239151	0.0125960098013998	0.0144746047716835	0.00985867977071181	0.00503769066903478	0.023200706171002	0.00883163970526174	0.0118576924636144	0.00535272662194285	0.0107868889821168	0.0472081440193408	0.0106898755031594	0.0360562276114068	0.0294453871603351	0.0293860010238712	0.0258970516730443	0.0105097449773091	0.0326905285386213	0.0365836952761046	0.0148154234439261	0.0120064843116275	0.0367578248880627	0.0104189419774301	0.0111064114912277	0.00911989736800675	0.0188520552434197	0.02727887406206	0.0133086123757815	0.00189543317220118
GCF_000013005.1_ASM1300v1__v7_	0.00844788394209604	0.015341619355877	0.0265386471397013	0.00980068237274226	0.00388021889114868	0.0266061805976918	0.0169192261209787	0.00352059680284827	0.00136074176666302	0.01990602953279	0.00341757961159209	0.00278961044283102	0.00227266074184165	0.0410018743761833	0.0256357514379888	0.00737347347625987	0.00693069563051151	0.0110943499969255	0.0247212554406671	0.00874146261565369	0.00301988282041595	0.0160319559870329	0.0272765488952116	0.00411654563062244	0.00372141215903222	0.0406120442145604	0.0144051131364977	0.00644836592803877	0.00216525333737118	0.0310560691648921	0.0427923767010309	0.0089824722809049	0.0343318465417879	0.0377467943549429	0.0319024904520581	0.0248707837476217	0.014354477728395	0.0489070750412607	0.0492288293126261	0.0108075604749529	0.00741283842394701	0.0522083832592505	0.014635039818666	0.0117938566548801	0.00363783828900897	0.0342468728897249	0.0249377462547577	0.006664781247558	0.00097873160986877
GCF_000013025.1_ASM1302v1__v7_	0.0128880724082625	0.0146394217504692	0.0227763116662342	0.0101301304287066	0.00682799441395412	0.0243612380334461	0.0185473943989851	0.00315748659537625	0.00154470924642177	0.0151037967845381	0.00237651035591038	0.00253757660344388	0.00254161461431412	0.0360622261459306	0.0267223352854705	0.0130877717261278	0.00481417534426445	0.0087722310407986	0.0254248120696315	0.00995905700522073	0.00447389521202102	0.0178437683436071	0.0242929481195311	0.00619194954005621	0.00208327341842933	0.0379571086694222	0.0163572167172761	0.00691011105350912	0.00135671190290394	0.0278332670077952	0.0474967563446159	0.014207249454946	0.032312050574224	0.0327061613726704	0.0299467368664916	0.0233425934079831	0.0145697026604795	0.0572442030094681	0.0438179512487364	0.0124270570768939	0.00696125267740203	0.0555731379174098	0.0137781290243389	0.00898292960106869	0.00394956530609323	0.0249235165034845	0.0275232193852542	0.0120077228693633	0.000955674194774766
GCF_000013085.1_ASM1308v1__v7_	0.00691693996735074	0.0118627400688403	0.022325589167204	0.00800735215578669	0.00138015622088158	0.0365851586898927	0.0126584785259851	0.00149937053938504	0.000820071322673119	0.0165385118776979	0.00204157416517718	0.00207422158054625	0.000825610294768713	0.0408942344126367	0.0230940926750553	0.00546669283151153	0.00660375939290768	0.00915870937685479	0.0210918756565038	0.0108213914201903	0.00221179146126904	0.0258664612560461	0.0264025666490244	0.00262670495757891	0.00271465572408432	0.0440489765868432	0.0201333953189267	0.00639416456578865	0.00163738841067349	0.016194596279908	0.0620252551853514	0.0146105035514996	0.0230065937215204	0.0292080517780492	0.030968764480386	0.0282947770018792	0.00210714348193488	0.0889170092870439	0.0342825706276234	0.00570023795437213	0.00720837278935805	0.0563924996818958	0.0174996069942021	0.0082640293524957	0.0012698525520877	0.0339472916733161	0.0292435200974377	0.0105669576024874	0.0011831840826154
GCF_000013125.1_ASM1312v1__v7_	0.0257557373311993	0.0131188742157614	0.0330421837326796	0.0254478334604477	0.0136207308510122	0.00712509570912293	0.00827391017675497	0.0183617330225391	0.0145988856221918	0.0122942373836074	0.0139743770103189	0.0195277028707661	0.031128213920413	0.0117403431638137	0.0261378858980339	0.0240520362693102	0.0128329233405241	0.00772721290593487	0.0141910970997359	0.0143203320695316	0.00769459165558505	0.00398952130423656	0.00539901230797466	0.0144035656664749	0.0034144445186873	0.00590987668614118	0.00387739829351008	0.0104008056673476	0.0140077144641234	0.00825971836079287	0.0131725652822283	0.0190071133073746	0.0313478268585791	0.0127198498621988	0.0273772850711249	0.0373721466427117	0.021504709161469	0.00873489784266857	0.0153552300443106	0.0320663579671422	0.017679173943518	0.0106468990716746	0.0150917301801252	0.0267041505226914	0.0259070685309561	0.00759012876648463	0.0217417925831532	0.0294497934431294	0.00193004102069875
GCF_000013145.1_ASM1314v1__v7_	0.0552293536432805	0.0144672337209474	0.020301610731139	0.0509599784649297	0.0219792213865949	0.00335158732685468	0.00244070304486295	0.0210930566421078	0.0168388657177713	0.00583399225096583	0.00702404838803088	0.0224129716076772	0.0481808528406442	0.00853916429247542	0.025349406506014	0.0412405607574623	0.0245368289972846	0.00474845390679472	0.00786961484139443	0.0173180139019504	0.0131485497920629	0.0013762512208032	0.00138820901989588	0.0136890675166443	0.00196431893712542	0.00153037018363373	0.000709561181627872	0.00789611836308813	0.0123963532717941	0.00234618145257482	0.00341238332827689	0.0134542918313396	0.0416806588737124	0.00792674267322225	0.0116407792383841	0.0435813936003575	0.0257263579971715	0.00233556197230945	0.00250659707813454	0.022658186711556	0.0205168985750159	0.00403940649849343	0.00706054311267821	0.0225379112454152	0.0298169269073897	0.00379635754569925	0.00855894849323528	0.0270263242870357	0.00276828191430907
GCF_000013165.1_ASM1316v1__v7_	0.0380460584341618	0.0139907451127177	0.0303190714513923	0.0261537375401978	0.0159970941558953	0.00818239361347333	0.00829212560037229	0.0143122643398226	0.0175859918783439	0.00989407169538537	0.0145817255661092	0.0166266982149543	0.0281404082941682	0.0158872451692491	0.0230635011013899	0.0278482094947942	0.0140835467043984	0.00817022894161257	0.013031023651978	0.011673004407481	0.0117281063207961	0.0041543523175489	0.00671809489160902	0.0114225373801841	0.00346079830899818	0.00473330394400716	0.0037036004699448	0.0086846208629748	0.0133187861987727	0.0133174387281156	0.0129190016787127	0.0288178061462742	0.0357662138426588	0.0124158584638721	0.0268120402788944	0.0339285080642951	0.0247812394275115	0.0085146725909213	0.0113490522675189	0.0244448496279078	0.018747717129858	0.0096569082122429	0.010972434303378	0.0261390639611563	0.0191308751463349	0.0121256220229312	0.0174503848281541	0.0293262585458885	0.00176301343900101
GCF_000013185.1_ASM1318v1__v7_	0.0498975672718591	0.0105936417061642	0.012550793931332	0.045354158261728	0.0164310919314303	0.00579280873023275	0.00395637857724924	0.0265164816535951	0.00777383314087435	0.00703742703523614	0.00225524290104079	0.0186008959300995	0.036834747601426	0.0104094345818074	0.0245510607498985	0.0527431102773982	0.0317035290023689	0.00419221619712299	0.0125162243769198	0.0218005771279262	0.0168709492527469	0.00187283741182039	0.00284096935338063	0.0138855940254759	0.005619697695387	0.0061230292222097	0.00224298791245124	0.027244971734036	0.0247358111253122	0.0035701549565553	0.00383047666460834	0.0151879382541233	0.0398598889450183	0.00554401013859994	0.00920350970995485	0.0368473898001128	0.0263208334519606	0.0051031008671477	0.00438789414025475	0.0330981400577834	0.0152997467509563	0.00655574663947982	0.00341064292968782	0.0342296768044053	0.0283893143243725	0.00392494929635468	0.00449014150453451	0.0217751113426727	0.00320283833917862
GCF_000013325.1_ASM1332v1__v7_	0.00287903152246956	0.0186577602335171	0.028311504941026	0.00570420021315597	0.00273300722647574	0.0265151487693617	0.0179192200194441	0.00309278886803284	0.00087045610787672	0.0160568684883814	0.0038668297030077	0.00195036471243619	0.00164867304372853	0.0392569271918762	0.0256716646017477	0.00605302686384324	0.00408548867739466	0.0138605116493111	0.0256464374994287	0.00692573076793825	0.00318475907140477	0.0179963646980876	0.0270465479401725	0.00469385613591211	0.00324775077207002	0.0441016933275658	0.0151586710918653	0.0074473864762337	0.00137186743461137	0.0298499599403834	0.0445732818840667	0.0145041889417111	0.0282510142934581	0.0391572257069886	0.0290009989760084	0.0185301315609653	0.014981882991204	0.0562893443525574	0.0525522765339143	0.00935184243422679	0.00786792589354521	0.0563476323622436	0.0143259337593705	0.00967148910088758	0.00310294027259096	0.0352993843377667	0.0280632142156502	0.00745553134020489	0.000607884242081611
GCF_000013405.1_ASM1340v1__v7_	0.0323898137229544	0.0160337246108696	0.0272176501280408	0.0185825817279175	0.00938625519085105	0.0175119788115072	0.0148470237343406	0.00611711667690174	0.00994646813257676	0.0119362915325577	0.0102300027071453	0.00651925415835664	0.00869106778796235	0.0369008427913909	0.0273005205200458	0.024802806077537	0.00765483339700008	0.00764186790612287	0.0231690703577069	0.0120632029401593	0.00418266446955617	0.0148350227340673	0.0150771682823973	0.00865574522436609	0.00627420723462926	0.0118615075467206	0.0190860328619047	0.00761074341650611	0.00187913230632261	0.018549159235461	0.0405448968045837	0.0201206724033568	0.0441518315898621	0.0214391006605394	0.0246225140954316	0.0307136771837476	0.0132446068320996	0.0333191164516005	0.0202878257814803	0.0120650383433182	0.0210685510812539	0.0243024268315264	0.0158427177450935	0.012368707046191	0.00742482492744439	0.0237083065159848	0.0186884920916444	0.0179303512656488	0.00195264753355573
GCF_000013565.1_ASM1356v1__v7_	0.00974162284359786	0.0164289476922223	0.0163867776379189	0.00815965293287014	0.0066459259567533	0.0266019455696135	0.0220845519078573	0.00289622439163019	0.0013064489048451	0.0117952239253888	0.00245271058650281	0.00294132180200066	0.00183028606736419	0.0396598386173298	0.0290309320084476	0.0108707490005705	0.00986620259800091	0.0109936264505963	0.0214055424909761	0.0101773727987317	0.00490667815433378	0.0205124251424999	0.0213821222358689	0.00474270432920172	0.00358442436959515	0.0322402129667449	0.0179916825056811	0.00814507434127115	0.00209816512964394	0.0149008111587398	0.0505948063705671	0.0138003329140964	0.0206091057699872	0.0350771002230518	0.0334882183356053	0.0281266419402051	0.0143582261611565	0.0521832116861186	0.050427639113194	0.00856538107104556	0.00756887995003581	0.0456295975389268	0.0203973044474352	0.0125806825758382	0.00239974674890894	0.0271405510619543	0.0344451762738117	0.00963116053840325	0.000995249712924995
GCF_000013605.1_ASM1360v1__v7_	0.0175774870186023	0.0188191590087412	0.0226715400891551	0.00974870369361112	0.00603085648638439	0.0266156009034142	0.0152875994137558	0.00513792281141233	0.00197588808700794	0.0188603695503695	0.00258808546231212	0.00641249997057798	0.00253964577267967	0.0269141863771944	0.0266753241960009	0.0181050748460664	0.0155295954304413	0.0136221488061138	0.0271593150753026	0.00887530772276554	0.00658124154732071	0.0162982836238414	0.0206985452095229	0.00549098033320045	0.00413443233190634	0.032042713933645	0.0106908885827035	0.0098841071147051	0.00230517353425048	0.0152615272101209	0.0572203784151362	0.0080677085175443	0.0246380246310251	0.0318643745727473	0.0257855496540827	0.0179877516464465	0.0152119717755538	0.0544227449876354	0.0368711683980181	0.0131028467344967	0.00572952938766796	0.044978476361345	0.0105399677379554	0.0166230432586675	0.00391923171706866	0.0230707957566659	0.0394271940942159	0.0103336756765985	0.00106220717956648
GCF_000013625.1_ASM1362v1__v7_	0.0242187457441348	0.0151611441686244	0.0229230803218755	0.0182909673614848	0.0081448133038806	0.0241028475840008	0.0135866466734838	0.00762307451731962	0.00189456067114011	0.0166047678535036	0.00220528047710189	0.00640007449677889	0.007130126168689	0.0338325030269801	0.0267165923867878	0.0162102497197814	0.0188484980673931	0.00956101871602744	0.0217149485933881	0.0126517397903462	0.00819290540286648	0.00612078051854329	0.022574230899296	0.00810652238017658	0.00301672982872777	0.0284349364072795	0.00561729849701032	0.0164182552338184	0.00353310712619009	0.0132091210465822	0.0491426018498244	0.00658511484597981	0.040518956518236	0.0219706206912664	0.0151625381551252	0.0297167567978055	0.0280930142598043	0.0353081826302638	0.0327127121831106	0.0149310250002377	0.00642443541944839	0.0381353912970266	0.00548739887889095	0.0231879235545077	0.0119501361839529	0.0244167863734193	0.0246158969741304	0.0108363848994339	0.00229068208008394
GCF_000013645.1_ASM1364v1__v7_	0.00983910074105058	0.0186737528531063	0.0211690579891526	0.00899796097222905	0.00425842534036931	0.0199637648789322	0.02599238411655	0.00342209213391952	0.00180298052665245	0.0171592346903986	0.00308882638417115	0.00393123193273076	0.00194760575106933	0.0337231937052977	0.0238994626519755	0.01138993667677	0.00980932243006561	0.0132270726549122	0.0264816843963067	0.0105985925140728	0.00347295521140822	0.010933231505643	0.0319394932966712	0.00410823561160825	0.00382210764681984	0.038302317938372	0.0132749861834807	0.0109719085105213	0.00226550202818863	0.0292141663030629	0.0479227898448533	0.00749247695175989	0.0290351268016111	0.0350026105699807	0.0226633470204636	0.0174819985982939	0.0148675815726852	0.039822252283601	0.0613393148066126	0.00928327848865544	0.00685383602940901	0.0531207335548559	0.00853007269892091	0.0118792401367034	0.00458896234433847	0.0276834485563134	0.0374970125358838	0.00713760380250468	0.00100348502591497
GCF_000013665.1_ASM1366v1__v7_	0.0375627789745638	0.0225840209877212	0.0161361680323424	0.0215559152844793	0.0128928455780349	0.0205805118063983	0.00839469284978643	0.0122289207634594	0.0043973562700671	0.0187599325266732	0.00295855537978204	0.0118607602211448	0.0178804280960741	0.00954313684535289	0.0233134377822325	0.0334299787126099	0.0261352587371167	0.0126596663530431	0.0148667780916887	0.00912939725947043	0.0126181296538258	0.0100279242173073	0.00716049542499005	0.0102336922222638	0.00475895741877167	0.0204010108206506	0.00288837133239732	0.00998685001111085	0.0161794595771076	0.0066728370053123	0.0130392810079478	0.016803223923363	0.0388121445899683	0.0190604319909104	0.0226707940489442	0.0329898378032215	0.0257360843370246	0.025151032905254	0.0210866191061362	0.0214730854924535	0.00467458885498603	0.0304247390943404	0.00942822830969398	0.0235604987670456	0.0246776329594509	0.00414495337391014	0.0211693062777496	0.0216285244974418	0.00275817867901316
GCF_000013705.1_ASM1370v1__v7_	0.0147516992290051	0.0175650041292757	0.0297732646733799	0.0160424614042058	0.00746848677154871	0.0221971612685746	0.0115131149346452	0.00766372676112596	0.00218222850327392	0.0201791258950966	0.00533733292715335	0.0066421135654191	0.00556379348771235	0.0346494617397977	0.026666736912567	0.018482163946227	0.0147830516604996	0.0104535320939933	0.0295232129242238	0.0147437168848036	0.00857268360404505	0.012232987372148	0.0147996208224537	0.00998081750881518	0.00286054347310716	0.0280040035509383	0.0078108261021733	0.0114842902917067	0.00485333715705799	0.016481200544696	0.0476000528841879	0.00999558546565064	0.0302769160989823	0.0252110642528586	0.0282672078375215	0.0261516163925937	0.0229444701516261	0.0403238436724225	0.0257995398217065	0.0154534894798748	0.00815539614711067	0.0402552371989192	0.0112499493155106	0.0141949722471379	0.00968267440627868	0.022021015863836	0.0301292689712272	0.00898602001895959	0.00175103006177787
GCF_000013765.1_ASM1376v1__v7_	0.0342249056558618	0.0159161402831065	0.0205107949408967	0.0258109553519553	0.0108389237909441	0.0189949355337692	0.00642628300893703	0.0151829816960601	0.00600426025620905	0.0182249714600433	0.00403119467036253	0.0150016648088948	0.0135327045285969	0.0208156603358936	0.0267932661797958	0.0284899703862998	0.0316714067864454	0.00889701450600542	0.0179817247146975	0.0140515246722706	0.0115565182612134	0.00826968190943372	0.0052427719162139	0.0129647966721893	0.00427810907693095	0.012938586003673	0.00283507730707457	0.0128323539392881	0.011521073861118	0.0101670858185754	0.016253751390597	0.0167375684352703	0.0351947302087103	0.0162810794836381	0.0213155645160707	0.0361996436830476	0.0194020977519725	0.0328922499558394	0.0169115763666202	0.0219541106000123	0.0063624114200283	0.0275576072043615	0.00933652698426184	0.0222997659609786	0.0111048922504385	0.0130975033304389	0.0263821026447579	0.0164656554042422	0.00295727922077592
GCF_000013865.1_ASM1386v1__v7_	0.0141255362978048	0.0190425778688177	0.0251297861070948	0.00775512870945756	0.00489533971273203	0.0271026518863386	0.0165004687208449	0.00381991018466889	0.00163180413590625	0.0200483468071404	0.00401162561534377	0.00400722559665053	0.00262461852615438	0.0290056372708441	0.0261101733439144	0.0138406994245824	0.00971554287594456	0.0142824570497198	0.030106908696353	0.00862544480161849	0.00518254632768788	0.01901170821456	0.0219325352266411	0.00596813079454769	0.00360217923196617	0.034855822918566	0.0131124602261454	0.00788077816614684	0.00186780546166797	0.0178699729947867	0.063625231106344	0.00794306659281351	0.0245288539982748	0.0338007245447987	0.0278443321164116	0.0151462003988846	0.014634509178647	0.0585780196959587	0.0382071127476111	0.0114735467329399	0.00577038265240296	0.0512797505270579	0.0106521829124186	0.0119791498580189	0.00413150429003977	0.0234955484757016	0.0400656446500968	0.00845847221000077	0.00102472540082499
GCF_000013885.1_ASM1388v1__v7_	0.0115457559270266	0.0175449570489518	0.0284606071830335	0.00949636327954272	0.00512342715346598	0.0247081267158445	0.0199929022289475	0.00376463148410516	0.0026826512019773	0.0153845850833445	0.00509289571706776	0.00342324457108645	0.00290549692462907	0.0396397515436121	0.0242136913487936	0.0104264099784381	0.00823980146878009	0.0115336385989713	0.0227494503374366	0.0103689940876854	0.00492921318199731	0.0123395026364948	0.0295908742207255	0.00480409114242664	0.00668354932868044	0.0354372765989714	0.0183529491793079	0.00922547918213523	0.00261999735131037	0.0264053042543354	0.0393502591302899	0.0114543432626019	0.0225168958749987	0.0332265176427049	0.0302411640322266	0.0236170342101787	0.0134132896628089	0.0458424818707172	0.0503093687587745	0.0109940238004243	0.0104718345558026	0.0471907592308643	0.0107177839662365	0.0109665687817664	0.00368299910475563	0.0330282590768352	0.025920695605103	0.0103627133749179	0.00113342875060636
GCF_000013985.1_ASM1398v1__v7_	0.00755994979602561	0.0136115028046547	0.0229617786050276	0.00907188957492721	0.002676478626294	0.0241623359541353	0.0206664721272233	0.00166070434359154	0.000944463128505763	0.018286080126345	0.00323946865621641	0.00204092024757691	0.00185929640647248	0.0425771848936391	0.0255441691816596	0.00666350270120059	0.00491785897386979	0.0103508097856542	0.0231282115445565	0.0102265175085916	0.00240660389434502	0.020590211633943	0.0275383920918742	0.002695654018691	0.00349782485294125	0.0475831045388481	0.0160502508148504	0.0062749156686715	0.0010682073735288	0.0339257381793752	0.0439761865443818	0.00955673107384581	0.0268480883463043	0.0409321283138608	0.0266260778053793	0.019916579299596	0.0104234584148158	0.0514405687338226	0.0729338777616092	0.00628416563971062	0.00671341486811871	0.055287282503633	0.0164758728140684	0.00844326146086369	0.00191282240119919	0.0381036760064072	0.0242402872731159	0.00600319559209768	0.000775216528732879
GCF_000014025.1_ASM1402v1__v7_	0.0920266832649817	0.00951609073629191	0.00768734437884595	0.0557371195621182	0.0250576522914353	0.000629803915734067	0.00159100781441725	0.0223237491656263	0.0239682737735284	0.00344979452539154	0.00115735062664597	0.0199651571426796	0.0380913616462386	0.00947881776343215	0.0224589144310839	0.0499441397555094	0.0258369619257671	0.00333285537931296	0.0016374520974552	0.0110628321085187	0.0147794260825798	0.000453601591630093	0.000367772873698805	0.010143343883368	0.00137526991864344	8.34467543148294e-05	6.13221857294088e-05	0.000974996446400271	0.00926031058373206	0.000752619863802716	0.000759817350505846	0.0202527051475476	0.0587454131660754	0.0050035916787767	0.0143071083197032	0.0500768180941853	0.0282418043856416	0.00163630677932792	0.00179006579099519	0.0247877644366503	0.0257754529765141	0.00163505410292047	0.00247336027927084	0.0210702664266447	0.0215730154901584	0.00090763442756936	0.00242559522500756	0.0332680566512374	0.0033512255713185
GCF_000014045.1_ASM1404v1__v7_	0.0166841091285504	0.0173621040574399	0.017741205854196	0.00965520178871573	0.00991876281726538	0.0230097903559855	0.0200505060627405	0.00323973151971797	0.00220955347264194	0.013867310151522	0.0031845337576806	0.0042029571956461	0.00319414611027312	0.0366245559705085	0.0288319305914611	0.0139561593176473	0.011114438781979	0.00969792904394196	0.0232210056086322	0.0115698147464041	0.00539569745619031	0.0157443039393195	0.0213477569414963	0.00593046730138213	0.00344369755567527	0.0315050140623731	0.0137358388320492	0.00988199121324606	0.00170428741807475	0.0148997194529491	0.047804163702484	0.0152285676148896	0.0313967805513079	0.0291912165206098	0.0242208715536835	0.0307721468735191	0.0202603874403372	0.0418454727970423	0.0475975138127242	0.010054522919225	0.00712715966274774	0.0376497526868818	0.0203235831686944	0.0166036552080314	0.00394723797586172	0.0243603849683151	0.0312458049407166	0.013466840107068	0.00117342194009562
GCF_000014065.1_ASM1406v1__v7_	0.0143378680718788	0.016411603038143	0.0198724280279696	0.00919960933098146	0.00708125808014242	0.0282035616697349	0.0142825325866751	0.00426307115439297	0.00170122503582015	0.0150048764243293	0.00195408046887103	0.00338555896866475	0.00159796723859496	0.0369508675165207	0.0283124709310837	0.0119026193908415	0.00933949926349658	0.0101026352526291	0.025191952461179	0.0110590525453514	0.00582574496100112	0.0166575380333507	0.0200354756639201	0.00590350439960622	0.00381798084296934	0.0354850971306745	0.0129084055514206	0.0106184867595242	0.00252408526307457	0.0245156661207611	0.0435728027086418	0.0161970997346377	0.0265705725391639	0.0305736414588695	0.0356832618888907	0.0277194522967502	0.0199418923695407	0.0437571610183219	0.0443306281548004	0.0117705798214384	0.00760022304138191	0.041353862976168	0.0184905058395971	0.0139313944274137	0.00393242522310075	0.0224702251128083	0.0330696820875426	0.0116107071232503	0.00119602895637291
GCF_000014225.1_ASM1422v1__v7_	0.0377606911827332	0.0195288392793691	0.0160115720836	0.024017114344973	0.0117668328785056	0.0181081755945878	0.0105648729164239	0.0124410485766212	0.00507741027102914	0.0160166540012322	0.0022576088620543	0.014964720217457	0.0127062658814133	0.0186407169467404	0.0260369599466512	0.0312873964887423	0.0321825683512158	0.0101808388590241	0.01536023843599	0.0133718189002651	0.0106638039445894	0.00736885670155514	0.00678877252723889	0.013649688972151	0.00588072555999864	0.0143011137429795	0.00284770360630198	0.0136683254187627	0.0122854134533934	0.00769538983859285	0.0130529932035142	0.0149281771310541	0.0371976807224894	0.0216055494689271	0.0205699724705058	0.0341519768299521	0.0228248644547886	0.0217923389138597	0.020016743091419	0.0229843262927915	0.00752904635012896	0.0243406092901984	0.0099579047532335	0.0240014733338069	0.0160219020010528	0.0115713385263782	0.0228085018780273	0.0194456541883701	0.00267245692215109
GCF_000014245.1_ASM1424v1__v7_	0.0090083330628742	0.0153254951368677	0.0248956125812045	0.0107262429666686	0.00571431189567425	0.020606568050988	0.0196839519814197	0.00388067315656958	0.00270967925454261	0.0148090874469596	0.0064633565197442	0.00275696737940903	0.00458917079377579	0.0385905911318706	0.0256388223309604	0.0115210050667209	0.00713343264625756	0.00978465125821292	0.0239603036847568	0.0104715830565138	0.00517237600393247	0.0147541904420521	0.0244727931362527	0.00631576760356425	0.00521306806025521	0.0346816518311946	0.0175524701780275	0.00876177701688396	0.00293396791303927	0.0299132406365641	0.0363034399172144	0.0194518291758448	0.0268473213914068	0.0291878650611509	0.0369917387131706	0.0233060696895688	0.0160107872595505	0.0468732257972452	0.0427456486519804	0.0130998601465055	0.0108558300457264	0.0473513396996712	0.0136504615041502	0.010516879241194	0.0046462103035534	0.0278678730778834	0.0281245607989866	0.0114614751418885	0.000832861876847967
GCF_000014285.2_ASM1428v2__v7_	0.0129403783085287	0.0110091994883569	0.015431953054309	0.0135072846710351	0.00834505238103977	0.0246271030389192	0.0159560804722084	0.00536767364545583	0.00304580141674454	0.0154428084191766	0.00445934007671951	0.00536302317154747	0.00310044305354052	0.03165794630595	0.0262283634401355	0.0165911220698199	0.00632168542203391	0.0067465470885332	0.0286703536921415	0.0182124096387959	0.00598072683972775	0.0142951555825426	0.0265377175575421	0.00935928811502261	0.00359072838828494	0.026451243439425	0.0181699068952266	0.0181025773709593	0.00154127864108545	0.0128588895418945	0.0641558334440234	0.0112088377936288	0.0271065585381936	0.018256261003895	0.0251797116680046	0.0358796886618851	0.0190252329825247	0.0500327935053765	0.0348044021236103	0.0171155833825292	0.012174717631559	0.0346326165386531	0.0178635479604623	0.0190810878913785	0.00499674122038953	0.0232790522708371	0.0295958885579538	0.0121126968808712	0.00115636698675451
GCF_000014345.1_ASM1434v1__v7_	0.0699304060886209	0.0116513434944053	0.0177977069195679	0.0521183355556603	0.0158046168213959	0.00686627016707496	0.00524957690266139	0.0233485881557665	0.0167560819483405	0.00856525706860083	0.00392091545984452	0.0185883220732291	0.0447031772161423	0.0113496508813844	0.022100592738397	0.0479972572177335	0.0237793214094095	0.00350023995698531	0.00747625935995784	0.0149236809010715	0.00773877011775654	0.00153162501042211	0.00625335239920247	0.0153823185545418	0.00271175605948263	0.00204701773614455	0.00102269121964236	0.00878845393776114	0.0126892657391788	0.00273690336438413	0.00381591590442131	0.0210067848191832	0.0446184863635412	0.00718375308941697	0.0145603990286823	0.0391158996327124	0.024861303161195	0.00590780920782974	0.0035471476501716	0.0261374567012099	0.0142753363331246	0.00736539000627725	0.00562941394209698	0.024248152202098	0.0255591172716887	0.00447291101229889	0.00691406266579905	0.0217439455332991	0.00351617965121539
GCF_000014665.1_ASM1466v1__v7_	0.0319077072685778	0.017700541582696	0.0200908293430279	0.0207617992723735	0.00808967589703231	0.021848358142038	0.00902990909021407	0.0128923715906744	0.00391873613700316	0.0176635199748766	0.00234078128104825	0.0122634428900285	0.00607943319276338	0.0252582893050812	0.0266663788485734	0.0286981425239902	0.0302085482713203	0.00947820685824531	0.0192247299500971	0.0135024464717341	0.0111929283567024	0.0106259552541291	0.00773218514518034	0.010716594147518	0.00378068447326979	0.0162716711039536	0.00371337052138214	0.0157664790338121	0.00933587311888041	0.0162048420040351	0.023815015291804	0.0117913559185602	0.0348331486007491	0.0163480313203793	0.0236399752510548	0.0350012073932577	0.017069295613407	0.0351689510537945	0.0255759339491132	0.0168209276693754	0.00645176129175165	0.0281193134771371	0.00875939983060183	0.023272689180128	0.0103943722249686	0.0146735088094525	0.0285782336586103	0.0145907887348016	0.00321470366958256
GCF_000014685.1_ASM1468v1__v7_	0.0315053004544065	0.017506710155016	0.0201156804154808	0.0206345105955218	0.00793638672527017	0.0220955713604784	0.00902915905213958	0.0129236262582591	0.00375780285709341	0.0175933693744208	0.00230572154879566	0.0122905304287542	0.00583089688429417	0.0253114639693891	0.0267006884543062	0.028642888533066	0.0303341471366538	0.00941270838487261	0.0191850152525304	0.0136405647785929	0.0110352613238035	0.0107430001098464	0.00775937033493985	0.0107788391442575	0.00366171117419978	0.0163312913400524	0.00371252586286532	0.0158641796189406	0.00920187504613751	0.0164349432436668	0.0240084720225441	0.0116115336757497	0.034524424955602	0.0161910067464513	0.0236619952532497	0.0350948138178188	0.016930902851251	0.0355353789024335	0.025892623062144	0.0168631627010025	0.00636433673977724	0.0283230537344664	0.00867103806441546	0.0234218047848702	0.0100933735441137	0.0148465600318978	0.0290819280496034	0.0144143467170077	0.00311005566717282
GCF_000014705.1_ASM1470v1__v7_	0.0397463117598305	0.0161553727333841	0.0137358123982949	0.0273046813544641	0.0128828797569865	0.0172021170946972	0.00774991403553972	0.0166120706378547	0.00469765082618655	0.013417309373521	0.00156232620327491	0.015915984536645	0.0109018020856645	0.0168467385202233	0.0278539785913876	0.0398244895545484	0.0366645324110717	0.00746298630111169	0.0133318287771419	0.0161728687073643	0.0138983000226354	0.0041935252973819	0.00666559898770177	0.0129709073974461	0.00574645011242268	0.0101517810677171	0.00211346937488518	0.0178922371969868	0.0107638688139246	0.0069130756818843	0.0107049921106832	0.0140203476989799	0.0391905876409745	0.0173390064721254	0.015484282059204	0.037047771876912	0.0259382775232886	0.0195349759317436	0.0159045112448204	0.0260121329676079	0.00751080444495023	0.0206418908104516	0.00620784520255201	0.0294496043941324	0.0159741780413165	0.0108642025684468	0.0197332266795625	0.0227550149721853	0.00321827959459242
GCF_000014745.1_ASM1474v1__v7_	0.0078772838001296	0.0108951136363597	0.0190495577968443	0.0134073936842382	0.00571343093518293	0.0285373154670116	0.0150674418992719	0.0030578967409189	0.00122910666784461	0.0135281895113827	0.00213933761914402	0.00374408109750188	0.00202355142817628	0.0379180033217443	0.0262188005711572	0.0103743480687092	0.00679315334606439	0.0100931110395038	0.023504451892028	0.010190550769211	0.00369724077561978	0.0130189128564968	0.028906851795684	0.00362669454440255	0.00460136383174276	0.0369266220145932	0.0170713780403478	0.0108853803104878	0.00130383335692475	0.0230474968520908	0.0539451895314325	0.00916651161362085	0.0271028948812726	0.0385516718987132	0.0319821762569972	0.0258531457622653	0.0112526882363402	0.0677113683784211	0.0360657581830003	0.0116640403505915	0.00790137365038988	0.0480272570462668	0.0118200969937709	0.0172173044806341	0.00257330812685525	0.037060589818405	0.0228758701076586	0.0092320543651362	0.000561737726780817
GCF_000014765.1_ASM1476v1__v7_	0.0293315796790932	0.0134134744793474	0.0175343998796377	0.0224633724424994	0.0141382452338895	0.0173826038855585	0.010522789804495	0.0118427700764785	0.0070207609220336	0.0124874644545499	0.0045877296492718	0.0106956905209164	0.0110368351855995	0.0256860189453096	0.026230571479353	0.0305212927648085	0.0182599053426005	0.00886173054801288	0.0251337413147341	0.0156313903307124	0.010815646209943	0.00862430123919345	0.0140718143751802	0.010453695159156	0.00648288194804539	0.016322818376613	0.0103335564288874	0.015173741057692	0.00713554664765267	0.0104719042924592	0.0397275011141095	0.0141788747486831	0.0387905801551862	0.0131567147979513	0.0201507575397426	0.0373593245873449	0.0271003869115594	0.0248541138084993	0.017945632026019	0.0216898194923452	0.0155331169080539	0.0214768472273734	0.0114187700443466	0.0208678933886642	0.0149498290979161	0.013217987219425	0.0189721090304649	0.019285117982946	0.0021482080556594
GCF_000014785.1_ASM1478v1__v7_	0.00392555405886935	0.0172811709085254	0.0185756805945769	0.00458185674518156	0.00178611510876625	0.0341545874974564	0.0089359635348781	0.00176387465987911	0.000785854832484326	0.0164102872426609	0.00222436374740577	0.00364108728217911	0.00129047234304705	0.0334184081663991	0.0229011163948074	0.00514789871069295	0.00569124468664944	0.0197229269645414	0.0322777439945633	0.00582619902104104	0.00291467398384833	0.0220948242950776	0.0275172557046993	0.00243423198864253	0.00355249422862301	0.0409266070379079	0.0310113647181465	0.0087336228114637	0.00197693217777966	0.0214597668424265	0.0736458768391687	0.00417289331428557	0.0129117270551253	0.0407537783587121	0.0543641022781679	0.0170200681757349	0.00672286568625325	0.0685088178833641	0.0342344504665981	0.00427885636219946	0.00354427224773809	0.0481715281048225	0.0223773002939682	0.0125553682795796	0.00309009941157372	0.0246008928844906	0.0438973657779486	0.00359521824336148	0.000736472255618643
GCF_000014805.1_ASM1480v1__v7_	0.0100926630960344	0.0221026880938823	0.0290311715600006	0.00690219446144475	0.0020915237760535	0.0358031343826166	0.00536618585867442	0.00369948226428882	0.00185846274586979	0.0232993787628185	0.00217995142549338	0.00415317949867132	0.00294718583629537	0.0396082581505499	0.0267029845909389	0.00753521635268213	0.00800229218131076	0.0170504498508687	0.0408228248596149	0.00693190378766477	0.00311242958330406	0.0186235282587819	0.0222797428758939	0.00347631870898583	0.00215305865381013	0.0303113670986117	0.013530385635749	0.00952881125164451	0.00148262220696133	0.0265601624869822	0.0773258660457993	0.00426764819846007	0.0184780032933836	0.0270638161884568	0.0402595088814224	0.0223983548880295	0.00770034749813195	0.0643410590624305	0.0249208006354649	0.00743814305664254	0.00386919122309654	0.0436309361419572	0.0155629176797178	0.0144959811643125	0.00501812486880582	0.020253985275772	0.0379363092513987	0.00484153908667185	0.00146774322765137
GCF_000014825.1_ASM1482v1__v7_	0.00867533750375824	0.0164771795371113	0.0281421842853726	0.00865246649582036	0.00239314150819885	0.0310183008244612	0.0157005545780454	0.00235799483772217	0.00129322450194041	0.0164298926691813	0.00262405863007888	0.00239772937484023	0.00115594931637318	0.0445758548818342	0.0242236695675893	0.00704544833443418	0.00756458791214922	0.0112935370993172	0.0258200836643876	0.00894013546283343	0.00285794377162934	0.0122799845823253	0.0348278907956048	0.00262943573535615	0.00449661285050981	0.0391328263405067	0.0189901771588005	0.00595072205488527	0.00186003371434777	0.0251381562280012	0.0540930145227033	0.00513299078693708	0.0226414297059091	0.0369386436100619	0.0308183888477023	0.0192225073326987	0.0073648459190162	0.0562169111478254	0.0569584920694456	0.0066903319394136	0.00585112757808623	0.0567554501010096	0.0100658472798108	0.00686747299453346	0.00181471397285961	0.0320829052782558	0.0341941504972392	0.00546959673108019	0.000779228260054311
GCF_000014865.1_ASM1486v1__v7_	0.0241820386509293	0.0158357947943921	0.0192307858538773	0.014735457064418	0.00568073425661093	0.030527138983136	0.00907707485685104	0.00391206485446717	0.00234637110285363	0.016388220470927	0.00273615658983116	0.00844832707909086	0.00444330939110393	0.0220271100024285	0.0302173461291198	0.0235494363021804	0.0213978651556872	0.0123221572449859	0.028574998636209	0.0148307379510505	0.00826328860918559	0.0218994773026672	0.0101467330480701	0.00929310617525182	0.00453526787575644	0.0213686514871583	0.0148034882346236	0.0170829960311612	0.00776989432177657	0.0137814953428812	0.0358288006469063	0.0117847409715247	0.0238825266848569	0.0148933802558205	0.0370520622784564	0.0344811244131651	0.0129918602440606	0.042588984965213	0.0250026952381557	0.0153181436726796	0.00730614186806595	0.0239073679049471	0.0219939637684124	0.0235632052842184	0.00853791351724193	0.0129721028561482	0.0350099337327737	0.0135884749907857	0.00219404498116794
GCF_000014885.1_ASM1488v1__v7_	0.035791446133607	0.0179038936581985	0.0198339122840464	0.0243363632479337	0.0127261604330108	0.0150092038484815	0.0073125937298862	0.0175663849604389	0.006819529057773	0.0159789177140269	0.00273560120419291	0.0162160033599377	0.012351787436263	0.0204197360899459	0.0268933502315939	0.0318901537237257	0.029261013441916	0.00794614209054573	0.0172685086898103	0.0137426810396886	0.0133994906764845	0.00443730556920128	0.00600177074424678	0.0128330802441611	0.00601611714666493	0.01019164073663	0.00233024872994174	0.0137034306633714	0.0163584086157383	0.00920927785429699	0.0145941066283866	0.0183905428298737	0.0354006454154534	0.0159769087571851	0.0247333762498533	0.0372229892716772	0.0271933148372697	0.0167175950947133	0.0167075287354524	0.0280684990996231	0.00862402587134129	0.021746092098105	0.00777716730328389	0.0270108470388705	0.0155431548526495	0.0120297385579939	0.0168737686510384	0.0241019182159134	0.00286232293705893
GCF_000014965.1_ASM1496v1__v7_	0.0157408692252458	0.0194000545970662	0.0297195432914073	0.00839667191274526	0.00342000093464208	0.0222851854601355	0.0173623920743049	0.00397672661895619	0.00599686925646913	0.0148547692897941	0.0124724334898707	0.00358461141692174	0.00465796739592157	0.0383478073429968	0.0260109463945438	0.011491912808029	0.00671526935359512	0.0134381327106746	0.0215663031214633	0.00797204549108585	0.00235853575100104	0.0198044939539436	0.0223987584105645	0.00578084881735699	0.00728540306209478	0.0208780736825519	0.0238016624935413	0.00677170671280583	0.000943096337994162	0.029794179496102	0.0422686661928945	0.0121838596006763	0.0345257127584157	0.0315377317220526	0.0320233795813038	0.0187651515379094	0.00975355542982698	0.0416205435936149	0.0320683846264371	0.00861083644026274	0.0180550279896088	0.0319394572137077	0.0228472364170012	0.0101250561581931	0.00351070329468215	0.0286693315018854	0.0317350906795709	0.0117521186631389	0.000667678542986607
GCF_000015045.1_ASM1504v1__v7_	0.0169043513909341	0.0221480567284821	0.0292307716645021	0.00924828321836487	0.00655645777415846	0.0294493629339863	0.0110780224565952	0.0045573203617577	0.00494992545094654	0.0176705917358216	0.0107453577029519	0.00490512210217949	0.00701768411229373	0.0414642062119586	0.0274055779337211	0.0114272475931535	0.00594749977701876	0.0122119668838723	0.0277554240294748	0.00849243398764429	0.00415001936136303	0.0178652382243513	0.0180236173897623	0.00483861096031657	0.00411264490010151	0.0246342950067263	0.0166938644751052	0.00843348134297494	0.00237659818806829	0.01978409982505	0.0588041189891706	0.0112152247975002	0.0269288647526814	0.0308494588693504	0.0378217510029867	0.0199998095383503	0.0131323631222824	0.0475425317509812	0.0203292148007003	0.0102810180593677	0.0132684436978946	0.0336907114431481	0.0182960867028956	0.0116588166802709	0.00683879905939537	0.0236905353363848	0.0277912474707667	0.0123278470441495	0.00111830437028829
GCF_000015105.1_ASM1510v1__v7_	0.0619955675621629	0.0141585134210392	0.0159964574315585	0.043555821298663	0.0172744968867212	0.0105145993997012	0.00555325345283644	0.0201416560124306	0.0105504716417767	0.00681413721081661	0.00265826069971383	0.0165375220653843	0.0154717271431416	0.0120223853429283	0.0268809446570828	0.0635749115961736	0.0346272017471486	0.00581137436355054	0.00647237851289949	0.0157418107509716	0.0138702264032139	0.00274802307821899	0.00200911060487647	0.0112818344833374	0.00329018935335462	0.00493282063103003	0.000733019798101767	0.0142456359448317	0.0123345570107449	0.00342368006569529	0.00444071186117771	0.0171746966362305	0.0372513369149409	0.01182991834393	0.0143321178607896	0.0407726975359681	0.0249021283674709	0.00995708425170358	0.00677903081989123	0.0225567385167426	0.00808900040276566	0.0158738683892647	0.00437307809250741	0.0323991764549211	0.017426787061563	0.00557546877833481	0.0148604270113794	0.0288935250180736	0.00330833709547892
GCF_000015165.1_ASM1516v1__v7_	0.00545835081700167	0.0157199426493922	0.0293053222386229	0.00879267968505851	0.00324517729582029	0.0273712927408055	0.0200982678008673	0.00241349519787248	0.00143578809082083	0.0169515024323254	0.00339289015305294	0.00211157750288826	0.000872788770508136	0.0449863950348485	0.0244081965916756	0.00637931095432874	0.00540295363380496	0.0104427316909127	0.0269354937548934	0.010888692835762	0.00346289576737904	0.0129284357026754	0.0332292256744972	0.00360501524758816	0.00391258246875404	0.0401420078311014	0.017424356289387	0.00735090999345021	0.00117843603931184	0.0317853014496258	0.0508176311389581	0.0062464879281373	0.0141427046679176	0.0342311391771497	0.0375253172224469	0.0204269730849634	0.010169232368805	0.0554760529937952	0.0541514400666198	0.00861136184257327	0.00700335917240307	0.0560913608241133	0.00958642107143197	0.00807446475109381	0.00157436666838352	0.0367431770523857	0.0298571038640768	0.00569763662621445	0.000606695665437664
GCF_000015185.1_ASM1518v1__v7_	0.0361467310618175	0.0148409205434064	0.0167652131288903	0.0247596067027648	0.0118477841173489	0.016835962180006	0.00938717065967084	0.0151465491405549	0.00486610963320063	0.0134884593743176	0.00255851065060224	0.0150031823341311	0.00954618754651016	0.0214933127860858	0.0269070186728696	0.032872483682001	0.0318787129009216	0.00827956127782913	0.0158848388425478	0.0150178440482184	0.0121909239847666	0.00822896267285398	0.00596247903903681	0.0128384065041254	0.00512316809233684	0.0132148016068327	0.00354330038043602	0.0169368375368199	0.0114489068643931	0.0126607368675436	0.0162199767791145	0.0159573863735354	0.0379021150106931	0.013079892218021	0.0202285029017228	0.0386739746483068	0.0233839067271799	0.0258972765372981	0.0197538636746712	0.0224244218512882	0.00858394333318636	0.0216581576201297	0.00874384457640429	0.0266722223966257	0.0131724519895888	0.0129289044411586	0.0228299185004422	0.0193599859013146	0.00304287766513619
GCF_000015245.1_ASM1524v1__v7_	0.0237105062995962	0.0189723802585668	0.0236550024841446	0.0149457586738287	0.00690362670602216	0.0277456435566266	0.00579982362613042	0.008045308578079	0.00422326397685914	0.0182600591202292	0.00451118940808042	0.010497680738578	0.007438314936076	0.0243992357679005	0.0273870858513233	0.0213663546086143	0.0145659199315143	0.0122624686051248	0.0276414378009838	0.0107610260128183	0.00812848132709896	0.0157117026994983	0.0101174988333098	0.00820994118916902	0.00338252416089704	0.0196172070064144	0.00714696442666879	0.01409208850794	0.00260515638873175	0.0175496618124024	0.0530572687447394	0.0147894483804751	0.0342138687028787	0.0253841753051438	0.0264848836078469	0.029049180271374	0.0158842501524781	0.05141005285641	0.0188461661665662	0.0144146363765281	0.00669829477835272	0.0341225769259184	0.00990732980875219	0.0228902034717604	0.0113474795242608	0.0115555780605214	0.0336792366461869	0.0124926249804425	0.00202813346823107
GCF_000015285.1_ASM1528v1__v7_	0.0514972589797616	0.0141725834487173	0.0137288385418558	0.033661569075257	0.0143592780175248	0.0147874062638266	0.00807459525773192	0.014790224219835	0.00615208476624338	0.0118018676752476	0.002450770216785	0.0161679765728344	0.0160719272889232	0.0173327470135152	0.0251113990556744	0.0413253901023203	0.0260043583463905	0.00634980754674349	0.0179562406032888	0.0149978933178154	0.00898807535481558	0.00739610253628876	0.0077359302552683	0.0112636522747618	0.00456972379880992	0.00909733354090881	0.00331463968286274	0.0147386397205415	0.0082574836588784	0.00638223823743957	0.016993850724882	0.0177725103467586	0.0408092133351605	0.011276239598925	0.0179146495826862	0.0398603264091503	0.0255786852229291	0.0167953077847861	0.0152609281052185	0.0222359576161059	0.0105545077355147	0.0162780162201492	0.00866985454107087	0.0270285934715971	0.0135890683185869	0.010746988624057	0.0146760087245833	0.024900666602628	0.00326552975381889
GCF_000015345.1_ASM1534v1__v7_	0.04783975095638	0.0116834405174838	0.00544247957287501	0.0266826442664564	0.00727436959573807	0.0140257825960706	0.0190175514144142	0.00918492118281973	0.00299833137952764	0.013342038649179	0.000526003834229515	0.00919738028608747	0.0043219221247362	0.0188433360723057	0.025247797398161	0.0452054613167847	0.0400679933798778	0.00950078739428483	0.00840144631617181	0.0166250711927517	0.00621526445597725	0.00828707455784193	0.0175297548520518	0.00697170054689382	0.003887221162113	0.0246545142198128	0.00733365184556314	0.0162307631580093	0.00249321413370908	0.00810360178926792	0.00879747980622055	0.00951130400184398	0.0522569122157053	0.010769299224438	0.00829775497484412	0.0403929199845938	0.022500595747859	0.0219437632034007	0.0357378906321052	0.0185755985702201	0.0120612547894586	0.0272315050633965	0.00495712274727489	0.017751549307528	0.00886756004356814	0.00745710881108847	0.0200874708578728	0.0268598272221892	0.00301878763746916
GCF_000015445.1_ASM1544v1__v7_	0.046390972390924	0.00810821095577842	0.0150445152390783	0.0341180472869362	0.0228323559889612	0.00683993877832702	0.00767344512468145	0.0134884090515991	0.00635193206157012	0.00674805462651265	0.0025797917650932	0.011584829244805	0.0140300192048658	0.0145196187935305	0.0262110780209903	0.0492689021122744	0.0278014496629067	0.00498006120612292	0.0117381151894895	0.0183529905353699	0.0129282899976446	0.00451768758417558	0.00438344403274085	0.0171541076380724	0.00568921349110928	0.0106972893006619	0.0047539555749826	0.024739970644311	0.0060006349460381	0.00864096814688583	0.00592141003984173	0.0285539383174271	0.0441881539311979	0.00778191119450924	0.0148627008653039	0.0425240498242781	0.0284085476980917	0.00868471242854128	0.0102240502947709	0.0334238160095309	0.0180289422456339	0.0103434008249269	0.0114132490247686	0.0261875656211968	0.0122925762091365	0.00749745935964947	0.0117585460324324	0.0341806606063129	0.0030452932607975
GCF_000015505.1_ASM1550v1__v7_	0.0149853874900801	0.0195905373473531	0.0258436917756017	0.00832026594151705	0.00404033101863547	0.0263365208839352	0.0167719331710405	0.00371980642254485	0.00162917749380476	0.0223058003943484	0.00360669970955414	0.00350234146221117	0.00214735764076561	0.0291205940536609	0.0263521679586341	0.0143268290787855	0.0108265975552455	0.0133550892202318	0.0311231821157251	0.00949357514041492	0.00504529275104885	0.0171381613503415	0.0229218073202116	0.00585523580854558	0.00301101582175877	0.0366956588055956	0.0127002107010491	0.00629360963249892	0.00167682681599012	0.0155615416935228	0.0665316479634813	0.00814080246160527	0.0282637864927995	0.0338491446720985	0.0244574617793548	0.0154280275802229	0.0127854265127264	0.0606553000809845	0.0387353400317358	0.0111148062763186	0.0056615026724853	0.0558741410949939	0.00849368796283059	0.00833649770577366	0.0029998094768283	0.0245576110148978	0.036042557724554	0.00851095324663154	0.00113242242198244
GCF_000015545.1_ASM1554v1__v7_	0.00549485169596243	0.0192865162362711	0.0272941867987986	0.0042517025059798	0.0028932940091358	0.0262484879033464	0.0193079568056458	0.00244894700336444	0.0007917511274977	0.0191730106515075	0.00176270887405223	0.00233723835092316	0.00105724082056839	0.0329254610896806	0.0250704539720488	0.00597699959280282	0.00865504871660796	0.0175726818751022	0.0361868748837023	0.00720971585210115	0.00392203689779851	0.0239429743100412	0.0219632040959361	0.00466627746626883	0.00256299548724947	0.049094352162972	0.0113078733894895	0.00695537671128315	0.00151204421620469	0.0168348702728304	0.0733403615207586	0.00425457924094062	0.0181772900076039	0.0379584323525668	0.0340093902703349	0.0121647087577585	0.0130017266337176	0.0652347569403052	0.045757906456909	0.00837789790578531	0.00418838565603083	0.0565894412300338	0.0109073155519116	0.00820200892127556	0.00315244493428094	0.0175871210514777	0.050265040664868	0.00405573264447515	0.000796609465233648
GCF_000015565.1_ASM1556v1__v7_	0.00934426661943981	0.0180893533445915	0.0213077195660158	0.00570218546369825	0.00350306884284448	0.0259570074113302	0.0170259378778508	0.00233731094250101	0.00129413105727195	0.0206305634191842	0.00332021623891398	0.00306280850373929	0.00245918337376037	0.0360800147688997	0.0261601147383496	0.00746437468009834	0.0126252659078576	0.0143720637006135	0.0307407162150286	0.0102456704523774	0.00470933528954693	0.0187911444000636	0.0262674783057659	0.00436424909816756	0.00329520186890975	0.0444956683589905	0.0150002652630665	0.00600865808474239	0.00138484202854381	0.0177517271869802	0.0685201730712493	0.00423414651433581	0.0199829414108684	0.0337698241496382	0.0256549069495493	0.0154705164364395	0.0138674064289784	0.0652270722559268	0.0461191321663208	0.00775344785435481	0.00456386646980608	0.0589541762888288	0.0119416347509723	0.00796163886099306	0.00241526844491745	0.0234742649972079	0.041452869493576	0.00455872609216698	0.000423800367505299
GCF_000015585.1_ASM1558v1__v7_	0.00262722349053214	0.0159349070460435	0.0162327744491241	0.00388441394484086	0.00193697446677616	0.0317292634364051	0.0119872153435026	0.00200224658482696	0.000753589427498636	0.0161352020040116	0.00164527317094004	0.00367799111434843	0.000671177064394222	0.0366284248151319	0.0203279816933475	0.00359805857152135	0.00441637189624414	0.020071457732531	0.0340421849823757	0.00434436398166477	0.00280740776780877	0.0180835920569593	0.0299851863213138	0.00260281648637047	0.00464826255022952	0.0433246759824247	0.027638053072216	0.009252895105015	0.00247014654892452	0.0292286371773442	0.0622377467573429	0.00455662491518535	0.0133959746520533	0.0383987632714346	0.0607534990865843	0.0209369063730033	0.00687187362661904	0.0688479270851008	0.0355961860212326	0.00713922611530007	0.00503289008623855	0.0459968486603814	0.0246187818553189	0.0125824468284657	0.0029474066176955	0.0333854824890311	0.0350067975832356	0.00454848999144768	0.000820532365100271
GCF_000015725.1_ASM1572v1__v7_	0.00193530792652074	0.0187211417562675	0.0282284260290733	0.00250622334560846	0.00188819351706501	0.0259534703342398	0.019714906648242	0.0015944776326526	0.000668837585768016	0.0203608655728258	0.0021480965668008	0.00197253077380257	0.00040588105678226	0.0358521569775737	0.0223658770879506	0.00206163164713843	0.0042267035610218	0.0184882306741164	0.032648528690801	0.00476851201194357	0.00255405855792502	0.016770355205053	0.032941700571179	0.00299361624761715	0.00385171395545685	0.0491439179462428	0.0153875481094698	0.00660891342680506	0.000843559169915615	0.0258327323242763	0.0717397687599199	0.00310936167906869	0.0134252222121561	0.0425889443427137	0.0403693568897685	0.00996976166868585	0.00920407730525657	0.0641197786829319	0.0547786761471279	0.00666015968612914	0.00390377230563009	0.0600607707607567	0.00985450192490264	0.00856485089084118	0.00126125055725782	0.0290171505216706	0.0435891598255805	0.00293860314586236	0.000294008433645764
GCF_000016065.1_ASM1606v1__v7_	0.0169858289742987	0.0219542386428875	0.0342784836568627	0.0131140118980534	0.0067390050351244	0.0270397361010914	0.00745381288000311	0.00756982847346674	0.00468449354195728	0.02271118088288	0.00397043185906906	0.00867408780002498	0.00921187575629503	0.0364455783225998	0.0270493669654963	0.0125499120222053	0.0147060823463418	0.0113373484605527	0.0345956088023099	0.0116155768714144	0.00796575694173618	0.0128606855447224	0.00976264996343244	0.00928452053457233	0.00313977707839165	0.0192099376133603	0.00378437189880787	0.0134352745043473	0.00987703535624014	0.0198586796354006	0.0486778046313661	0.0102076398719208	0.0225109783101617	0.0236649456718213	0.038861778801443	0.0301634290940541	0.0112991314739543	0.0499599970988279	0.0231799873519356	0.0114796276978803	0.00528353010134419	0.0361774858550741	0.00901667461850762	0.0191883976729157	0.00908116166598096	0.0175075596876269	0.0306546250387654	0.0100360402240634	0.0025774636968336
GCF_000016185.1_ASM1618v1__v7_	0.00147478759361252	0.0156877388876684	0.0218475380141509	0.00284368589268135	0.00134234518173609	0.0301977388009741	0.0201048391688032	0.000844576387344942	0.000616872068312222	0.0154065996026904	0.00257524769416225	0.0013240089397466	0.000388159654378492	0.0374027028192275	0.0223019336271125	0.00158631628942458	0.00117124232016066	0.0123005694369785	0.0283176294180811	0.00722648429478306	0.00117049630683533	0.0221245386611689	0.0368255498515201	0.00192456640732018	0.00148564046965745	0.0450959053013583	0.0309851919477883	0.00560626639236934	0.000293347864257316	0.0186144573027306	0.0817325475693437	0.00447854719090551	0.0122871157294665	0.0459148460185291	0.0444416564792474	0.0119579752769168	0.00489737146044413	0.0777805278763821	0.0485036627113582	0.0037867758932873	0.00519262991627212	0.0571649706821986	0.0208359500465894	0.00690672835460424	0.000872744486925511	0.0355805961543201	0.0381491824857273	0.00269740236226287	0.000218633601451131
GCF_000016285.1_ASM1628v1__v7_	0.0143607124267881	0.0136721180961701	0.0256423270294151	0.0148544889816412	0.00743844484939562	0.0259063480012856	0.0165678171125021	0.00407746592789945	0.00273827102095786	0.0157585371117826	0.00387231083926725	0.004027512498337	0.00311340596970101	0.0358843790484301	0.0268077465275759	0.018173573037105	0.0101632903032359	0.00748096413364279	0.0239351647732815	0.0136016350178435	0.00742787434639277	0.0118606904790449	0.0223887549415031	0.00664061192393342	0.00463701811451788	0.0286647286534682	0.0156838847072045	0.0103006902830195	0.00297630167899685	0.0176712592812159	0.0461625790008479	0.0161011170619348	0.0306347406132684	0.0259063386748584	0.0243696201185742	0.0307397216556899	0.0168059062718717	0.0497632029493686	0.0313252550806409	0.0153844491235188	0.00868990501708753	0.0440018009826211	0.0104800952440481	0.016354925947653	0.00382377582271674	0.0275306708572728	0.0256556445569989	0.0141157670016378	0.00126940351677237
GCF_000016325.1_ASM1632v1__v7_	0.0331763006804626	0.0208598374633724	0.012740024660065	0.0162402736297405	0.00660796743293705	0.0221294454830837	0.0182881139695987	0.00735686716502212	0.00255972859805334	0.017567119704764	0.00179414962232147	0.00727981476019166	0.00425364116415175	0.026396923123209	0.0285368818212201	0.0273514846710021	0.0127050402726468	0.0112608944004375	0.0303911895877334	0.0119172906297552	0.00779719093850263	0.00654487616266774	0.0206057111614806	0.00790798163779308	0.00415175477289268	0.0240879447933757	0.00484007742472043	0.0189239306520214	0.00362030580473479	0.0131633722098954	0.0531811258078074	0.0126069369539592	0.0365954407518982	0.021449364766459	0.0206588275694869	0.0305021184756635	0.01779039323346	0.0262649380604145	0.0365293345968096	0.0146942329932152	0.00830631096669301	0.0313566775370518	0.0112188869462686	0.0207016723312517	0.00805755766198969	0.0175180899361089	0.0295154702748848	0.0170075814760361	0.00282287765250336
GCF_000016345.1_ASM1634v1__v7_	0.0343854357294274	0.0122746673071146	0.0236349405583913	0.0266791373059816	0.0114201817451447	0.0142219193442545	0.00673557242905487	0.0182557971651855	0.00605928805956362	0.0128645084613964	0.00277165996659002	0.0100025698889108	0.00666491438596716	0.0183896336349701	0.0263420181793359	0.0400107265584326	0.0268424590345761	0.00678441405804514	0.0135622895865516	0.0140509694701595	0.0170007505125817	0.00835982938857236	0.00591579100778456	0.0145207778521103	0.00485296230838803	0.0155572574248213	0.00259075358304653	0.0153432885278714	0.0114473430662414	0.0125285707644593	0.0111119330913864	0.0160721849271382	0.0324895205643024	0.013316358450951	0.023889845326088	0.035577751274457	0.0284217489162345	0.0219158585620942	0.0139425905263487	0.0327329345779507	0.0129597049285056	0.0261036661437694	0.00793981242611429	0.0266380815402989	0.016866674286383	0.0107864511510769	0.0164146241882252	0.0237278048761386	0.00317709685397692
GCF_000016405.1_ASM1640v1__v7_	0.00295376892578707	0.0165321276187286	0.0226102058285989	0.00326815675369059	0.00208324567675925	0.0263325307945442	0.0205831880439648	0.00111053812503941	0.000968249625432559	0.0131664820003605	0.00378028528785029	0.00122465599610741	0.00080689905812132	0.0426287046420382	0.0264606974330406	0.00292180708706581	0.00276339146871008	0.0116495887946415	0.0260612695068482	0.00870952624231267	0.00182972181257016	0.0216569713228935	0.0292974183829576	0.00279032252301215	0.00289600742955436	0.041336577259036	0.0279370050309528	0.00562563899433177	0.000521473543838485	0.0350309073642557	0.0559952376858237	0.0113414489902757	0.0142367946360776	0.0368909866665206	0.0466924998623973	0.0162632081884375	0.00670264327284648	0.0645646210734314	0.0577346389463672	0.00496751340282276	0.00634458569040295	0.0536877859507401	0.0208185455185524	0.00615257139533847	0.00081989193204384	0.0291252761075719	0.0380497595811761	0.0044310744088986	0.000336952422700787
GCF_000016565.1_ASM1656v1__v7_	0.00572179124683064	0.0207794262843294	0.0261053442604509	0.00560661489252888	0.0013432531233379	0.0303741535606725	0.00758630843382373	0.00271344698459992	0.000814460574466212	0.0270244777458869	0.00172404408541724	0.00375664486205314	0.00135840232161161	0.0372492434695247	0.022810001499032	0.00618809307489913	0.00627224501441453	0.0147929841116834	0.0412126554729122	0.00832636486378359	0.00313921009070826	0.0144707662524425	0.0279774999614808	0.00313324701850329	0.0022831300599891	0.0449832219795396	0.00755782020059482	0.0125072420841349	0.00191566562641568	0.0218323479630441	0.0883395225333943	0.00365438831309444	0.0228227061391571	0.0352355153770694	0.0380724284397048	0.0165655917878595	0.00779522176598775	0.0667550006579843	0.0320868695403472	0.00818770199638161	0.00246341952445851	0.0551522823486775	0.00819130881886056	0.012649000494532	0.00432030386914587	0.0230288040799141	0.0365218825512937	0.00427990757751616	0.00088244195445818
GCF_000016625.1_ASM1662v1__v7_	0.0680053725652795	0.0123452477171393	0.0188582523400719	0.0501037760002933	0.0150729352704125	0.0082333998939513	0.00680070547001834	0.0214876481943515	0.0163275729116387	0.0104241038854914	0.00457212497531903	0.0164296166045714	0.0430637564405804	0.0118119148493191	0.0222013404283868	0.0436576091003743	0.0247349028786226	0.00370780435396361	0.00738353566802828	0.0159314329210149	0.00700961881057556	0.00227177254337174	0.00800660959930325	0.0147337248351652	0.00348168505895606	0.00241292475623985	0.0014651549841805	0.00864816201993402	0.0131973444460466	0.00328167111150371	0.00372103634342404	0.0203357929473622	0.0459953122842646	0.00869058191160988	0.0160121986724851	0.0389816772595648	0.0246891002596229	0.00726561397482441	0.00474954850388948	0.0251249369903209	0.0147402629602667	0.00838989606252468	0.0059807312258121	0.0213960565177328	0.0249405043511301	0.00453452995229804	0.00654991327490288	0.0204988001203573	0.00406631697118134
GCF_000016685.1_ASM1668v1__v7_	0.0551998524139346	0.0158649956917527	0.00855693498924626	0.0295368660839318	0.00891763610725994	0.0177115070319883	0.0126542057362251	0.0118896592052612	0.00433368713714007	0.0112085896867236	0.000570746624078312	0.0108118774056948	0.00469436026049437	0.0210118192809899	0.0246239852718189	0.0436736586233043	0.0382636791381194	0.00762314587252234	0.00965088849634165	0.0132158852089252	0.00425338830562316	0.00213753226548269	0.0223856790537714	0.00764907275084702	0.00523376065656917	0.00905291564888136	0.00155265886322362	0.0231552099301702	0.00675546966291748	0.00607965208272924	0.00849532791313549	0.0150335975994758	0.0521299246012684	0.012322129360726	0.0124903653089719	0.0347801994667108	0.0253203164959849	0.0143893912756304	0.0300874108244915	0.0159846507451491	0.00829284771073511	0.020280673627304	0.00559141917677975	0.0304968595204216	0.0207622695108584	0.0105218857488035	0.0188958497514228	0.0179166341118195	0.00362177957115341
GCF_000016725.1_ASM1672v1__v7_	0.00506665376493431	0.0153658357078331	0.0193383640692565	0.00691288903942251	0.00319501045849444	0.0272956023961294	0.0184305686287029	0.00180943348153899	0.00125332321376349	0.0138285389945501	0.00341769723921261	0.0019914921096944	0.00141155383934959	0.0431877136990349	0.0241678630689773	0.00605688005978676	0.00378056863203601	0.0121031642873958	0.0233882059069448	0.0108978129315918	0.00313889257602808	0.0163333718362567	0.0351027945968977	0.00284189396984659	0.00320941610220969	0.0440343970247047	0.0250463819893467	0.00566308160660579	0.00130713307347799	0.0379276715154012	0.0504609225472132	0.00772152475084038	0.017257157846389	0.0317940205982973	0.0331244285343465	0.0196356646745404	0.00885215118122228	0.0680574589539378	0.0630604537791738	0.00597809640449303	0.00621925603673598	0.0580074563056543	0.0175359439895944	0.00674096889882572	0.00176239736888742	0.0314165215624996	0.0312849380091737	0.00598984044775346	0.000465281496419005
GCF_000016745.1_ASM1674v1__v7_	0.0263659187198029	0.0209652106805924	0.0329863458933579	0.0139908631298013	0.00761245663527782	0.0265577781280616	0.0115840169989866	0.00616047290149136	0.00624378693687275	0.0146085306547384	0.00976354172963797	0.00561712448307014	0.0114402239287594	0.0347851271702127	0.0262271868934113	0.0173652843426662	0.00770843729096023	0.00986309716423344	0.0224094780723809	0.0104228590502024	0.00458086879140578	0.012466587257799	0.018860540268181	0.00651344346017493	0.00426794658387754	0.0154061780898771	0.015857785221913	0.00779887822225065	0.00259903732056246	0.0249320046148211	0.0378869636690328	0.0172333145369991	0.0349904457718073	0.0274534231516001	0.0318633565123774	0.0240863937467863	0.0176085609685154	0.0383058969709195	0.0207315079770091	0.0125394183294713	0.0126982961934246	0.0309050794767985	0.0188983413142214	0.01372934109384	0.00980743667517035	0.0243636754166403	0.0229504505168803	0.0153338064844266	0.00173923511223357
GCF_000016765.1_ASM1676v1__v7_	0.002961993167194	0.0157137019922371	0.024204761617584	0.00596710386664005	0.00125594983191818	0.0294217572838465	0.0166685346532336	0.000968171405738852	0.000653814570130702	0.0178118773839323	0.00305601948440869	0.00107404549956337	0.00163184488828211	0.0468106254088786	0.0247978567199912	0.00252173623946896	0.0029821088430524	0.0100680801168281	0.0250146740715871	0.0112865692689912	0.00154288106679466	0.0197168557677514	0.0315330156681968	0.00190768379823521	0.00282945502456483	0.0460075673183241	0.0238304298443343	0.00409071970532421	0.000877545515398533	0.0352941123650601	0.0524562490460416	0.00422248027794657	0.0143605300873834	0.0462949358014624	0.0393719007359634	0.0153827111973171	0.0045821972146462	0.0618648511592902	0.0666274065682853	0.00392437793803884	0.00533884232000743	0.0635672463122321	0.0154806153106238	0.00450307538812103	0.00105083287365422	0.0425279283666727	0.0241711590208732	0.00280317776438486	0.000521887423469067
GCF_000016845.1_ASM1684v1__v7_	0.0149314768910483	0.0144168353424666	0.0287701841480515	0.0161142739133407	0.00755898085136024	0.0202696205911265	0.0184363301433159	0.00383763981149901	0.00249178142002468	0.014122923547368	0.00433147060423486	0.00336102486826193	0.00477003564215921	0.035213269666894	0.0265118496373871	0.0188195594604893	0.00779204328982598	0.00793180644815092	0.0239962973647341	0.0142326064501421	0.00549102157225654	0.0116134316207571	0.0246183141912835	0.00644621673624133	0.00362313833847482	0.0358764236629972	0.0104509551384453	0.0120810462377348	0.00211033434620596	0.0201292900593657	0.0378191601579514	0.0239896557815409	0.0369151636579442	0.0228760378688651	0.0200455043997414	0.0298936242587452	0.020709060040574	0.0424158471518884	0.0348963215276799	0.0155489994173687	0.00723402421603611	0.0469927318930193	0.0111012425278516	0.0140326748612088	0.00435401905260734	0.0230542244077674	0.0261238155972393	0.0165433165913267	0.00160161329793918
GCF_000016885.1_ASM1688v1__v7_	0.0359873309533784	0.0176522186425714	0.0195704069168437	0.0243427892675904	0.00931059395851108	0.0239706983102248	0.00758493237287928	0.015866230235474	0.00441510708335599	0.0174059747556909	0.00144639043934939	0.013166785958902	0.00831553182072839	0.0212150687178572	0.0274560474292666	0.034100346545681	0.0282535306639886	0.00878620909705924	0.0213057739563604	0.0145893659928278	0.0115480357815942	0.00777343776089472	0.00734639401323262	0.0147731801016328	0.00379358937321039	0.013983873803729	0.00231808367153422	0.0173257578874508	0.0156269995785661	0.00463095265979409	0.017226735880836	0.0135042301782586	0.0249882050557284	0.019621433923018	0.0289476150505826	0.0378025307138705	0.0196475824169055	0.0302931002236012	0.0163659145133834	0.0257477953886276	0.00499011350919428	0.0276095332631057	0.00726124056531615	0.0264443813865939	0.0160119906447008	0.0119815943394768	0.0246161952082459	0.0152530816987694	0.00277790913530802
GCF_000017145.1_ASM1714v1__v7_	0.00937156518788971	0.0166269519150316	0.0264688904767896	0.0101808793752237	0.00508929687217201	0.0212142108994919	0.021449574381791	0.00353963062089329	0.00315574379352531	0.0151156075089938	0.00610181392327329	0.00310420074542457	0.0043181039518012	0.040274203795195	0.0256036528655416	0.01012496014996	0.00627608840270104	0.0102508359634579	0.0231637352699936	0.0103200048673492	0.0042156018648837	0.0127049304926003	0.0269323833932925	0.00521447906749642	0.0055613509984939	0.032263570222949	0.0162501036364206	0.00890636544894912	0.00224084226157924	0.034307739370175	0.0354268996885283	0.0162254942078828	0.0268291858816175	0.0325491473842676	0.0332784673987409	0.021236038161204	0.0172564808332443	0.0479842666417828	0.0418503480124219	0.0123177447897158	0.0105762622070876	0.0475157451254966	0.0119643655814409	0.0124496359504514	0.00468368456450457	0.0354951325598913	0.0222913884665989	0.0109973335782494	0.000806532466364989
GCF_000017245.1_ASM1724v1__v7_	0.052719083846288	0.0181278124856343	0.00777008629572461	0.0263516384820272	0.00792220012987539	0.0201606403723222	0.0144735245969467	0.0097037026930071	0.00296560391912026	0.0107448969053439	0.000595059763872744	0.00950116615393364	0.00530839758479514	0.0227224883869284	0.0255483549746746	0.0395845212328003	0.0274594931419951	0.00793558754825999	0.0164875664982561	0.0129469322654794	0.00270373777226451	0.00551513749843712	0.0224038450745544	0.00723951819055247	0.0047226884086021	0.0141186635213146	0.00723714311832214	0.0190660550938345	0.00394872142442185	0.00552762448210288	0.0214984021546026	0.0105988052059355	0.0525791985515158	0.0168583851981341	0.0091437531681475	0.0335209660321039	0.0192295410667212	0.0239427166201231	0.0307964386708445	0.0139681239189914	0.0108154147771002	0.0240524281321396	0.00733014236626805	0.0255028673422153	0.0171994778662704	0.0114611872125124	0.0249115967283134	0.0159534187160588	0.00327754931345131
GCF_000017265.1_ASM1726v1__v7_	0.0013936911440035	0.0170932474340654	0.0268225473824445	0.00180531965679308	0.000907312693807339	0.0290301570770861	0.0159762569197314	0.000811939054043107	0.000633683621166605	0.014508296224033	0.00309570237449554	0.000676703303924206	0.000354139189077502	0.0367631293817016	0.0216597205910692	0.00123513334867718	0.00182897166113627	0.0150641888399606	0.028269369552698	0.00334601379914546	0.00146320319215555	0.0227304676524521	0.0322915352876629	0.0023296803942262	0.00255205445951227	0.0461213615544607	0.0275967252359158	0.00356662297377973	0.000679108085045361	0.028253990152158	0.0649786076202224	0.00361912049886182	0.00998196738244631	0.0476778190711539	0.0513132683325986	0.00704435558213472	0.00257157717488023	0.0870899606086542	0.0530382188436103	0.00417056698984714	0.00425834400214577	0.0655191338456609	0.0161639859310413	0.00326552575945661	0.00069347158980345	0.0369289354773272	0.0365753657109645	0.00219694132873049	0.000439508488639391
GCF_000017285.1_ASM1728v1__v7_	0.0409015906537404	0.0163346740500525	0.0147813232753204	0.0242944271894977	0.0142498435826793	0.0131452126783555	0.00925099857751102	0.0153806896398566	0.00613186364904655	0.0123368154827946	0.00190753095249049	0.0135089356895046	0.0110824015141173	0.017855008506638	0.0272186714280634	0.036902837873858	0.0279541734743237	0.00750805710818892	0.0132685846295338	0.0144287163405948	0.0148814898236978	0.00382402918978939	0.0055927272610282	0.0143083990336921	0.00763441199935529	0.0106678794819323	0.00194901210703934	0.0170587213422396	0.0144724897620597	0.0060990674303067	0.0112264598846239	0.0184832472031971	0.0427370894819889	0.0169843679358732	0.0187938845052139	0.0365714517093383	0.0221921504507522	0.0174458786491676	0.0181195271703091	0.0276413522726245	0.00956042618503906	0.0215874361767583	0.00721618922265946	0.0282689900832822	0.0152055447673956	0.0108171512675096	0.0182075471615968	0.0256476216863873	0.00262287171051588
GCF_000017405.1_ASM1740v1__v7_	0.014363500276356	0.0153758292740168	0.0283490918525626	0.0152531600975458	0.00845728814060757	0.0198806689273826	0.0186173169393455	0.00550839070820047	0.00271157074473114	0.0137211195540887	0.00301746367488317	0.00426061372879606	0.00484985207884342	0.0362621018503539	0.0263946093509513	0.0183381440695961	0.00787340303964486	0.00796772977800344	0.0244290367303981	0.0121170692188792	0.0068889758518908	0.00913213275291684	0.0237314913648353	0.00684430784473802	0.0047643909264844	0.0306298341247202	0.0100505358925773	0.0146798886122619	0.00265984484964161	0.0229620416120258	0.0377473053513877	0.0207548874625123	0.0383008858149941	0.0262920589337367	0.0211700585658106	0.0292362667808072	0.0236646709669419	0.0374441844800943	0.0316229869064053	0.018869682191364	0.0101769846320009	0.0410399755445693	0.00888085225618544	0.019264479947903	0.00561203436376905	0.0265813194918831	0.0215974366074345	0.0181827261181386	0.00153262231048141
GCF_000017465.2_ASM1746v2__v7_	0.0568611936368401	0.023407990399519	0.028026592659399	0.0266470227448477	0.00753017460237135	0.0096349240042498	0.0165690474272715	0.00809476580458799	0.0104804103663018	0.0289072911389427	0.00728580210035885	0.00758513265136724	0.0291817252459338	0.0355949060465407	0.0251984339439902	0.0140901813606579	0.0183486844060068	0.00778821285039291	0.00998261374397916	0.00748663633320457	0.00686524132551326	0.00362249513954474	0.0101477923087646	0.00820997257935763	0.00375339850004143	0.0120760976527902	0.00126216741416024	0.00479787542924586	0.0184833149768453	0.0123173462435077	0.01249147234928	0.0251230783273212	0.0268700266077188	0.0250592368605228	0.0392802851146045	0.0295158256678884	0.018207526202817	0.0195043065942775	0.0259800490529113	0.0187786639137883	0.0110833559896935	0.0332764196250308	0.00784514908524478	0.0114490052847183	0.0135482837328129	0.0206780373219892	0.0190319951746045	0.0104393924618358	0.00248760036107008
GCF_000017505.1_ASM1750v1__v7_	0.000341114571526412	0.014358379815708	0.02530912242024	0.000509726553547978	0.000424602939563022	0.0217282613164743	0.0219921009916374	0.000576567284925893	0.0005824313265686	0.0126777215298985	0.00447026026679234	0.000307342495070242	0.000156967898985295	0.031059021798396	0.0162963095678976	0.000377643404314395	0.000543623071165385	0.0190491291960832	0.0229808901575537	0.00118316113089427	0.0013235008104786	0.0219595345576919	0.0344765406443822	0.00236394575882918	0.00348839025308648	0.0535514537940223	0.029311488886799	0.00324643796098763	0.000331486886708019	0.0703625474931844	0.03358884084307	0.00123429777749363	0.00241058051128355	0.0433723553763251	0.0626581498898806	0.00698506127471063	0.00319170006215414	0.0587561663015449	0.0838211587200822	0.00334600968555713	0.00545872593922125	0.0546051756134735	0.0260536947719723	0.00376366715878372	0.000608297274090265	0.0419417330304485	0.0416813164717614	0.00120006958963331	0.000137427840776194
GCF_000017565.1_ASM1756v1__v7_	0.0101998437606268	0.0151180474682492	0.0276750035795763	0.0101449871791252	0.00548728234748102	0.0197168899054578	0.0230740866296237	0.00238295429801245	0.00185925175558038	0.0150109227622359	0.00404217240112364	0.00214072152013601	0.0032726137070821	0.0373883901709667	0.0264102254495089	0.0102424724785914	0.00537612871738787	0.0088904615892319	0.0224919282918335	0.0118390897676709	0.00277538150126032	0.0161561374487122	0.026999070813396	0.0047372760758505	0.00306106889015165	0.0389208924556222	0.0162959046027436	0.00757202613175759	0.00130930227623974	0.0383863109128398	0.0349801238761274	0.015515977039742	0.0325994620067192	0.0332365348354512	0.032334567303812	0.0221007056537533	0.0126052139274931	0.0488926542347126	0.053136277779271	0.0085300915796312	0.00782138567850355	0.056975130802959	0.0107063816239206	0.00967113647320996	0.00344610345180981	0.0323096956672929	0.0265731008496794	0.00902444826591597	0.000763527149631101
GCF_000017585.1_ASM1758v1__v7_	0.0918729377584204	0.0155632903253478	0.00961738364979147	0.052087655825739	0.0187883375321455	0.0042814870887637	0.00671619165678233	0.0119722426349216	0.0156237471212265	0.0159524022455044	0.00230603443398989	0.0158850448794311	0.0354945319937278	0.0144701886155752	0.0222795941548743	0.0467483038340958	0.0204964462391213	0.00447352802992582	0.00340004730404683	0.00871452449182227	0.00629380754956114	0.000973421215358307	0.00849245906388205	0.00966326431606251	0.00262209036497425	0.00567056601356998	0.000408932485707791	0.00504950711686563	0.00582558134207657	0.00199720829126815	0.00498214372270324	0.0290741160280835	0.0528544252207131	0.0112685603651471	0.0131181815193533	0.0432050790316771	0.0246120403969218	0.00882973997724576	0.011594710869912	0.0208365099258495	0.0214418637318535	0.0163096934124165	0.00268608453546371	0.016709622912466	0.0193458280621492	0.00573808546114613	0.0073992420192235	0.0222417043974567	0.0030239019496724
GCF_000017645.1_ASM1764v1__v7_	0.00354393125669146	0.0151062015019793	0.0281153223362592	0.00594842922918609	0.00213042015684584	0.0329371389124086	0.0143470600816087	0.00201254669030549	0.000827365835062717	0.0140727710108856	0.00284144021128135	0.00119239587014864	0.000861886562069249	0.0405879589833653	0.02333516424684	0.00440170943197966	0.00317429762312305	0.0123055487545127	0.0252071937545234	0.00789448489344284	0.0025930939246225	0.0221762135509119	0.0282939996915098	0.003301107769757	0.00267941830756713	0.0441016609487869	0.0194732295204899	0.0053778466457237	0.00104500744376882	0.0361079401371803	0.0503556617406959	0.00849273408247132	0.0154502201141696	0.0386224826202255	0.0403593083707799	0.016057477810046	0.00730424219331227	0.073312300023654	0.0491092407679203	0.00714350194322745	0.00535112248640836	0.0598419576070217	0.0139069267395478	0.00635490366135216	0.00166969448627735	0.0245224484382581	0.0476329484673982	0.00443338255438484	0.000363407732326403
GCF_000017705.1_ASM1770v1__v7_	0.037787752652964	0.0238836843648584	0.0209660269220985	0.0167211007096413	0.0124377361957812	0.0140858854662951	0.0120702340796013	0.0145225803410113	0.00531174141451769	0.0135820389599829	0.00184222991754014	0.0117095038659442	0.00615643711367926	0.0273490129919696	0.0277137392025577	0.0276179581062939	0.0312640454263093	0.012321412834692	0.0138098348503254	0.0107965989777914	0.0156956645273954	0.00324411211695777	0.00675575834529213	0.0117708985611421	0.00716227366531905	0.0126674021563858	0.0014281828797673	0.0182849070227619	0.0173396744383708	0.0104536068376808	0.0177981954272131	0.0194633267261684	0.0406604709857149	0.0213951363739834	0.0249627297581577	0.0308751198731938	0.0263824666077414	0.012459909170295	0.0222539400285987	0.0213549327782115	0.0070319723757417	0.0221259233699212	0.00618037666921269	0.028872988108962	0.0152439444343516	0.0118407434890751	0.0200477066418922	0.0223491075336628	0.00330885322578863
GCF_000018025.1_ASM1802v1__v7_	0.030359718577682	0.0176170220386677	0.0246874167635459	0.0226492292276274	0.0110534602733836	0.0194212607293371	0.00854162594475451	0.012920198269589	0.0086669228551753	0.0144232588986988	0.00436633865595909	0.0148647669326334	0.012845343786602	0.0282428696102724	0.0273391699709847	0.0236921028336466	0.0208820733639472	0.00854216613681049	0.0222541089816479	0.0141749256175943	0.00904718172516137	0.00857100475733423	0.00834649566664303	0.0116558919474523	0.00580027911583462	0.00877838108457525	0.00328530076659472	0.0135284103873828	0.00984522782296924	0.015110056555754	0.0256119315389504	0.016894688587436	0.0321194981021169	0.0155007256165152	0.0313926091180398	0.0383546768321985	0.0198405829104298	0.0275281106692215	0.0164225558743688	0.0202096468844588	0.0111578140482831	0.0212848593628315	0.00982048835252355	0.0260380026226938	0.0129192622633204	0.0174371577532637	0.017010906488872	0.0198708795587221	0.00266794683525068
GCF_000018085.1_ASM1808v1__v7_	0.0261904849468595	0.0211843103516079	0.0154323472734668	0.0140087321316632	0.0037575896320457	0.0286879473147202	0.0119851973152799	0.0064681654876021	0.00197564107225623	0.0203939469933199	0.00186512438938262	0.00731436614656771	0.00440919039527816	0.0293402933948777	0.0269023958955555	0.0221159360250806	0.0156334271522986	0.0113074380705471	0.034165926432775	0.0112158592850801	0.00698479093811313	0.00712509092659474	0.0247863604076942	0.00606006170977271	0.00316878324623684	0.0246561598043804	0.00813321883493842	0.0171725004278614	0.00333628509971686	0.00840054029794917	0.0656555335322869	0.00675045831659789	0.0333764391683022	0.022986888308395	0.0209926259655145	0.0266927463021477	0.0153561770077048	0.0400227628273329	0.0319351015792073	0.0124625566885938	0.00481991887915129	0.0368006058560471	0.0122728015118363	0.020114666086629	0.00957806382972236	0.01550747655732	0.0324344813960958	0.0128632432871802	0.0024589934521361
GCF_000018145.1_ASM1814v1__v7_	0.00664959335644422	0.0165958757377426	0.0213804055793027	0.00583754373264643	0.00407443979258409	0.0334761900828909	0.0164170421338699	0.00202544994141628	0.00117229491354714	0.0139119420868021	0.00236014692413207	0.00259450650696402	0.00125132497188549	0.0422396751405188	0.0270764184596695	0.00519416065900239	0.00614799193173936	0.0101055411043746	0.0239405894166406	0.0094958602000912	0.00276568700219983	0.0213672452212672	0.0261640093163081	0.00322994549348136	0.0028832556717578	0.0347967697371157	0.0237679198604445	0.00547200317564795	0.00118625230061581	0.0244610239254571	0.0586641578471857	0.00887997717274096	0.0189279656894655	0.0380765573859886	0.0387395291556995	0.0200483219153708	0.0103648462811382	0.0586556015840989	0.0557894395228445	0.00553441571506823	0.0056780176626119	0.0459565489277992	0.0253514257075381	0.00842704822622526	0.00202397454815411	0.0267919973428548	0.0391166499294848	0.00600600365275329	0.000608538680320114
GCF_000018205.1_ASM1820v1__v7_	0.068243452688035	0.0123107958013943	0.0177108583746369	0.0520434470014155	0.0154353220456044	0.00757199904416009	0.00695782302839821	0.0217738876164946	0.0158079255950401	0.00992651682414155	0.00392091159084654	0.0172447214137229	0.0433450603231894	0.0122357786721076	0.0231402384997376	0.0458196121264995	0.0233065246286209	0.00371264221021374	0.00758814648134161	0.0155821598033014	0.00726509532087051	0.00182289827370579	0.00756716025212624	0.0146351905901412	0.00295490803941141	0.00229788369716637	0.00141227079035229	0.00873269506224343	0.0125180892525771	0.00321296846877534	0.00400639277196243	0.0202917242051997	0.044267848996969	0.00825579518130279	0.0153459401692818	0.0395822808767891	0.0251720502450642	0.00681556739875288	0.00455867044532711	0.0256373992677892	0.0142584283610848	0.00799609981986752	0.00576307627510034	0.0229362426345019	0.0249715366826228	0.00475470811297741	0.00734322353388325	0.021131243237714	0.00361931862356741
GCF_000018285.1_ASM1828v1__v7_	0.0310571405194514	0.0188435457233755	0.0241106961574685	0.0225556635131846	0.011406343287914	0.0165509070232004	0.00733300834986266	0.0159528603388445	0.00658356102243139	0.0168659770039952	0.00260209920934482	0.0147853965327473	0.00992012326829598	0.0244203132515383	0.0273362843180026	0.0297903257474348	0.0271165856364633	0.00878029582876485	0.0198610453891301	0.0130400429184885	0.0132448219716334	0.00495750832013419	0.00607295057907747	0.0128819532665241	0.00531498542330902	0.0111998782675705	0.0018917587521287	0.0149893260524874	0.0182795675433044	0.00998371207787988	0.0158765569678934	0.0176999689713881	0.0332702529223016	0.017154977452284	0.0276074459217437	0.0357415655816133	0.0233994330554116	0.0221344295491512	0.0178945284401082	0.025531200000819	0.00756622970150105	0.0247255517485584	0.0070540751223273	0.0266644426852232	0.0148329690876074	0.0124339140791876	0.0192592643829147	0.0219518861487679	0.00298639166500093
GCF_000018405.1_ASM1840v1__v7_	0.0297441613987383	0.0229177980676088	0.0252339842483334	0.00996167672320067	0.00764176276234838	0.0323266108443025	0.0104931643278067	0.00303847513845371	0.00484944038239136	0.0126639083330021	0.00588639978062661	0.00343995632440189	0.00691269409431339	0.0314643834607085	0.0284831732388295	0.0229631317161146	0.00648964003129428	0.0120158759097858	0.0246462962838341	0.00886034494975833	0.00308779522839026	0.0192040205172544	0.0187058867925589	0.00469515861282579	0.00426421127702892	0.0135780970009654	0.0269306657847864	0.00502393473950073	0.00134758628675075	0.0104401118597993	0.0541389950620276	0.0161675720046913	0.0316474170157261	0.0355334064758432	0.0284120682140748	0.0204967883958032	0.0104542225079944	0.0575526704168958	0.0205165771041716	0.00728921377831915	0.0101084955529823	0.0395838576422398	0.015887410470303	0.0104236211100852	0.00646644916081821	0.0172413293064366	0.0374185462996935	0.0125011443294313	0.00169239641159037
GCF_000018545.1_ASM1854v1__v7_	0.00800318939833793	0.0171542081146857	0.0282656713809042	0.00905893448952809	0.00425062093513567	0.0225840957995389	0.0214784826539177	0.00287634506730705	0.00267175222870176	0.0151124728309724	0.00565713333281262	0.00284104714285599	0.00286076578125705	0.0425577585598249	0.0252649970194936	0.00883855285692095	0.00634316665868892	0.0112570141697614	0.0235409640858365	0.0101900251567584	0.00372378704293728	0.0118308383721728	0.0294543092886835	0.00410915916821426	0.00530452323446105	0.0349700024318363	0.0173920846978017	0.00752581375334936	0.00207204941914947	0.0350643267896093	0.0380861150128105	0.0136353285019248	0.0253371489464659	0.0349559226679236	0.0342478373147796	0.0195697967429031	0.0133751311985895	0.0535952101594939	0.0428925481191134	0.00961448853255529	0.00863676302685868	0.0514764853668295	0.0111035608681868	0.0102197307149522	0.00314096124664728	0.0386030550680424	0.0224699662338208	0.00905776395743709	0.000865141909748246
GCF_000018665.1_ASM1866v1__v7_	0.00416393333533956	0.0184264986025948	0.0261588445929762	0.00510768675624318	0.00301103056555387	0.025079332628547	0.019109206491071	0.00207106859593856	0.00102106138210511	0.0214255355693249	0.00282051407457231	0.00177015327902195	0.00205347534538716	0.0329320116414789	0.0262043738762486	0.00588229520017011	0.0071333652509412	0.0155949478951283	0.0396328001096726	0.00817008929920583	0.00322937594940656	0.0262067482406784	0.019507697402716	0.00483207259007955	0.00197422380973165	0.0492001658715485	0.0100859224579689	0.00553041311369968	0.000873701536851884	0.0139142492935992	0.0815196703761682	0.00424937956635609	0.0179525624334306	0.0365571245282588	0.033856640149306	0.0135463358587392	0.0134526140321417	0.0756823224828708	0.035455511857284	0.00750176963026822	0.00445791010938645	0.0637357365812763	0.00785392193950955	0.00608672075588703	0.00183038127539121	0.0203455510443533	0.0464792665493209	0.00364658824536088	0.000500014814022285
GCF_000019145.1_ASM1914v1__v7_	0.00351488044261284	0.0171553059139555	0.0302867502738799	0.00456662217668193	0.00167544539899609	0.0333967197771466	0.0154574526379421	0.00167118831179531	0.000997170348085636	0.0166599487227561	0.00302101446049724	0.00147737872244297	0.000848700481189859	0.0397652172732478	0.0225797575746853	0.00323672711581217	0.00566147721696563	0.0135009909551517	0.0251744528958455	0.00589973170407234	0.00293814752387316	0.0198937028983436	0.0291230608489784	0.00333247327148906	0.00441853326092327	0.0410375501812079	0.0185485519035208	0.00626022808480489	0.00190814033491279	0.0176375880081633	0.0673789266287825	0.00562045201340692	0.0164709257967041	0.0457630948036994	0.0366482954048559	0.0125263500550338	0.0028555326466144	0.0855067527712954	0.0430792551450969	0.00758257893268826	0.00536785901140643	0.0611307767217791	0.0122868889034094	0.00699338449525955	0.00115092677875614	0.0388997589456405	0.0305375404607146	0.00495745106753998	0.000647903696296725
GCF_000019185.1_ASM1918v1__v7_	0.031771063501111	0.0187682633672547	0.0235111761559673	0.0229787167256427	0.0111641765978266	0.0171383645804043	0.00820059810888284	0.0153999795019796	0.00640555061139554	0.0161093298822547	0.00260904566287633	0.0147560947010984	0.00943387846241159	0.0250492696178366	0.0274569201907455	0.030057519443858	0.0268865078528185	0.00890536901103463	0.019258637914034	0.0132079660836812	0.0129649936648206	0.00539052261625385	0.00637115681051041	0.0124914463862605	0.00533661074472381	0.0113424993328428	0.00200633044415143	0.0150146755881561	0.0176861211460383	0.0101963524726027	0.0161920770048905	0.0178185175045301	0.0330063716415748	0.0167533233303391	0.0278527094910451	0.0366156372722755	0.0236511538582419	0.0217084450300083	0.0186349269937556	0.0245573403320949	0.00766815357141497	0.0240963791811364	0.00732227469517947	0.027328157688665	0.0143435970801022	0.0127231773675216	0.0193521824725515	0.02233185664108	0.00296961046794354
GCF_000019205.1_ASM1920v1__v7_	0.087758619538069	0.00886546077707644	0.0126109358975745	0.054316334625688	0.0122464723393307	0.00525655385164438	0.00193724956334343	0.0194078897135605	0.0192543187298348	0.0117806790114279	0.00244810009261447	0.0221013529504451	0.0309591154919625	0.0140306676538867	0.0233195839052093	0.0431360197537043	0.0304491734948312	0.00309386109992938	0.00213155849970547	0.0134943403944806	0.0102764785629984	0.00089111364145679	0.000919111186234707	0.0127652852781835	0.000565632905761819	0.00279212872583917	6.51803306199455e-05	0.00368239527555067	0.00819647584251355	0.00201020261949248	0.000692281812026517	0.0246364116174568	0.0558192313915438	0.00383492349717243	0.0158265170199566	0.0488937045885095	0.0238456793333705	0.00484305377544256	0.00424969148183619	0.0336004972223403	0.0160715684700027	0.00801935277284995	0.00526622183441458	0.0216431721017597	0.0188064452080938	0.00184532087647489	0.00984109638379951	0.0230189350031471	0.00308209010805311
GCF_000019225.1_ASM1922v1__v7_	0.0276461509158899	0.0179374522038546	0.0162136195548748	0.0200846132815701	0.0088957226890753	0.0265940218260566	0.00770127275328237	0.00736866979236857	0.00184860072897486	0.016733764947519	0.00298194505972505	0.0115456114449041	0.00719238907462106	0.0236713431375535	0.022955123133448	0.0270064829712898	0.020003692229459	0.0116895094651646	0.0274274288183833	0.0121447657706461	0.00690910316562266	0.015882676216161	0.0139560160196909	0.00824032943855039	0.0031521717959088	0.029705857249593	0.00607184794957329	0.0129183990345	0.00414113336807761	0.0130196762957942	0.0457317805227616	0.00938589214712154	0.0329583046050683	0.0182704222655592	0.0233467087434598	0.0347862362227392	0.0193428285326519	0.0389375514645445	0.0218371387422841	0.0155858691399638	0.00791207235939587	0.0286250332132685	0.0108076310707944	0.0230398461036388	0.0132997542568606	0.0134776796699534	0.0257928301802247	0.0162192072760469	0.00220746102963548
GCF_000019285.1_ASM1928v1__v7_	0.060732043894412	0.0127572030282156	0.0217375791507141	0.045727071059333	0.0207889761657846	0.0032415115369772	0.00268409561617309	0.0234969235554677	0.0204845614740794	0.0070832024913513	0.0028886425668126	0.0188035610659023	0.0375601124335739	0.0146311247200917	0.0232029416133186	0.0404115066844973	0.026270937745447	0.00354667583526234	0.00889214506522075	0.0141363380922002	0.0130321988692439	0.00109341921731801	0.00194624303577458	0.0136173766434426	0.00221365393581781	0.00173857849865623	0.000223876617018686	0.00620196890767291	0.0185610956669556	0.00271817488739383	0.00328583658417153	0.0199791081277005	0.0363659830118128	0.00748947803830688	0.0196509558473	0.0484233904444043	0.0230709798120855	0.00380051997999435	0.00461306086473973	0.0342060669302133	0.0141844372197053	0.00828155923696408	0.00391498192849174	0.0304801844180971	0.0221958380508214	0.00580069280472629	0.00687579642213507	0.0286875066387302	0.00286591945893873
GCF_000019365.1_ASM1936v1__v7_	0.00182174519479958	0.0147548305896564	0.0196637064345548	0.00302492998194325	0.00124982408604816	0.0274184992587701	0.018911628187637	0.00119248200426128	0.000939688610139914	0.0153963963718974	0.00377326351409419	0.00109591439465331	0.00059982355217694	0.0374925947305963	0.019738170602829	0.00174389343036125	0.0024701849266364	0.0153676043968343	0.0244709006315729	0.00411277433804122	0.00148377008541976	0.0217463726969721	0.0374804719497369	0.00204595722602417	0.00252308185841724	0.0492730366112257	0.0313209335199466	0.00295872472409982	0.000690287757077531	0.0501988841771184	0.0486289035532206	0.00298395603467489	0.0068502270993404	0.0408668032547702	0.0481039117426642	0.0104868404697814	0.00387714216397703	0.0749989972799006	0.0665124980058601	0.00437169635124137	0.00468606434368853	0.0592871263103086	0.0221393507248492	0.00428874739641594	0.000875503126605795	0.0367246106494814	0.0347187951128057	0.00255941185566018	0.000275672169514257
GCF_000019405.1_ASM1940v1__v7_	0.0574881126214365	0.012067093764945	0.0107611098125355	0.0369178171685641	0.0176772904382846	0.0102920328735695	0.00754867966252615	0.0158346791295896	0.00734251948143728	0.0075981482172385	0.00124904881299758	0.0148092170385429	0.0112644839440448	0.0138596140307807	0.0246771443845253	0.0516334921918508	0.0397091276669022	0.00502785515403615	0.00957567109288554	0.0163378465092264	0.00934410698891098	0.00347096511914098	0.00839954103746303	0.0134978697981234	0.00581402310529986	0.00646724159940103	0.00226238704843558	0.0206623205377062	0.00831037713112434	0.00488612888101311	0.00627527149993871	0.015126982408344	0.0494085440873117	0.00857616172742617	0.0147851921901559	0.0393272762450137	0.0301038048769533	0.0112162212958633	0.0117414379878057	0.0225892386128084	0.015006150076282	0.0119265430328226	0.00766412815985869	0.027599373741707	0.0180225273253159	0.00737161508856354	0.0135610975068544	0.0247224499318218	0.00338875962443334
GCF_000019525.1_ASM1952v1__v7_	0.034037064590117	0.0170040396114258	0.0223995702275363	0.0247387530733683	0.0136750942874838	0.0158754923630455	0.0061909985587727	0.0163563474605752	0.0088939827925572	0.0140064956824506	0.00403495257932285	0.017070326408484	0.0132768759809581	0.0246826857829507	0.0264729286548639	0.0270677806882614	0.0248480075486563	0.00854167857906267	0.0193916656473611	0.0138904643005303	0.0123218060938357	0.00632306558451918	0.00412114702903441	0.0144177361768701	0.00577846538353115	0.00819251345791669	0.00199484878008824	0.013525805940643	0.0155403985161958	0.0119491617789231	0.0164908279263588	0.0207279784999925	0.028976692609041	0.0130147367454506	0.0346924456488373	0.040147287252018	0.0223901034658154	0.0187964616167489	0.0137734220639881	0.0269898191886646	0.0112217637545119	0.0191443116245109	0.00934470789245715	0.0265457393762248	0.0130896531295753	0.0123310837242435	0.0181459577106718	0.0234091093810156	0.00281284342475172
GCF_000019585.2_ASM1958v2__v7_	0.00646449151970211	0.0169675140364808	0.024328660336165	0.00830226962588039	0.00350493692066784	0.0291616612739889	0.0146781506396574	0.0033167296603743	0.00110623629124249	0.0211254767354147	0.00242902011221524	0.00432830367483849	0.00108213290847947	0.032362726599982	0.0227166430197903	0.00743622377008904	0.00990026835558357	0.0144304740654953	0.0343029368910428	0.0108881041383885	0.00614637231781739	0.0115737556678066	0.0305465763282816	0.00432132859247582	0.00368339535492182	0.0460017063567959	0.0114996877082779	0.0132221024396887	0.00276832061066144	0.0134005956633461	0.0633105088304256	0.00543658978315277	0.0249046385053241	0.0320553850728713	0.023665274059882	0.022420304024172	0.0190353465860171	0.0511610486719121	0.0466676689752093	0.00927937652810563	0.00488565649508192	0.0516307080608965	0.00981816036733152	0.0121763603201673	0.00391415167290578	0.0211667945998004	0.0424957196447571	0.00539135377827174	0.00116074605295889
GCF_000019725.1_ASM1972v1__v7_	0.00156799991371627	0.0164627147182096	0.0220509792196799	0.00251089131102046	0.00139715341853584	0.0297855326897074	0.0201889302545245	0.00111621489097606	0.000736752524716714	0.0152028238890205	0.00249916600430669	0.00101538316068851	0.000493436733519164	0.0399654706131678	0.0204804580160215	0.00137639505626663	0.00186382160761248	0.0155041609280164	0.0252652742579036	0.00399050405905078	0.00131180557389464	0.0191235687439891	0.0378417068754228	0.00169449585795563	0.00273440144568537	0.0443828222009319	0.0317537445685212	0.00384410096524032	0.000744614635277159	0.0446760253170985	0.0514392459294455	0.00247882688633243	0.00642814054124117	0.0441988077985906	0.0463042074672512	0.0114199442430795	0.00403623359574156	0.0781480278475453	0.0622452441781259	0.00438920272044698	0.00479166229219978	0.0607957372981146	0.0175968297196285	0.00614233850647473	0.000928254423371724	0.0409617451480023	0.0310757748248655	0.00251146966903413	0.000289886170548845
GCF_000019745.1_ASM1974v1__v7_	0.033907777084849	0.0130719693870063	0.0250705423490743	0.0254827425928669	0.0110694616702486	0.0145492836831791	0.00670844975390705	0.0177022397976958	0.0050543890356277	0.0132469945625758	0.00268465680377653	0.00987054228340279	0.0056946939081828	0.0186461497726288	0.0263659417658282	0.0402334722398826	0.0257139932193781	0.0075659532343288	0.0141933416811385	0.0126997047681353	0.0177959461370375	0.00700594027787525	0.00674487780833946	0.0131445525594501	0.00410964240664627	0.0172767264102044	0.00227020329715508	0.0169053558431366	0.0106629774274423	0.0127865461229199	0.0114592217112452	0.0155324187401404	0.0319784483561377	0.0144271808231655	0.0245589803218884	0.0349746603054763	0.0281438857854676	0.0216796047981952	0.0155207209005256	0.0320504357642434	0.0107455510222754	0.0288945322043155	0.00657845325382907	0.0275214862823734	0.0153390750406521	0.0102150670741188	0.017661467110023	0.0258274871445159	0.00341220364000313
GCF_000019785.1_ASM1978v1__v7_	0.0027532364001422	0.0202347856545091	0.0260531706190614	0.00244046535206737	0.00150138914706177	0.0295790278895749	0.0176878642527926	0.00098231315815008	0.000454476142036322	0.0229650265842383	0.00133087376634362	0.00153936229444822	0.000314339185838967	0.0398276355297721	0.0239949491487165	0.00164124529852144	0.00426200770377658	0.0194766844068071	0.0356271113003442	0.004761728625159	0.0019097686842962	0.0165027061616873	0.0335415490434672	0.00203736693376307	0.00248740579429869	0.0496040962934318	0.0138473848420913	0.00668660708249669	0.000329685169402325	0.0240021911045796	0.0774881252541369	0.00182544720664293	0.0164443046593155	0.0433671791726198	0.0342110973639407	0.0105852170669917	0.00763921297482467	0.0709198608207691	0.0507017210212556	0.0048042016249176	0.00206229995883389	0.0645916287273697	0.00707313846141684	0.00837458063277521	0.000683202089990492	0.0304450153812346	0.0435378431075549	0.00215401641041367	0.000234828716718219
GCF_000019845.1_ASM1984v1__v7_	0.0167926443304395	0.00955393028189388	0.0223460065021104	0.0175020124299305	0.00809321183982037	0.0203896830210229	0.0187774110121698	0.00541743196336757	0.00285646696963816	0.0142390803549441	0.00417134971007533	0.00464917943540832	0.00359764526157625	0.0366113221491282	0.0230409661912159	0.016813464202572	0.0134339346593	0.00659400814892792	0.0202937020275046	0.0169398057686846	0.0072655483528438	0.0159302737914306	0.0221888801292337	0.00829908614071607	0.00496731533825419	0.0279859248031075	0.0150070691114139	0.0124332803540994	0.00258954612451059	0.0335550025719855	0.0294582897946455	0.0171783151288046	0.0314781459284014	0.0195683818898074	0.0260326436140691	0.0341510141047439	0.011630492869478	0.0481275496667056	0.0379611332449492	0.0172969778325123	0.00997601061235167	0.0414552935106259	0.011404568772942	0.0149295174231454	0.00291127038484217	0.0317941020899581	0.0202641695610114	0.0113270128497635	0.0012975298803334
GCF_000019945.1_ASM1994v1__v7_	0.00242108219311903	0.0164490327381746	0.0239102644548532	0.00326859746341267	0.00154474154238491	0.0297253811781965	0.019748581051874	0.00125626433694872	0.000775388771733944	0.0153709034910314	0.00246035542556805	0.00129836548007956	0.00046402239782397	0.0397715525068135	0.0206449706355435	0.00210321803597267	0.00310582805677247	0.0135985475141558	0.024206922499604	0.00635086105856139	0.00159814997494877	0.0200116927561182	0.0351278034401123	0.00250128149881186	0.00301719874461287	0.0471261532827191	0.0254664813076725	0.00554039963794129	0.000894580356726494	0.0463259280914548	0.0459517026699404	0.00489615500203068	0.0113065675831895	0.0387272871420002	0.046060711855078	0.0155365098736014	0.00580572013457707	0.0738299382333888	0.0552168249264715	0.00602245637566412	0.00580245761135335	0.0604098862717782	0.0157033656120893	0.00705391368970234	0.00111433169156513	0.0381734709078961	0.0313735750091383	0.00365604274552723	0.000507016177777846
GCF_000020045.1_ASM2004v1__v7_	0.00830103363041405	0.0189741402551376	0.0244449271491759	0.00838891801848105	0.00500837348756168	0.0135371771067767	0.0321935100905428	0.00336965836133975	0.00170834907971042	0.0161797313015993	0.00298554903300267	0.00354167896269753	0.00196561886551299	0.0350675612075158	0.0247890082212857	0.00992732733918003	0.00938376605081918	0.0135271870762774	0.026284120138767	0.0112024295705018	0.00382679709877232	0.0135479811835579	0.0275681951375665	0.00473227658275839	0.00455343462030811	0.0396066729408421	0.0118746234688495	0.0111732317019808	0.00240910349043999	0.0304803072421808	0.0451128948987524	0.0082498171460203	0.0290167494513025	0.0349931660383623	0.0226531987237646	0.0195156716217855	0.0184004133629939	0.0325779346746143	0.0635567452961303	0.00992589568502669	0.00710035764795607	0.0510493423254767	0.00898703495502919	0.0108309771811422	0.00442230825782471	0.0308837117698564	0.0346381483119696	0.00729761500615198	0.00106142492163224
GCF_000020125.1_ASM2012v1__v7_	0.010346676284712	0.0187492572077759	0.0224591718375721	0.0091044283629816	0.00407541564534474	0.0197192057164151	0.0266595972887452	0.0037310544111299	0.00153085548929947	0.0170191325958553	0.00224710019627637	0.00386853269442445	0.00163688974678926	0.0341551794296239	0.0243589440285216	0.0114828902507423	0.0112750878728682	0.0130785439763653	0.0252370282701839	0.0105913553255613	0.00342408899847936	0.0103442883564814	0.0323177811711546	0.00404599326352329	0.00375512417392674	0.0380626940173036	0.011694936135813	0.0113947314633998	0.00234712890118207	0.0294297925243393	0.0454165362533415	0.00738973052052961	0.0293757096944214	0.0348117769035874	0.0220102023853508	0.0179107557937735	0.0141731488154191	0.0393473354559533	0.0622535728537514	0.00994412024373442	0.00604404260567827	0.0536151131042752	0.00763041101641151	0.0119175576481202	0.00408460867303526	0.0282981589431407	0.0379858450696211	0.0068834496389237	0.00121195838678908
GCF_000020205.1_ASM2020v1__v7_	0.00619125055176672	0.0207326799214357	0.0272351926772717	0.0060805603119163	0.00409949470863295	0.0225155288880992	0.0253829747410258	0.00302597040116247	0.000734009571059821	0.0159003883393	0.00166661957821751	0.00258644981240061	0.000805550886117605	0.0351059822759956	0.0257718786270807	0.00942251794737417	0.0103098499879349	0.0159870573366319	0.0279534869291703	0.00821970865461239	0.0042830249836092	0.0139187536009683	0.0295245077618653	0.00425864159359441	0.00342032494648651	0.0434690841772319	0.0102509967749716	0.00994853472130597	0.00200532766834245	0.0214425796041336	0.0584613444310782	0.00663498747774182	0.0251300381327853	0.0341525936071001	0.0258876462496356	0.0183156017642911	0.0170957876008541	0.0532684960342825	0.046952668644139	0.0112682295811474	0.00401663783622445	0.053614305639465	0.00997824376043217	0.0115512906311653	0.00360488563634417	0.0249961576217281	0.0413295796266104	0.00686601457394003	0.00123257348673226
GCF_000020305.1_ASM2030v1__v7_	0.0227608476585224	0.0171384521624137	0.0302920483449408	0.0154703542112643	0.0110580702990198	0.0128817402729078	0.00874323475882817	0.0126326961914846	0.0114969451371762	0.0187305484483672	0.0183246486725311	0.0126706647949746	0.0257727652691178	0.0131760953902064	0.0270573587200763	0.0184778440814707	0.0109393968298618	0.0127662141125818	0.0163939112292637	0.0103284034215564	0.00851291231453478	0.00931309150817932	0.00917366533915974	0.0089175102462823	0.00274137897997016	0.0109903363178132	0.00661378946154431	0.00757088701248901	0.0114934259403373	0.0118360332880986	0.0240783980321524	0.0163275400784997	0.0245245233105715	0.0210731212078808	0.0313847017064198	0.0277706742891143	0.0236860456479681	0.0205047839012971	0.0228671657805605	0.0228210307540097	0.0133369437876813	0.0221885818214786	0.0213583030430847	0.0212857887216022	0.0193669940388627	0.0131364055914176	0.0329791878785207	0.0256948905662568	0.00127559564132104
GCF_000020365.1_ASM2036v1__v7_	0.039201826559254	0.0202439625363602	0.02435652281467	0.0188010255701435	0.0122216558261567	0.0286210955792549	0.00852148614706193	0.00566959277010834	0.00873369649213624	0.0105499075249024	0.0116659233667251	0.006825972910522	0.0109808002413688	0.031023356115898	0.0298909774360831	0.0295345981294821	0.0103562698014437	0.00903547240399683	0.0238798600659911	0.0117407562915772	0.00691823306562846	0.0182228979203161	0.00969879343918498	0.00826206585430884	0.00606557658580343	0.00688534982480936	0.012874566752004	0.00596508227520246	0.00296665796194785	0.0152951531267363	0.030070257871082	0.029778876053212	0.0367107969305114	0.023991679659756	0.0225061327300303	0.0294750896999766	0.0207796399525434	0.0379779992152729	0.00807361909318558	0.0108288032458018	0.0176470355899939	0.0219549601278877	0.0166803785523413	0.0161031478026724	0.00870343427462762	0.0170259202603399	0.0217405425403472	0.0205858353626484	0.00200004459227533
GCF_000020385.1_ASM2038v1__v7_	0.0215405847373023	0.0191206677050857	0.0291433253027824	0.0124440090892476	0.00794405578575419	0.0311896572474048	0.00829074767661543	0.00668944554082249	0.00443896922259958	0.015307834066519	0.00591158324371256	0.00765434098366624	0.00615138379187716	0.0323147624834017	0.0254835675962111	0.0201135129871582	0.00897145232228508	0.00918585342167011	0.0321716913534748	0.0118904116015021	0.00543274011513332	0.0115645419231954	0.0200691106283841	0.00765642897374621	0.0031273945736083	0.0163057465593933	0.0163508072281533	0.0138196962111062	0.00307516182557227	0.0109675144185989	0.0629248782308556	0.01462122016389	0.0314839462336568	0.0220367888328775	0.0310398449076406	0.027928205108779	0.0215579908838428	0.0433249767458218	0.0139699305222493	0.0161267172191337	0.0105686799213097	0.0300734283489319	0.0145619793976993	0.0188917810916283	0.0101209399424546	0.019372344005905	0.0243495954142577	0.0163978978116085	0.00160167555354551
GCF_000020725.1_ASM2072v1__v7_	0.0149910889332178	0.0252882877951765	0.0387841076798332	0.00473048318361288	0.00357216170979224	0.0319682490284749	0.010012029183577	0.00391945335724747	0.0041993805783177	0.0183809187842691	0.0119378359382091	0.0027661081135283	0.00781837130443383	0.0405817977491813	0.0260317612177934	0.00599653264053372	0.0061073444375797	0.0141417434280901	0.0274332089775939	0.00571789070179635	0.00259352602445087	0.016482716623865	0.0207403551461256	0.00537222124897119	0.00218339592185813	0.0237119291865267	0.0130173763536236	0.00497095605328455	0.00300693126611862	0.030138496936772	0.0429677189530659	0.0146785575029467	0.0229860043024271	0.0370607633900996	0.0444255552112302	0.0120519438538656	0.0118645609213191	0.0454163920546697	0.0310759472526586	0.00990187293672856	0.0104734048724996	0.0340107775172932	0.0266216111421142	0.0085962215025791	0.00747200963221236	0.0291593474866272	0.0310948305954893	0.00787335069773091	0.00149758422366341
GCF_000020805.1_ASM2080v1__v7_	0.000218911382627262	0.0141092045326938	0.0243747476015967	0.000291333891992254	0.000276784697397818	0.0254908522742774	0.0175974217167501	0.000321889025734899	0.000294356204186644	0.0112437604435067	0.00244139298511482	0.000216112390100205	0.000100769032585126	0.029646060330701	0.0164696793039414	0.00030978511040678	0.000377880523817463	0.01905656477515	0.0237626308920558	0.000706326100456979	0.000919239367592415	0.020304826387178	0.0411338338672747	0.00125021736446971	0.00183691274734726	0.0566152620989934	0.0308333597267713	0.00193190293671045	0.000206322707166748	0.054705015835278	0.0507890061506979	0.000986318017663095	0.00166887762005	0.0448481820380389	0.059555119933823	0.00541490322450553	0.0024419090334315	0.0648016839871831	0.0880638265205414	0.00171532839004861	0.00281051659759811	0.0637073535906092	0.0233240018397777	0.00260911382493991	0.000369248528439991	0.0312190439003274	0.0525816443265177	0.000912104766284141	0.00010030524197244
GCF_000021025.1_ASM2102v1__v7_	0.0102680771914473	0.0184437501361508	0.0225197452141018	0.00731829295175485	0.00365211975246149	0.0302952667139005	0.0124412434409453	0.00378417987552499	0.0013696150712065	0.0179656866887441	0.00272183308524072	0.00409634522223354	0.00156487185767435	0.0336366641686822	0.0259991107551049	0.0102665166825142	0.00745905992299081	0.0139758976391586	0.0326348680354422	0.00884806366451959	0.00367855207372864	0.0104724476660306	0.0331754772539769	0.00414607282799722	0.00221783376869494	0.0355993552502951	0.0183420481306054	0.0114464310293709	0.0013015689982433	0.015488187826986	0.0789133436936268	0.00658985044044093	0.0315348784080776	0.0367891089450499	0.0216698121793988	0.0164454380606492	0.016655112786548	0.0694463955682291	0.0216543157158523	0.0118679447626236	0.00830513453088657	0.0463215221649378	0.0103377082712821	0.0143209712708018	0.00616294472078216	0.0262803717095993	0.0356564994698494	0.00663612232223166	0.00121241516449922
GCF_000021325.1_ASM2132v1__v7_	0.00496183316772468	0.0144613987314811	0.017620530094561	0.00704782034178936	0.00328891548428942	0.027389676375606	0.0228487642670255	0.0015367382965053	0.00106130278734042	0.0139239118941742	0.00332733503706564	0.0020822543012217	0.00169592372163196	0.0398678634657062	0.0261827791737632	0.00583000893346344	0.00368148493080427	0.0108236524630714	0.0277020195907169	0.0131595098629139	0.00248379790459019	0.0208618997348829	0.0327470986557594	0.00272353761799476	0.00328183739588017	0.0405597689542647	0.0258946406068304	0.00790272711990766	0.00105015589385832	0.0105052210834516	0.0773848510309224	0.0062134001914935	0.0231851806485921	0.0398858393269004	0.0231312372248692	0.0186709198544582	0.00787140542851136	0.0628790315297764	0.0549628178604753	0.00453811296712889	0.00872196616243785	0.0507670750349589	0.0206288163502712	0.00770194424520988	0.00247400955925445	0.034975517466583	0.0327261595565156	0.00480036814498157	0.000738401199626579
GCF_000021485.1_ASM2148v1__v7_	0.0149459950226933	0.0141912929352222	0.018081098098836	0.0125367838314112	0.00513330517842708	0.0248222205225513	0.013775547143328	0.0049647415898868	0.0026079251923899	0.0154756125240038	0.00400134551736	0.0073757634527311	0.00583016578423865	0.0306413948022464	0.0267723788228283	0.0162732701930017	0.0113934303472085	0.0122723696190185	0.0295691324268665	0.0149615365059022	0.00631861203068347	0.0188863330722863	0.0200483143034417	0.00702342728747372	0.00493675972451917	0.0267125418218388	0.0182691840567323	0.0135979218820738	0.00345251189842113	0.0209648041011228	0.0511411272749719	0.00965827077813723	0.028895496054006	0.0236686047011633	0.0258839717385241	0.0266207622916156	0.0151204466532213	0.0480418012563603	0.035851475159011	0.0117858300505269	0.0116520936155228	0.0335648203826383	0.0163927692311351	0.018691230124852	0.00897280927228634	0.021429478646733	0.0306975624684089	0.00989498594042618	0.00129158254552926
GCF_000021525.1_ASM2152v1__v7_	0.0679517379317889	0.0125202597245322	0.0190443685654434	0.0508985791323964	0.0151050791737046	0.00825857246580029	0.00673754201374652	0.0215866134573233	0.015641092951415	0.0102464403094804	0.00395245158467168	0.0167481004709571	0.0420035799399677	0.0120724878782403	0.0225189977633968	0.0432538239713113	0.0236971862046385	0.0037028613740687	0.00776493185711006	0.0154453408375344	0.00748808831748975	0.00234137775330552	0.00828912927253144	0.0144462003857912	0.00341238861260102	0.00239487949281459	0.00153199364324891	0.00866599190841806	0.0130946150345838	0.00323077734165387	0.0043430693790504	0.0206566960097482	0.0452751211975127	0.00876486396156344	0.0161537593188028	0.0386575674162042	0.0244498370356189	0.00717148117911579	0.00466792633884364	0.0251277330848093	0.0148343839602042	0.00813912339523074	0.00608042579326353	0.0216259433264245	0.0243984107425769	0.00445459554457858	0.00659491496222374	0.0206751033894635	0.00399866309323811
GCF_000021725.1_ASM2172v1__v7_	0.0970703492373613	0.0232602227096089	0.00993118138166568	0.0336582614143063	0.0191979708508408	0.00564884027532095	0.00703065473002576	0.0122580118260238	0.0231874577686165	0.00969554796686465	0.00497546869069406	0.0136983140268788	0.0366080327782506	0.0158192553843745	0.0237982761444628	0.0426091029591573	0.0135368469938847	0.00518256357892225	0.00941137405525258	0.0103134189361842	0.00551327759469165	0.002273388196603	0.00895691151813214	0.015240427240049	0.000451050257584041	0.000659851945123285	0.000206360969038015	0.00179889256144754	0.00580030838394305	0.00504904540772091	0.00715505410939535	0.0331666170496395	0.0622860393099343	0.0163054198267049	0.0149279589028067	0.0367041664469257	0.0237176370913309	0.00885611692562968	0.0114468452998224	0.0170496375754689	0.0228545478927193	0.00619418026677526	0.00664586675613407	0.0199265353616981	0.0250904218048992	0.00391927317235332	0.009406663461777	0.0246279384535543	0.00310737740406572
GCF_000021745.1_ASM2174v1__v7_	0.0128826936343786	0.0119281972567527	0.0236794348047217	0.0124103039151178	0.00377477711843073	0.0182890525976539	0.0211467972177531	0.00279276107989003	0.00213148512036685	0.0165480149374862	0.00390640466677752	0.00201581856277054	0.00202200849054929	0.0393974273769581	0.021430881450769	0.0108600929138296	0.00836436097055208	0.00692990088350385	0.0215434122896516	0.0121102122652513	0.0042907100172918	0.014779607285449	0.0306833118915417	0.00467378215602497	0.00441604076942348	0.0401819707819948	0.0163566598492511	0.00563387464443963	0.00204339641168537	0.0339853315667513	0.0360486373279469	0.015773659673264	0.023332362186939	0.0326893749855802	0.0320991900395154	0.0212412594913748	0.00824300673478444	0.0574730774758026	0.0611511482807667	0.010893538064036	0.00977091590839142	0.0569207666439041	0.0117760627239075	0.00471197805374322	0.00189997938308988	0.0382957787143323	0.0190431274672877	0.00846618919417202	0.000958555415050357
GCF_000021765.1_ASM2176v1__v7_	0.00288224575308096	0.0190474202373511	0.0266753661870878	0.00318491351348894	0.00136196698370006	0.029315780202045	0.0136544870934544	0.00145054768444388	0.00065816623031063	0.0174938931359478	0.00234259465101106	0.00171350913469686	0.000510609809995369	0.0408538573506853	0.0236499434152586	0.00246254074142496	0.00356757051438415	0.0177995306297524	0.0287041851774657	0.00557001331771675	0.00189337872858676	0.0192579121767338	0.0281947077096612	0.00230759970216802	0.00246617058117581	0.0564253741341831	0.0105954610740298	0.00720741356338738	0.00093897963341256	0.0402652743346564	0.0592967101904659	0.00398670420495042	0.0149776188137052	0.0423915970482336	0.0453994340194957	0.0108338154515075	0.00862771514912698	0.0631059961742372	0.0560759805235929	0.00481193155752601	0.00429360898064046	0.0594912745527726	0.0115379150740212	0.00770843761076688	0.00182758800947623	0.0303774502143028	0.0405256650157295	0.00284835200372337	0.000402786368313567
GCF_000021865.1_ASM2186v1__v7_	0.00852356389870741	0.0140908196991516	0.0223424558026818	0.00605119965830394	0.00137384705764975	0.0308466240323184	0.0191058575539118	0.00117943218887323	0.0006885355459544	0.0120802615594118	0.00194518012981636	0.00124066033079296	0.000356225535151867	0.0420669062347992	0.026605330454771	0.00464443888034213	0.00566302294550343	0.00783611669169722	0.0238834507696361	0.0114668525986476	0.000894388555380505	0.0218501609531741	0.0309278352888927	0.00193551654205995	0.00143029041554294	0.0386376018446091	0.0256216559071456	0.00537577481902687	0.000273922549760751	0.0138255636406563	0.0699366881644903	0.0158884356137398	0.0236588602632901	0.0299799746937132	0.033427315155237	0.0235022332396073	0.00511004349497637	0.0620676478809249	0.069297839541603	0.00416576749771506	0.00314898809837264	0.0545097098897157	0.0238430776900551	0.00590452301155681	0.000430039700563741	0.0293229947720362	0.036743633544177	0.00506385329504851	0.000584718548745819
GCF_000021885.1_ASM2188v1__v7_	0.0557059201272705	0.0149831947422972	0.0108401312082051	0.0309721851621278	0.0158974252072737	0.013893015288653	0.00856929694436102	0.0130707529291817	0.00606922295875088	0.0106433483760619	0.00128301693536967	0.0121155328914561	0.00625975270620161	0.0178947931277303	0.0247548706992962	0.04543931095853	0.0373958720933779	0.00954137582814291	0.01206773851885	0.0115137543886997	0.0140587579393018	0.00281272375910012	0.00697602860778672	0.0124487095617149	0.00586550757931533	0.00814008169840198	0.00205437431413976	0.0218125016805596	0.00925703448028049	0.00658833970074486	0.00736512873175714	0.0178983582480736	0.0503002822142003	0.010810669868983	0.0157746063333922	0.037687458080158	0.030801487008269	0.0125351937881622	0.0155394213328753	0.0217073114723465	0.0102819878788364	0.017008452525536	0.0103396927400112	0.0256324583462923	0.0162111417002725	0.00842396202546947	0.0205157639518572	0.0217199822963172	0.00339531582350121
GCF_000021905.1_ASM2190v1__v7_	0.032181777415474	0.0220718942466006	0.0290360100755275	0.0128082387563712	0.00493367971341177	0.0250868959891905	0.0116743137301834	0.00423300430691339	0.00515877407590569	0.0146969212342064	0.00996424426812754	0.00260351117514204	0.00853479412269293	0.0307491673847915	0.0309726135292122	0.0199985635633329	0.0126954885762588	0.00959166908786751	0.0216846734837437	0.0101280670772507	0.00301531175831357	0.0214388434765874	0.0135316281507191	0.00809913606561699	0.00309270345433563	0.0153413431861486	0.0144843380394609	0.00425570297847475	0.00258813814510476	0.0111586208126616	0.0408641596238756	0.0147061774703296	0.039689603189246	0.0361381324180123	0.0266736050808625	0.0194086310191095	0.00980982361023544	0.0491812587995108	0.0205166402329553	0.0116754683934611	0.016341345512384	0.0408475917028793	0.014938630230249	0.00491464101911043	0.00598254724574239	0.0193382999391513	0.0300500854349127	0.0138078124096379	0.00210452206972976
GCF_000021985.1_ASM2198v1__v7_	0.00432579018763968	0.0192593308597071	0.0243872763312416	0.00518770217186529	0.00259614356210748	0.0333008035868411	0.00957479624084611	0.00193570377243103	0.00163133025169589	0.018070881525781	0.00417652613081111	0.00354076297247356	0.00127773657896303	0.0404691124465698	0.0262579021751528	0.00428162473427791	0.00365916169261961	0.0180811618517234	0.0332129868843633	0.00729105373176289	0.00244934261183727	0.0254461984299813	0.0196649884841311	0.00315050266240535	0.00354256549022394	0.0408700563856084	0.020378051908922	0.0100955119299659	0.00106154394804025	0.0213491510123194	0.0769276401363448	0.00473867398476891	0.0206317866959844	0.0389175965251025	0.0458890536775463	0.0171289123192014	0.00787116748370611	0.0673854428688143	0.0282481408270294	0.00468937906034521	0.00523532119999444	0.0502220827353289	0.0123702481161359	0.0132188537457287	0.00312407237652022	0.0185748608366161	0.0505630810603406	0.00329469492012949	0.000875901007414097
GCF_000022085.1_ASM2208v1__v7_	0.00294481569828629	0.0147284127826931	0.0219793988360407	0.00457005362705649	0.0024689676719722	0.0267250780031084	0.0202429934091615	0.00211553197808947	0.00148968715054934	0.0161834138964248	0.00408128440483085	0.00173241775812513	0.000974379001340316	0.0390081357683251	0.0212492810420369	0.00374280182192212	0.00375103501813319	0.0132463647398677	0.0257641900685722	0.0071906448611124	0.00301492038264635	0.0193974199030975	0.0340153026684182	0.00376756197140913	0.00373443951308127	0.0448893299294946	0.0281604882562468	0.00548841277755295	0.00120213441971536	0.0458793608661205	0.0436958760367783	0.00624691384835343	0.0100038324274707	0.0365963936870915	0.0463560413825243	0.0160472584906637	0.00808696846926354	0.0659743338965019	0.0567800397787189	0.0088509318925484	0.00636710892045797	0.0545058417128092	0.0180106114944276	0.00655462800369955	0.00170774999083081	0.0344059509983936	0.0331899868419026	0.00467049166896276	0.00053171257743907
GCF_000022125.1_ASM2212v1__v7_	0.019528577266541	0.0177336163502635	0.0220395757669779	0.0115878713246016	0.00825144011660103	0.0221742914902634	0.0119606249709792	0.00507934101194517	0.00298474812819206	0.0185202672831192	0.00553419982938392	0.00451934661599626	0.00797864821898006	0.0215149145090629	0.0299220948792832	0.0165985898262872	0.0072832884620401	0.0117925890672217	0.0285119193995414	0.0105519554572024	0.00314389328441695	0.02311719592458	0.0169701049764058	0.00875056883957014	0.00184834218405748	0.033211619000842	0.0114595500285715	0.0113733471437029	0.00116721741594437	0.0143116765450118	0.0538754916896618	0.0256640081252276	0.039048112157975	0.0298387410417621	0.0186045988911001	0.018976914025129	0.0141860748795808	0.0580275030706044	0.0234344930435231	0.0154861992169835	0.00924666950255451	0.0470840353864594	0.014089352856863	0.0116308755694906	0.0094075739384118	0.0134756777917899	0.034505894951935	0.0137678985663999	0.00143741100131758
GCF_000022145.1_ASM2214v1__v7_	0.000286188845347994	0.0141602805661114	0.0245434699691241	0.000300627691245658	0.000313403865601869	0.0254643297888486	0.0180547904533127	0.00034908784510593	0.000331990197199483	0.0113079975655647	0.00273619418620548	0.000274973946443455	0.000100668462757853	0.0296307843798499	0.0166429898553558	0.000319558186633714	0.000420256143853952	0.0189185560549188	0.0240097046657176	0.000782303290111075	0.00099581163440471	0.0201135921476541	0.0405420933309245	0.00137170964729945	0.00205991796343542	0.0562948007199883	0.0308973821746345	0.00216296657054704	0.000269678110863917	0.0546305193048686	0.0500532539065873	0.00100425289114621	0.0019011473991462	0.0447309399350782	0.0596020657095185	0.00558540699956294	0.00282149304153245	0.0643413451890759	0.0874409098069233	0.00199397284134498	0.00284583741915655	0.0629484597416207	0.0231406334570463	0.00280318294334321	0.000475225265836719	0.0316505183673884	0.0518790342198336	0.000980238648931577	0.000114084012241729
GCF_000022265.1_ASM2226v1__v7_	0.0267715457350074	0.0190044168440336	0.0316920969621591	0.0157729462412563	0.00816686119491902	0.0275186324033545	0.00870532493175151	0.00745907887108529	0.00675108538697167	0.0145814116059925	0.0106904978060945	0.0060470996848064	0.011699351765017	0.0338015933694965	0.0265803267754763	0.0185408869683663	0.00771534456827681	0.00925228784462213	0.0246908329521715	0.0112058624645461	0.00575011173343559	0.0140795876940063	0.0150817147205613	0.00771054327070759	0.00393664390852692	0.014286619241459	0.0132805167790059	0.00772421042489678	0.00302848513363779	0.0190867983465949	0.0427085462529139	0.019283362582853	0.0359327642902134	0.0248906159931461	0.029510250287498	0.0259069450348699	0.0197401100594303	0.041505890321258	0.0142756649256178	0.0146473212843029	0.0143088719712539	0.0311836982645943	0.0168940905284651	0.015143062297803	0.0101823923280209	0.023061566670444	0.0228678698338487	0.015592438578062	0.00160930891078902
GCF_000022285.1_ASM2228v1__v7_	0.0619983925138905	0.015895877114301	0.025839205586716	0.0401165452890869	0.0178923624366381	0.0047262394852971	0.00439008932757996	0.0189408184634599	0.0195677017322778	0.0118023326554529	0.00896059153889776	0.0184807577436235	0.0395384981843055	0.0112954489433876	0.0224314622441108	0.0354558677880124	0.0225701524211541	0.00644110934523821	0.00960554679516518	0.0135896794383034	0.0143299096157139	0.00198801462244633	0.00292238224216686	0.0112758898311994	0.00272403819367124	0.00362581262955963	0.00155935717966644	0.00730676888640119	0.0137152960663801	0.00515716633984223	0.00773971822711554	0.0185033325300419	0.0479315994308381	0.0108211182142844	0.0191148112746252	0.0382096342451238	0.0276716597317694	0.00445836274518177	0.00546338837928868	0.0225170472802827	0.0193199251402353	0.00905765172362811	0.00710026528886977	0.0209426992887199	0.0227827533128117	0.00464279886414874	0.0124025051835713	0.0240764081981944	0.00296317924425673
GCF_000022305.1_ASM2230v1__v7_	0.00454651991628554	0.0192226917463836	0.0264995268210627	0.0037801308756654	0.00257863552783239	0.0264507998587257	0.0198399240543135	0.00203582112231889	0.000436384828329567	0.0191994299604442	0.00118920794700649	0.00201603640284947	0.000828212819511153	0.0334694926405203	0.0251607035971276	0.00556108179366807	0.00794013489930871	0.0178863783671897	0.0371214069737798	0.00683811747762675	0.00334892594767303	0.0254633309951864	0.0220050652957995	0.0044052689819135	0.00178870461478084	0.0506871154515479	0.010144070873408	0.00669397599633841	0.0013032903813312	0.0160851697945908	0.0765079410327758	0.00343735999901237	0.0171815048469015	0.0385934681538296	0.0337015357530332	0.010804193371928	0.0122342033694485	0.0669778119986405	0.047895967252003	0.00793064522076386	0.00376358062935874	0.059374166014222	0.010755397712014	0.00799103190211431	0.00294865895933884	0.0164055583748449	0.0539563059982581	0.00337070684947541	0.00080383490184713
GCF_000022525.1_ASM2252v1__v7_	0.0379048696313169	0.0141825820986233	0.0298890230112653	0.0252273614238101	0.0158580064712805	0.0079610819715518	0.0081214132780765	0.014662136836646	0.0176277413322381	0.00985377453731845	0.0141570923790727	0.0161844422863248	0.0274637270749928	0.0158566416855889	0.022902018443903	0.0275651182199767	0.0148504115304751	0.00832767609900736	0.0127092681255747	0.011298554384736	0.0117667500369634	0.0042761419293495	0.00689302322009116	0.0116922967353458	0.00355226876374902	0.00468692596379382	0.00341061424081494	0.00872202472795126	0.0128924746124334	0.0133763364718817	0.0129353919576594	0.0287941992575677	0.0365160291423103	0.0130254263525521	0.0270041562887918	0.0335006869128857	0.0249948026562388	0.00892567488111401	0.0118632369335773	0.0245032064442003	0.019600302310919	0.009664076539359	0.0106475490220209	0.0265275962535662	0.0186152691857123	0.0121329852990506	0.0179232946617912	0.0294473941453578	0.00165617626137197
GCF_000022645.2_ASM2264v1__v7_	0.00450618274011534	0.0193780290183099	0.023822951164767	0.00482802732048961	0.00175537966929863	0.0229659486832024	0.0250957647734086	0.00172461132019605	0.0008346279360969	0.0172208149685038	0.00205398234264477	0.00167231759158322	0.000969918856553512	0.0376328711103915	0.0222671264809528	0.00496810656505267	0.00590748139379238	0.0159010770438003	0.0288743254304792	0.00780759612995072	0.00207312892742794	0.0134315993636989	0.0359065917804372	0.0022641139849718	0.00371685457914712	0.0494700748271415	0.0160924660569442	0.00645048845216626	0.00132328937013407	0.0335652451369615	0.0558088897350488	0.00381712313703454	0.016924742599982	0.0401812585983853	0.0336912234320605	0.0140435695719523	0.00895135534861173	0.0554848654848759	0.0687480526048767	0.00521770826051683	0.00369983938325528	0.0615334560878711	0.0103162931983703	0.00581921648748087	0.00229002771960763	0.0275150753501965	0.040340941973903	0.00367195326395974	0.000792594078376606
GCF_000022725.1_ASM2272v1__v7_	0.0520926592064957	0.0100326738044626	0.016920730989047	0.0332283659438469	0.023345574593639	0.00811274424040311	0.00865695414654064	0.0116457846304746	0.00840017471036484	0.00781227743835773	0.00273758590360899	0.0120525564831891	0.0160402374985212	0.0147320722571475	0.0254716416763763	0.0442107744953983	0.0288640195367765	0.00528040752353649	0.00987716617493127	0.0180297633251888	0.0119353029110004	0.00554026271874517	0.0038879020675084	0.014738178706618	0.00545741539419596	0.0103010410642776	0.00397749829289995	0.0216777969196356	0.00607423301782475	0.00979035391748731	0.00585984789191672	0.0298151652787576	0.0452787917635391	0.00807330916826038	0.0157041256592422	0.0408187514695336	0.0286560831666848	0.00990489389588613	0.011076780088311	0.0294785625391676	0.0195179441011503	0.00984247521281896	0.0101910808780648	0.023932957470507	0.0119987897848418	0.00859660839330497	0.0112390951683544	0.0311135684220647	0.00334053006850838
GCF_000022745.1_ASM2274v1__v7_	0.0148811200952679	0.0142710052161402	0.028289860449355	0.0161267679740531	0.00723983631258258	0.0204161230794787	0.0185004496054326	0.00390637635708879	0.00246804114059503	0.01399831421415	0.00424578899374684	0.00324722484136288	0.00471707545645402	0.0354316172647172	0.0266387601664384	0.0189295033492081	0.00781714565364533	0.0077609342895496	0.024125537519423	0.0139334188212861	0.00545448902511957	0.011738712497419	0.0249213770947016	0.00641556592788579	0.00326866683110899	0.0359718139747229	0.0105833266970541	0.0119811686112372	0.00197183358966987	0.020461411711942	0.0381538383507461	0.0241282552351738	0.0370607064344008	0.0230359878973583	0.0203574939086125	0.0294819009077797	0.0205844449482613	0.0428071492369848	0.0352260472269454	0.0149449165097245	0.00735005479799397	0.0472840424863055	0.0111795654070762	0.0140221732921667	0.0043991140218959	0.0228785692107029	0.026400920847818	0.0163689934787476	0.001596310358372
GCF_000023005.1_ASM2300v1__v7_	0.0687048496520296	0.0130378568185665	0.0181589233328964	0.0515678157765284	0.0152317674566961	0.0082136540785413	0.00693843585407765	0.0213678928761846	0.0156485760660498	0.0102780884056041	0.0040621974484935	0.0167538522780873	0.0431409943936316	0.0116641224780453	0.0223570294350805	0.0439615445193993	0.0238924551099473	0.00375945203916951	0.00751861526857967	0.0153197097075591	0.00695323010537486	0.00224477031876453	0.00808583827355752	0.0149353676725079	0.00320405285877896	0.00241674364407816	0.00142463789798555	0.008248858143282	0.0131238305403364	0.0032775013722462	0.00401486196013973	0.0202310279702001	0.0451402906395443	0.00876472508466097	0.0159576644338287	0.0385783553890492	0.0246087078802071	0.00702702363692472	0.00439660205251581	0.024416592573864	0.0145818901058208	0.00816727712587367	0.00582705481830893	0.021657612106893	0.024624403920134	0.00437296862329042	0.00648582717572206	0.0210596985053925	0.00396528936608769
GCF_000023025.1_ASM2302v1__v7_	0.0305471068071039	0.0202582911340728	0.0154246751897778	0.0187300460561882	0.00995815655798547	0.0217211563357359	0.0104603403207278	0.00969897162332837	0.00332937135683128	0.0170121973419425	0.00263331897090616	0.0111775528255958	0.00961258416207344	0.0190068819544943	0.02345803417103	0.0274113017689245	0.0179737942103327	0.0128841384294354	0.022919536259409	0.00918975985649687	0.00960126625296019	0.0105912566689214	0.0134777345736311	0.00848706314690204	0.00651064033588264	0.022571978479622	0.0078005099443372	0.0111560577074918	0.00696610280200662	0.0159809889077202	0.0328734529140066	0.0137759124695216	0.0372999164198448	0.0239899991309524	0.0244442666158499	0.029990242916112	0.0220664150567238	0.0257500606652097	0.0308659777142452	0.0172948685731926	0.00788180748119123	0.0290980846316758	0.0107770217376565	0.0217694528328883	0.0140757838380187	0.0126821296620672	0.0253474507704578	0.019826200043533	0.00236058556046639
GCF_000023065.1_ASM2306v1__v7_	0.0359380119821282	0.0156849161597986	0.0120829650176827	0.0203800022202695	0.0102065017316089	0.0199963701159348	0.0100030875383036	0.0110338649754446	0.00383328015033539	0.0115478659284875	0.00125206618237201	0.0114328086658063	0.00612339735157854	0.0284081981157535	0.0270823768276122	0.0270297289902228	0.0165598026045975	0.00796437803527715	0.0317974845065862	0.0160505186461397	0.00923694618473324	0.00518582968992959	0.0200347994903978	0.0083679315947066	0.00342085827718662	0.0144349999928892	0.0094675293641012	0.0200013269908915	0.00366623470221043	0.00802229420196266	0.0550717131828699	0.0085001247385687	0.0430305930566125	0.014052811749362	0.0161254523644141	0.038012264512069	0.0233214317625457	0.0266024123855421	0.0223747736080271	0.0211899452532165	0.00822310576664079	0.0229464091820866	0.00811989839542696	0.0293974016462347	0.0129124269172838	0.0148896712249169	0.0214606584449333	0.0194997732710086	0.00250282056167143
GCF_000023225.1_ASM2322v1__v7_	0.0181562502679601	0.0188714070407419	0.0277709609101203	0.0102487479362997	0.00498244112577987	0.0262659475425969	0.014255964202201	0.00419869146278536	0.00388495985582929	0.0159247795848823	0.00571346318511274	0.00371410696621726	0.0047981274534055	0.0384445942409256	0.0289014024709419	0.0125589019976399	0.00682972195741858	0.0118547481376705	0.0270417213608269	0.010140459092263	0.00340530693646888	0.0188380968446882	0.0177578641369178	0.00588791243937024	0.00363166241833833	0.0277694527983535	0.0136275706016689	0.00795460024460137	0.00152391822089887	0.0227653591071662	0.0537036423718727	0.0157086407043797	0.0336753147045328	0.0333973138876315	0.0297251052811609	0.0195442986086532	0.00922591518719628	0.0537833252326437	0.0239571296430487	0.00889598419018755	0.0140459803079669	0.0407105215703593	0.0149283554663286	0.00891025199899999	0.00411425578689989	0.0289456457639979	0.0301657900215958	0.00954092222887891	0.00123033128060343
GCF_000023445.1_ASM2344v1__v7_	0.0377929165398855	0.0192802779511522	0.0279144587508173	0.0190395161752828	0.0101450842837742	0.021081965929958	0.00310147501062912	0.0138890603136026	0.0072102445448445	0.0115998486991456	0.00522473122099099	0.00820839163907583	0.0100918212777382	0.0276437297077391	0.0304636926274676	0.0279539963595784	0.00837729529029461	0.00805642672303554	0.0222132413862876	0.0106690217104872	0.00386543091478035	0.0122459748382096	0.0128944798007298	0.011723266535689	0.00291704362097031	0.0138846197672045	0.00534241256961503	0.0131720895939618	0.00368777856807742	0.0159913924004578	0.0302165847345222	0.0270438852299748	0.0514702684685004	0.0215693466919284	0.0200082296022705	0.0339142129485706	0.0219745929419648	0.0241910192921799	0.00969677760221526	0.0252503432942191	0.0201965420876487	0.0209654529356047	0.0100408580904177	0.0227469823760601	0.0153538047901625	0.0137805795247339	0.014511045215151	0.0262166112840731	0.00249467250503858
GCF_000023605.1_ASM2360v1__v7_	0.0298350567244897	0.0188814841386999	0.0133318372228506	0.0177001736746613	0.00739229507285528	0.019215686568232	0.0208194116262552	0.00651625065403262	0.00325136589567778	0.0178277954197181	0.00167782378926291	0.00802662608028209	0.00510942166835563	0.0260924171212578	0.0265042837117244	0.0287842889186776	0.0145716795930035	0.0111670489428396	0.0319192145674331	0.0120718634411562	0.00802014363078637	0.00772930234792285	0.0188896471589243	0.00887213454515045	0.00409073987414702	0.0212401717132062	0.00678151764580373	0.0196162674045637	0.00607358763738643	0.0109621338262066	0.0542422889061202	0.00992698140672246	0.0370105247009757	0.0180022429631979	0.0188673682015705	0.0337140306747203	0.0187658395167805	0.0265510551484039	0.0341590364680992	0.015147522632884	0.00830014610170567	0.0289216543393035	0.012127336656067	0.0200612615248415	0.00954186426653995	0.0175927744789392	0.0250290879738628	0.0174874892314068	0.00253269325298777
GCF_000023645.1_ASM2364v1__v7_	0.0144384396295899	0.0253129395831876	0.0393071000216366	0.00464493523444348	0.00355410987040358	0.0315427775720265	0.0101910483311331	0.00349035100736617	0.00425234910558457	0.0182243269844865	0.0123483881771905	0.00274941127666418	0.00796729533220553	0.0405889638856891	0.0261340342485827	0.00558750383255011	0.00616988052416129	0.0142087083657727	0.0271690519493521	0.00578767696059532	0.0024436405599978	0.0169142998132381	0.0205400013483487	0.00512865075237268	0.00236239881409607	0.0238194993248903	0.0135612534896676	0.00505559906192584	0.00274863550795727	0.0304926758920159	0.0429523948370355	0.0145003633856254	0.0223501015851865	0.0375043364173844	0.0457927717322757	0.0120260328379587	0.0106913387225194	0.0458951078274971	0.0325092834105307	0.00911650646865311	0.0105410858875842	0.0336178962100027	0.0273336671473658	0.00816969940964609	0.00679153188349864	0.0297791108544003	0.0312378952621313	0.0075811262381416	0.00144816796432284
GCF_000023705.1_ASM2370v1__v7_	0.0393962964599269	0.0190058093725992	0.016529759602001	0.0229950113930254	0.0132553621952135	0.0179007078872408	0.00984481317535891	0.0137462822898034	0.00568304807295088	0.0174765298557584	0.00254728569226726	0.0111682904779703	0.0089277607889643	0.0189185553592809	0.0274513603472136	0.03547866801446	0.0253778174413683	0.00906628031666824	0.0175841547041826	0.0144102141634285	0.0146879278973993	0.00382844759541327	0.00953001630388371	0.0118608700770792	0.00261912339031122	0.0164614343984186	0.001834883501049	0.0165359252710629	0.0145381525084512	0.00690849336923816	0.0205471410498047	0.0103609207624819	0.0318047122776411	0.0177075240549774	0.0240466051601819	0.0332254423495682	0.0328612342158794	0.0206647061748728	0.0217653947156912	0.0254196373894753	0.00467037273989981	0.0292284303831835	0.00656757975238188	0.0260157678772953	0.0192789491556331	0.00756097536106056	0.0286094277876102	0.0168970596036862	0.00310035895285136
GCF_000023745.1_ASM2374v1__v7_	0.0229602517603001	0.0160956896407187	0.0252097849573876	0.0188043671582321	0.00657001515871348	0.0265153993773735	0.011783061430278	0.00670262531824537	0.00272114189998444	0.019746544596416	0.00201145123323788	0.00735772306951904	0.00669705977381809	0.0275405000562752	0.0279323733855878	0.0234354465311633	0.016137989857153	0.00961305191593478	0.0285189807363611	0.0143796761444328	0.00870707300967837	0.012717578991731	0.0139647268297474	0.00977059942771115	0.00264976084397995	0.0280355748553834	0.00642802520229637	0.0130276012255961	0.00366209407261707	0.0126935958895129	0.0562421395978107	0.00942989813267123	0.0341829225401425	0.0203526936949118	0.02361769280956	0.0314819946066219	0.0185306067372534	0.0443821182844148	0.025295615404213	0.0160677017204648	0.00515314887633595	0.0404423892736595	0.00879334483120883	0.016053392136391	0.0104929557943396	0.0162978253072472	0.032891147060616	0.0102205866515945	0.00239355406337495
GCF_000023785.1_ASM2378v1__v7_	0.0387896408001243	0.0128066332666444	0.0132264902483873	0.0249047798759501	0.0215615578391096	0.00869844531542437	0.0105864308630795	0.0119180263654519	0.00653509564367947	0.0100381836534511	0.00209729061388275	0.00849382605530297	0.0125683979330448	0.0195648174126024	0.0267531205914214	0.0313045637688847	0.0226331883288222	0.00784969802917209	0.011522346010508	0.0116609243237877	0.0150742813279412	0.00680509659233131	0.0083154622727661	0.0132354772979155	0.00571337080332132	0.0170919471877238	0.00431470837979862	0.016486291617638	0.0113879094787448	0.0103447546230143	0.0119781314720395	0.0221305981059707	0.0473612502548685	0.018511128434921	0.0177243730051488	0.0406856903362887	0.0309725630612834	0.0176937328541854	0.0209480344902985	0.0304296528030125	0.0153293365186964	0.021274779603875	0.00991047301945222	0.0265783828108802	0.0103269846774264	0.0142745638081938	0.0173527367406732	0.0254815330299908	0.00240707926741107
GCF_000024085.1_ASM2408v1__v7_	0.039524718649214	0.0162412324219032	0.0209638871493975	0.0252149627725985	0.010552007238834	0.0163587340348978	0.0062062697304112	0.0162979059529936	0.0060847704368414	0.0131804337446496	0.00215721190633671	0.0130042716664599	0.0105261946287979	0.0199260379909338	0.0259293875307151	0.0367524119215635	0.0243520660310958	0.00842841174156433	0.0209948494390306	0.0142376407547536	0.0133358234985341	0.00565687366138234	0.00757409586861673	0.0118134103056166	0.00644130179747815	0.0118088066390198	0.00235479524045832	0.0154326003173037	0.0112105834451901	0.00723657740908675	0.0196227675722009	0.0155182639211522	0.0433656476662293	0.0181642507042537	0.0248852272024153	0.037621879503742	0.0207428350768285	0.0189458121400726	0.0136839827872955	0.0256926074494826	0.00956993624395696	0.0224585806320165	0.00629003571274809	0.0277727029821642	0.0132909709147013	0.0126012293383046	0.0162252109390404	0.0256390975904029	0.0028325221577095
GCF_000024165.1_ASM2416v1__v7_	0.00631391756023682	0.0175467641272071	0.0253660375078166	0.00690201518014869	0.0032983816531005	0.0228014640950993	0.0183887053499399	0.00351717593669953	0.00215291679397108	0.0181710792067633	0.00433543275973736	0.00506414375058694	0.00171295690422462	0.0351927694529846	0.0222120958033841	0.00861362984220708	0.00795270793611938	0.0144069476167278	0.0285421916010089	0.00827840708586376	0.00539271039642807	0.0133416626870948	0.0284122705680133	0.00413263997202521	0.00580662442148688	0.0381419121709951	0.0159391812505079	0.0107442258899083	0.0022048221090674	0.0311872161837072	0.0566585157862837	0.00843866394773503	0.0237492072459226	0.0349760932046004	0.0317580609661287	0.0176983514482719	0.0120442942747001	0.0569180825063782	0.0430447507390114	0.0112031670829393	0.007666762589175	0.0460457052038371	0.0115372214099284	0.0139296423309618	0.00438338461991994	0.0356744497341344	0.0251140506064515	0.00918771455806073	0.000506088852317926
GCF_000024325.1_ASM2432v1__v7_	0.0217180191394687	0.0146893590420734	0.0204463376342099	0.0134928030187104	0.00684832229445091	0.0275183436326313	0.011032051108099	0.00570509166588578	0.0028068897340029	0.0138172845651952	0.003628389843631	0.0067785019342016	0.00435168243216729	0.0312066831239376	0.0236151518928572	0.0147243068139702	0.0156116919824967	0.013581489468353	0.0300666394761979	0.010079804061282	0.0048626304151316	0.0172212491717089	0.0194952679168343	0.00704302486596496	0.005100934708495	0.0227347716099846	0.021498243263806	0.00946978282530629	0.00172810252096663	0.0248736996746569	0.0409566283264692	0.0134091816303548	0.0374364475203415	0.0284091530680805	0.0287695688896125	0.0222062541029448	0.00838954675163675	0.0512508461112378	0.0190972023999505	0.0148025062254298	0.0136282980161315	0.0315693738589564	0.0211457554824167	0.0110329165115247	0.00435414509441548	0.0319405292111348	0.0240894713464448	0.0119083225769472	0.00156223933822562
GCF_000024465.1_ASM2446v1__v7_	0.0272556024520789	0.0113424366397761	0.0165608252786288	0.0235910871881537	0.0166706883494651	0.0183608805717595	0.0115075980881482	0.0079100173208407	0.00395343155044929	0.013258268423031	0.00253827924539578	0.00830366572783212	0.0102343793226487	0.0249738134425638	0.0323815314527873	0.0317419729692437	0.0145219447347403	0.00422702437807273	0.019117444437506	0.0191550558843441	0.01350340181844	0.0077345765416809	0.01228490367809	0.00946220956883509	0.00438020319929281	0.0182395211110822	0.00912368107265811	0.016092325275461	0.00842888027076584	0.00543909873929569	0.0278265932708534	0.022215156378501	0.0369370962726808	0.0190338936888869	0.0137662893927089	0.0451887287833768	0.0231255081639723	0.033938952924523	0.0275563756427157	0.0216247356323305	0.00925971631644635	0.0296677044709467	0.0109806992562733	0.0253276000501123	0.00903688644231783	0.0151931423510275	0.0199712794129297	0.0238475628011295	0.0017289532405801
GCF_000024505.1_ASM2450v1__v7_	0.0204675106543518	0.0164475291229651	0.0322389670621155	0.0152076802795928	0.0108688141076315	0.012571695999026	0.00926219952159616	0.0121973417091072	0.0111647381300332	0.0182401230387641	0.0198696532126698	0.0126645549162121	0.0256486230701031	0.0134495178316062	0.0263514793689782	0.0176569132028089	0.0107986519230058	0.0125676933327518	0.0164767756347403	0.0097968823506196	0.00867592043751401	0.00933546274235426	0.0087328508011855	0.00887922900045597	0.00256639000774376	0.0107062677177758	0.00674348944845376	0.00789443428223332	0.0115429652335342	0.0118532331228599	0.0248406699976195	0.0160662780339926	0.023378363894363	0.0209938917731163	0.033482172601324	0.0285341098912016	0.0245154802968493	0.019797885351193	0.0225497491889729	0.0220952871912877	0.0132607431319766	0.0215802911036241	0.0223502438720038	0.0226399754758393	0.0193521066939675	0.0131069971798492	0.0351503596705962	0.0261350540659508	0.00111056946711054
GCF_000024645.1_ASM2464v1__v7_	0.0315871733701418	0.0181137734969715	0.0137048339540357	0.0202423985995053	0.00838648898756688	0.0181532528101146	0.0188325594986759	0.00778739207090469	0.00381093513924093	0.0164038691788015	0.00212603462889609	0.0093910548773596	0.00700181413321178	0.0254070297965685	0.0262468832386422	0.029309447316824	0.0165038428979307	0.0104651175194642	0.0288958174273113	0.0124899813511351	0.00926838540377194	0.00726220296800048	0.0167282250696433	0.0094472159943798	0.0044336258127239	0.0193844938401896	0.00632911598923971	0.0195253986881699	0.00756205124488402	0.010524348419429	0.0466592599265103	0.0108412104822339	0.0378889764181949	0.0171150696033914	0.0190368206942026	0.0352223116369491	0.019744640260362	0.024103483263696	0.0296954276879423	0.0165655573334367	0.00882870469956784	0.0259637471721838	0.0124052227020977	0.0216998707965973	0.0105257182996377	0.0162591995948805	0.0237854881089276	0.0187238923520196	0.0026304053989087
GCF_000024725.1_ASM2472v1__v7_	0.0246353192036962	0.0119603503339374	0.0199957836597184	0.0185141970101435	0.0061958814503841	0.0229040855487862	0.00929199107573137	0.0109288733074502	0.00481210232308215	0.0136795997082562	0.00562700884420117	0.00854606008372727	0.00778273081992933	0.0225062533397051	0.0223470188468381	0.0265086601670905	0.0216253053416	0.00902920114244278	0.0221626943882164	0.0153791874167988	0.00766889701249509	0.0177809639796917	0.0107300118136306	0.0132188882950475	0.008141549846253	0.0183628653556569	0.0188366766470404	0.0119904134719658	0.0117807556773034	0.0177955315287445	0.024506522623013	0.0176106496032789	0.0375264274166402	0.0146060844677666	0.0319742732190179	0.0307457794130785	0.014373946181571	0.0364832630853448	0.0190769491860552	0.0203283785416833	0.0145602525221902	0.0232359286664707	0.0197085663119601	0.0165384782595332	0.0107857561235713	0.0169666040212532	0.0254480993754947	0.0145256539898584	0.00223705012679162
GCF_000024765.1_ASM2476v1__v7_	0.0220290223202725	0.0169278012044236	0.0180981366237812	0.0158426954700173	0.00836981739619865	0.0234876262044944	0.0155073447243473	0.00562231955119292	0.00215153629656228	0.0135074111324113	0.00185123905103271	0.00732773377984476	0.00395139583799607	0.0313214986219262	0.0266279980777735	0.0227935433966858	0.0198567169123598	0.0116501382602083	0.023154778381921	0.0129202493156223	0.00826745238210143	0.0145121529498798	0.0192996578961287	0.00739475307797235	0.00792659681246787	0.0233996386711599	0.0109282703858505	0.01544890662832	0.00412180614177814	0.0170324266905958	0.0382411530563526	0.0123593683843851	0.0340807791419735	0.0196144585968753	0.0205553683880795	0.0351115943351846	0.0193026423477163	0.0404848796223684	0.0307209950156633	0.0149100723346384	0.00702993887140716	0.0337563004104414	0.0109916502731303	0.021551058685649	0.00767976004872407	0.0198741987268679	0.0271513485057366	0.0164105161268187	0.00191267467243161
GCF_000024805.1_ASM2480v1__v7_	0.00487265408958309	0.0164588986524975	0.0181475708975464	0.00310571473971479	0.00163877609325985	0.0279492504605622	0.0152351765700034	0.00145520111640776	0.000808900076903563	0.0245373652337051	0.00148390687544056	0.00174633680870709	0.000747200214051115	0.0344335011205167	0.0196868281628447	0.00274341651762052	0.00367156157931869	0.0184405680121382	0.0277769180802021	0.00407384431839237	0.00205471679718748	0.0231234127866196	0.0277426705942829	0.00197113310342211	0.00388485231281055	0.0603578038175768	0.0133322229178337	0.00509216467394392	0.00148219405935647	0.0381722443161116	0.0534615007654994	0.00205105855472734	0.0107910260764564	0.046580409512427	0.0551793798142549	0.014372201062819	0.00474095036060487	0.0676314642089649	0.0542139162242914	0.00570401107830542	0.00486591589855448	0.0623090863425377	0.00936932427617008	0.00749129703270635	0.00232318691823739	0.0315002310292262	0.0372820008639072	0.00220577574062962	0.000314995856647099
GCF_000024825.1_ASM2482v1__v7_	0.0381225550643672	0.0227914069499048	0.0181042102794928	0.0183459806817775	0.0127430131335557	0.0129820267758362	0.0127747180374579	0.0138083021123778	0.00501301141427943	0.0130480978694284	0.0015778543703757	0.0114671308986369	0.00637516535253112	0.024638765945485	0.0279283230194868	0.0313417180276673	0.0307392016441962	0.0114168924010204	0.0138966989121171	0.0117762157935628	0.0151978169252141	0.00288190466694921	0.00725953063716214	0.0121151650822664	0.00685023570166263	0.0125419052415829	0.00139542096044521	0.0177819042372335	0.0159553705925569	0.0099740162610492	0.0158841670600618	0.0183104314239298	0.0417883090386708	0.0199023485357793	0.0240566507028276	0.0323492607053657	0.0254266713176986	0.0126959753184488	0.024015016737965	0.0216730098197803	0.00808543090404856	0.0216583646744097	0.00688118946436444	0.0287475745108256	0.0158637361530923	0.0127132423685774	0.0200751052901247	0.0237362995601863	0.00349248920130502
GCF_000024885.1_ASM2488v1__v7_	0.0658043129446946	0.013064375499499	0.0136437736926653	0.0298951510333343	0.0165479866466856	0.0155063457125979	0.0112673152623665	0.00696353255855114	0.00854868264959918	0.0102939814665708	0.00209655857076204	0.0189476998502523	0.00875059660735406	0.0163933487350143	0.0282664898030136	0.0509607096354135	0.0249393597666238	0.00761733023731795	0.00664512426648782	0.0164593571351296	0.00822562203128461	0.00525654928851764	0.00258951314877812	0.0151999055130301	0.00505445128900274	0.00609039911939915	0.00134075658507123	0.0138281527343833	0.00616712587176928	0.0142383843499199	0.00699160386358963	0.0274886361552397	0.0436390183712495	0.00921912101573102	0.0303405615673933	0.0384182290743557	0.0230783863907458	0.0138608041419259	0.0185335735257324	0.0177880588457019	0.0164026742770736	0.012110124582088	0.00966741088394168	0.0212959256694522	0.0116481011463686	0.0121137416184712	0.0190421852072328	0.0222946029192715	0.00293222526215781
GCF_000025065.1_ASM2506v1__v7_	0.0263823456713556	0.0189724863431997	0.0117661264804471	0.0159586206773031	0.00699520242152346	0.0252066756593063	0.0148367448793001	0.00625061634797767	0.0025231951057659	0.0166799280689577	0.00182698650435744	0.00925246302628286	0.00516485339793547	0.0264727023466293	0.0265812230443553	0.0241775602244518	0.0154999988440999	0.0118904223856428	0.0328772614052547	0.0130934149077786	0.00721543298406144	0.00785069737569383	0.0232865590387678	0.00682585242780912	0.00423342203467179	0.0213990077756875	0.00977150468292322	0.0205187977560997	0.00453566402048953	0.00935236871169346	0.0590192845704402	0.00770859497602154	0.034001960936761	0.0219716391139977	0.0199172581752552	0.0299281251753066	0.0167496887734602	0.0313245086606833	0.0332814829662706	0.0148384098185977	0.00657563066245494	0.0278260777782811	0.014025127999123	0.022176896392186	0.0110257989883767	0.0167372006763468	0.0307290182973846	0.0130880640231883	0.00229460630060447
GCF_000025405.2_ASM2540v1__v7_	0.028509442410137	0.0196779004925646	0.0130222981784736	0.0155962018903646	0.00594423356064063	0.0233103022381477	0.0174859990077623	0.00552552604276273	0.00244983261633182	0.0189344104927113	0.00234266114681273	0.00844873113070789	0.0042211148436139	0.0241985344025092	0.0281552346490231	0.0272819291218529	0.0112983141682512	0.0110957890825229	0.0362435495968058	0.0131079335301202	0.00611246621675505	0.0107027519589532	0.0180166638628293	0.00907614546812013	0.00352850586127122	0.0246502046463915	0.00774199732859653	0.0184975653399315	0.00305968648046711	0.0104389072357433	0.0602698462357169	0.0120257947156431	0.0332497706416587	0.0207343890230012	0.0206060622344258	0.0305054007700806	0.0181682664756789	0.0345308179267256	0.0332847982461064	0.0137936305529534	0.00788244549544173	0.0346824917056257	0.00967021991892195	0.019244951528174	0.00866215101717139	0.0170600529389547	0.0279734637413487	0.0165233930364517	0.00251980929100574
GCF_000025485.1_ASM2548v1__v7_	0.00583418038447522	0.0153885038211859	0.0214774418858007	0.00803080281132007	0.00363321473542241	0.0285831880116477	0.01553171062846	0.0026744597935945	0.00141664232627092	0.0148051114822467	0.00194770463412167	0.00529383092250802	0.00111088742007108	0.0440281330909649	0.0225922419905368	0.00489330701827854	0.00648296765418811	0.0120034712871705	0.0303808031906962	0.0114085713754414	0.00427772590367487	0.0175924043053063	0.0284007946586004	0.00306273385412241	0.00469324156084682	0.0414902786316148	0.017017610316323	0.0146290990803877	0.00181168898491034	0.0345900987277606	0.0647963916513727	0.00344958280713051	0.0202928140808339	0.0339689533180887	0.0444717595891555	0.023574457177071	0.00693020217358124	0.058643256400669	0.0370708621983321	0.00731407697757503	0.00953528855436637	0.0418169385325721	0.012545916030931	0.0137744324840458	0.0022662782927593	0.036557076955585	0.0266099003547666	0.00418187898838759	0.00059070289989567
GCF_000025545.1_ASM2554v1__v7_	0.00386878624328226	0.0177680296838776	0.0201204807576274	0.00602631395570624	0.00269574324709834	0.0287149126156501	0.0146234174449713	0.00228781669501626	0.000659440674882805	0.0136968720682721	0.00161246024136722	0.00369947985927974	0.000982961529383997	0.0374516577099604	0.0246177497587512	0.00718276485861599	0.00464919641005582	0.0169233155001403	0.0325562649768563	0.00835532867706259	0.00347430728088987	0.0164325798572871	0.0302468935185259	0.00263737153720002	0.00478410128551228	0.0463054936656004	0.0171589957360528	0.0116390613652834	0.0016020624115922	0.0184686586574906	0.0719524750566495	0.00509193561653477	0.0229024210842898	0.0404799529444834	0.0493980171610909	0.0214720303607886	0.00910879898747681	0.0556637186009706	0.0412327254786268	0.00524515367014245	0.00586323594330066	0.0431727580122543	0.0202214334177071	0.0127268133185538	0.00497424356634328	0.0269301184518976	0.0361487242112176	0.00510956673955721	0.000933830718408482
GCF_000025565.1_ASM2556v1__v7_	0.0313534183090247	0.0232953192247196	0.0152844246256638	0.0137242700288753	0.00627916435879304	0.0261764576777706	0.016510650610304	0.00590648939190747	0.00280499917122348	0.0184842607217915	0.00247553330380899	0.00654473100694203	0.00455425528467951	0.0276130481010504	0.0286604040778116	0.0249846091533025	0.00874163536359041	0.0117851007814936	0.0338253995461136	0.0111053028085624	0.00662145424974917	0.00695811990443996	0.0221366007558127	0.00721756418226504	0.00344012974051897	0.0240152479054763	0.00696745466269479	0.0184087150624203	0.0024760897881425	0.0133204956800036	0.059571427276374	0.0121625089981269	0.0331264340008323	0.022945403402469	0.0244067772678867	0.0280631395916273	0.0168782789483466	0.0312268199024484	0.0343975429621135	0.0128588323883779	0.00733919597922768	0.0310250022589808	0.0134453564779738	0.0189811806518177	0.0088719855840822	0.0163756770770153	0.030206259833887	0.0158540878522601	0.00292034576303246
GCF_000025705.1_ASM2570v1__v7_	0.0185390140751275	0.0212679497377674	0.0309562464974429	0.0123002117866354	0.00618816693332666	0.0236893371441033	0.0134218468470673	0.00642041597136047	0.00290239229052443	0.0184577533509317	0.00459621376508367	0.00509323992543414	0.00602991367742425	0.0413496010832916	0.0287210897408388	0.0073918334937817	0.0130605440876225	0.0121565158126976	0.0278205904815477	0.0124656904800628	0.00489040926785276	0.0112558601677629	0.0219468204936887	0.00559166656711542	0.00310631393162414	0.0312367762817931	0.00680412007035454	0.00947498037154437	0.0024819131722281	0.0151663308873058	0.0569000579820483	0.00778478574172185	0.031938762314187	0.0280829022968694	0.0271316279141435	0.0239388945965319	0.0219568937056625	0.0382044348301855	0.0326363435240498	0.0120366588704111	0.00983214740259347	0.0400682597919427	0.00991470294442101	0.0138127117341799	0.00714172688982601	0.0221335458785805	0.0344958998039704	0.00822563314204082	0.00159280176565232
GCF_000025945.1_ASM2594v1__v7_	0.034074810362322	0.0145217378089226	0.0271523088313765	0.0219252381709003	0.0127829323599552	0.0224129524972433	0.00593428686776595	0.00949924883674716	0.0105157927889818	0.0129446259107237	0.00763414930420018	0.0116878739608507	0.0165020982490926	0.0229338499898414	0.0260210386757205	0.0320293271850301	0.0149914929389454	0.00697422158960711	0.0221837418641728	0.0128585879068085	0.00914056167182098	0.01233225586644	0.00625563972511285	0.0107089704682065	0.0061409492803276	0.00773135281916974	0.0068183340244877	0.0118899275304334	0.00667000449637796	0.0221219533424837	0.0232642193137112	0.0279370930455794	0.0313486893636727	0.0144979671372225	0.0330438444801686	0.0345885249082414	0.0211168232306409	0.0341470059034731	0.0086347713398264	0.0185876318555847	0.0150628154604356	0.02181319335334	0.0111208197281284	0.0245167416082234	0.0131829978839063	0.0142981315702378	0.0157132454984015	0.0233005273306684	0.00230234296680178
GCF_000025965.1_ASM2596v1__v7_	0.00878106051616993	0.0183351252847436	0.0245098290763574	0.00582960763270411	0.00311608800544892	0.0201428395090441	0.0213178873455812	0.00409836549729172	0.00156665608155655	0.0168883376213383	0.00356103242612638	0.00301937209511993	0.00138838974540099	0.0380417484808713	0.0235201125253204	0.00641704614036984	0.0062453406212679	0.0155347201905976	0.0274849550792325	0.00798103905613777	0.00303902965808166	0.0129273670399685	0.0313527650042935	0.00412209649803189	0.00464100626246338	0.0441044242304865	0.0165437926915031	0.0087100595457628	0.00157335139485515	0.0353325698686308	0.0514745415613066	0.00736385702808015	0.0280210111565955	0.0382893518295183	0.0319694144059268	0.0156977402848754	0.0135970379300208	0.0442752059705526	0.055709898938267	0.00877696585431649	0.0076364236989865	0.0489866058845359	0.0135766725027961	0.00884138053075088	0.00338062930440745	0.0352054695361382	0.0308827557083793	0.0062028988577535	0.000722234030629949
GCF_000026005.1_ASM2600v1__v7_	0.0550927691555969	0.0123445572065222	0.0199079454652123	0.0538929482168978	0.0226801409315595	0.00354691881039924	0.00218311289003668	0.0214695775488889	0.0165403310489649	0.00502943160967455	0.00647182533036072	0.0236055339969261	0.0502219660820707	0.00851397133278967	0.0249878200861415	0.0441159657299079	0.0236884821666259	0.00421100739612684	0.00827687022298182	0.0182477797461134	0.0139047445516908	0.00103429850885589	0.00116347754820965	0.0132613557514569	0.00184997641927049	0.00122888828523962	0.000740563165838593	0.00796517805755637	0.0135972459808323	0.00241313694513596	0.00275444700511132	0.0137092026067852	0.04080332799327	0.00673215546399144	0.0111426051789617	0.0440287212736993	0.0243843370466961	0.00171768136174128	0.00216387550441591	0.0216540846072379	0.0192334081072017	0.00335770710592504	0.00566380925135067	0.0235997719104051	0.0305944412325122	0.00325775007242996	0.00774261826628839	0.0261155091534003	0.00311059212069344
GCF_000026085.1_ASM2608v1__v7_	0.0481117070209829	0.020319929959086	0.0132124569032389	0.0283635124451158	0.0144446942977635	0.0154591974144902	0.00734533890509929	0.0170452220225538	0.00392954923840015	0.0167496756682464	0.00153055379529891	0.0162588477012545	0.0188963039716273	0.00730966673980331	0.0244058789445399	0.042104002941591	0.035697784731336	0.00847054860237431	0.0125295919395406	0.013890570701005	0.0135981462364276	0.00413725321229308	0.00589762759656362	0.011993329260283	0.00357125536876291	0.0132765451982163	0.00130640488004903	0.0155045654484631	0.014045745056272	0.00522272336928385	0.00872198022712906	0.0187700518021479	0.0366388848237662	0.0164672583449218	0.0203592111861506	0.0355356279841904	0.0311033986931462	0.0163546631752666	0.0156074962211493	0.0256208602356878	0.0050817710736444	0.0237047640891252	0.00680981746885356	0.0263411185735653	0.026592070759135	0.00263788516055082	0.0140579927898809	0.0234621943239794	0.00350912081351897
GCF_000026105.1_ASM2610v1__v7_	0.00717437148010091	0.0224149606169189	0.026983140258608	0.00488538419845427	0.00213659330123113	0.0327267405940949	0.00802444893275472	0.00278458351638409	0.000717753929858675	0.024079879903017	0.00207735503123355	0.0038905190680116	0.00108818737589483	0.0374320248546019	0.0233664441001351	0.00554932532679506	0.00918658312588196	0.0169302675709847	0.0375530011301087	0.00747323320848192	0.00531123238759607	0.01412825094254	0.0252206060479247	0.0044362995351857	0.00239404691951574	0.0403433971673516	0.0107195993505146	0.0110151571282478	0.00163428871562995	0.0189302573990615	0.0785740511967371	0.00457974069167363	0.0239274177846766	0.0393915687656258	0.0339095553935714	0.0138944200407036	0.00831293028262537	0.0647276280192467	0.031618213982974	0.00711021664593065	0.00211840012840396	0.0516207245115849	0.0125006684736369	0.0128842188943779	0.00438963207763062	0.0244215333727823	0.0391009880020943	0.00437505209904295	0.000794690450680069
GCF_000026125.1_ASM2612v1__v7_	0.024969292596233	0.0146315582282346	0.0227051195224203	0.018434502701374	0.00795471003363916	0.0204142066414107	0.0170821919217142	0.00734795189177917	0.00265392903035131	0.0155190706242504	0.00249532224351799	0.00605964340450691	0.00785037342321579	0.0321810832296787	0.0282577078622985	0.0187778306585944	0.0168062567432345	0.00957890200156283	0.0234188785160869	0.0139608862689092	0.00699348811049219	0.00754049472762113	0.0229545287392598	0.00753072521899338	0.00324248923137388	0.0293820701942736	0.00610702992047199	0.0139575690682306	0.00316543868838303	0.0117845772887549	0.051416764083837	0.00759689022856209	0.0392767280817917	0.020076940480094	0.0161464830817712	0.0313875688148698	0.0284542871276911	0.0353877473398081	0.0328911514569593	0.0145939275514357	0.00759965154354294	0.041107837126989	0.0057038755365416	0.0176322728079196	0.0105705840852855	0.0230968140117885	0.0260281566696907	0.0112155562615883	0.00213043818935114
GCF_000026145.1_ASM2614v1__v7_	0.00448851780652897	0.0171313425655604	0.0308258909155623	0.00753865342479232	0.00276192476228675	0.0280286584149771	0.0204200874866565	0.00215320907445822	0.00121978448733771	0.0169831856914408	0.00319232803021356	0.00174640067565132	0.000678521950529256	0.0462839755481494	0.0247894969148027	0.00513990073222113	0.00441175358268242	0.010914084925981	0.027802989726995	0.00984836612168757	0.00297119879728424	0.0131594893296529	0.0343349906693792	0.00316812109540343	0.00326141120863879	0.0423909070597889	0.016303554168898	0.00648545566383226	0.001009877465949	0.0329852282348138	0.0520638733607884	0.00485661175125832	0.0118276788514869	0.0364180230820806	0.040120002709087	0.018817532048515	0.0085325948720928	0.0561506907513226	0.05603999827027	0.00734171116288572	0.00592142336058749	0.0595762959689735	0.00853826401156333	0.00723133959363898	0.00139729563955017	0.0375485272373569	0.0303978406178634	0.00469495548036864	0.000574674725821653
GCF_000026185.1_ASM2618v1__v7_	0.0295755800153425	0.0196155433604155	0.0157848828621639	0.0172810117284716	0.00533260664824229	0.0235376184543043	0.0151714602732827	0.00705415464539386	0.0030002823558893	0.0204433549421593	0.00321378392831029	0.00810377504918921	0.00718036065610584	0.0264910813990516	0.0273868031068289	0.0244674695331456	0.00997784991716254	0.0104643658093666	0.0365437873907455	0.0124671763730828	0.00657400764783574	0.00830784973887677	0.0204356210612467	0.00739976086465802	0.00325616040587971	0.0245990007254311	0.00746563849033881	0.0175652205618493	0.00523301711950614	0.0100882554786867	0.0605666247747318	0.0124440408244932	0.0321528495170948	0.0212269414471354	0.0221276145758419	0.0299176233873452	0.016856974396179	0.0323235610576831	0.031644181127336	0.014849462195677	0.00870821896994785	0.0319706159989187	0.0124281843692123	0.0185524499083239	0.0100261778469477	0.0149861767817352	0.0274683281231189	0.0166218156953881	0.00261227172587868
GCF_000026225.1_ASM2622v1__v7_	0.0358331958220469	0.0190546433668954	0.0113344304535974	0.0190987930983241	0.00934929193218375	0.020069949750483	0.0127860295538665	0.0104717266564193	0.00301371349473511	0.0145428644904435	0.00178313283361641	0.0100599636054865	0.00602804258461803	0.0236946554413747	0.0285611648207039	0.0316485641444702	0.0168578279792187	0.00925976052684115	0.0271186846351265	0.0137213595972688	0.00976266433226023	0.00571795747282328	0.0190466454379373	0.00838035843886006	0.00444287658544336	0.0195798330356224	0.00582864665281542	0.0212418834865983	0.00449598555658977	0.0105446669482998	0.0469726782352073	0.0135343586062998	0.0400831783050829	0.0173381683371531	0.0182916447990784	0.0325757105377932	0.0230138358261716	0.0239085668242148	0.0280549879091136	0.0177613346131522	0.00911912608362452	0.025590285378209	0.0108537332720879	0.0246747983416968	0.0125006891608784	0.0142753400312154	0.0243097222179996	0.0196370625636312	0.00316273475740048
GCF_000027065.2_ASM2706v1__v7_	0.0294938820930204	0.0223422566330083	0.0121246187524946	0.0123746630910558	0.00397462057943835	0.0246216152474339	0.0195024454193634	0.00487396778470527	0.00200161296012303	0.0205391808205951	0.00186396613771866	0.0044167438967566	0.00422438360707387	0.0278323542772145	0.0274273184705449	0.0218299825738397	0.00785417506540032	0.0116766625589625	0.0352611222778735	0.0113607207092893	0.00360972711394232	0.00690463751136311	0.0291101539824309	0.00585832869967664	0.00237905968347655	0.0334749258266724	0.00655934096857591	0.0149333822070719	0.00203071040299937	0.0174804873829412	0.0605442517549578	0.0134801982178128	0.0321576940042771	0.0240625888241262	0.0249149112036544	0.0272236535159755	0.00998146366994	0.0320554107058743	0.0510408678664168	0.0100067071975323	0.00453979364591783	0.0446877807993586	0.0113273224057309	0.0119460803720898	0.00741386575089593	0.0182841888727207	0.0338598190067491	0.0113216859974853	0.0028217042293052
GCF_000027085.1_ASM2708v1__v7_	0.0306821320247792	0.0215256655489565	0.0143449320866117	0.0155836682547671	0.00547959149714457	0.0251858370838722	0.0162710625833974	0.0059967203504615	0.00341290679194987	0.0192419476561733	0.00262841705668009	0.00638337148819264	0.00577123596592262	0.0269609188839338	0.0275504569230859	0.0261000598640887	0.00908073264401195	0.0104331694747439	0.0338892491699209	0.0119261838008044	0.00473999716940745	0.00739229156421251	0.025293703684647	0.00609929642447441	0.00324975992916304	0.0261402483582786	0.00849388612301582	0.0160265712586728	0.00292421884748607	0.0115846659704521	0.061384225289852	0.0117566697431473	0.0348161446087833	0.0222065497162878	0.0225077363289122	0.0279053516319989	0.0127503940646679	0.0308118778557173	0.0411067848723218	0.0116545934159483	0.00889955665957624	0.0356406495642564	0.0117217600811718	0.0153156626584619	0.00903174927712047	0.0178970473387322	0.0283536658578222	0.0152667089534072	0.00282290870014624
GCF_000027225.1_ASM2722v1__v7_	0.0412690984251218	0.0152068040172043	0.0138495437740502	0.0277844367872488	0.0143457482719819	0.0146995381495605	0.0104174323313214	0.0134242859523409	0.00623971293152263	0.0114058808842443	0.00320517938019901	0.0127294199809006	0.0113882460754344	0.0229329025301567	0.0269829905031278	0.0345656156890917	0.0210788104297657	0.00826735482194514	0.0239545424241522	0.0156405467558828	0.0111270719451666	0.007402383309866	0.0103704711603046	0.0117947997339367	0.00519860659273808	0.0131101806516803	0.00695117657719718	0.0189817969633627	0.00646377095899869	0.00854243547494342	0.0330807782150564	0.0128980959458115	0.0440410981960153	0.012698256639046	0.016607106154306	0.0378416361064219	0.0229266405403922	0.0196208044572041	0.0169871345329465	0.0199051786740698	0.0126385933875743	0.0187012800035099	0.0113880982739622	0.0234031334439799	0.01204372988805	0.0140542668659457	0.0164847792026295	0.0215393161766722	0.00292125749118533
GCF_000027305.1_ASM2730v1__v7_	0.0577591249553664	0.0117975698756071	0.00731094467177516	0.0356238152017116	0.0157452762694166	0.0107112046672901	0.00835687920040326	0.0164586559398215	0.00380360861778437	0.00862487295103171	0.000570315469863627	0.0120099402169761	0.00625603641611491	0.0145099697855476	0.0246620141364023	0.0507200811638756	0.0391710927283681	0.00725820404091495	0.00774199649429868	0.0133542539676992	0.0159245331621161	0.00311058258188921	0.00474932407755189	0.0122579686385703	0.0054398036455736	0.0100785521704556	0.00120076112111676	0.0234816306698507	0.00685332283542767	0.00525131874303309	0.00444863101367021	0.0199634487730584	0.0546212775112919	0.00727532022112669	0.0108129779932316	0.041444175829272	0.0327871990503659	0.0104781111192983	0.0163161497880783	0.0215952067374617	0.0108818987796664	0.0189093176861202	0.00699712634795417	0.0280421381382417	0.0191181639618609	0.00640035134932925	0.0204237708034007	0.0214892058032492	0.00354991765388519
GCF_000043285.1_ASM4328v1__v7_	0.0639850159252894	0.00780003654786402	0.0112055271513658	0.0600130369301025	0.0172281404596351	0.0036613079900733	0.0031822822817394	0.0238051586705678	0.0136280123655982	0.00259354644133965	0.00286355892779249	0.0156699516422489	0.0450608655219607	0.00855103349855825	0.0251039643927746	0.0618125530155689	0.0317585168086504	0.00298840732399891	0.0062171432801393	0.0227119048363472	0.012114091288603	0.00132592479395386	0.00246096199269404	0.014798900611957	0.0090792552702742	0.00160864533200726	0.0018791969810738	0.0139365823499157	0.00633791522683374	0.0012950985470512	0.00150019949023339	0.00723530511269317	0.036168666416105	0.00288712138050122	0.00701011233405647	0.0410623094791946	0.0166487440930306	0.00193977150527355	0.00359730734520801	0.0222533549976966	0.0284342080289216	0.00203855194629945	0.00547278721099376	0.0195423331034954	0.0252310397214733	0.0019507137730641	0.00797243808434058	0.023393050784402	0.00329911985436038
GCF_000046685.1_ASM4668v1__v7_	0.0470892049462492	0.0101441014803779	0.0163725450960147	0.031831888437579	0.0223268484602789	0.00774010558323222	0.00799360531228949	0.0124718048936512	0.00676866178472765	0.00718984893677924	0.00286738237250159	0.0111657095617632	0.0144158493070099	0.0161642708951665	0.0259181346409373	0.0460045361011033	0.0275673773690074	0.00555171523159632	0.0117987824188612	0.0181650800610036	0.0128009970144108	0.00542496231358299	0.00434713192118562	0.0156201382227418	0.00562754556594269	0.0108316506538671	0.00515679985004836	0.0229804972610856	0.00568961448936756	0.0102678690025308	0.00679852926790945	0.0309606396922591	0.0434628871359141	0.00731356873697911	0.0144182671542091	0.0396238475973356	0.0295423763116139	0.0102082411968839	0.0106950324881308	0.0311833201656048	0.019313657650856	0.0100032942030951	0.0101795194997217	0.0255091417812909	0.011488135513235	0.00857113242786166	0.0122335050002074	0.0338924459485356	0.0029703984571901
GCF_000046705.1_ASM4670v1__v7_	0.0495477092681017	0.00997157921059754	0.0168166814365161	0.0326564649709766	0.0224542351222334	0.00779993286295305	0.00767488812881345	0.0125797570810657	0.0077197228967264	0.00711262997711442	0.0030591574583491	0.0118333411201717	0.0153089540845579	0.0149779117208278	0.0260704277505447	0.0450294749271426	0.0283699037673856	0.00519764211172354	0.0111880219275677	0.01848434642791	0.0127338589953649	0.00546622509665886	0.00423419613969508	0.0153030924932344	0.00537634215299701	0.0104508271634084	0.00443208820194298	0.0226200513316111	0.0056009679984923	0.0102435515481185	0.00629800052704045	0.0305260906261596	0.0445935357912593	0.00713243938529695	0.0157050666023837	0.0397213428806596	0.0290878436678165	0.00989779530854604	0.0103885282411786	0.030200236782028	0.0198666052243251	0.00968899969915874	0.0102122068624982	0.0248918521053977	0.0122478159238268	0.00840710069444933	0.0119244483376368	0.0316294974143832	0.00313430466800942
GCF_000046845.1_ASM4684v1__v7_	0.0427269132370757	0.0106155314216014	0.0126076972539414	0.0317709730692677	0.0166025935834158	0.0138879438602502	0.00780429303644237	0.0139636101011714	0.00415399341777687	0.00831228916611142	0.000794824869439673	0.0149658595794333	0.00692638224396789	0.0168459112309601	0.0253942407836464	0.0474622134195552	0.0331559945676557	0.00567238468521099	0.0225560629850155	0.0207905918367204	0.0162226818706863	0.00407679381048807	0.00509107324938044	0.0136340140860762	0.0055499382940932	0.0081388408996773	0.00232475962736558	0.022445798436065	0.00890846446057937	0.00850467895420574	0.0158949053712536	0.018135633413242	0.0418811891947038	0.0106065837351976	0.0143913538008553	0.0404257887155729	0.0333027831688822	0.0148378860006565	0.0129875356969006	0.0215448452477278	0.0124338398917176	0.0145141010105557	0.0063822736227279	0.0297199395808857	0.0163927342052803	0.0118632893340179	0.0162936712887728	0.0209541680971044	0.00333468229479377
GCF_000055785.1_ASM5578v1__v7_	0.00453426920560949	0.0162936792282879	0.0212744643538064	0.00698246398929551	0.003028888688637	0.0276949251823454	0.0185221008366981	0.00248702440751144	0.000994901580141915	0.0174542635141788	0.0016588733121686	0.00428420335828831	0.00180225525870288	0.0360566013545748	0.0257650706839756	0.00751260329660801	0.00743530944789834	0.0146377375647687	0.0299386579772528	0.0115881914507983	0.00284536473210085	0.0194955362868769	0.0228571109892422	0.00347875337486454	0.00444573620097198	0.0413596166404416	0.0122226144925477	0.0152969542455974	0.00219137419466887	0.0274659685021659	0.0627260684207492	0.00493076274126001	0.0235673080564492	0.0380437095517863	0.0385446542533055	0.0219902595928549	0.0100443681162979	0.0599836772363441	0.0383266148872363	0.0059558712925521	0.0062694175626822	0.0479026405104599	0.0147421633934727	0.0108631345607159	0.00406394240311146	0.0312292380800764	0.0333258347792113	0.00367043319528633	0.000722915477927108
GCF_000055945.1_ASM5594v1__v7_	0.0519068129820839	0.00970705555266087	0.0129462029673099	0.0365794063910826	0.0319134553520166	0.00454682720574692	0.00234576250233874	0.019893694473532	0.0128996267649347	0.00467619007138932	0.00371630512088658	0.0171261458870224	0.0306479048850503	0.0096309572549587	0.0232938869232049	0.0475706149211901	0.0316294466497668	0.00359176079359802	0.00882932228205976	0.019301977672958	0.0169231327559892	0.00256860397960398	0.000859062148441613	0.0216197551166861	0.00578862485930403	0.00236725813055373	0.00167160498106673	0.015378035113074	0.0128023711256262	0.00542220387588783	0.0027367307126209	0.038095869068836	0.0478387419096592	0.00726387327962863	0.0133504876517578	0.0358928646687738	0.027665948045815	0.00474253398716832	0.00159519231558751	0.0289527089363955	0.0247919230337988	0.00586906765327604	0.00788457519529877	0.0242699697893854	0.0217917182229443	0.00543479648459813	0.00470227881288895	0.0274842573245287	0.00287533821916461
GCF_000061505.1_ASM6150v1__v7_	0.00309253994511041	0.0193648656431501	0.0253446745022946	0.00390351784829118	0.00117152429379864	0.0302818602576909	0.01368317446284	0.00139530534131009	0.000501048039134138	0.0181776078564363	0.00137066955227187	0.00170904026285439	0.000607237336660613	0.0382039556545663	0.0224430943140347	0.00380495129951857	0.00398262728808177	0.0169591380638705	0.0289845477998177	0.00591626148200393	0.00158698247492068	0.0174270388618437	0.0321121127352466	0.00232228938620028	0.00161809424779498	0.0533864024178023	0.0138346429265143	0.00692212432984492	0.000844981759493061	0.0297537991893195	0.0674112485751818	0.00495699387345467	0.026661676378384	0.0421668107179842	0.0309501900537273	0.0118435107521223	0.00806813978820567	0.0634368340080085	0.0588748317498047	0.00498537357033058	0.00359275931364531	0.0611666367617292	0.0111184107752934	0.00787042014646887	0.00250405071710828	0.0265257610943344	0.0435587475692396	0.00390200333396585	0.000654535279635743
GCF_000063545.1_ASM6354v1__v7_	0.060738653881668	0.0133412665724983	0.0247614681109701	0.0544662757391732	0.018676660626777	0.0034858886305847	0.00240967160802729	0.0237579602905135	0.0184910194099611	0.0109620739042706	0.00623133858969782	0.0190965591845569	0.0412250117159677	0.00910874524701036	0.0229513527810472	0.0468508352870579	0.0291108557120941	0.00401639834248134	0.0100114092224513	0.0167942801511382	0.0135260239500771	0.000711029026043636	0.00164063802036776	0.0116210677198798	0.00359391184828343	0.00196430796822589	0.00106345845549969	0.00699579010891959	0.0173584872107692	0.00247914510354738	0.00593168923698818	0.0162409346149048	0.0388673176491816	0.00760999002974491	0.0136229449146203	0.0378183127885035	0.020830940779656	0.00270291420179211	0.00298574312065415	0.0304043902381497	0.019432706690393	0.00695990558777872	0.00413197762367517	0.0150077338758941	0.0232577476382183	0.00351209627868163	0.00602323487726632	0.0242952205454961	0.00347401761623234
GCF_000067165.1_ASM6716v1__v7_	0.0016804801831668	0.0153318314621775	0.0228358142739591	0.00170080175199571	0.00176034018480258	0.0189915339629649	0.0257737320557406	0.000779117488398104	0.00119819345165269	0.0207285569401482	0.00664269811741937	0.00064256615109131	0.000623108083931657	0.0345419147775947	0.0177880747296293	0.00138648742709254	0.002142188849868	0.0174439930328265	0.024160745524138	0.00303310731080589	0.00248093149889145	0.0202640495929295	0.0361647713114695	0.00458293957262002	0.00461892012970323	0.0447740209033707	0.0260569415663252	0.00399443271240409	0.000628677071620625	0.0585520090104575	0.0339434890227957	0.00285541500781092	0.00567680533447082	0.0416759724405871	0.0563984469165456	0.0134286779400574	0.00510666497167067	0.0512688266713405	0.076957650659332	0.00580638400505935	0.00614641749482635	0.0563807023350893	0.0242044746913769	0.00507844491928103	0.00112521911450818	0.0389347067224099	0.0330771372411276	0.00231832959913432	0.000190687448270224
GCF_000067205.1_ASM6720v1__v7_	0.00821849933381982	0.0179507440535566	0.020369257528862	0.00610270960932053	0.00260351122734421	0.026090811093249	0.0169353536193599	0.00301601472182525	0.000853911077071112	0.0173851545690023	0.00187745651106263	0.002126653131183	0.00222119072864094	0.0332614667127372	0.0250228384224585	0.00858612525115681	0.00982573857602426	0.0150971820511699	0.0314055336853738	0.00793068703323884	0.00334432808942791	0.0216320690611244	0.0252757531058834	0.00409922017890971	0.00287282713611108	0.048746366079125	0.0138562730767001	0.00628172641225135	0.00210023969723824	0.0129831713587889	0.0756422664897678	0.00477464217260487	0.0273500967486959	0.0384484947122585	0.0221215134991038	0.0144876255006561	0.00875179876588524	0.0704469667409772	0.0452060520481368	0.00769755828353509	0.00458198626197595	0.0609707058889904	0.0105814925067287	0.0061892474652807	0.00472223812455857	0.0232946174231704	0.0410640183963556	0.00494972106259538	0.000913084077303146
GCF_000069965.1_ASM6996v1__v7_	0.048755446977605	0.0126281716598072	0.0102185839315572	0.0335256727432404	0.0175093302085229	0.0129838841883264	0.00816859944873894	0.0155635693591066	0.00679617424700779	0.00895338294683757	0.00176867282744982	0.0152566723879086	0.0129062318248632	0.0182308163778186	0.0266994213719766	0.0430666560230771	0.0338069238524563	0.00590824205049293	0.0116771444377023	0.0160517092387651	0.0123613634444216	0.00496258017528449	0.00573005973751434	0.0164305368817377	0.00552254987484228	0.00969756626201253	0.00237891824651119	0.0204345636371129	0.011075978975289	0.00666543495069096	0.0111537606332862	0.0154982422636585	0.0421756757976844	0.00872446071652172	0.0169844980206682	0.0419532836094054	0.0258815927560839	0.0143040068105302	0.0149124737468267	0.0237289619133956	0.0114689164134215	0.0138610780170954	0.00964041355632749	0.0288757999070401	0.014332892313247	0.00996245103784683	0.0146247143545075	0.0247145056421226	0.00336263921610572
GCF_000070465.1_ASM7046v1__v7_	0.0114348123499813	0.015112953304765	0.0197153306778488	0.0113226064435835	0.00361051437759895	0.0239639783370665	0.0170089750304793	0.00392449242541527	0.0012389034017438	0.0182529079909286	0.00216241989092156	0.00367122128787816	0.00237575164811774	0.0325478585998407	0.0250241621170465	0.0120997713731547	0.0132154508144052	0.0103832614443892	0.0284073433859035	0.0113013011423812	0.00349729157169445	0.019679577076565	0.0209453538109271	0.00770067095768536	0.00330208722668291	0.040277553826357	0.0107835489761103	0.0141015137148889	0.00378567565671447	0.0168910053822159	0.0611811655977443	0.00786887251307671	0.025798371746893	0.027845533516393	0.0259393279007334	0.023665977058809	0.0115355790024367	0.0615877589390319	0.0376200828192348	0.0147496101567396	0.00498294238064948	0.0524214883268739	0.010263077502025	0.0132075578470137	0.00486304714050874	0.0248938184402417	0.0353057410533721	0.00810735237786065	0.00120667585387636
GCF_000072485.1_ASM7248v1__v7_	0.00287947455840123	0.0193666857349894	0.0250145640648474	0.00477129932479753	0.00187912361467769	0.032421085071816	0.0109637115697536	0.00234918199974576	0.000639119986807305	0.0208842471183798	0.00206599753634224	0.00356974860202997	0.000586295258587566	0.0351001113419807	0.022834856346953	0.00446971721008152	0.00370618377320771	0.0155325139507447	0.0399668890238115	0.00767316934938329	0.00394067721906114	0.0116151257212076	0.0351470930500774	0.00319662063815587	0.00275973486447082	0.0474177426172755	0.011313716985363	0.0112326598035526	0.00088660344189422	0.0119044205986236	0.08470660041355	0.00444697175509391	0.0232633062113106	0.0368746685864841	0.0281170962977411	0.0184778284412831	0.0146588011231597	0.0635086818360847	0.042841979370903	0.00819558264789119	0.00393317748328306	0.0571175678672369	0.00855346690594699	0.0131599532411358	0.00387290540414434	0.0222238579417675	0.0435233416820933	0.00456938470683908	0.000727231973815916
GCF_000087965.2_ASM8796v1__v7_	0.00832648037097792	0.0176596383835736	0.0218561314676815	0.00821623791349598	0.00417240030967571	0.0283878096192875	0.0134042561947487	0.00415359464457838	0.00109263896070697	0.0191005714638707	0.00194637378599955	0.00518943693193168	0.00179325650735871	0.0349546756640801	0.0229023106668339	0.00682986227877362	0.0124425145994599	0.0148174248403456	0.0308552830432804	0.0104476601331335	0.00714063430753426	0.0111449952805896	0.0295803137909174	0.00420686801475547	0.00378280001254897	0.0423792050552391	0.0116931002449533	0.0137958244389005	0.00497115529630977	0.0151625005611425	0.060098712626881	0.00527995474219963	0.0233676938045418	0.0325305754095287	0.0258947400449122	0.0227673406003194	0.0160515958922671	0.0513886377954848	0.049160364888552	0.00995179733495658	0.00568121237475887	0.0482303061712306	0.00987296534808927	0.0146178471092679	0.00454421405634352	0.0245236971073494	0.0384418561240205	0.00507276603305579	0.000871514646451129
GCF_000091125.1_ASM9112v1__v7_	0.00563290779339624	0.0142231410707381	0.0254787275695359	0.00972011377398273	0.00260327989378429	0.0237435460279802	0.018581578953226	0.00200318049956344	0.0012043410329962	0.018571552891473	0.00504376121904405	0.00193684319448242	0.00384070264371132	0.0406535308727834	0.0266163533558217	0.00611459706812497	0.00584646167225848	0.00793755746712356	0.0253693708598725	0.0134068143457582	0.00269583263316345	0.0198692230378207	0.0266497380775291	0.00381539990830994	0.0037079706050331	0.0401838852137534	0.0230018588140024	0.00544465522357968	0.00148195264364668	0.0213926226319394	0.057193175482618	0.00899613688341975	0.0259844723803757	0.0395992549191013	0.0289468524077817	0.0192464060992365	0.00822760713627686	0.0565346158597548	0.0604888829668377	0.00742526146797528	0.0074623892989779	0.0568928106317645	0.0162632078234788	0.00632883626439937	0.00176850997504412	0.0325565904395496	0.0291258634737785	0.00523176030527051	0.000837289929935306
GCF_000091325.1_ASM9132v1__v7_	0.0304992298095942	0.0155486194545608	0.0262423646174652	0.0250269375272916	0.0120735492001015	0.0182222818820019	0.00610564111257151	0.0158205837394215	0.00911420563856561	0.0144275908387483	0.0041813633123768	0.0158752114528739	0.0171404227085062	0.0266663879336242	0.0272850748250419	0.0232994723686063	0.0235138972811191	0.00753757916780261	0.0208609533615361	0.0149895956029937	0.0104317517918719	0.00788392116175554	0.0053535309485228	0.0133487108488023	0.00557653647100521	0.00862658608148853	0.00231619130922951	0.0138001977805042	0.0142900780369379	0.0135729016723603	0.020623323256311	0.0154111794692394	0.0322795955351366	0.0154482176202174	0.0274172454221555	0.0391385273287853	0.0188191405852252	0.0280192296808088	0.0130314247218898	0.0238684602118534	0.0101122232008665	0.0225613090849837	0.00756208397988468	0.0263513325549353	0.0133745396516239	0.0161153632449812	0.0190930084188054	0.0179380336237053	0.00278352156570246
GCF_000091465.1_ASM9146v1__v7_	0.0361684078832434	0.0234691991351922	0.0208119700160688	0.0187179643236899	0.0139083732916276	0.0127946001804755	0.0108953374050502	0.0159097455154808	0.00547976503556548	0.0138006631212891	0.00175661705577122	0.011682097058781	0.00730259409494245	0.0267553251033043	0.0276374077363094	0.029869413361542	0.030798330320762	0.0118261792615623	0.0134058196777885	0.0105065504836622	0.0146242062233568	0.002893994451963	0.00649412534370967	0.0128831638771475	0.00648471273679527	0.0101727015693491	0.000885867992664967	0.017727968932725	0.0172787663472414	0.00835564970021929	0.0152466400560031	0.0199967237609089	0.0426376908010766	0.0207231039343652	0.0232382769459678	0.0333262325815569	0.0247177503821674	0.0107835693505688	0.019950179535499	0.0260697846814628	0.00724196431188607	0.0214191600407869	0.00605520065217893	0.0306578700784992	0.0164523633479412	0.0107415153289529	0.017937607902904	0.0265344609209104	0.00290326865966938
GCF_000091565.1_ASM9156v1__v7_	0.0287433533792835	0.0193415396006163	0.0145601734372293	0.0171265878815055	0.00526698900459507	0.0232522279770312	0.0135010233282617	0.00761160028381019	0.00294852411626378	0.0205863012923164	0.00317367411240551	0.00830943666202447	0.00671931642756614	0.0253687465839889	0.0273481937924843	0.0244282387875506	0.0117151076565545	0.0107238302954984	0.0367507182338966	0.0132045898524404	0.00715550731984161	0.0080102318484885	0.0214671352351187	0.00735783445038201	0.00323694031494304	0.025096071345991	0.0080196403045326	0.0175973024535633	0.00418206592965103	0.00887928729055638	0.0624090371075976	0.0119236863154717	0.0325536326268281	0.0207261278492683	0.0195103657905069	0.0294000130739	0.0183240204571917	0.0321039461844042	0.0306351400997438	0.0165622592844601	0.00810584348385773	0.0325663522326162	0.0122291020746425	0.0187945939527135	0.010529452473843	0.0148066511519656	0.0274699108219596	0.0163260183665388	0.00253733007503402
GCF_000091785.1_ASM9178v1__v7_	0.052514811975935	0.0116033774319338	0.0148984216066478	0.0394425878633189	0.0166797572292334	0.0108987242463986	0.00607945303984577	0.0182462379130156	0.00908101272145965	0.00897757660317093	0.0038312465499136	0.0148836557335946	0.0194976094885987	0.0142817285684736	0.0244670718010342	0.0440611105263338	0.034382546751546	0.0054243543514302	0.0107341540581518	0.0207493551478743	0.0120227114400864	0.00707444605156479	0.0035131949254656	0.0166706423753061	0.00767315368152641	0.00622291955196018	0.00269152402236645	0.0112850341088683	0.00958963791130573	0.00747241722571022	0.00855936350864561	0.0202108426425502	0.0421513865765749	0.00831644938490345	0.0172103120549548	0.037633598066626	0.0262793586381453	0.011617945796224	0.00894493505736101	0.023607765870422	0.0178211059751008	0.0109190476702815	0.00861007923418934	0.0202081029313276	0.0179925335079191	0.00738224400979455	0.010051523598427	0.022552763798077	0.00288851917956255
GCF_000091985.1_ASM9198v1__v7_	0.0534392634385954	0.00974908371641258	0.0267031946310529	0.0358448419102612	0.0133254126652391	0.0135192851331585	0.00470396517477981	0.00956699436541809	0.0115899656832465	0.0196489441594207	0.00861437259504135	0.0120161005021399	0.00711929030506115	0.0376155047895783	0.0238617784847368	0.0360420246464014	0.0272878389577738	0.00624493019485122	0.0144266033941874	0.0167663980369328	0.00976590374625681	0.01369477358835	0.00182315913522417	0.0101817105729927	0.00335589704427036	0.0123476684121543	0.00169612783417565	0.00440403159177373	0.0155212249299269	0.0205666988013496	0.0117915760583995	0.0201888050093933	0.031882751177389	0.0088369905604759	0.0307440049578656	0.0380923089465451	0.0267219231480954	0.016943759328236	0.0108988445562777	0.0145302177309879	0.0174267871855908	0.0183209259476223	0.0166566230691234	0.0123784705762376	0.0103531642314984	0.0100627403496011	0.0245023118058531	0.0103656670549398	0.00233682502502485
GCF_000092025.1_ASM9202v1__v7_	0.0131971122159905	0.0164606318792448	0.0267542064887412	0.0128828898347347	0.0059636235189168	0.0239573371428295	0.0196741155663085	0.00337080923469757	0.00294383471169907	0.0146676460590379	0.00461229135727504	0.00315255728822441	0.00373265861400736	0.0402774884814311	0.026291336731795	0.0135496627353573	0.00634257821787314	0.00893294966279417	0.0245583468769187	0.0117819746583118	0.00446750229236491	0.012543869195954	0.0251821641737552	0.00542992531618697	0.00401902846048334	0.031186048578611	0.013253995176777	0.0114453511225186	0.00212669745343932	0.0259875559091084	0.0412142149079997	0.0182054355937562	0.0324569155226778	0.0270196147784112	0.0249451840799572	0.0275757523743451	0.0157832775175671	0.0490508040199897	0.0367737737980746	0.0121682854521115	0.0075933728220851	0.0472428986039384	0.00888868870445	0.0167968397989659	0.00372651781062694	0.0303984819902156	0.0248135956153674	0.0138900311061829	0.00121898984872467
GCF_000092045.1_ASM9204v1__v7_	0.00992606856879327	0.0164287712015829	0.0281613209158926	0.0114193041565092	0.00480169862354085	0.0232666450641811	0.0202288803394911	0.00333870160957929	0.0028745004772422	0.0160537104941553	0.00546550756116252	0.00279295928272367	0.00283497573651768	0.0442721915536114	0.026117726427859	0.0100872417320436	0.00592838789957262	0.00946337818135368	0.0246717440193031	0.0114078660701157	0.00357438823315931	0.0124401031023464	0.0276460888628027	0.00485863113180702	0.00454039311926184	0.0345361978622337	0.0144504220183031	0.00804450196824759	0.00203337570971942	0.0323196254608136	0.0400942293117944	0.0143229298621859	0.0275975694587655	0.0313640779420731	0.0307305734391463	0.0242504803605047	0.0137518916736387	0.0545697831874243	0.0379377798768545	0.0110748554229636	0.00768622862112684	0.0526048963721489	0.00920802004879311	0.0106387700692239	0.00300168208784282	0.0375954596669104	0.0209374435077414	0.00952411698136657	0.00106395081894454
GCF_000092205.1_ASM9220v1__v7_	0.018835279880363	0.0209451767591552	0.0212079208264844	0.00808392470583602	0.00190330446549664	0.036022725552337	0.00519188623141735	0.00317526422503902	0.00213951433020538	0.0178343789182097	0.00411713538008172	0.00492902983208815	0.00285705257443578	0.0332418923840924	0.0237371102574828	0.0151637493943649	0.0110325179594322	0.0132866699160973	0.0302266856862035	0.00909492376730148	0.00317163811803251	0.0224623282285533	0.0217194225801059	0.00430961084590848	0.00365369539815192	0.0260209458546384	0.0293048949854189	0.00741809457832788	0.00194006231280902	0.0128396443056894	0.0681618639150894	0.0100937240812825	0.0327478687672824	0.0273150441243308	0.0353582084935011	0.0225111311449121	0.00602324984707793	0.0687971318340754	0.0206195288504086	0.00848508284529159	0.00593640840677064	0.0404267830211696	0.0196845169606593	0.0125629793072083	0.00626546715919775	0.0169613443669796	0.0341927067934226	0.0111467036656095	0.00181869714903112
GCF_000092245.1_ASM9224v1__v7_	0.0867191298495844	0.0100505673696736	0.0117124996568276	0.0522084568529965	0.0238741810227816	0.00260541925920883	0.0015377591461421	0.0221648452500325	0.0233478196109971	0.0031529287242959	0.00191430247276173	0.0198394013990065	0.0391033843678402	0.0100871746261078	0.0240655524125392	0.0470659895521102	0.024078047606417	0.00350482133615349	0.00191592776143081	0.012153845250122	0.0138115354844311	0.00167605335193265	0.000399001777811098	0.0112459542564835	0.00149026499585365	0.00012339759645022	0.000132639410449114	0.00117469036494265	0.011631526646691	0.0013164425962908	0.000966549976442342	0.0212559007602226	0.0532392012632089	0.00664173468717216	0.0170353701598137	0.0483665233112978	0.0272296027319144	0.00425051674161803	0.0016947016496483	0.0230663257841783	0.0225430909559616	0.00296667782969933	0.00457614411471032	0.0231700223297777	0.0246245955817232	0.00201518367437617	0.00410237342359517	0.0279255269649161	0.00331718333795298
GCF_000092265.1_ASM9226v1__v7_	0.0423125420133952	0.0117094147270872	0.0145605615410429	0.0322447366609171	0.0163752912388368	0.0202018980932976	0.00800804770991559	0.0134619192352323	0.00414925937956615	0.0129931410467329	0.00155911430288375	0.0122193828021091	0.00733808181219469	0.0241783060117613	0.0283985637899037	0.0409320127238726	0.0328447884319199	0.00772993851141284	0.0133992355211968	0.0201396622825698	0.0152355965933432	0.00693431340316801	0.00408069536024258	0.0121100366955564	0.00514818805536541	0.0119204131893577	0.00240804225387185	0.0181154403031298	0.0118021673652442	0.00395514503862063	0.012650102915332	0.017827472587979	0.0300177733183128	0.013309397316557	0.0191120713793526	0.0446260429010177	0.030430328011582	0.0234764147965677	0.0117725238468459	0.0226849021990309	0.00554565793616651	0.0217942337730189	0.00809300031582113	0.030223862645403	0.012118177916872	0.0127397136656635	0.0207436525618825	0.0203918426011521	0.00307022494807825
GCF_000092285.1_ASM9228v1__v7_	0.00291861143564799	0.0177287328255747	0.0329841929431309	0.00394407548455232	0.00126000366833448	0.0306793536513912	0.0175461804416402	0.00142563309594656	0.000732994470402086	0.0164311230524827	0.00231672449934601	0.001144344462782	0.000637159135161844	0.0402311123245709	0.0225762079131099	0.00265229502046389	0.0050661703561275	0.0135119481797367	0.0249807826960837	0.00482665395155427	0.00224974613500026	0.0192087457160203	0.0304544862721289	0.00331312123307028	0.00360742931628073	0.0433924249104008	0.0155402776529934	0.00698405898591914	0.00178987099050581	0.0191152768083307	0.0661054466473634	0.00572800561737276	0.0154261680789458	0.0455233549175747	0.0400373007508322	0.0117588462260191	0.00199278645293902	0.0824830195919583	0.0475985018027941	0.00797174135813584	0.00456934389749064	0.0639770013126242	0.0111505014860903	0.0066606474394678	0.000871388742141373	0.0426187601231822	0.0282283437225487	0.00474687106985565	0.000942785600447529
GCF_000092885.1_ASM9288v1__v7_	0.00829671623156244	0.0192831317230348	0.0235630336175277	0.00820260024377654	0.00358065770565943	0.0197876702766092	0.0268734754234635	0.00325562099484848	0.00159666543736506	0.0173839036282408	0.00263534618714572	0.0034438074402876	0.00160127868282875	0.0366735759606967	0.0240281494617136	0.00886429139730221	0.00933833935621425	0.0137287274949574	0.0266748581388962	0.0103348136994151	0.00347593339287178	0.0106581773991997	0.0329639479227201	0.00346325925924811	0.00423011838786925	0.0402990443832918	0.0122572433978877	0.0103327726506951	0.00262544076181961	0.0319058825703634	0.047474355126368	0.00625756096382632	0.0264696162118072	0.0355745955254854	0.025125095740647	0.0181136484589936	0.0133706497767676	0.0349240588013987	0.0694190566580945	0.00828689850782676	0.00593679027297222	0.0529194319344803	0.00835313456677291	0.0111646404473446	0.00390231955890246	0.0312224562743279	0.0354760869020999	0.00605679369496733	0.00114352661596144
GCF_000092925.1_ASM9292v1__v7_	0.00255901321800248	0.0160672817977093	0.0273004459630599	0.00598968876417965	0.00137142617218699	0.0304365462060077	0.0176392246106373	0.00152792676624931	0.0006121768944365	0.0148165932797492	0.00253998159319373	0.00109964279913191	0.00162180439821912	0.0442668837361414	0.0241426988742131	0.00309456077455243	0.00219269785058838	0.0111272391049674	0.0246693796552624	0.00884926635869079	0.00157275366354485	0.0166609426481393	0.035121435863583	0.00239347880928171	0.00188711038143645	0.0477733843220413	0.0166378616929142	0.00512997610874927	0.000958856468488093	0.0409262286039883	0.0510357440504447	0.00552244556722191	0.0127810177041244	0.0415170885951221	0.0450987639586549	0.0120875836921037	0.00497144118125397	0.0700758611428595	0.0538017505373829	0.00544441806240225	0.00388734782366891	0.0658778654031011	0.0117636691841932	0.0053155587783309	0.00155371228788422	0.0371547353876137	0.0365074760480823	0.00307902667107622	0.000332306224040563
GCF_000093025.1_ASM9302v1__v7_	0.0439274705933891	0.0160552552073009	0.0152238249234077	0.0281993575878858	0.0158450288147302	0.0115629318245872	0.0100289890840942	0.0177948172389013	0.00631232885822691	0.0149072504848021	0.00211715856771322	0.0137360035130256	0.0114121356382654	0.0155475052136674	0.0274380864078489	0.0383188182231565	0.0284538390356688	0.00747815390499067	0.0117326597162673	0.0153853495445748	0.0171896826342147	0.00354943731874707	0.0057384981257443	0.0126225768473981	0.00409862262820798	0.0139596521050365	0.00169985195753629	0.0155565721657808	0.0137177498434985	0.00664708078856333	0.0116617768392733	0.0149311793731476	0.0368534301941579	0.0149958276510998	0.0195506323107748	0.0361340812224586	0.0315021010459051	0.016161979779021	0.0194854018551155	0.029505696272476	0.00672357230604305	0.0262301610583791	0.00517323503317442	0.0284723304447852	0.0177447464206513	0.00954558975455244	0.0224789101181904	0.0200236612279864	0.00298948715448015
GCF_000093065.1_ASM9306v1__v7_	0.0885199334001323	0.0131461582836846	0.0218372109302212	0.0448913225425542	0.0134156366734069	0.0037424485923737	0.00389496588356254	0.0170225079530431	0.0312480898547542	0.0036833116088008	0.00478821016747839	0.0129916697800286	0.037444667642362	0.020920409996411	0.0230431690787247	0.055714052450755	0.0238705142112199	0.00270998774991258	0.00599968655152913	0.0169178522595583	0.0121523997201939	0.0013453283798618	0.00344972355827311	0.00932442599732016	0.00861478411515093	0.00076860211421114	0.000995656907169504	0.00619188655693748	0.0102548000512716	0.00380832441832987	0.00379603712326567	0.0151051216534523	0.0467747506637176	0.00579237134698763	0.00980449733110177	0.0352612217950022	0.0124237647903017	0.00208613176864219	0.00256360671732287	0.014217390908781	0.0371752815504159	0.00124393400802043	0.0038281642310969	0.0108865300382305	0.0164351219364712	0.0053740977065214	0.00556609504524902	0.0246260409117896	0.00280202281984817
GCF_000143085.1_ASM14308v1__v7_	0.0258064583734075	0.0114612821301418	0.0196925773986396	0.0202966366551214	0.00657994144220257	0.019799307947867	0.0105447381768966	0.0122434055561945	0.00508100980214838	0.01449000507927	0.00503614859751465	0.00865647200212748	0.00983452329876334	0.0207039233604261	0.0228099884480529	0.0292736273532007	0.021588595006299	0.00838273256316953	0.0219063018755094	0.0158034023986612	0.00866653162740756	0.0152704001618359	0.0101049032341527	0.0138131713798441	0.00767113884649714	0.018042389012046	0.0176676621831086	0.0124568342542735	0.0129714490953328	0.0152156715456765	0.0234796761428888	0.019890741322864	0.0370442787110191	0.0119890964739122	0.0282103060418442	0.0331359311001238	0.0151814562451918	0.0319373262705903	0.0214176725782251	0.0241448375406476	0.0157346122808009	0.0251531974604264	0.0158955996902321	0.0172842409606183	0.0138632248692876	0.0132471276655915	0.0218290245959356	0.0170042738576322	0.00241547649701525
GCF_000143145.1_ASM14314v1__v7_	0.0155156867050215	0.0181585210826454	0.0283783545387881	0.00991827282068893	0.00520032231806647	0.0159533943379904	0.0291380247360636	0.00324267684511317	0.00249386580372917	0.0162449863913478	0.00259813052087493	0.00292416643174691	0.00217540960765752	0.0400535301924597	0.0232897737018091	0.0115178906068249	0.00838046770889198	0.0109618368320482	0.0224432414706989	0.00894615628641209	0.00431365474396473	0.0110632019452903	0.02961405363647	0.00531573131824157	0.00517064136661244	0.036942326434388	0.012430083716357	0.00946340220525521	0.0022692044710757	0.0334204005817934	0.031894103495646	0.0137255044699879	0.0292973514851225	0.0322203365175348	0.0268327743880381	0.0248159264359266	0.0162546500049528	0.0394490156064618	0.0529394514034215	0.013693217273686	0.0119700570416514	0.0467256694102779	0.00917660641212063	0.0108424746014212	0.00278896723168438	0.0363098609050879	0.0194603160457961	0.0130811090768223	0.00132919097813633
GCF_000143965.1_ASM14396v1__v7_	0.0118290622277195	0.0205929905960895	0.0266159099449536	0.00375907156784567	0.0013226643735213	0.0260032904357912	0.011532148605093	0.00130032257373689	0.00110875369650602	0.0197777739207849	0.00379651390395763	0.00152354503766034	0.00217685291235111	0.0375818793524049	0.0267909337771723	0.00447252091755369	0.0124226719764203	0.0151729592079349	0.0283515207492428	0.0049919768725472	0.00311372649455227	0.0250284654620041	0.0213814362367767	0.00215866526818788	0.00278988457963106	0.0402741933459545	0.0186929884846406	0.00583930813426336	0.00162280495640487	0.0152523671801451	0.0687001797191576	0.00628569103362848	0.0187635368038269	0.0408726223962047	0.0389904478995453	0.0129648826268948	0.00196820475088483	0.0922051391995081	0.0272357665470192	0.00421274743860322	0.00293638879958694	0.0683409042319423	0.0111833193752103	0.00550097686048439	0.00106948789464254	0.0285161185640937	0.0389658338424217	0.00472395969241744	0.00072210018479835
GCF_000144605.1_ASM14460v1__v7_	0.00348787156951998	0.0175317671510777	0.0220974499195988	0.00405979960896048	0.00182833641918145	0.0338525594913676	0.0198192152274122	0.00116225480291385	0.000948945625721227	0.01346204579867	0.00273891371089296	0.00137206542011022	0.000494033266873584	0.0416253253408467	0.0235050860327123	0.00233194459883682	0.0022783263579733	0.0123521094316362	0.0273051172221084	0.0055552174705845	0.00140917553460979	0.022790830349393	0.0287911746099184	0.00268601466397366	0.00363193611799634	0.0375647768934207	0.0240215220602975	0.00695870253860068	0.000664658278816332	0.0161171851090051	0.0717925339245897	0.00460266465584424	0.0153935959779114	0.0468067053510362	0.037851287425901	0.0134610297216686	0.00492232019026069	0.0836943336786715	0.0453304681484026	0.00517702585340329	0.00709504339851771	0.055546074170241	0.0180045726116425	0.0091843359050435	0.00105834055246842	0.0454145719141105	0.0281576014173027	0.00375838141139341	0.000464821874578818
GCF_000145255.1_ASM14525v1__v7_	0.0271151406030368	0.0151793303966986	0.0202519788789136	0.0198844955681514	0.00829843201247855	0.019069844489087	0.0158117960701754	0.00725299619683961	0.00347238009014034	0.0154029305969832	0.00306222452062743	0.00906330883647579	0.00687281878639806	0.0298097312129459	0.0280764654771618	0.0219958929991304	0.0168521969396088	0.0111738375406087	0.0249220788281612	0.013370985747818	0.00529448340047469	0.00918635522848417	0.0175197101492494	0.00916700145939084	0.00456697201819613	0.0258204727644201	0.00692717214305378	0.0145848202258429	0.00502886672944377	0.0134208882346907	0.0450634792276486	0.00970827728936567	0.0361740802718827	0.0201525757752209	0.0222560498003609	0.0315201655006683	0.0231817478644486	0.0294234116539316	0.0338064414956281	0.0160625157019037	0.00939988596147002	0.0308631265797212	0.0108100498539502	0.0187333132482166	0.00944855585542479	0.0190198435570174	0.0279577237003617	0.0144347801800354	0.0021800148734859
GCF_000146165.2_ASM14616v2__v7_	0.0352827273137789	0.016164416452513	0.0186113790011625	0.0232028724090211	0.00990064991876683	0.0201759850705877	0.00903568176876524	0.0133649955127001	0.00433570501232233	0.0158566490083574	0.00247990637252276	0.0136854797393777	0.00702625687763714	0.0226391421732095	0.0267971885803526	0.0312762836382598	0.0319692842399889	0.00872047291278819	0.0170154710925524	0.0149227110327127	0.0119116063392495	0.00915730670417728	0.00693659188741047	0.0116780686168498	0.00495590057162546	0.0153955673036039	0.00389881312290132	0.0160023124161624	0.0103830239494174	0.0136496791077003	0.0193171413972603	0.0149401767547028	0.0361137175108491	0.0142179361611307	0.0219616485717236	0.0369896234193521	0.0206637121680759	0.028936512390861	0.0223507644367553	0.0204114403155105	0.00722715173861551	0.0249351354348952	0.00859569270465463	0.0248026162412258	0.0121891525254944	0.0129288640481149	0.0252900816470586	0.0172438957193368	0.00305812004305677
GCF_000146305.1_ASM14630v1__v7_	0.0155681163278757	0.0191999401446504	0.0178038847632492	0.0113155447173908	0.00240257859717616	0.0274584067558724	0.0154307134672923	0.00318638521181071	0.00140967162151418	0.0235093703181493	0.0014658281027729	0.00445948958520153	0.00356879593733939	0.0359837005137138	0.027300309056657	0.0152201939156592	0.00634545533045571	0.0141872877760982	0.0426513242661365	0.00992515969568199	0.00316135550282915	0.0119430045593985	0.0275666733441205	0.00352117257178273	0.00312174507572432	0.035873528950577	0.0108469077763797	0.0145671712045644	0.00479598438183948	0.0107733463269425	0.0839922625451222	0.00471677472580067	0.0167958610628317	0.0225051237878193	0.0330450599253937	0.0281923258560838	0.00819877260621949	0.0488322777335011	0.0433008012537586	0.0083531830111746	0.00660611731802003	0.0381685733963429	0.0165658778730053	0.0125290326377173	0.00767035214072581	0.0215743030238277	0.0279277883205704	0.00981697139412833	0.00213460503971318
GCF_000147355.1_ASM14735v1__v7_	0.0762693034114591	0.0152169025927548	0.0143097379434165	0.0368522028077577	0.0257474039894985	0.00480557813289469	0.00575859098452275	0.0137762435539758	0.0151019083782567	0.00783853954350641	0.0017977773931257	0.0164748085172738	0.0316351952556289	0.0129868885172751	0.0275572922897268	0.0386419680598558	0.0212424528859213	0.00471844496739679	0.0103987524349946	0.0155618504817073	0.00813818234289295	0.00251957567345874	0.00639358457202855	0.0116513127447305	0.00262674604184424	0.0032559343423591	0.000735796328482715	0.00904256740277009	0.00630705956932043	0.00999875202477513	0.00997599344310387	0.0283121201097487	0.0479582486562315	0.0143320924441482	0.021469009023377	0.0418023702094626	0.0331143261361004	0.00960424632700621	0.00667524718113335	0.0201878700366192	0.0164457672195915	0.0106901693593923	0.00532193942907127	0.0229188799809314	0.0217589372694577	0.00843036921052386	0.00882808822387627	0.0247538898909833	0.00312197674556017
GCF_000147835.2_ASM14783v3__v7_	0.00649092125739476	0.0141949221696127	0.0252333971007614	0.0108003181376859	0.00276465571087574	0.0243403644128539	0.0186546857466311	0.00234743023741988	0.00116085007460119	0.0182945017094465	0.00427209441456327	0.00231443680133441	0.00411423512178435	0.0408513193298228	0.0271238288174742	0.00693850034173533	0.00620360430013022	0.00713198417146433	0.025201093062295	0.0137778640011016	0.00272210895020871	0.0194751331347156	0.0261644174293951	0.00403610471980169	0.0033564778850534	0.0373131871180525	0.0222904037524394	0.00628526221833443	0.00162987824845281	0.0188141286149812	0.0573802159922462	0.0085952157458294	0.0285117430239761	0.0375735502758145	0.0264221889759126	0.0213505739533819	0.00850896484192967	0.0540020572570706	0.0597309017112807	0.00823238314869263	0.00758590741366046	0.0546482817745506	0.0173319284282949	0.00778014639529054	0.00225908315345551	0.0320146405135977	0.029766578830016	0.00562666588366826	0.000900784681027018
GCF_000148645.1_ASM14864v1__v7_	0.0151959133349854	0.0223151997553141	0.0202370307702278	0.00808839660428857	0.00187401714339014	0.0364703649979762	0.00542811209482082	0.00499362126363894	0.000981298590589085	0.0194272481086561	0.00116390676838114	0.00696495607813448	0.00127118163456602	0.0328116575718383	0.0269626238147972	0.0118245538463097	0.0113226294474131	0.0173837941944796	0.0383509536696407	0.0069956009927591	0.00350898647610165	0.01617608984817	0.023529512325786	0.00395798750906157	0.00394958586890219	0.0276436775080113	0.0122914088918868	0.0141819680716043	0.00124284037998841	0.0129327881350379	0.0805084075070147	0.00581169023123188	0.0253949418795226	0.0335820667029851	0.0345800585991565	0.0206798804994602	0.00888610988797864	0.0560947076444702	0.0302993775832257	0.0116898689499882	0.00456764564841175	0.0420941518546698	0.0112814801313416	0.0182418879297128	0.00659943870929147	0.0135724142711394	0.0406692814891608	0.00992036406093969	0.001967415709363
GCF_000148685.1_ASM14868v1__v7_	0.00874515594600559	0.0194705432973951	0.0230034012452797	0.00811232890976537	0.00394061261198504	0.0187922191249642	0.0264589243389517	0.00354410046568634	0.0013868490328118	0.018022236513006	0.002335191427443	0.003283205322885	0.00204439703479857	0.0303189942125825	0.0240317834071076	0.0131399095700199	0.0104556494592616	0.013462350742201	0.0262353478884682	0.0101202789085009	0.00313438529132101	0.0116657222505935	0.031406680661108	0.00437380926174092	0.0032130051522087	0.0423498547080494	0.0111175695408947	0.00999708480254778	0.00208038250313569	0.0317396565586609	0.0451560116803391	0.00891498197727732	0.0277015601218445	0.0380100823033594	0.0242792082689561	0.0136143011793152	0.01765041272175	0.0375783793649046	0.065462498251872	0.00979500016959904	0.00535851200189508	0.0561340350757517	0.00778273309621965	0.00987722791990851	0.00435563276990632	0.02663836127248	0.0393222824060985	0.00667487447582747	0.00107142188600636
GCF_000152825.2_ASM15282v2__v7_	0.0132642925054995	0.0097050879973891	0.0186412183788662	0.012814741948097	0.00595147754121376	0.0275152905535292	0.018502418280149	0.00329209307257187	0.0026326500798373	0.0133747101268397	0.00410153425786275	0.00515410009032274	0.00218007939473367	0.0352193452014638	0.0232327686243195	0.0134424813831529	0.0117078236148126	0.00836943986674722	0.019129289138001	0.0111063187966455	0.00442208628307617	0.0206132883565223	0.020723721040012	0.00671520937258564	0.0073901497124673	0.0256520562242124	0.023028938362226	0.0102238733489552	0.00297924702641619	0.0319857839437953	0.0300879724182245	0.0187330667301249	0.0264426034275479	0.0299045208792259	0.0353548793939781	0.0313607645603665	0.0103708972689091	0.0547836399980134	0.045611155757645	0.010333203752236	0.00973584307960974	0.0369631282347653	0.0259791459440059	0.0105921632436189	0.0028656964694675	0.0324240458855188	0.0243303905095962	0.0105528537171734	0.00128974572490921
GCF_000153405.2_ASM15340v2__v7_	0.0555401766250345	0.0126601715580132	0.0119419987385479	0.0328816711605752	0.0150354170607548	0.0112499742637116	0.0123562120539753	0.0120787836577966	0.00461861574037994	0.0108935912583043	0.0015145271080014	0.019283318439638	0.0172425372595446	0.0195166035614143	0.0264541904046893	0.0399253330087454	0.0356603311686896	0.00587607402528372	0.00965466010735259	0.0167406285202535	0.00851047614304832	0.0059808216481638	0.00544413561230233	0.01339683709323	0.00477077420763985	0.0105116512386957	0.00139896185544895	0.0172315869224443	0.00940983886172836	0.00761197663629326	0.00768215407709434	0.018265475089711	0.0379391433844794	0.00943863248890519	0.0177193701314277	0.0418618711853428	0.026250705476318	0.0140368009384418	0.0185263928053331	0.0202346111586956	0.00954396097512216	0.0174162829136955	0.00779205307501425	0.0255269038873204	0.0146901630518745	0.0093414427874818	0.0160978273925948	0.0228239713085074	0.00325021427931503
GCF_000154785.2_ASM15478v2__v7_	0.0189870074468866	0.0171979343145133	0.0163120526930161	0.0106137229183052	0.0114872670002558	0.0214849595522892	0.0193102678387143	0.00448454828807368	0.00262869983525537	0.0135319419844113	0.00295339236497689	0.00474248524827865	0.00422134029809737	0.0338853365211896	0.0288343189986228	0.0164727655009891	0.0127693202399346	0.00954829018440603	0.0215030660340556	0.0117490786453584	0.00692733786900702	0.0145631579057407	0.0193697960186607	0.00693188291962205	0.00426691386331345	0.0285437504991414	0.0130825921330782	0.0106141382474603	0.00253991455179936	0.0142073255210715	0.0427009482859394	0.0161546122840203	0.0319557212717488	0.0289304897525401	0.0232527377318754	0.0310689269908079	0.0229401510174544	0.0378060312258714	0.043360981515141	0.0128803895974696	0.00839479916075775	0.0361188197598682	0.0189512385593423	0.0180338906925249	0.00525527438143331	0.0237671218464674	0.0285683238696349	0.0154652107583532	0.00135161834166361
GCF_000155675.2_ASM15567v2__v7_	0.0213404269926445	0.0182753314761272	0.0172156246803858	0.0123612100372705	0.0137362747476934	0.0189124675512347	0.0180369542580269	0.00772429909182005	0.00302930960211393	0.0120339129954831	0.00323842254649314	0.00557410817230182	0.00540949927254317	0.0317980733381694	0.0298516797950205	0.020971837512716	0.0163828356929279	0.0110346311064501	0.0168641828429746	0.0103392219271146	0.0112318218450313	0.0113441381462616	0.0152016402723833	0.00758075289637485	0.00622393026581086	0.0277017299333294	0.0112448136280454	0.0130221543740497	0.00590508322631092	0.011066454051708	0.0317887644834961	0.0176627820600467	0.033382480806146	0.0306258435699526	0.0177829764036637	0.0302046175744007	0.0247179460238657	0.0315347389078836	0.038972124446842	0.0164238686076444	0.00943098978979806	0.0348309610644632	0.0154789232124845	0.0200528907825053	0.00615046265514143	0.0220848280890066	0.0255663407682389	0.0186495818785451	0.00187674933733507
GCF_000155735.2_ASM15573v2__v7_	0.0217867657651263	0.0176670454502719	0.019643841966306	0.0120657018573187	0.0131320139270203	0.019951967477332	0.0177598256434875	0.00715974592653151	0.00278246662386015	0.0134965698676306	0.00334741391318713	0.00549860875386108	0.00519458361714677	0.0318279554675413	0.0291251448601811	0.0189531567589716	0.0167589890135431	0.01144119699225	0.018072517550194	0.0109793983746375	0.0106854524785826	0.0120627583722133	0.015459658592676	0.00772988734373115	0.00616835327099337	0.0294727553497967	0.0114345403755578	0.0128153656069605	0.00529055873651945	0.0123521515879055	0.0324626981026888	0.0171202862689905	0.0324832838021046	0.0305952629937905	0.020557117855157	0.0293493381087717	0.0233776528299126	0.0341275751613408	0.0388416565289074	0.0162972790380477	0.0097341702627317	0.0350178093955701	0.0149622644495132	0.0181098192061738	0.00560546657723258	0.022333982596323	0.0245118130992864	0.0179199166867361	0.00172241522363412
GCF_000164015.3_ASM16401v3__v7_	0.016417329324784	0.020803021452088	0.02360166386503	0.0101264008895447	0.00562461241143921	0.0256533415454841	0.0116899931230515	0.00728243257308634	0.00254161767820356	0.0213522345127663	0.00322001910837532	0.00722785660270696	0.00385584377591251	0.0319792748567495	0.0251052407883589	0.0145897650251583	0.0123485140608318	0.0131477331171383	0.0318554472731285	0.0098750368024827	0.00647036684268114	0.010047090935758	0.0221736875482045	0.00834632465233659	0.00461968761044527	0.0288820061533232	0.00820150995012951	0.0165003714691078	0.00286362009455095	0.014639536521055	0.0641306730908086	0.0101317856157093	0.0310789344888659	0.031588245761304	0.0259957852911877	0.0217519084926538	0.0183153315728488	0.0414327013288295	0.0293785933922933	0.0160265195686136	0.00520034861218183	0.0407618269032974	0.00989609037654647	0.0188306164916471	0.00809031718094527	0.0235975444253706	0.0279550082548627	0.0111694506268518	0.00136124426429886
GCF_000164865.1_ASM16486v1__v7_	0.0265119908006022	0.0236978446364777	0.0153778637230603	0.011329175065568	0.00364070384959237	0.0273912184689812	0.0170101254940817	0.00431854238355544	0.00197319088148009	0.0218515232045518	0.00194385534814816	0.00400559633178	0.00442086757660446	0.0291984826598732	0.0283468114552429	0.0234772550130251	0.00724053300482202	0.012793627706181	0.0367412908200759	0.0104477471186342	0.00370169371674087	0.00727814248488232	0.0279957126137944	0.00520946014304538	0.00252878795352422	0.0301896657052126	0.00803655432838253	0.013469565995081	0.00262049725340075	0.0134894136024776	0.0682435633291088	0.0111443648512374	0.0282600588058478	0.0257470077831193	0.0258142126213133	0.0251298263406317	0.0105910813923538	0.035541689515272	0.0449962185924547	0.00947940635253442	0.00624901055319621	0.0406186431411682	0.0132559644287011	0.01318745591402	0.0081263404040233	0.0202571352432327	0.0302937270109512	0.0138975968401408	0.00251917915248706
GCF_000165485.1_ASM16548v1__v7_	0.00320968171574682	0.0181502134899263	0.0292488257838246	0.00376658780706184	0.00249867948830083	0.0253395584267185	0.0228849057255836	0.00174264550115246	0.00132560307727248	0.0169706947677462	0.00412279672000023	0.00251826954474716	0.000395723036220455	0.0273417446288357	0.0201568700040426	0.00490057680667534	0.00566665295391176	0.0170823733002825	0.0311367200383572	0.00477766923235573	0.00427958866588348	0.0294981852910615	0.0218453986900814	0.00639228026137793	0.00378156999081633	0.035455857147754	0.0275529799718218	0.005843542111738	0.000631968558585898	0.0377031090353103	0.0543838622868903	0.00533970667681058	0.0115680033061537	0.0316746806889721	0.0537291241939057	0.0143720496669368	0.00650205578535188	0.0542256633216074	0.0474166555729267	0.00606949631246705	0.0103520832044291	0.0445110954369972	0.0244959033548675	0.00632469705964103	0.00138352614549098	0.0241801357319293	0.0471657636083785	0.00405943344057777	0.000526649278741292
GCF_000165815.1_ASM16581v1__v7_	0.0291036301006006	0.0195429632772115	0.0148711063958941	0.0169196488213962	0.00508680138248587	0.0235214628024355	0.0138817602887273	0.00738853782679668	0.00299739154528529	0.0206503663488694	0.0030323134517863	0.00826127203406817	0.0065139196548036	0.0255411267521981	0.0275651954051163	0.0242708372241954	0.0110706132450908	0.0105022459461481	0.0372007488914448	0.0131176325538047	0.00677728575816212	0.00794817495985807	0.0215056921052362	0.00720143439774901	0.00319504730384747	0.025367908888376	0.00785961243460781	0.0179984976540942	0.00436068326779565	0.00919833263656871	0.062709564832343	0.0116012467138165	0.0334008037327167	0.0206498957924958	0.0205943861173624	0.0296564244986503	0.0179921576994027	0.0321765238097033	0.0311633929168883	0.0164732953647072	0.00807410762761804	0.032053100549857	0.0121743533817447	0.0194113375029751	0.0100009301736763	0.014799957906479	0.0278897302769678	0.0160369606653729	0.00257628531217442
GCF_000166055.1_ASM16605v1__v7_	0.0104447546245583	0.017715384096352	0.0305264730624741	0.00817756750964496	0.00490326853697873	0.0177968428410243	0.0245388051706345	0.00304449822200839	0.00231658029460483	0.0157394865790663	0.00448852342018173	0.00240368094035919	0.00286007068616759	0.0399842978215265	0.0220292068390526	0.00891477528715001	0.00750458862361063	0.0107019799299568	0.0224758087531699	0.00957210702497748	0.00421317644282622	0.0145139283692802	0.0276150844189342	0.00495289090349881	0.00492912020628062	0.0407244707752809	0.014137145778454	0.00743093537109427	0.00210852042997912	0.0374928408350627	0.0301518572495277	0.0185928801934788	0.0279365990633304	0.0342566052766404	0.0319955388204774	0.0198907834744186	0.0121394357267253	0.0410939093955842	0.0604834635365237	0.0121982166291989	0.0071478477335613	0.0515780125853645	0.0118278493397778	0.00885904290738101	0.00309009072568408	0.0282064688510695	0.0289954681890488	0.0108142784697986	0.00115789915327493
GCF_000166295.1_ASM16629v1__v7_	0.0174221139566689	0.0212083576739758	0.0222419020398775	0.0113083144287646	0.00644312837496515	0.0277260385491735	0.0104845273408112	0.00624272818558806	0.00363914683460094	0.016320910035972	0.00495431991645953	0.00713923621601108	0.00396443807101648	0.0287930587027722	0.026483729532181	0.0200459693808242	0.00823894451280073	0.0127954586332834	0.0310092136205696	0.00873653066342284	0.00615722018827146	0.0134335306183512	0.0198193443619952	0.00647738252606969	0.0065084704373394	0.0202818613044903	0.0173665032590485	0.011340233798059	0.00308302363273157	0.0174737815930655	0.0535836150217893	0.0144782415307346	0.034234252296642	0.0292951948004337	0.0337080398196327	0.0276017466775718	0.0155269734079668	0.0438371866173195	0.0232174329520911	0.013698618271127	0.00883749485609465	0.0379226291976018	0.0112139808916333	0.0192098815739429	0.00884767446659136	0.0178113809818278	0.0276746259156151	0.0186115650907177	0.00142622152610956
GCF_000169215.2_ASM16921v2__v7_	0.0366942877606946	0.0149979088242054	0.0172217087099277	0.02490980355886	0.0118087824297971	0.0168685884702126	0.0094104892350877	0.0151577063296976	0.00498706631083293	0.013677272094873	0.002580610529915	0.0150680652891313	0.00952573414929359	0.0213630246785784	0.0267857263473157	0.0326592925166203	0.0321447416031224	0.00831886217962282	0.0157113310591449	0.0151409356720739	0.012055168276814	0.00818303646087829	0.00589368395462151	0.0128531660395557	0.00523088693989138	0.0131942634096321	0.00352118666381048	0.0169025465806233	0.0113265950247742	0.0124838437128817	0.0161694136921479	0.0159771043624333	0.0380823461088132	0.0130775614660063	0.0203438592774826	0.0384063435380393	0.0233928056180331	0.0255331175242729	0.0196053530669274	0.0222577916367267	0.00843285403451053	0.0214424892495416	0.00874226411109442	0.0264423862358296	0.0132266832041618	0.012750916790733	0.0226660717227295	0.0194343689123244	0.00306901437210457
GCF_000172635.2_ASM17263v2__v7_	0.036643667054956	0.0227626873695658	0.0195098442918416	0.021119124275396	0.013537499130434	0.0161065874823523	0.0124137968886565	0.0132002689081353	0.00651455917363821	0.0158509475095616	0.0024846013614971	0.0129249490859567	0.0115430014413117	0.0151930688862081	0.0253599388059673	0.0335385403710017	0.0244156492934419	0.0117462983152233	0.0163095540195539	0.0104335185751003	0.0113719320502074	0.00590583148841676	0.00700186770838976	0.0136392545593249	0.00606352659157152	0.0137396442349627	0.00199882626691061	0.0128562937363021	0.0147694940501333	0.00673409362024815	0.0127400816319914	0.0247903577028024	0.0429905956969041	0.0250546118235892	0.0204659152524297	0.0306767174726263	0.0269256091313415	0.018118455993582	0.0220753890124247	0.0226188286625479	0.00883540183631725	0.0242471743583821	0.00740723282683963	0.0250643973403909	0.0220529660779077	0.00731332938437862	0.018830761743424	0.0248665643489388	0.00265875694248722
GCF_000172695.2_ASM17269v2__v7_	0.00985433339649005	0.0164539791494331	0.0281037890457937	0.0112101740550217	0.00470088216088055	0.0233845718928017	0.0201758637267311	0.0032121390728776	0.0028407359616418	0.016081493781519	0.00536165874488398	0.00266272521799584	0.00278455379239174	0.0445986887856278	0.0258578965079062	0.00989105816127078	0.0059185586083602	0.00934408472438853	0.0246588811909614	0.0112799240083815	0.00349343386042265	0.012395550334632	0.0278040031594459	0.00473076785520054	0.00433149171678353	0.0347311242174996	0.0145662883045137	0.00794235903844097	0.00203204151736574	0.0319213881434874	0.0412408180815393	0.0141036823258986	0.0279287325930022	0.0318307860695736	0.0310689524327081	0.024219532532868	0.0134755205104217	0.0555662603679052	0.038162847917523	0.010773449053658	0.00747538360770005	0.0529448228532391	0.009039281264438	0.0105291576211268	0.00293697287824316	0.0378191685080729	0.0209341833476858	0.00946641677342458	0.0010322183394703
GCF_000172795.2_ASM17279v2__v7_	0.0101579204462384	0.0166762651094346	0.0281587572858303	0.0111920367065731	0.0046583800226148	0.0238993641369569	0.0202364187704422	0.00294331617330879	0.00270803107617183	0.016282026063554	0.00518386603905347	0.00268708378042094	0.0028012377985616	0.0447688364140525	0.0258354662516064	0.00949659689439277	0.00605965894416878	0.00942018302608361	0.0249106150724053	0.0114165650307154	0.00319997607838665	0.0124444934915205	0.0277790272539653	0.00462874635185173	0.0040013795451963	0.0344954497371565	0.0144001574499907	0.00804940986967965	0.00172009411075046	0.031610515147221	0.0415506513584413	0.0141830728538416	0.0284582437759315	0.0315451623078589	0.0298372163752731	0.0247453482227673	0.0136988337056863	0.0562302817152177	0.0374321580385336	0.0103805073649611	0.00730822678461388	0.0532121372645288	0.00917883900590834	0.0104938901414005	0.00275314554464769	0.0378436910775541	0.0211331034997868	0.00951304483532213	0.00103023235496514
GCF_000175095.2_ASM17509v2__v7_	0.0375428439710994	0.012589875226688	0.0171048064458538	0.0309187951358519	0.0135368293366494	0.0156647286519531	0.0108453879440447	0.0125300046558224	0.00780841358903507	0.0118683081236966	0.0033684062544097	0.0115443013878625	0.0138374967521865	0.0232242086604491	0.0260749551272848	0.0358454058514722	0.025846113536548	0.00725073158726494	0.0176934323861935	0.0179007638811515	0.00893686395044388	0.00849866903186132	0.0132993843523764	0.00973522275814799	0.00669845912340458	0.0148340757132021	0.00787268394213004	0.0132586090819592	0.0079770958681137	0.0085607046776523	0.0247787459149843	0.0133336757943597	0.0421826540900598	0.0115053511781264	0.0178308009190057	0.0393264315551678	0.0252208933980328	0.0191188830018645	0.0201671409051753	0.019706108442866	0.0157188964682225	0.0193996313945555	0.00877955556249	0.0212528664604399	0.0147950767803927	0.0115269521537608	0.0174818232917728	0.0193131188471941	0.00252911722394967
GCF_000175115.2_ASM17511v2__v7_	0.0127835072519381	0.0253104651017549	0.0399303820589443	0.00427715977817934	0.00326079136136854	0.033388276688325	0.0101106871398419	0.00319058942745194	0.00400927583839845	0.0185078553890421	0.0121372536640202	0.00294586140243236	0.00610056816641767	0.0429349253770064	0.0255197387786319	0.00540626099776684	0.00490798485598696	0.0147377923846163	0.0289351957510723	0.00533732294403336	0.00240512877323359	0.0163179879440844	0.0222564011314813	0.00438422947280638	0.00212676324616737	0.0249412041831709	0.0138167948516169	0.00562367262998992	0.00208276309530482	0.0305388281043559	0.0496108156784859	0.0122684221193391	0.0209810315141958	0.0370384374641914	0.0467675002131274	0.0122809585793901	0.0112774314054689	0.0483171103684342	0.0291079195205148	0.00840160520308873	0.00928297831893047	0.0362447389928905	0.0253154073061882	0.00871579910766244	0.00598515817386417	0.0291931373538024	0.0323215963633185	0.00774042075700009	0.00142145824515838
GCF_000175215.2_ASM17521v2__v7_	0.0132743706840682	0.015202723833754	0.0284052598014283	0.0126778559999619	0.00522491264838973	0.0271793077469806	0.019263751386633	0.00411072326458675	0.00188518419618381	0.0139885728368145	0.00261387191953373	0.00379965764877072	0.00394187915518489	0.033182805607721	0.0240528964771973	0.0126049016397307	0.00882009205952257	0.0123141679863925	0.0249312917069006	0.00826714853509968	0.00421981303012893	0.0150102633742957	0.0250850624385702	0.00618948052000339	0.00365828630335515	0.0347658272291249	0.00952265396724562	0.0132855528262876	0.00412619013411435	0.0174009841949781	0.0546475518401467	0.0124808347048198	0.030971762543775	0.0326229400739159	0.0243853479473575	0.0237747050375281	0.0092676963042286	0.056976274817156	0.0372565937245765	0.0134487218582486	0.00580011587500354	0.0416131740878267	0.0160569168314933	0.016090464982596	0.00493597262435002	0.0287130222076147	0.0286914005247718	0.010171332539585	0.00186261728312679
GCF_000175575.2_ASM17557v2__v7_	0.00969496767353114	0.0135833465466604	0.0204477245307451	0.00993409525547041	0.00304902505229936	0.0240087267174136	0.0144581290590369	0.00329824549354285	0.00203340436879444	0.0173377829136748	0.00287395032257143	0.00769983059983824	0.00406602369444128	0.0316667028019982	0.0219371940821254	0.0109769502833383	0.0101437564026802	0.0164094403000982	0.0320135552833445	0.00895044379838835	0.00633324280188242	0.0230994718172708	0.0187787725128185	0.00517582254979124	0.00606021869552914	0.0342127802560953	0.0194094732011571	0.0136636417496796	0.00435685677136994	0.0283191441074344	0.0537430385301895	0.00996024361485787	0.0215399923429155	0.0246707456773359	0.0357619296446795	0.024336654176763	0.01287376030853	0.0579597323382351	0.0324780750071748	0.0119885664397797	0.0107733963632559	0.0335235937644129	0.0154775194076635	0.0195522760725601	0.00736480483468702	0.0239764415347022	0.0318086774650174	0.0078566779013489	0.000787227254870846
GCF_000175935.2_ASM17593v2__v7_	0.0275358556388578	0.0192750053941516	0.0116334606333526	0.0152286989037095	0.00518592205409495	0.0274333859695461	0.0135918319220345	0.00588098480375209	0.00225690925859649	0.0193289019407703	0.00185542546687998	0.00858394333265079	0.00334784666908949	0.0275837555067537	0.027344988568666	0.0250176257709047	0.0145239418156639	0.0102906725140085	0.0343921097827687	0.0137066185174442	0.00656971495896555	0.00824516129023684	0.0238671887890234	0.0060197102605795	0.00300006198279306	0.0242127023433911	0.00682577861947855	0.0209384495972572	0.00287555527519275	0.0117767072730411	0.0611302877661278	0.00792653416684287	0.0326412217293861	0.0188640156051662	0.020787912095951	0.0319920543624458	0.0179687211557473	0.033811140831623	0.0372014939730309	0.0132394246592173	0.00720372350979624	0.0306097525340116	0.0109886584472929	0.0231896653132437	0.008193010628617	0.0157782988610816	0.0347642187721987	0.0116428606434872	0.00250394237237961
GCF_000176035.2_ASM17603v2__v7_	0.00857834599623219	0.0171818755170509	0.0296854418239151	0.00912266663085204	0.0044948090529077	0.0263091025318203	0.0184276059085705	0.00254450967257124	0.00207987167665484	0.0147404360420632	0.00596621079376906	0.002361773973143	0.00292815194899952	0.0436815510283055	0.025743567941864	0.00725766523016496	0.00625429855093543	0.0102207369963647	0.0240852198551764	0.0105835718430285	0.00450322600426899	0.0125651332509441	0.0286993866313135	0.00433947037900135	0.00363047525963137	0.0359019299386113	0.0144051394334741	0.0071644108715488	0.00171036199325154	0.026506448828602	0.0475161306980197	0.0111647253805157	0.0234277441494289	0.0368741711122623	0.0310358721217367	0.0194481117662015	0.0118113196064577	0.059855199825438	0.0425048031517439	0.0090136469193656	0.00658745932138168	0.0583445878799849	0.00951649443137543	0.00947850166576469	0.00240273611304853	0.0377953152865571	0.0262942888431945	0.00736021142507115	0.000747711178613647
GCF_000176855.2_ASM17685v2__v7_	0.0030737549957177	0.0180039530846182	0.0235012221988399	0.00336736372821655	0.00145219901925834	0.0259121801370478	0.0203029322335177	0.00131275290081595	0.000542788680415751	0.0176167175716635	0.00228834100846475	0.00128951278043305	0.000688681301708789	0.0359128119319073	0.0241160240524764	0.00253645400696804	0.00369936667743258	0.017430002504755	0.0362976162507563	0.00669721245225181	0.00223299031424364	0.0252490180934109	0.0271200545584345	0.00362455547138878	0.00145197742301297	0.0490587163708108	0.0174844158152916	0.00430125585705219	0.000452325517394062	0.0259172868085032	0.0718348398032746	0.00273632952344057	0.0184637132719275	0.0389874111349798	0.0325821380159232	0.0115639320633225	0.0108721042081198	0.0715849333079645	0.0512007186894799	0.00538025528757983	0.005185794028722	0.0634960595331353	0.012401648321214	0.00562900416767615	0.00172900359060054	0.0197076730062975	0.0516310919965002	0.00213242748142128	0.000327706843986908
GCF_000176915.2_ASM17691v2__v7_	0.0101922908543741	0.0220538564025929	0.0329681660229902	0.00573795511757802	0.00365807601185618	0.0347768177723837	0.0112798544542556	0.00275832844699717	0.00276163275626536	0.0147913412747671	0.00795143661872903	0.00218114336866955	0.003902191953037	0.0413602982138093	0.0295678451435636	0.0072004780440862	0.00468703386078186	0.0146809452689624	0.0263821112023895	0.00638811357945831	0.0026813113212091	0.0214962697963947	0.0192104081596961	0.00364445660353591	0.00263813229362042	0.031240168519698	0.0177280721595398	0.0044589288294532	0.000846788783324337	0.030466288038632	0.0554072208958294	0.00943336637690342	0.0203019341544922	0.0439449226638634	0.0411790635648538	0.0137008959622908	0.00761780813331204	0.0639379070097832	0.0239139270087068	0.00629288905299184	0.00796109122449702	0.0506199327255173	0.0169816177116609	0.00628105954023657	0.00193546505122466	0.0308577617177456	0.0361440564691512	0.00560545010751355	0.000982022053329465
GCF_000176935.3_ASM17693v3__v7_	0.00934055295556881	0.0189345123595428	0.0230116601344786	0.00855021654772173	0.00383721040602503	0.0178953707999867	0.0274838211726118	0.00322519712632773	0.0015055115376267	0.0175061022489146	0.00236616122790073	0.0032559317913571	0.00161079630370101	0.0320357551417755	0.0240297982547001	0.0120916745847377	0.00979550901098514	0.0135596949041166	0.0260195186660334	0.0103931635694175	0.00270280191355371	0.0118914819317701	0.0320396351956539	0.00390769334339777	0.00360741838438952	0.0421624833719547	0.011893089896256	0.00951687124342681	0.00181884233472156	0.0339656011375816	0.0437036194085593	0.00805102204221443	0.0277007028935239	0.0375151146806896	0.0248696655852608	0.0150093564229625	0.0149970681843368	0.0390539396294138	0.0665530020684922	0.00890133492290695	0.00573649759696845	0.0557538770154455	0.00809797271504051	0.00973539654094727	0.00356421553152333	0.0289242372177496	0.0379035554285237	0.00629331605859644	0.0011420359782519
GCF_000178875.2_ASM17887v2__v7_	0.0343839687946629	0.0166174718074365	0.0183574545205655	0.0225208326473303	0.00977305804922545	0.018426368902795	0.0100799900358451	0.0149463244014702	0.00448520925646346	0.0164917222202144	0.00232560603053132	0.0138538955652007	0.00848745116638028	0.023726322188078	0.0270757716617127	0.0291077076206309	0.0316145145881015	0.0093249354163511	0.0169964135901388	0.0138806362189712	0.0113508931496887	0.00859007959596826	0.00777036724209513	0.0116800726285503	0.0043727838899764	0.0153915046184658	0.00347480158143849	0.0156586527727451	0.00967845842514594	0.0139067650605041	0.0202972868430883	0.0125636671143394	0.0366195797821586	0.0158502258554481	0.0203079378107671	0.0363158557732777	0.0191406494481698	0.0303635220049435	0.0244712271254947	0.0200686170481226	0.00647605055811868	0.0276783449848603	0.00724427237281716	0.0242064219462868	0.0106222467750102	0.0144862609791551	0.0265921969507974	0.0164406599178985	0.00293531325124836
GCF_000180175.2_ASM18017v2__v7_	0.0284869867811515	0.0208875582556767	0.014056818672607	0.0136986161177826	0.00401736965490249	0.0262622474453828	0.0153386316053238	0.0053650964125907	0.00198120232695353	0.0221218944191088	0.00204671376475902	0.00656452201830571	0.00349560116346148	0.0266998518042871	0.0271974724160753	0.0244414022536724	0.00879744770952983	0.0134052253868882	0.0423772151418765	0.0110052374255447	0.00528498142714779	0.00637666730741156	0.0268096417823224	0.00488431552183094	0.00249683244952021	0.0312304111365709	0.00675765122647803	0.0173566434368313	0.00314965863745055	0.011397057096645	0.071497539229788	0.00684397323106077	0.0317239324691182	0.0228964285844911	0.0238836125535718	0.0296825921423715	0.0138920393668528	0.0345977599063822	0.0412487528110398	0.0119252078849137	0.00546964251539934	0.0387005518497177	0.00757787725878126	0.018765178326502	0.00746959503151703	0.0150528276445089	0.0360527551095656	0.0109373082172414	0.00300234323387343
GCF_000182745.2_ASM18274v1__v7_	0.00870923893805448	0.0154689911846598	0.0182318045317836	0.00992328604134763	0.00858749033949326	0.0267047870039609	0.018469015897028	0.00353206622300881	0.0018667706608761	0.0143710593097888	0.00434563209414475	0.00471905063061341	0.00487608493112678	0.0304727063713802	0.0296677384150923	0.0137473479762847	0.00423020836739581	0.0110290822355918	0.0310872653804671	0.0155924973930906	0.00636104668270156	0.0219614441619497	0.0216244384111803	0.0070946107512385	0.00326358870358051	0.0357435460940261	0.0159835748096816	0.0153833309040347	0.00302996323702043	0.0116054730086495	0.0620367454818497	0.0146522877158396	0.0289258791444677	0.0272357593706855	0.0197919857698491	0.0274804796443224	0.0198737543824039	0.0514273238449475	0.0371948250791159	0.0108770639137997	0.00760931449708913	0.0408289621541916	0.0191661005765763	0.0162350126355653	0.00764721367194801	0.0206269994427502	0.0347009401320366	0.00997407153373612	0.00112945655313724
GCF_000183115.1_ASM18311v1__v7_	0.0211472484911001	0.0158928296109253	0.0250364988307486	0.0173609462462067	0.00575512839757091	0.0276228844819244	0.0119773074323743	0.00587731843113657	0.00205979321383894	0.0202691661484927	0.00182033013143941	0.00714869490181855	0.00625782759131974	0.0276781174111222	0.027927721889176	0.022647318276802	0.0153737063211222	0.00984025200400999	0.0295555007639464	0.0145364605508528	0.00849267736614862	0.0132769104818687	0.014665045896538	0.00962824543937213	0.0024832251836075	0.0294193271868782	0.00653843609664762	0.013450924917872	0.00314396941900615	0.0129067150993695	0.0595652617150537	0.00873618022265895	0.0331976033537957	0.0205170860646929	0.0236942742551956	0.0308705339870376	0.0177748992835256	0.0463541122511605	0.0265719099734104	0.0153655102350155	0.00450390743585637	0.042508484507398	0.00893524930212881	0.015819145456555	0.010128449930989	0.0165696852302328	0.0342973470398803	0.00926122649522131	0.00235813836327409
GCF_000183665.1_ASM18366v1__v7_	0.0534451528573008	0.0100077055799047	0.0184276682779005	0.0377430175001443	0.0161520756706008	0.00655080399266593	0.00671638424070956	0.0157943802126513	0.0119579511643461	0.00592775571392417	0.00447239706887618	0.0123456418188363	0.0291256136513313	0.0144550294815463	0.0254255729759768	0.04590067285735	0.0251794830046177	0.00394413259021681	0.00878220719311585	0.0176585769577041	0.0106505423224336	0.00466550107791165	0.00354973473338041	0.0173269140740986	0.00660267836375746	0.00648352893847105	0.0030929739756419	0.0190847684246587	0.0091006961147726	0.00680893178279843	0.00449719343262179	0.0238444619593299	0.0441777556576642	0.00762778566131051	0.0149300109313102	0.0447317216594429	0.0195640656766583	0.00749678372482847	0.00867701625215027	0.025504690228888	0.0245569489625357	0.00697780787272116	0.00911258606067287	0.0191624412627628	0.0166668722258033	0.00738463443224309	0.00925426452150873	0.0298616477358642	0.00296636525048924
GCF_000183725.1_ASM18372v1__v7_	0.0569303085448332	0.0186582382655477	0.0108948451408687	0.0255977141576741	0.0112050390355954	0.0185450521235625	0.0145134486676151	0.00797876090703027	0.0050735301838797	0.0138045440627047	0.00143953649533652	0.0108924067672074	0.0113817315476279	0.0397595887701689	0.0289494155166086	0.0278453013471714	0.0190287290201581	0.00839492717673584	0.0131027824154556	0.0148224605754034	0.00325914560452688	0.00734129859911932	0.0145046296954845	0.0083729663854684	0.00612215754156579	0.0110262985644396	0.00597939412255444	0.0141477051216731	0.00585251823266482	0.0212579566068061	0.0157660171205623	0.0212050970323733	0.0441891178745609	0.0163621202126279	0.0273543604492444	0.0378945200503786	0.0201450006180656	0.0204329608354775	0.0204504235701483	0.0148392601946192	0.02027798191955	0.0111455166267916	0.015114711630842	0.015172057569203	0.0141691589092833	0.0194205645287778	0.0101416749485675	0.0181830859665154	0.00293811642476043
GCF_000184065.1_ASM18406v1__v7_	0.0479006405432827	0.0193335638436062	0.0139519131977209	0.0286503429137265	0.0144745946846923	0.015445945601145	0.00809276565663721	0.015406626267982	0.0044671566298511	0.0153318544935961	0.00152972595368107	0.0164235314826149	0.0150824470676234	0.0106295182571077	0.0245810632363956	0.0417720998382485	0.0353463435613372	0.00833312003501303	0.0127118164262337	0.0144571667740372	0.0125371070884304	0.0042657283989034	0.00584447082219473	0.0128679613008703	0.00425134660466528	0.0113320484724588	0.00137780475113224	0.0157860062988882	0.0128272142102746	0.00625079679444947	0.00888989059672167	0.0190620026422415	0.0388271643821221	0.0154214395555313	0.0203996336707468	0.0376921407126528	0.0284643576271461	0.0160063901228698	0.0166408823844575	0.0245822537166968	0.00581941847879787	0.0210395458183752	0.00761812424237685	0.0266416672847171	0.0215373917411183	0.00505752857042039	0.0158705582952192	0.0241210583395764	0.00335111690972685
GCF_000184325.1_ASM18432v1__v7_	0.0359525285862484	0.0230454156184066	0.0128482366128625	0.0146847493223048	0.00763691106609094	0.0219171937610333	0.0153420068082609	0.00793141441189574	0.00198290537188347	0.0155897907052734	0.000912145460584902	0.00946325871858146	0.00274326299731686	0.0265750183188071	0.0288853406508464	0.0297926221574551	0.0285495123706262	0.0138856503729077	0.0197871518062405	0.0119040908577372	0.0105025451489519	0.00646215081596603	0.0155212870241256	0.00663489869595681	0.00453407115969841	0.0210356893758007	0.00299635974474008	0.0171147756537491	0.00625340808931563	0.0139106234668094	0.0392319834533498	0.00883492867626214	0.039813980666838	0.0224527151278893	0.0190958148784141	0.0306561069143384	0.0180531370159344	0.0244310069220081	0.036304117326105	0.0135770098795	0.00543020063326638	0.0310246852466128	0.00925175753278026	0.020700737608893	0.00692379993473693	0.0160492478812837	0.0363606539139489	0.0134304738139733	0.0031017741290598
GCF_000184745.1_ASM18474v1__v7_	0.00424268751629301	0.0216694893788312	0.0314337750310579	0.00384412541625994	0.00228406244179192	0.0271136815548225	0.0213167334253125	0.00185868231225209	0.000738858754382749	0.0200704982478816	0.00173134247337027	0.00160816992833834	0.000630757951724557	0.038541168421455	0.0250679162188247	0.00453166567366436	0.00658047897388839	0.0162106717883533	0.0295042138668918	0.00594675517038206	0.00246900416036374	0.0195764950250175	0.0280092378080605	0.00341386779685878	0.00253194506537814	0.0477899408082351	0.0109213739349687	0.00470062087253222	0.000568504592256524	0.0347472533531729	0.0547141650484438	0.00504777404147164	0.0227226438155579	0.0397370853070968	0.0305137659262972	0.011805936322924	0.0116581219890469	0.0570359264075098	0.0552773646304214	0.00623435110912216	0.00369598681070749	0.0636081682249804	0.0083365916509688	0.00675366416307746	0.00130449744504831	0.0255875738568659	0.0459021165399927	0.00369498028309149	0.000553123451381977
GCF_000185905.1_ASM18590v1__v7_	0.0089984570313082	0.0171462389364811	0.0296348138498353	0.00946499197864715	0.00478179223627468	0.0265297028865184	0.018566261289471	0.00277632054839627	0.00222984743438594	0.0148721765106997	0.00563542802951613	0.00243858778580265	0.00296991570253835	0.0436039720739993	0.0260466012827879	0.00775857184931146	0.00632310040285611	0.0098082198522151	0.0241022369036218	0.0106022028524935	0.00442793093808306	0.0120352879587366	0.0289852857103716	0.00430936570502039	0.00354877230544989	0.0354946456610633	0.0137997276548514	0.00726604869917723	0.0015743817622257	0.0255277744520227	0.0486150823119173	0.0112737956196885	0.0243032809537378	0.036435271011764	0.030262251529691	0.0197161989448655	0.0126923112592575	0.0587885986871572	0.041257089140136	0.00998574847105077	0.00658744227466029	0.0580350092163562	0.00919966321168699	0.00994106042682566	0.00244761352356092	0.0374438526463972	0.0261343359808364	0.00783831461084044	0.000752330037454204
GCF_000185965.1_ASM18596v1__v7_	0.000956932035665403	0.0186956838512173	0.0233092725662604	0.00241777392633346	0.000634275003878392	0.0348728183712074	0.00758558673501333	0.00108643807173729	0.000271420088709733	0.0180199971086028	0.00266191654785673	0.00120092589665822	0.000351757057427768	0.0349139756574964	0.0218649388898258	0.00130448210005496	0.00154934450441098	0.0170874054525076	0.0352135059743847	0.00517152429781729	0.0024628150275972	0.0138202800907651	0.0395135945815696	0.00212895883101378	0.0014794609140241	0.0577116642756886	0.0136230587787146	0.00676890529113751	0.000596811200396198	0.0157081780512651	0.0870147041270844	0.00327614982567954	0.0144819773254859	0.0455160911065061	0.0433190884752223	0.00997149006788708	0.00664745626575497	0.0774165132032796	0.0466361171575295	0.00394220877994636	0.00365198500750887	0.0685070084513295	0.00929404008011789	0.00689243136125471	0.00197258722300156	0.0292658841085322	0.0437341851534968	0.00204799285291207	0.000549044501232507
GCF_000185985.2_ASM18598v2__v7_	0.0673664131885195	0.00907721586243362	0.0110794108675307	0.0600043395859129	0.0159140014224951	0.00401660388087115	0.00306387710129131	0.0239896069270668	0.0147381255664191	0.00306867664141254	0.00336912432251884	0.0155404766679928	0.0441463000875947	0.00854694912683613	0.024268857234035	0.0619791333036773	0.0308854952089105	0.00331721066718594	0.00535160024205482	0.0210775852273565	0.0112455904506492	0.00178954532303173	0.00222897121325859	0.0148853715281953	0.00900304624504178	0.00148157119383879	0.00187426129123372	0.0124270152054741	0.00665088384221211	0.00129537699186134	0.00155247647473959	0.00817007190703513	0.0367732117658845	0.0039344985272658	0.00750308364046704	0.0383057876081407	0.0159203655383437	0.00287496585124647	0.00388226615549252	0.022713727656358	0.0285662207832519	0.00350833286745852	0.00850307387944077	0.0151742276358979	0.0240766926761807	0.00242614476797906	0.00883633720731402	0.022255436651884	0.00324732568727509
GCF_000186245.1_ASM18624v1__v7_	0.038721493597167	0.01862483823962	0.0287005139306284	0.013845425101425	0.00519226020679319	0.0249241298376724	0.00998355815151958	0.00514080949678764	0.00572576273050808	0.0172245245605011	0.00461154680581196	0.00732065007194142	0.0048117214956269	0.050724263467358	0.0256651728496821	0.0117777841284844	0.00897757690788113	0.0122963517187976	0.0198151818950898	0.00954630715921889	0.00217659402334931	0.0228139684124549	0.0106371270503986	0.00616993118374745	0.00515874564835478	0.0192864361910927	0.0181765405050293	0.00930473046793744	0.0028513485000381	0.0360345416785581	0.0383002796314521	0.0117448813067345	0.0338339125755828	0.0238709709703787	0.0451453336919349	0.028172030475932	0.00850119291636621	0.0406774097687614	0.0217634075098176	0.0108271693375113	0.0157467412428523	0.0220387493957757	0.0203037561169959	0.0102151817332688	0.00609313601045582	0.0289654982254863	0.0207767014137456	0.00738545289404583	0.001766586671218
GCF_000187705.1_ASM18770v1__v7_	0.0346525554445698	0.0189553487343501	0.0111496608707309	0.0180795560839944	0.00764571603382825	0.0232651515803577	0.0148358580538639	0.00811690984776008	0.00292120281992025	0.0167382739535749	0.00207184378630601	0.00919736967170982	0.00456973984660623	0.0275824797846887	0.0282020366872186	0.0266271086850298	0.0130220390394706	0.00992054074610781	0.031278718129401	0.0127328002446377	0.00594810756795629	0.00583740576695597	0.0239276792094708	0.00849958929819668	0.00247542156263547	0.0210773914124927	0.00651017155991899	0.0190973023094362	0.00202302904869367	0.0111188357152708	0.0573339579283164	0.0106997264129778	0.0402530389834635	0.0204477886211212	0.0154856695599687	0.0308172242997636	0.0193025148642071	0.0293009326172749	0.0315795856146753	0.0151016605643896	0.00784172989624217	0.0313197163480185	0.010670263507412	0.0224309734106548	0.00840109068738984	0.0170858826275667	0.0292246875483237	0.0158758335361899	0.00245903368657115
GCF_000191145.1_ASM19114v1__v7_	0.0470550229717194	0.0138332754938632	0.0126287415137381	0.0300483056176308	0.0163220455350436	0.0105270527670938	0.00702462364514291	0.0187022457111124	0.00456165504840429	0.00921277868128061	0.000772664543694228	0.0143621081733312	0.00642592021984677	0.0128467140049209	0.0244665453566617	0.0500550623187762	0.0371803136046918	0.00612176653913388	0.0154053304791014	0.0181451400876328	0.0162728726357013	0.00282705892588273	0.00571337232545063	0.0143298639502157	0.00494385245782825	0.007781994148676	0.00151718329001269	0.0214093822624512	0.0100111381321858	0.00736161956543668	0.00724596067805368	0.0194554342591964	0.0446916332913518	0.0134032466182022	0.0145684826815109	0.0360484934190031	0.031276468357678	0.0110619574717091	0.0116286779259059	0.0295230542200234	0.0106115236195998	0.0149318246900282	0.00612961736434469	0.0319517164997632	0.0180329405159232	0.00930121473690855	0.0136165007303772	0.0262595166485719	0.00374888147044531
GCF_000192635.1_ASM19263v1__v7_	0.0133932156132331	0.0173090924180945	0.0269371505249133	0.0120943291591408	0.00659388145317993	0.0235239872152188	0.0195474204741366	0.00378296556587772	0.00294201653468823	0.0145529801824618	0.0045057341007717	0.00312685666647296	0.00403186972301377	0.0399153825050045	0.0263607147624733	0.0140886298341944	0.00650989736706996	0.00952495142329458	0.0242215849737093	0.0110726699759522	0.00480922603083803	0.012104482853589	0.0245126102753729	0.0055963844897991	0.00384255971644599	0.0308618362695592	0.0121003240580104	0.0115766433628792	0.00225384328236308	0.024399029944158	0.0405073124868888	0.0201821949865562	0.0328971013475977	0.0284267851585833	0.0251381512298663	0.026833754514252	0.0184031030258691	0.0466206515496309	0.035989492137531	0.01330889418193	0.00814406212422799	0.0466397322551223	0.00846185206320695	0.0171683888657992	0.00447629099473698	0.0294226492601416	0.0239198016117823	0.0151774727976456	0.00119393979448186
GCF_000192745.1_ASM19274v1__v7_	0.0034424202614115	0.0174802639902451	0.0258447174417479	0.00400491140854419	0.00231281883793919	0.0292047483055832	0.0188148252218767	0.00163833860405379	0.00106573270172516	0.0138539104294615	0.00460680079735727	0.00151858845965134	0.000977341570480112	0.0431198444955301	0.0241993231416501	0.00388514891161857	0.00291410169504233	0.0124576931923723	0.0249663929205234	0.00747555738509127	0.00186413155344849	0.0135920164111397	0.0334835563810475	0.00239136636471888	0.00309000828707899	0.0439340613345651	0.0202706332342873	0.00578472662356237	0.00100208254813457	0.0316963421054773	0.0582088340592993	0.00740227303970614	0.0185820597927336	0.0460053703702786	0.0389837434823468	0.0130805311799399	0.00833702402379186	0.0686363310533371	0.0494708125439661	0.00608717160780381	0.00641077021009704	0.0609551646012976	0.0102604157476342	0.0072814022256607	0.00180579268833487	0.0418051338758904	0.0279580329414886	0.00503728511575863	0.000427987560553068
GCF_000192865.1_ASM19286v1__v7_	0.0380295779431052	0.0187092769269574	0.0174878432623207	0.0223091439072968	0.0145591674156901	0.012540503355629	0.0141267044635848	0.0118467749588798	0.00687799186592518	0.0124658931370833	0.00273044694604341	0.0135064165496492	0.0115547275200371	0.019186127855378	0.0260223165023177	0.0327384814032557	0.0263301951792023	0.00926873193501238	0.0137704763831499	0.0128112589724102	0.0120465026258888	0.00532991653789383	0.00713351174109898	0.0135806887772808	0.00956405849878833	0.0100503512270403	0.00246429955958363	0.0144003173513053	0.0136572767984869	0.00924010610909194	0.0127855852683385	0.0210317130298495	0.0420683037743205	0.0215854104842003	0.0227598007711302	0.0333284392654235	0.0227933469958453	0.0150942149095246	0.0233730262579549	0.021511754209863	0.011368140888491	0.0211848011857647	0.00954321017273947	0.0233036688147354	0.0146162255649688	0.0145347451024748	0.016166368522866	0.0253997832987806	0.00255521407960311
GCF_000194135.1_ASM19413v1__v7_	0.0621543374540998	0.0203004939308856	0.0347575118342897	0.0284430690516817	0.0211881056261145	0.00853458876215267	0.00568821291123069	0.00756271278974045	0.0209391720024546	0.0112713180944226	0.0166569508246951	0.0112137928763015	0.0511197501771224	0.0119701746232672	0.0235076115873217	0.0265363544749856	0.0119915583399389	0.00555745258471059	0.0107569879149543	0.00951615617280412	0.0110316172876097	0.00593485857218931	0.00457478329808295	0.0108733159729614	0.00108449673837128	0.00196929652827178	0.00069902714632648	0.00158936886439644	0.0124954752800118	0.00677449151208347	0.00870381171720347	0.0234405127691772	0.0358719203730898	0.0121398650307531	0.0330102113098638	0.0411835883548885	0.023816905707146	0.0132362547705122	0.00478129846834977	0.0215871031244679	0.0149835731629647	0.0162280587739725	0.00753173484791197	0.0245552269223207	0.0190070532124466	0.00577222204213269	0.0114449464919961	0.0332991461783239	0.00229973233415659
GCF_000195085.1_ASM19508v1__v7_	0.0896149003147293	0.0144578117976502	0.0193433291847656	0.0473782864732237	0.0166907842196766	0.00749827284828046	0.00387572166870237	0.0199382713352279	0.0210012128996147	0.00815697397046622	0.00360469254153083	0.0131267205800779	0.0265093717312639	0.0111182296505944	0.022103861529025	0.0574272997387823	0.0217049600116102	0.00532404277056501	0.0065967728227167	0.011254104594206	0.0124923605430656	0.00377811068833252	0.00199529265412099	0.0125621374542698	0.00297028317503941	0.0007564738079344	0.000386170980489097	0.00250202731770476	0.0124288036445276	0.00296064275560769	0.00415547826016719	0.0176199330158084	0.0427879451865868	0.0109327923658861	0.0135998822673974	0.0358436800192199	0.0221343818274414	0.00700140757895028	0.0040724069627137	0.0219838252425668	0.0265998873622897	0.00731987362744946	0.00513147494938202	0.019553272364699	0.0180792662689417	0.00497475718509372	0.00766599668969378	0.0268109824608505	0.00351807864028229
GCF_000195295.1_ASM19529v1__v7_	0.0284654487684242	0.0142161855227385	0.0212756451430272	0.0166926677319064	0.0045263510525528	0.0261307325260953	0.00837232982226742	0.00847786588689262	0.00586412081244903	0.0124283338764034	0.00614185722482538	0.00670299681548443	0.00825154774210167	0.0324697646335267	0.0233534366668823	0.0221852494420777	0.0138360377190284	0.00893401627393938	0.0281333798293756	0.0118269791750358	0.00585118932181979	0.0165079003234353	0.0185115348221828	0.00937288403297033	0.00666038077326942	0.0170316669128177	0.0216305666095853	0.00765448307992569	0.00564040419199867	0.0202010210474456	0.0427296808322358	0.0116964809175726	0.0358020333945393	0.0202455295842659	0.0283695979683464	0.0266919412696217	0.0100964193249551	0.046868256079049	0.016245745704306	0.0146946519049827	0.0133219290027193	0.0297010665875454	0.0155629228326173	0.0153735007445157	0.010815010318147	0.021458640113105	0.0221826163231368	0.0137559628444147	0.00217694269964566
GCF_000195715.1_ASM19571v1__v7_	0.00473460076943161	0.0183711836318859	0.0235892312315962	0.00542962980702768	0.00123963162253384	0.0283381865004497	0.0167891872485862	0.00144157158337451	0.000596374999342032	0.0170521656818628	0.00156494552397638	0.00111188534900117	0.00155261779812984	0.0380858277780753	0.0240961408403881	0.00440713197245444	0.0071021854982558	0.0161254591580216	0.0341489764117428	0.00826130078661736	0.00167391442979938	0.0205561846808019	0.0286335989957443	0.00274527304401976	0.00262418585306926	0.0543458434548955	0.0121918524505491	0.00537531874674022	0.00131910240300522	0.0125378293666763	0.0819295266303195	0.00226762801200156	0.0207779698758969	0.0390156312973712	0.028491404331229	0.0129938311943039	0.0046384206333417	0.0759119405980749	0.0505553152166525	0.0047036573204534	0.00364052469733753	0.0646052813661259	0.00982583640732506	0.00431611565679221	0.00303611123204913	0.0280156383245323	0.0417164174269688	0.00332507642402302	0.000716661458117072
GCF_000195735.1_ASM19573v1__v7_	0.0716344508859336	0.00982207006974002	0.0166881934410083	0.055496658841289	0.0180309920966427	0.00434045904262341	0.0036260911222598	0.024528253720443	0.0161163675340514	0.00666514635143655	0.00373595453377798	0.0187714319335492	0.0464186101260744	0.0110724082237916	0.0226695228262794	0.051783193165631	0.0247520575775648	0.00304527283305993	0.00669446572230217	0.0166076691597939	0.0103783615499825	0.000761822678649247	0.00386258117346643	0.0153665134141308	0.00280843518000659	0.00190043292735972	0.000819808910965863	0.00946983184674311	0.0114705197507032	0.00297142210453145	0.00280249403172518	0.0199186961392909	0.0450728826718922	0.00490976438659545	0.0128548737902602	0.0412154454071712	0.0256075023663078	0.00326392856246481	0.00414289326706501	0.0259205292170947	0.0142784740906262	0.00637952709618657	0.00546749768865186	0.0252738152791321	0.0254776231327112	0.00351774540646278	0.00607261693308546	0.0209756597238698	0.00307101766729288
GCF_000195755.1_ASM19575v1__v7_	0.00676224517484244	0.018502476708135	0.0272121484741231	0.00536046529402842	0.00704278394927403	0.0261028832906012	0.0173481559587533	0.00327529387576967	0.00375221995867575	0.0126899502175633	0.00739467433619921	0.00382667201628331	0.0057349561760938	0.0322731666617003	0.0287762448354298	0.00569274335184799	0.00612288895269066	0.0145317721917024	0.0233735238956125	0.0108221694748064	0.00388586243719521	0.0245113849848746	0.0166780574464989	0.00706751261565922	0.00450245720007631	0.034492654117847	0.0124188174226722	0.0145643643365979	0.00217488547194057	0.0342073931798286	0.0372679134208438	0.0178160689742123	0.0290830243176753	0.0415639129953195	0.0283145963786975	0.0127331287686383	0.0177618117255044	0.055875619018621	0.0275577031871711	0.00891993131407067	0.00989158691011706	0.0402931954670803	0.0189094708656381	0.0140292660369872	0.00550118428873097	0.0288433739479693	0.0367255910988416	0.0062674302595583	0.000926946561386693
GCF_000196015.1_ASM19601v1__v7_	0.00527682019153078	0.0188291662568687	0.0272864859287461	0.00775092949053947	0.0043067353333534	0.022894666993784	0.0231845274363629	0.00361664146284825	0.00136891098987153	0.0162397099400853	0.00281888025444736	0.00330281591662856	0.00134888078381219	0.0358912659039999	0.0265263867039318	0.00871495571620423	0.00826495505580873	0.0141234544654888	0.0290905332741493	0.00918562269985108	0.00580812068853953	0.013929748335903	0.0286799553809194	0.00446950128101713	0.00476785100825532	0.0385770970985437	0.0131954581391968	0.0107973681982953	0.00278521868890809	0.0205740478914196	0.0590586138022027	0.00791511462724728	0.0231632281923058	0.0338130393215879	0.0285780869107652	0.018815818831935	0.0152641478881617	0.0529171908344068	0.0465078620355348	0.00959296833159242	0.00654546942147082	0.0516816516588804	0.0104116813898778	0.0118185013846279	0.00485916635324481	0.0250234876441748	0.0391389680385779	0.00674835878507462	0.00097999792444548
GCF_000196095.1_ASM19609v1__v7_	0.0394902140396389	0.0242950812996977	0.017338466705974	0.0179020788801776	0.011852301246627	0.0136357807997425	0.0130752241951179	0.0135712908105008	0.00477599858995834	0.0138822163257283	0.00168996915339343	0.0110372465707334	0.00566565318691296	0.0263214930577274	0.0277272763245086	0.0301520780043042	0.0315050706655175	0.0121507605561537	0.0132981554741881	0.0114423934380116	0.0152698009202523	0.00285648305691853	0.0076853549838842	0.011218955668015	0.00671828370930156	0.0135238320528509	0.0013727242362007	0.0175706653197018	0.0149612412486455	0.00993153476592637	0.0173841521292911	0.0180877329165425	0.0421499196911822	0.0207276141590786	0.0222013180845409	0.0309106509948418	0.0242386026071426	0.0130234167548701	0.0246174464750295	0.0204930680664093	0.00725737910878412	0.0225618413886175	0.00636164179836198	0.0276874420818861	0.0147814531782018	0.0122862199333607	0.0218152084519095	0.022988759691817	0.0036508318624659
GCF_000196135.1_ASM19613v1__v7_	0.0399075248888641	0.0130849481805078	0.0303589128670082	0.0201362242000156	0.00609127405414609	0.0178455465993002	0.00933631784973673	0.00785360409350551	0.0100079177031623	0.0199412098022239	0.00674282433781346	0.00915597717289107	0.00411682339452472	0.0378820923252619	0.0249248430431852	0.0286163811881218	0.0201877296945405	0.0103708153760151	0.0107645628237966	0.0101347487931395	0.00430760223835691	0.0160728833686884	0.00224305063363212	0.0143637625734169	0.0111914670889003	0.0144457961847553	0.00245715304830284	0.00538575891460958	0.0135760829973596	0.0383421324889214	0.00832330942102837	0.0289603934552769	0.024287807809454	0.0111562749176321	0.0587702413320276	0.0307131275136982	0.0112221688159971	0.027607381393207	0.0221378786369858	0.0168328750250979	0.0234381880800336	0.0187082087095869	0.0179021181098502	0.00993210901317222	0.00429838481938635	0.0164837138553845	0.0288328094102615	0.0100056772267703	0.00197671245841742
GCF_000196155.1_ASM19615v1__v7_	0.0420173165189785	0.014709966927785	0.013699972606946	0.0308527675262767	0.0143098870672599	0.0142783415953943	0.00908798710035698	0.014436934116352	0.00739784993850045	0.0108711000747254	0.00329747219002109	0.0144572331569149	0.0149463481454517	0.0193741796378183	0.0255660609340878	0.0378685552233138	0.0242524558297744	0.00721684242086494	0.0201872911997094	0.0165012593193061	0.0121205550157952	0.00621189686299117	0.0102506474247057	0.0121659606444509	0.00545577641577618	0.0102885616845263	0.00678007456213676	0.0181034299049799	0.0088232716462572	0.00768783227286292	0.0241326473883178	0.0145005671758272	0.0423186859959882	0.0114254030259649	0.0174415305310987	0.0394598435640034	0.0220482465880433	0.0163916252365386	0.0154103932937508	0.0225644003635672	0.0126982880066254	0.0157313692157396	0.0109074311876993	0.0259120966261874	0.0134233001974387	0.0113073996192514	0.0152602271938577	0.0237083810841645	0.00292099802089103
GCF_000196255.1_ASM19625v1__v7_	0.040725225149873	0.0170719431083373	0.0168831020726633	0.026804105295159	0.0174442306746681	0.01303271130049	0.0112278014626257	0.0136045530006515	0.00480207608681908	0.011980374042906	0.00208917452069304	0.0139300698402438	0.0115293734406569	0.0190945896720873	0.0282059311712684	0.0371474724706333	0.0298292593394198	0.0088365197472821	0.0143189931460369	0.0142709544508934	0.012897479778469	0.00461313409572544	0.00608393670902201	0.0133376950708406	0.00698861915182316	0.00960297558358182	0.00236678977252045	0.0192929962599959	0.0135752793224796	0.00710028928008591	0.0121945684661906	0.0188616640125776	0.0434155619990232	0.0134940315109238	0.0169334483178268	0.039920783104453	0.0272903872675011	0.013842053203703	0.0158608379469302	0.0241581273151509	0.00803097576402705	0.0169504576173676	0.00852572765943261	0.0304854045408317	0.0171461789526352	0.00980736592414006	0.0150512124267834	0.0259157112768623	0.00327331747853541
GCF_000196295.1_ASM19629v1__v7_	0.0480020588478064	0.0238336264644622	0.0113004298980221	0.0171944833038394	0.0074773879819395	0.0232465030118512	0.0127549445572453	0.00604457780039766	0.00362885640260476	0.0149118700242946	0.00472146719260889	0.00474179146231486	0.00758211310921296	0.0290831666531846	0.0246044854394605	0.0230530721903493	0.0222639420453799	0.0123708929546208	0.0160586828593438	0.00928508784401108	0.00274421422661428	0.0141530684442066	0.0184497265624261	0.00751804207734788	0.00290341580157468	0.0262995966385425	0.00859166227390224	0.0107835006444001	0.00251541292410691	0.0124128808895119	0.0327409384571771	0.0107668341514959	0.0483711288133986	0.0272447614619838	0.0130117210322007	0.0237072034495048	0.0196305110806699	0.03933857653901	0.0284625987018664	0.0092179493920308	0.00980197796101863	0.0402858207323648	0.0086582210482687	0.0152937161117192	0.0102793752770298	0.0216954907347535	0.0166087597363289	0.0169154498191119	0.0029868966301014
GCF_000196355.1_ASM19635v1__v7_	0.0223445614351773	0.0157500172668651	0.0235202609167048	0.0178115055144984	0.00869102996589855	0.0194528822333018	0.0137289341327022	0.00815266198563005	0.00580377902740718	0.0159110341363366	0.00746568327698765	0.00702000135051429	0.010484871638536	0.0285558411942748	0.0258938040517646	0.0189929001394106	0.0121129614210691	0.00950767114407287	0.0250330863738388	0.0138749992888546	0.0060963349122566	0.0153730084768286	0.0171317610887748	0.00964524697066505	0.00567255897883873	0.0214906678753807	0.0145417840344684	0.0102574304946606	0.00366177300868846	0.0196283238156217	0.0405272326581367	0.0160059833313598	0.0369175733992787	0.0198542223657125	0.0266529270022656	0.0300723966972091	0.0220952869753042	0.0296355057395633	0.029354941825575	0.0153986102117698	0.0183692788904182	0.0283882795502032	0.0150141690978085	0.0149163555238569	0.0127159518780703	0.0179090254074847	0.0241585471465592	0.0139580119002352	0.0015887485549249
GCF_000196395.1_ASM19639v1__v7_	0.0145342668755452	0.0197950481334498	0.0276580670932279	0.0105899417020931	0.00539853653266256	0.0304063795606978	0.00669878116819391	0.00603121007867158	0.00299185863627216	0.0203080663489487	0.0032426486905373	0.0067338127245841	0.00693933625287212	0.0341017475601206	0.0275854687041573	0.0109280801910469	0.0122417995823101	0.0144950463246319	0.0365896664818776	0.00966537311400658	0.00554297299546417	0.0173620495295155	0.0170179247942469	0.00599193818988237	0.00400958653473052	0.0255350855791927	0.01127070681556	0.0125978829600892	0.00264926989042351	0.0231640234153338	0.0678539268304415	0.00709154048152272	0.0224663967561327	0.0235419630610083	0.0362158349353919	0.0271336627833676	0.0120596391120649	0.0544138959168709	0.0212950519889902	0.0116690740180325	0.00582755881039202	0.0358239273344651	0.0145057738206808	0.0184191631695079	0.00726183694159591	0.0197867773686275	0.0324329858177488	0.00781978483982917	0.00182124252739818
GCF_000196435.1_ASM19643v1__v7_	0.0503079972938575	0.00940103922538247	0.0175409187106847	0.0322932123892378	0.0211415803245336	0.00942342004097022	0.00923928269677393	0.0099353093467677	0.0085316733597581	0.00834224034888252	0.00353382478942883	0.012041716504998	0.0147232388119208	0.0152619401944095	0.0257755455567152	0.0421361347685467	0.0294689663863691	0.00511250016001092	0.00954085983268361	0.0185013873993916	0.0111996501633822	0.00637009747169383	0.00423938262928373	0.0144197158605502	0.00512681392723682	0.011163817524333	0.00502082541141723	0.0215376391887472	0.00529241694848616	0.0100540778109895	0.00618021855115995	0.0287712209072189	0.0444118996851109	0.00766837468270177	0.0171636762068792	0.0406488233006702	0.0269857125553231	0.0115893417780692	0.0130381080449666	0.0284693272208901	0.0184458036450568	0.0109597142731252	0.0132351617960347	0.0229755687923833	0.0102729284229058	0.00915170226085796	0.0131797573310689	0.0302361944584247	0.00331295705344626
GCF_000196475.1_ASM19647v1__v7_	0.0421019744620258	0.0140662476790821	0.0136945827707645	0.0320576658308423	0.0146975538867284	0.0126649659041709	0.00804004241949106	0.0166375092707	0.0075098960126554	0.00999022450266187	0.00320045570515302	0.014988726852729	0.0158561146351663	0.0189361312957523	0.0254952353683916	0.0389364210697853	0.0238428571952854	0.00724663067993053	0.0200624576017498	0.0157671537448882	0.0133929735870598	0.00576361188863577	0.00934315781646603	0.012516867028784	0.00541451705024785	0.00987887204364975	0.00621375277425562	0.0179049002143392	0.00921140364966554	0.00703616110357662	0.0235142349269038	0.0148453498091362	0.042884753610366	0.011114051024174	0.015837741916007	0.0393943861385979	0.0231239791893638	0.0142227030876732	0.0138572791810578	0.0254415169881511	0.0135525987573846	0.0145886736472485	0.0104588329169469	0.026648069995884	0.0145156499263803	0.0105356569524513	0.0140960731946629	0.0249228923402231	0.00305139240938481
GCF_000196495.1_ASM19649v1__v7_	0.0493513836132692	0.0155489084898237	0.0147212869159422	0.0306577231248104	0.0169321183793507	0.0109510056979102	0.0116656030855094	0.0160914114385175	0.0065185976648631	0.00896398823121142	0.00132928490056619	0.0146549169503605	0.0121246617177382	0.0184166382466665	0.0272746254691953	0.0405778548414814	0.0337683180561134	0.00767283744493996	0.00799931954455104	0.015193786833731	0.0152506730030039	0.00236264781990142	0.00459294454646037	0.0140948983806075	0.00799089852365479	0.00683886685153871	0.00103307011200487	0.0189021795052335	0.0122300234756185	0.00515866883135171	0.00773152308652308	0.0199325026251837	0.0457932453214752	0.0121640979916537	0.0171946929101717	0.0409488115074063	0.0245847175572136	0.0107910278424851	0.0152663382607879	0.0236119505328896	0.0110559952243705	0.0145710478221936	0.00772293311085044	0.0275538989704234	0.0170659855268773	0.00859596813038516	0.0124298763768362	0.0266096942706103	0.00346026056942684
GCF_000196615.1_ASM19661v1__v7_	0.0277618659941974	0.0205898330410124	0.0159115687584837	0.0145565359327878	0.00390180426392982	0.0292420995139954	0.0143034373095432	0.00564313208714128	0.00261645124184371	0.0204138669191433	0.00252865221833158	0.00696328208627966	0.00380449375955569	0.0285757737592961	0.0279677967124379	0.0243084970717174	0.00918523906909572	0.0105316784155267	0.0362052492702859	0.0118455665458985	0.00667726456397769	0.00698475813338504	0.0229574842239486	0.00735188287730031	0.00286203602197855	0.0238911889268488	0.00770193547876129	0.0165458415722924	0.00230842363205524	0.00973841913110651	0.0658389134763599	0.00979536439040541	0.0336927386118327	0.0214906650380621	0.0216730550188619	0.0298450143949157	0.0148947314571404	0.0363872678048189	0.0352518469010289	0.0129063982326276	0.00745050487797338	0.0383134662338192	0.00954727789560432	0.0177806414358398	0.00692850809130881	0.0166324219720495	0.0333502308717743	0.0140691167158399	0.00248554083177368
GCF_000196795.1_ASM19679v1__v7_	0.0474745783765285	0.0136691811738784	0.0128800255864804	0.0308342795179361	0.0165891801284174	0.0101946922420352	0.00708627843150773	0.0187647701851631	0.0051716632754716	0.0089801594473823	0.000852953505987297	0.0147124872965785	0.00733852990599131	0.0124734098106715	0.0244161014866668	0.0498966806867833	0.0364986541185522	0.00615421824846784	0.0151698139755711	0.0178191965718045	0.0164538208287057	0.00296020095406931	0.00550618607982347	0.0141852071151066	0.00515448345792608	0.0076616535960131	0.00167085824265719	0.0205954746991829	0.00998917449322307	0.0073007324895636	0.00702834529007966	0.0197269615796087	0.0449706405500007	0.0129715960778566	0.0145079798406201	0.0364112120700503	0.0312428406342157	0.0106552910728976	0.0109215321128119	0.0295263738594764	0.0111744212051361	0.0144825095219613	0.00605963820735213	0.0314962638930811	0.0178607271595342	0.00919493266775714	0.0132298079291912	0.0266309823940178	0.00378484889214287
GCF_000198515.1_ASM19851v1__v7_	0.0257390555548713	0.0195788208194679	0.0183853103009147	0.0145087201094071	0.0073919284839543	0.0214807378366287	0.0148180255404437	0.0076208379859928	0.00309751809673136	0.0197373295831528	0.00282978729322456	0.00690065837604041	0.0040582710215135	0.0251903998219214	0.0241701893239536	0.0252308653639027	0.0209182332222923	0.0134609935838995	0.0227406163761794	0.0100858415798964	0.0101741144571313	0.0121877102455478	0.0144533433537654	0.00906224170655124	0.00639855276678832	0.0294826911922817	0.00864908374438959	0.0131215177382294	0.00968426162323197	0.016837699900657	0.0295872061081821	0.0181430055939891	0.0359511377182349	0.0207883690678331	0.0240116042814249	0.0297744810384407	0.025870476789559	0.0285744039823294	0.032661516772455	0.0148156783724477	0.00919252963342526	0.0343827410840937	0.0123419701779448	0.0150964662207662	0.0142136202738788	0.013014930835636	0.0260349303911117	0.0168326934088029	0.00161594777188153
GCF_000198775.1_ASM19877v1__v7_	0.00972085810256511	0.0167426324694282	0.0235915496165743	0.00997494157991309	0.0061573908126636	0.0166030537117579	0.0244519320987515	0.00461669901208308	0.00184027893705495	0.0152131644163532	0.0030377101647963	0.00497453083764774	0.00311355776602197	0.0316596944444838	0.0238502324220187	0.012373490264395	0.0148276579527136	0.014364718817267	0.0255091516563132	0.0117872741913391	0.00746808852335216	0.0100222915386373	0.0291174858888424	0.00469021653527068	0.00661937129701216	0.0370667253733774	0.0168646526928159	0.0126441629691342	0.00652128338043935	0.0177036698854047	0.0431669653275013	0.00877323337830241	0.0207433221010108	0.0322244317506992	0.0287796423125783	0.0214401879380508	0.0191676992942701	0.0359417222347894	0.0563267801103303	0.011595816675109	0.00701087527776575	0.0439860920086971	0.0110692234884431	0.0123554966199056	0.00644045672861678	0.0249492649454673	0.0351313218551249	0.00820848059041259	0.00140667952155581
GCF_000200595.1_ASM20059v1__v7_	0.0487104651337684	0.0159008882680339	0.0243903477425094	0.0257109105057128	0.0105403685437791	0.0161496922273842	0.00611566620022377	0.013240485291583	0.0075116831051626	0.0197924526009751	0.00435970048997394	0.0149195935695407	0.0056922505455745	0.0261720983569346	0.0235643873292264	0.0316534125216342	0.0342069454929634	0.0119845273051007	0.0113237613086171	0.0150691084992105	0.00485068581275975	0.0172733210359686	0.00297396396381152	0.0144098869410315	0.00188197460946785	0.0187046729885396	0.00278307791585559	0.00695801444778032	0.0144086395463606	0.0183207715545113	0.00753848648419035	0.0171063535690087	0.0308921329140202	0.0126963445911016	0.0282476169407448	0.0327828524745409	0.0133792605464727	0.0233734646749887	0.0193523169470661	0.021950581711117	0.012255108065421	0.019075138443098	0.0205682328364945	0.0123960804767552	0.00902036888795523	0.00940276238204939	0.032225528966153	0.0121525490096566	0.00224363449596144
GCF_000202835.1_ASM20283v1__v7_	0.00561009822255509	0.0153500138111472	0.0192766681329303	0.00696689472677505	0.0033029864730922	0.0271759167687424	0.0183595647586029	0.00181557897511297	0.00118410592912051	0.0138932360580004	0.00343007024203773	0.00212061250191105	0.00141376821949162	0.0431732835668273	0.024177688919653	0.0063830854862718	0.00404060200569209	0.0118516915063916	0.02320820840611	0.0109800052709561	0.00335516115718722	0.0162167336025895	0.0351444842104108	0.00291770607111044	0.0032620089948187	0.0437387613867203	0.0249413603563715	0.00577999384685129	0.00143127675410979	0.0375508185508115	0.0501885279003987	0.00798890019066917	0.0175883520904618	0.0318000705953066	0.0326989119934658	0.0197085951156097	0.00907534697254361	0.0670969513775199	0.0625265268100406	0.00618481037724263	0.00654795583412621	0.0570493388375563	0.0174820912541635	0.00686673891525525	0.00190754914747655	0.0313325479186431	0.0311065188346694	0.00620032694726315	0.000495440316510021
GCF_000203875.1_ASM20387v1__v7_	0.00443860466162241	0.0186397018143714	0.0266208356688367	0.00707021727393421	0.00349648318931749	0.0232442401815728	0.0222829535536743	0.00336618846307383	0.00100035408497003	0.0175525366999921	0.00270080256391559	0.00273841269840429	0.00111158487923932	0.0358283032219488	0.0266546685606456	0.00800189289562508	0.00708838402545881	0.0143181563216289	0.0301278226484146	0.00902310908319453	0.00431684504903356	0.0131722301793117	0.0307058568165791	0.00436757350999359	0.00335009394728208	0.0430615939289193	0.0126668423329944	0.00859406631280167	0.00197975299009919	0.021200083070896	0.0611611953486822	0.0076626718745036	0.0254523950118766	0.0355421331060758	0.0266136462035802	0.0168262304612657	0.0152959753307829	0.053297937603622	0.0499727190200647	0.00950979395326191	0.00579788687156409	0.0577125475411923	0.00995562870025629	0.00968863295133814	0.00493129270511852	0.0273830126896554	0.0391772995207376	0.00560890048010021	0.000893240342537025
GCF_000203895.1_ASM20389v1__v7_	0.00492974640341164	0.016223284123655	0.0207257857351004	0.00556493400834941	0.00186909172133157	0.0300145747517079	0.0154816392150708	0.00130893222773467	0.000985280097618861	0.0146741303788387	0.00385047682343598	0.0013440845447597	0.00107034973741285	0.0456849796024481	0.0275414775087724	0.00358300233873366	0.0057354976616359	0.00876780685316297	0.0261093105886855	0.0124092177708481	0.00198079110071668	0.0215525221564733	0.0292307415985292	0.00270727637940645	0.00255230767928899	0.0446927703610132	0.022369891076667	0.00487357013797968	0.000845693972067633	0.0115636644870192	0.073524225287815	0.0107600148499685	0.0194446150992765	0.0374947135520326	0.0382111888489162	0.0183986630625199	0.00852605235133426	0.0669432201458756	0.0521010435792883	0.0047439716106461	0.00475038292455803	0.0590553983977038	0.0177274190449893	0.00624827374119877	0.001215668809255	0.0330588475619169	0.0313470070491402	0.00406136225892178	0.000503782363278686
GCF_000203935.1_ASM20393v1__v7_	0.0315081819307539	0.0174707785823954	0.0202820867271597	0.0206515242381764	0.00824195829564617	0.0217985452691483	0.0093936892941197	0.0128146502186099	0.00414809920051986	0.0174112565115368	0.00258866815368487	0.0123437760365685	0.00632406102642355	0.0248830914610366	0.0264727962875029	0.0286349311849012	0.0296944695557984	0.00950607787365183	0.0194946188445527	0.0136682550744754	0.0110078295331734	0.0105176571530881	0.00811914957205415	0.0106991160935811	0.00403317364858214	0.0162573243362821	0.00400547492735651	0.0152771120358941	0.00926154995096052	0.0161324198063322	0.0242085831284175	0.0120868274756885	0.0346789527578157	0.0165710515955287	0.024003503275604	0.0347338591609741	0.0172194108814706	0.0345639120517532	0.0257937432471682	0.0169982776332528	0.00653373369918005	0.0277652709417064	0.00896370773189925	0.0225874715116547	0.0103393442979289	0.0146465633980683	0.0285877431282595	0.0146316587972167	0.00309423667877619
GCF_000204645.1_ASM20464v1__v7_	0.00395366150192275	0.0196406024915209	0.0271634829700971	0.00319214827898638	0.00199365269345452	0.0249223111309869	0.0201976047108865	0.00174986304604369	0.000626139415724196	0.0195490552746529	0.00289558461911769	0.00156416855465088	0.00192898176939287	0.0350590440217385	0.0255435213982859	0.00382240713450924	0.00577560468038034	0.0181478701283578	0.0369541845942135	0.00594138649995598	0.00285969081362717	0.0256358181985039	0.02308562697056	0.00309291302950283	0.00201367794914744	0.0525830851371829	0.0116507529828195	0.00431107394832296	0.00124764306948699	0.020632037118114	0.0750198173662977	0.00352972341059615	0.0139493650741284	0.0398594433752079	0.0379708375521008	0.00909881449669938	0.00901530976453843	0.0713538551948886	0.0486736092334433	0.00579294851166845	0.00335339299615881	0.0646316503353077	0.0104899732561326	0.00495240069892268	0.00224992121445506	0.0202654300047653	0.050014337355197	0.00299609441721336	0.00056602860584393
GCF_000209655.1_ASM20965v1__v7_	0.0171700031719261	0.0163170062738268	0.0203932192468401	0.01370203382717	0.00836546357451871	0.0227451002027031	0.0140892249456796	0.00713009610127437	0.00202076798249744	0.0178930289408264	0.00335999821316768	0.00526332177338781	0.00946088823148942	0.0259680313328762	0.027006593633234	0.0181578446037004	0.0168512889064244	0.011130911460961	0.0265871458585975	0.0120482886499048	0.00692520738288777	0.0174428208975227	0.014271542511149	0.00958903454057581	0.0046373537349518	0.0284759812234213	0.00967128688444431	0.0131732087058193	0.00470375760987475	0.00989790935613057	0.0528735406257674	0.0126031310271534	0.03111245439097	0.027691090614189	0.0217150541936302	0.0238647536166728	0.0189971820734241	0.0511362616961618	0.0260859856336161	0.0164736573091798	0.00743734555959779	0.0448732673064045	0.0108619315352879	0.0147023669573805	0.0110075418454701	0.0225231522776552	0.0270479591529748	0.0128608574177006	0.00165258841821292
GCF_000209675.1_ASM20967v1__v7_	0.0549458207630472	0.012283744967397	0.00923779036088328	0.0339122447461436	0.0147699673243098	0.014064931133564	0.00729972492682346	0.013732640205871	0.00672435454382114	0.0102668264199575	0.00124661699310124	0.0128560335037555	0.00716688269215645	0.0178604357080522	0.0240699412393824	0.0478602160754582	0.0386119681089587	0.00841729054290303	0.0165095919597829	0.0126355965513258	0.00937145409924807	0.00198751456937871	0.0156203196791457	0.00902598608714844	0.0049427151630375	0.00922127281078266	0.00263408391598526	0.0200430676814137	0.00646261250124681	0.00554036372952788	0.0088863033048373	0.0137128786458871	0.046604789290812	0.00816675213780961	0.0141683045261584	0.0401453789593391	0.0292132381648652	0.0155550042418207	0.0184663025403608	0.0183635467418683	0.0112276461984491	0.0173227302801306	0.00694033358377453	0.0261687725966261	0.0134905734806465	0.00876096565161453	0.0199296397506959	0.022374521879939	0.00338987646355076
GCF_000210895.1_ASM21089v1__v7_	0.0576072919543231	0.0142077351233826	0.00822419584680875	0.0309941692353282	0.0146655600181526	0.0140188372795952	0.0088531676984151	0.0137080089058347	0.00367233049049552	0.00981229735956432	0.000454067680466178	0.0117645061070359	0.0041751453774674	0.0186766647623901	0.0249399711174692	0.0461797308747209	0.0378919945102469	0.0073009740105468	0.00776694954030429	0.0133398588359291	0.0157320158553078	0.00254307612600569	0.00700426756224558	0.0118066366949088	0.00465324489456893	0.00909349189720452	0.00107163237689679	0.0234482902285689	0.00632330927206792	0.00718204916817849	0.00527302971612883	0.0189856562811611	0.0522662436315052	0.00908051535153053	0.0124845418395335	0.0402772431523835	0.0309581194890469	0.0130923668231591	0.0185283607773592	0.0212729747447143	0.00873849429034881	0.0179004537666622	0.00688722790947121	0.0318948771008764	0.017756948384667	0.00823359494900926	0.0224118275458201	0.0197144986660471	0.0035962594959288
GCF_000210915.2_ASM21091v2__v7_	0.0441433070714715	0.0134160688818126	0.0404119933559347	0.037990565628843	0.0182792823681556	0.00364424189911563	0.00545944397559695	0.0213119557611684	0.0265751880654464	0.00787547910431157	0.00447987270057338	0.0186760875476436	0.0144182776505094	0.016709759979175	0.022957750671072	0.0447052393002233	0.021295539803013	0.00884798920228549	0.00838393811820515	0.010377091888793	0.0135594750929366	0.00257899667938146	0.0020891453613852	0.0124910058182167	0.0028803146001817	0.00293837187707842	0.000238954457975349	0.00361005410842903	0.0182189935388813	0.014879481046453	0.00393369300780001	0.0285161849006687	0.0430971716689493	0.0146961159235451	0.0302024872186571	0.0390530087499138	0.0184801346179602	0.0132483326157862	0.0065790857746248	0.0187860818137105	0.0240012027808727	0.00674302677711684	0.00678644466579326	0.0218300123708201	0.0149299193366208	0.00838714683101948	0.00746612586739847	0.028734731506383	0.00284206693984682
GCF_000212335.1_ASM21233v1__v7_	0.0385235060266541	0.0193925876873447	0.0154798205772595	0.0245171575901359	0.0128456949661339	0.017646432980192	0.0102155579636763	0.0126628544326356	0.00516591866571419	0.0159896039249974	0.00229260592293304	0.0155898388971717	0.0133644038705084	0.0172412937925154	0.0258931185833916	0.0319932631142202	0.0321871833241011	0.00988624264496638	0.0151927669535106	0.0133710735023272	0.0108219651167353	0.00665712156315332	0.00688924926392904	0.0139063927692908	0.00609804145833	0.0137138678459918	0.00273953297076528	0.0139645746610074	0.0128734557182909	0.0072575024447481	0.0121995083324761	0.0160295426896118	0.0385672769423658	0.0206537418824019	0.0197468815083443	0.0341275953929012	0.0233917368699293	0.0206100407151714	0.0195306044315363	0.0228846647706746	0.00818361504863327	0.0228530883315448	0.0105501602897835	0.0234844004655354	0.0166352954065294	0.010605233332739	0.0210542433540285	0.020700676837722	0.00281092256628119
GCF_000212675.2_ASM21267v2__v7_	0.00883387993335457	0.0178612093670422	0.0339179079152613	0.0076494458486345	0.00399934275258228	0.0224322891674698	0.0160847296080968	0.00448738980450471	0.00297663491666231	0.0180617073607095	0.0075634262497686	0.00301574378538096	0.00523716196789125	0.0347136562164073	0.0276305149229769	0.00868571409529638	0.00781336027339391	0.0125730305484915	0.0276770583771252	0.00796987550688989	0.00445419315367194	0.020258645417734	0.0176063565939099	0.005945578394873	0.00417960811944594	0.0360038415307204	0.012862875556618	0.00751134546885812	0.0030018883506993	0.0253882632905268	0.0557656323719992	0.0117416458510518	0.0230665212574546	0.0340944949903636	0.0424386384300289	0.0174869995404922	0.00868066384424068	0.0602841152872915	0.0239970505404613	0.0110937555574038	0.00962497729499415	0.0525148925588352	0.0101023425793875	0.00821082357894653	0.0051124857775476	0.0232393442171703	0.0358482927882349	0.00701995340341709	0.00123731058919781
GCF_000213655.1_ASM21365v1__v7_	0.0381949204727018	0.0203296730397105	0.0175602403096672	0.0234135524215449	0.012358455166738	0.0184041907440775	0.0105671583609873	0.0144171948982316	0.00662830751596135	0.0148268092812903	0.00289813984168272	0.0142797131457444	0.0133593558880702	0.0132023864927168	0.0255428353434342	0.0359493267241019	0.0270058068703611	0.0097255285570847	0.0136999700993018	0.0127777145803297	0.0109741573539269	0.00647275840602025	0.00607892737761624	0.0142145107238673	0.00648899968765672	0.0115305820320237	0.0030017933795361	0.0136268550458317	0.0142513676339018	0.00609214082142965	0.0106816588395512	0.021425095327817	0.043885392615464	0.0201906320974768	0.0179590124900093	0.0353093863502315	0.0244940426138867	0.0200190055177891	0.0194502994216372	0.0235194633779364	0.00785369405600692	0.0228411838251135	0.00878698866318271	0.0250389529591074	0.0219735375203889	0.0070047181744449	0.0197107202722702	0.0227592652698431	0.00272334761758226
GCF_000213805.1_ASM21380v1__v7_	0.00791573650439764	0.021405701335701	0.0261572682563104	0.00611117702664563	0.00179103141865962	0.0324114342817253	0.00813857931529441	0.00338860986218846	0.000687202026367766	0.0261247907903617	0.00135884191449855	0.0040232402288985	0.00124853258430013	0.0388408952201267	0.0234679134407361	0.00739756114284148	0.00733139919937805	0.0151079533323853	0.0386095201190994	0.00732596836221177	0.00435586906162478	0.0129837806550794	0.0267754979638093	0.00367570532713675	0.00233472276837113	0.0423573729889183	0.00802945164634723	0.012258905644772	0.00242504831988965	0.0204619581103587	0.0806131113568096	0.00454907849057007	0.025865136172889	0.0350760746256554	0.0331815691810689	0.017772265268867	0.00849419845227711	0.0640236367410923	0.030817235950466	0.0101845455177844	0.00203384524325511	0.055739108026769	0.00725082244158648	0.0132574007125293	0.00532660742636726	0.0228000110770424	0.0373387516133081	0.00555525448301115	0.00102139145408056
GCF_000214095.2_ASM21409v3__v7_	0.0173260139778373	0.0136247504887885	0.0182966425853643	0.0151871264437531	0.00647518974811474	0.0232586841090318	0.0137642909633968	0.00655565993522956	0.00298178719608881	0.0150858444222421	0.00331421175669767	0.00884094611693905	0.00727663935088094	0.027072264556208	0.0268194806956938	0.0204650879455652	0.0135857007129369	0.0120497018546046	0.0288941723046325	0.0153875708928814	0.00765766207841429	0.0169511925023689	0.0179824466132295	0.00781438834987117	0.00487685008772075	0.0257926194674405	0.0159689363757855	0.0141970408546975	0.00464410131048459	0.020613512643931	0.0455052542681719	0.0106161195578146	0.0292804183025176	0.0214339074034597	0.0251143525528449	0.0287250410529521	0.0179163102402791	0.0437745445004388	0.0325654792988014	0.0155232518109241	0.0107173240841101	0.030680649628917	0.0155252725053591	0.0198832637359611	0.0102406079261395	0.0200844177157831	0.0295533942870045	0.0112371874840988	0.00164706436696925
GCF_000214195.1_ASM21419v1__v7_	0.0260546042438478	0.0215894289235027	0.015091596146353	0.0131958000107337	0.00375515451161227	0.0275991410387002	0.0129231283890079	0.00596521190303025	0.0021410623168488	0.0209136837363121	0.00210714305595535	0.00572392747024472	0.0045382706696027	0.0308208672668489	0.0268209238527556	0.0207635598405106	0.0154832772779747	0.0118491536190535	0.0326689606930031	0.0108357471403169	0.00545959715364341	0.00711243904992537	0.0262895762381341	0.00607808456693262	0.00293834659913532	0.0275265422690197	0.00904949998576021	0.0147230000857057	0.00274048908046633	0.00918000535374004	0.0657470209634456	0.00717135776682063	0.0328184980188654	0.0234031767675058	0.0214190379578259	0.0265139713599249	0.0135773120622162	0.0390523668507351	0.0365970169695153	0.0119531099998749	0.00470083999749111	0.0409020069868899	0.0125961514567224	0.0164953379368555	0.00903275401085578	0.0156641196167053	0.0329884835856957	0.0121657567340912	0.0024547306830946
GCF_000214215.1_ASM21421v1__v7_	0.0370779287702327	0.0155125062142683	0.015543727180683	0.0231315487373672	0.0121463535446976	0.0169377569322373	0.0100982776002587	0.012024144050556	0.00507248477911237	0.011239654206452	0.0019841571704238	0.0143228176032018	0.00832610336001354	0.0183680807716741	0.0273031708610675	0.0364160075060911	0.0317462541951049	0.00871710634989276	0.0152570685277418	0.0147847868735574	0.014085225263306	0.00507265575474799	0.0062783401174242	0.0134471707076328	0.0082118993293182	0.0101962371938123	0.00205157454140818	0.0176613349793029	0.0119606316604091	0.00718009000340112	0.0145042861525093	0.01479878371246	0.0419380047817139	0.0196793469908073	0.0194880316975562	0.0345227594612256	0.018285210045569	0.0237471741408925	0.0206152011011966	0.0235422873873365	0.00871975915235155	0.0214954005958297	0.00871778970830039	0.0274757249851633	0.0122663817806984	0.0135393013663144	0.023430512073736	0.0207799864702224	0.00274381601309655
GCF_000214395.1_ASM21439v1__v7_	0.0035687556911745	0.0183486962831561	0.0253294778435492	0.00493523773529996	0.00263284561052996	0.0252023796801212	0.0192974747613998	0.00178948881737928	0.000829719845915591	0.0215314903373352	0.00267479872420227	0.00166607121808424	0.00188356825453193	0.0329797576166787	0.0261766765622859	0.00562597612358369	0.00659978166670244	0.0155029512172596	0.0399935560668952	0.00827292673718805	0.00275016143076449	0.0268694792348081	0.0197963351881216	0.00455666469117251	0.00166047266516679	0.0500807428082372	0.0102481613764375	0.00524713076218899	0.000691545707813315	0.0139057680929841	0.0838526210400783	0.00397231665012986	0.0173597452259127	0.0366921018038674	0.033601648579759	0.0130660422840748	0.0126914926012895	0.0771384684390054	0.0362545324795157	0.00681100345710361	0.00417082141757004	0.0650197065131027	0.00782756301465125	0.00596960979540938	0.0015720507886749	0.0204512938507088	0.0479857941869483	0.00322102967513665	0.000461421151817392
GCF_000214665.1_ASM21466v1__v7_	0.0346774421397836	0.0189055538293415	0.0151150980265009	0.0196864078971435	0.00616927099063706	0.0251262602919548	0.0104809413169926	0.007241882885112	0.0050077945625272	0.0174864151328224	0.00338379267939712	0.0087432440502559	0.00989772638663075	0.0262637675058461	0.0243581730013803	0.0240455017962974	0.0276174459051677	0.00968971317005036	0.0191217931520887	0.0136045483806643	0.00490462474500622	0.011257505336929	0.0204170014642164	0.00660987915395866	0.00499228858364285	0.0192790305172377	0.0116517806650333	0.00986783390130662	0.00654780476428036	0.00660434585238444	0.035678014202945	0.00797842506869631	0.0405243130054886	0.0248699038450659	0.0175323770796214	0.0297760615651315	0.0128278497783611	0.0415673689960456	0.0259634605585002	0.0144390320120784	0.00712295698134642	0.0357620322770493	0.00772385492372046	0.0174674377734264	0.0113759304002474	0.017652068672257	0.023208927619204	0.0142294801771871	0.00242893655178423
GCF_000214805.1_ASM21480v1__v7_	0.0260511948059895	0.0215906417950579	0.0150937700396295	0.0132080458344063	0.00375110956845946	0.0276032814960664	0.0129158544398541	0.0059651595316048	0.00214279805869046	0.0209136476583488	0.00210385628423493	0.00572297824958651	0.00453700581834327	0.030822269207323	0.0268195456684203	0.0207601303679305	0.0154831149230838	0.0118439524458169	0.0326749219877746	0.010835768823429	0.0054532071044	0.00711198928042908	0.0262922784683071	0.0060823722924396	0.00293280713656085	0.0275322128930294	0.00904074825151951	0.0147236667052234	0.00273291752694413	0.00917357141602667	0.0657536798096305	0.00716326948279342	0.0328101561388333	0.0234071400317482	0.0214243877037231	0.0265234128581459	0.0135713480202634	0.0390550022913692	0.0365929482704177	0.011960812985633	0.00469984749722037	0.0409061092107269	0.0126014651269441	0.0165110321028719	0.00903301768566179	0.0156609502615577	0.0329856644279566	0.0121653320147504	0.00245466420978176
GCF_000214825.1_ASM21482v1__v7_	0.0318890967635241	0.0147712208949451	0.0147226687405574	0.0226419916888534	0.00891775645371524	0.0215193098000837	0.00982100788118424	0.00996243165777889	0.00297139449724846	0.0109898535406587	0.0014192617341006	0.0134603554590684	0.00638859588014522	0.0137658019419434	0.0268557858922601	0.0401531097183172	0.0361463525947966	0.00859197198327935	0.0208782204168481	0.0155422184793415	0.0127884322361974	0.00869845456098779	0.011689583728154	0.00984492255032469	0.00606307479267845	0.0155227730320305	0.00448444680041166	0.0196525793797713	0.01312300392112	0.00870565991604353	0.0162438419072835	0.0132292718697808	0.0364561513492554	0.0164744983854302	0.0193288320108984	0.0377041768836121	0.0199191000426669	0.028100670629652	0.0262907998184263	0.021193948231831	0.0062289980480055	0.0230543330179097	0.0079115905184257	0.0291781386036834	0.0124010650822089	0.0120919250638431	0.0221843767618253	0.0231696235659445	0.00296466140192468
GCF_000215705.1_ASM21570v1__v7_	0.00240489856421835	0.0199710912472417	0.0268810778422738	0.00207629246775226	0.00106631525634376	0.0286575713659513	0.0158730907925372	0.00102998087775824	0.000528940503894916	0.0192586259905725	0.00300401524849697	0.000948185529283691	0.000587541030367045	0.0352949915391268	0.0234605898044521	0.00128166515589013	0.00323239519491621	0.0177759892777916	0.0379389208524458	0.00483680814403812	0.00167088759871302	0.0224966970957956	0.0305979131806798	0.00242657375259997	0.00164462069873326	0.0505559202850975	0.0189720169248116	0.00355196804610304	0.000650775864709276	0.014558905701234	0.0861922532828531	0.00222443325285877	0.0108839382186674	0.0420685025145574	0.0422343911535666	0.00630397395908632	0.00573152490779759	0.077283620028115	0.0493174425783675	0.00437976089040663	0.00300458854048793	0.068950701332973	0.0104570300765941	0.00444613554397635	0.00109262470745069	0.0235800200235091	0.0505929139985993	0.00195545835393511	0.000481515352165233
GCF_000215745.1_ASM21574v1__v7_	0.0293160529564275	0.02118064716718	0.0136022496708804	0.0148864887864242	0.00370315330400751	0.0270002097673471	0.0133464983590844	0.00651269368292425	0.00199201084114365	0.0209142278043121	0.00167097029590569	0.00560037974200659	0.00451172752731481	0.0288024132664486	0.0281536315005317	0.0252731469657375	0.0115556731216963	0.0107881128788252	0.0338848596163761	0.0121152861704625	0.00547522174048602	0.00593148107782723	0.026864624714693	0.00556080606120744	0.0030952100649672	0.0277340050300712	0.00713589348408173	0.015761065430852	0.00516437235322145	0.0129609435174727	0.0588074115898373	0.0104060698860875	0.0341021725524914	0.0199109757467231	0.0213360546691754	0.0301628421533145	0.0110872783655831	0.0349012671868671	0.0412147632666622	0.0131092599672737	0.00639719369004831	0.0385865171688391	0.0115230960676437	0.0162947690659037	0.00990050195253653	0.0190730768299908	0.026292101004697	0.0145648112663874	0.00299082862203165
GCF_000217675.1_ASM21767v1__v7_	0.0407292909000614	0.0184049458872783	0.0149181245180226	0.0221915895890153	0.0113359023401597	0.0154027998943003	0.011316727529948	0.0136213626298503	0.00483417895057422	0.0134686399410196	0.00185837933202206	0.0125752525634804	0.00753965430900195	0.0224731942852562	0.0273440095555708	0.0343430141457191	0.0342418896349163	0.0102356099743164	0.0144180672662191	0.0138875330018887	0.012543645050873	0.00518539777814557	0.0074352334963719	0.0123331599864793	0.00656768900254361	0.0136544592174216	0.00244294399813079	0.0171140207229309	0.0123271055349826	0.0118425011285461	0.0171223582410943	0.0170334709586841	0.0407945206037382	0.0143031941889871	0.0215763277194668	0.036539367964998	0.0217816524465737	0.0177391248230773	0.0224981550395835	0.0227304032056316	0.00856411236647575	0.0204672435007993	0.0085981026292006	0.0260982033348948	0.012956882710945	0.0133286812519647	0.021812998780447	0.0210562879092842	0.00288741381384669
GCF_000218565.1_ASM21856v1__v7_	0.00922675033846371	0.0177653772947193	0.0301552340668698	0.00920110577768651	0.00449117266351708	0.0257129267096268	0.0208592334479807	0.00334171328494863	0.0014836578893485	0.0150125233571308	0.00248098955576134	0.00282937688210737	0.00142823836925217	0.0417433774836952	0.0250897358127265	0.010961159662212	0.00614137655219852	0.0106761572751734	0.0248772398498754	0.0103891181900865	0.00393928508848166	0.0116720805638196	0.0315531870541248	0.00489020081595665	0.00411328665529539	0.0396437113248809	0.0151918417065718	0.00957954550633981	0.00177919344681627	0.0329205923036405	0.0378492649172953	0.0125253348256821	0.0217497375269789	0.0304241311200541	0.0327221653177654	0.0236946642495013	0.0147555847996608	0.0433770502504274	0.0546845877308634	0.0105073371499136	0.00720269265395344	0.0519257415766245	0.00939131053795822	0.0112306392955129	0.00269033454871342	0.0322418768551177	0.0294297319783411	0.00934018432859769	0.0013378051926962
GCF_000218875.1_ASM21887v1__v7_	0.0384643111437544	0.008618648684415	0.0144453237489695	0.0285286918102965	0.0125858021378288	0.0149773862113477	0.0133092999941028	0.0103063775693216	0.00604016137444532	0.0103932107664613	0.00255137401584289	0.0107638616673861	0.0119893753510532	0.0196209428513778	0.0250361614608507	0.0375774801833151	0.0196580177516734	0.00392463428505832	0.0171621139495385	0.0201694169124397	0.00801579784653758	0.0103943304921424	0.0111080478457019	0.017485452302665	0.00655796927422525	0.0131689481875641	0.00968770228830899	0.0208548880333625	0.00710691904219112	0.00668801972601467	0.013921965785561	0.0236423626076379	0.0460372322553614	0.010650185914193	0.0113410500220396	0.0438524514449016	0.0192557486272668	0.0278409234743488	0.0200066714030549	0.0312604979428137	0.0119595078318668	0.0201890849372574	0.0123843612522566	0.0266822987303591	0.011032191153286	0.0155675520274374	0.0102771354183326	0.024992607722313	0.0027496157092833
GCF_000219045.1_ASM21904v1__v7_	0.0594588163526854	0.0133311965274709	0.0217483565684874	0.0448346393812705	0.0206335434762966	0.00377806519123244	0.00303375975071731	0.0229047598438495	0.0189876756465	0.00743789481215771	0.00342371669508818	0.0190101496372472	0.0370196095264611	0.0139845358072312	0.0233999669534834	0.0403123584307212	0.0258253874207827	0.00395095431222485	0.009187554070715	0.0134660576826608	0.013236590492763	0.00130713421262711	0.00191940816919801	0.013602392934889	0.00202719960795075	0.00176354649021821	0.000226060208345259	0.00605764487873948	0.0187283359985495	0.00298720521395849	0.0037479866692076	0.0202472894031761	0.0359353904306895	0.00846516870941819	0.0203080394069745	0.0467824607041946	0.023105094445205	0.00420351959662344	0.00458804675310884	0.0337361048845583	0.0144094306305851	0.00843736866075863	0.00447828617497352	0.0302048743884789	0.0224684040297243	0.00588266317743667	0.00728174735133833	0.0296505631088346	0.00289173504430358
GCF_000219105.1_ASM21910v1__v7_	0.00120907059081754	0.0178509503784172	0.0292160505065293	0.00202292041220839	0.00138517538527133	0.0220586618739708	0.0270953612255763	0.00103755950065692	0.000656925103298494	0.0161834900046495	0.00343923030882848	0.00139301335344468	0.000286974453888552	0.0241734147682928	0.0199128827752299	0.00415544727479958	0.00228599913055971	0.018288999099786	0.0310100267076054	0.00338490024203468	0.00279772898975865	0.0271991060352956	0.0278564195120491	0.00349728192125967	0.00297406183071532	0.0451492739291119	0.0261107998776014	0.00510395645446854	0.000437272490727235	0.0341562689751763	0.0657732841738941	0.00271049870265857	0.00801790570064187	0.0449603797304501	0.0556027174615431	0.00580302818341786	0.00344314809211555	0.0540460330915767	0.0625262033540384	0.00361112506785838	0.00568161148114503	0.0557801392937135	0.018955021660391	0.00569857561293053	0.000750379305892236	0.0261046218444941	0.0531448406060483	0.00197365500514187	0.000207867936089001
GCF_000219195.1_ASM21919v1__v7_	0.00417902864923261	0.0149884602558513	0.021704995685911	0.00481282659983639	0.0117051378748984	0.0108250645354845	0.0161381485950818	0.0089577235705644	0.00875007613770332	0.0257040537268811	0.043798746499338	0.00525522799186071	0.0203476336010445	0.0111217058408725	0.0339249635251179	0.00867637499129095	0.00632924176573164	0.0225863192900836	0.0207714460423661	0.0140610229443032	0.0144383683623823	0.00943442130601304	0.0102234883227874	0.0110813494906798	0.00799205338571086	0.0282736964085839	0.0125164422366157	0.0104415005191502	0.0200052649834413	0.0137612753773596	0.0300352008825239	0.0161857215051973	0.0062646191777853	0.0192741100415549	0.0254918957811641	0.0140590835930869	0.0380313677804789	0.0312111196076414	0.0311818383970033	0.0265104151360577	0.013856895525781	0.0415222003945728	0.0164420685809343	0.0140990510936521	0.0185895756471727	0.0143141579541344	0.0281102626102931	0.0156232481285313	0.00174664720484171
GCF_000219215.1_ASM21921v1__v7_	0.00428318584937801	0.0184354971619449	0.0263972283846411	0.0064884297319452	0.00285517090748112	0.0276244199181946	0.0180369106369472	0.00298238188188451	0.00101548765161831	0.0179382620737619	0.00306648821162981	0.0024372259436046	0.0011304644229405	0.0361647112329892	0.0258327875247133	0.00662977671790378	0.00682246160349287	0.0146553216453613	0.0312517453936395	0.00856888822145425	0.00406702171507457	0.0149205352598547	0.0309174583661696	0.00391942527928618	0.00290042654988972	0.0459299153032019	0.0130436336371132	0.00644195547644815	0.00212413561792008	0.0154482202846749	0.0704907331487172	0.0063215333498473	0.021850666189101	0.0368319693876674	0.0299536007369066	0.0144801678182101	0.0134113498303811	0.0606560876391882	0.0494653153301777	0.00781989538546516	0.00486881900797083	0.0592299448861183	0.0111430726609456	0.00762730755121015	0.00385874392792516	0.0253124112180993	0.0417240119108904	0.00508098695382616	0.000813677729086958
GCF_000219355.1_ASM21935v1__v7_	0.0543110650023831	0.014376190174926	0.0236353176073231	0.0400872184018589	0.0135828629800375	0.00903082942073592	0.0047405385501669	0.0208690082170057	0.0188412706249852	0.0124012115204987	0.00939648955781368	0.0140226894156677	0.0348225396712296	0.0144918784910193	0.0232590351890041	0.039525198549796	0.0229016237543318	0.00554324851377606	0.0097677248161702	0.013335520284348	0.0116468502554703	0.00419681805719854	0.00423282276613187	0.0124019370558706	0.00372473074456857	0.00362511499608684	0.0025460589301375	0.00470562292523733	0.0138542683667523	0.00651465362374762	0.00812396187216875	0.019118321520934	0.0398286455046719	0.00930741199558674	0.0191342496002913	0.0355123550404184	0.022852015555377	0.00980314147799604	0.00854953466288021	0.0280731065752629	0.0188800162455206	0.0138240133334125	0.00949518230180354	0.0185119922098947	0.0190859091293821	0.00714892531332271	0.0109272205688067	0.0251766442488542	0.00325040631264045
GCF_000219585.1_ASM21958v1__v7_	0.0376311335118113	0.0131790548858563	0.0177699590011381	0.0289683425673283	0.0146757038095701	0.0149773620098753	0.0110654697532406	0.0123152560745772	0.00750778175750458	0.0123255345985649	0.00318737694096848	0.0116191445286259	0.0133990149970583	0.0229883476152492	0.025462179314088	0.0337983174522567	0.0250560776234459	0.00783488670505027	0.0174504419801668	0.0164974617211801	0.010562989486188	0.00772380240593263	0.0142585161575931	0.00950748528063111	0.00554358688888739	0.0155780485842687	0.00802155030532327	0.0128882124659239	0.00840048840476621	0.00953669516576334	0.0255292910677178	0.0142283972144087	0.0429118790907088	0.0131513431305487	0.0176873648856637	0.038426546605421	0.0269932427269582	0.0199507002889251	0.0202261511892251	0.0202254847537697	0.0148266135403738	0.0219069483987932	0.00859908070851023	0.0211231385884309	0.0141250021948546	0.0122759300577428	0.0173131607921828	0.0197305244958675	0.00246751719009577
GCF_000219915.2_ASM21991v3__v7_	0.0233871936254945	0.0151433149207379	0.0177051845348512	0.0179530651199728	0.0104425170583365	0.0229617796501736	0.0153086160539423	0.00660113972323009	0.00333599419597	0.0156957690472497	0.00384065245853081	0.00714133883668295	0.00620142271970841	0.0257073566585508	0.0268487896877174	0.0255449526522662	0.0147201530699414	0.00942300387529343	0.030478542897062	0.0139260035536074	0.00764477225616629	0.0132690939497906	0.0185913086345645	0.00831206518213792	0.00500694899569116	0.025093320260079	0.0106963091541751	0.0125706070698921	0.00400313020452126	0.00891784915938646	0.0542569379364531	0.0118298828711155	0.0313083302802671	0.0230870420417895	0.0182248343698333	0.0284079981395956	0.0227541525213345	0.0430806051652067	0.0276398780817167	0.0145106671111071	0.00890963271916173	0.0383081586720306	0.00990175667176599	0.0166662539592228	0.0108850059908317	0.019502434811053	0.0266109143615749	0.0143361653233436	0.00192897824777681
GCF_000221205.1_ASM22120v1__v7_	0.0696010348230804	0.0127144775984258	0.0180675867941969	0.0513137021124681	0.0149809603007028	0.0082809234583422	0.00665672144473366	0.0213540366353965	0.0157112788552543	0.0105901430438168	0.00397057036369807	0.0165692606428406	0.0430305252162578	0.0117170523334082	0.0224231666262115	0.0442582871358928	0.0241397261064261	0.00362637098060046	0.00737044093303075	0.0154863838429768	0.00663977585755254	0.00211858506590552	0.00801265522749364	0.0150295367670064	0.00329288229876581	0.00240398353471233	0.00123202647552112	0.00843614599982369	0.0133793511795285	0.00310765148332546	0.00374110309931143	0.0205464713492965	0.0466454998117038	0.00852388616051103	0.0153366022089133	0.0382937101347273	0.0253030603163773	0.00715016764176972	0.00460842917053176	0.0248114504106015	0.0146328912929489	0.00830002139050933	0.00600289227775457	0.0216219396052054	0.0247011519079285	0.00437050438198354	0.00608592622902896	0.0211666941587822	0.00389652398330072
GCF_000223375.1_ASM22337v1__v7_	0.0126399014807643	0.0149924370532114	0.0141971779089173	0.0108291845291655	0.00562462915871378	0.0285891835422384	0.0171370183511766	0.00298301974935565	0.000857679450336488	0.0155988697663493	0.00148915995405757	0.00271421569412028	0.00158058784124392	0.0412501830902377	0.0283429960443918	0.0128897134043887	0.0129743880001394	0.00848143627520892	0.0229438911469952	0.0124939126171411	0.00392280552817443	0.0211062681791359	0.0220587865775735	0.00484805106539761	0.00224159846104328	0.0437114334237708	0.0107293813936749	0.0104798002238199	0.00331423198301605	0.00756075219855953	0.0643495559167122	0.0122971300265675	0.0217336483779663	0.0246277852716672	0.0268302737678692	0.0333283988140915	0.0149480285157121	0.0521214033929558	0.0537288214866836	0.0102325607430037	0.00432125676958989	0.052484256056132	0.0143423409167099	0.0123897048624331	0.00246521938824776	0.0285299077839524	0.0306081405426193	0.00964366848937785	0.00194015332634056
GCF_000224005.2_ASM22400v3__v7_	0.00197855451322579	0.0166056328927854	0.0186265170240993	0.0035452735920268	0.00165069990760956	0.0370648477482896	0.00817927501136027	0.00165355593681463	0.00103386929456616	0.0173575872816048	0.00165637586986763	0.0029541433082469	0.000438787546792791	0.0418008630056342	0.0212669397413523	0.0019773459866966	0.00407556501840246	0.0176246523908204	0.0301768198985633	0.00666834832237845	0.0035179857431898	0.0206036497996061	0.0280435498359832	0.00208835204410552	0.0050174485479306	0.0484585572492529	0.0170266723218397	0.013793782335997	0.00139273098235422	0.0447920642452404	0.0607091686495604	0.00223589183096282	0.0102493702814501	0.0401568358405794	0.0547230989797719	0.0161294241089995	0.00733453898537878	0.0672063650787476	0.0446907854396157	0.00463099515514588	0.00539520747931584	0.0453439551522169	0.0178090047333599	0.013206368418983	0.00216656608956629	0.0355149693257373	0.0321913775778306	0.00212732262108398	0.000406280899044388
GCF_000226315.1_ASM22631v1__v7_	0.0303816435229113	0.0202746119106918	0.0182621303151521	0.0159149272763805	0.0107798437387292	0.0247980693053768	0.0184443207741594	0.00266555243530539	0.00126469429182229	0.0133924626486858	0.00104876002034722	0.00358280328489697	0.00277971936863776	0.0291683348852438	0.0332628164862295	0.0266257920306788	0.015516329642551	0.0102318591749594	0.019638344989432	0.0124277510551593	0.00555276016846275	0.0122181963526441	0.026675186383615	0.00370728865011645	0.00219274249491327	0.0300180360772817	0.0101891658895404	0.0143960004842054	0.00138593423242186	0.00561170483801339	0.0470365994074169	0.00582139095687775	0.0393625508609066	0.0246919378611892	0.0134891884120223	0.0397882146767035	0.0129721367235764	0.048736148079651	0.035423077097277	0.0104543013993939	0.00845103555359718	0.0340965160593364	0.0165753160381323	0.0176079581785613	0.00479512172965925	0.0177512112290219	0.0270792001514799	0.0198173800210647	0.0029703862425561
GCF_000226565.1_ASM22656v1__v7_	0.0419298696355192	0.0189778483208278	0.0182734937484909	0.0269649261206043	0.015034159457943	0.0122904305179149	0.0109642531776245	0.0148743774532218	0.00894933234820319	0.0147749062813997	0.00267339519183314	0.014265353438242	0.0154500068744815	0.0164134567539166	0.0260945320006024	0.0366650226599807	0.0280546830529392	0.00835554274924464	0.0148749243187147	0.0123135224592536	0.0118113748135013	0.00538913220933234	0.00700076915973217	0.0118749337877935	0.00663135418292889	0.0112263541619114	0.00194013829899072	0.01075781467492	0.0127981027080035	0.00843074107711956	0.0121173727800745	0.0164654554776857	0.0423399567052404	0.0220341669142411	0.0192319459718464	0.0332897474166672	0.0275571704275231	0.0143608995824199	0.0181037948930293	0.0250516506337834	0.00977635468649607	0.0224236202143421	0.00565967504560108	0.0248784930936053	0.0160041715326967	0.0107244106349188	0.0163331134317425	0.0263092043516576	0.00249369120197298
GCF_000226625.1_ASM22662v1__v7_	0.05183166104163	0.0116183559646837	0.0176284488630335	0.0359477470488339	0.0158127079031528	0.00581587942183905	0.00560466425162234	0.0220422245146103	0.0151276488153462	0.00791020112277811	0.00531546975526391	0.0121321309602414	0.0196064805827242	0.0140190182393082	0.0245824922668667	0.0411166112240171	0.0238259099241046	0.00598351635960326	0.00924839002168091	0.0141628738674437	0.0158993761076057	0.00325917204299458	0.00332629868863129	0.0173493979758909	0.00498742439190203	0.00673479098645354	0.0011096184968815	0.0123530473363808	0.0135235690698489	0.00510265467544904	0.00418212981836663	0.0271909776948483	0.0416156614370805	0.0128348344654118	0.0241248073728656	0.0416540591440458	0.0249180621965456	0.00986183804266724	0.00822242165993996	0.0313346724454936	0.0172330424928444	0.0127956523366446	0.00907995514021999	0.0262081383530187	0.0194420947298949	0.00611566302918893	0.0124548020328991	0.0284508284562849	0.00269106374310589
GCF_000227665.2_ASM22766v3__v7_	0.0334444443439793	0.0145720479986171	0.0149587002654221	0.0236037586639906	0.00887989833893356	0.0203323507997692	0.00996026134746312	0.0103280427454813	0.00361345986917842	0.0108943830657762	0.00171804380834519	0.0135591848278211	0.00654094984181567	0.0140533079870455	0.0274424368603724	0.0397703011668245	0.036653760072968	0.00840638290074608	0.0212077146699893	0.0160543342901791	0.0119758589897149	0.00802426059691821	0.0110073231443924	0.0111280407976831	0.00552632485456801	0.0156103459746935	0.00411856318044889	0.0192090800855364	0.0124363188340172	0.00876553445047876	0.0158859948974321	0.0147143813351102	0.0375603772651591	0.0159862255260506	0.0194254438324556	0.0383859855731653	0.0213596775207426	0.0270148581267304	0.0255800506388225	0.0214688014071126	0.00591159358910378	0.0232018505325991	0.00802663381829285	0.0271419552469011	0.0122928215482584	0.0124798054847375	0.0230816115685149	0.0204469803253008	0.00300192916041215
GCF_000227685.2_ASM22768v3__v7_	0.00430477958543205	0.0164947246888438	0.0173801592774555	0.00452629591622635	0.0023309345398978	0.0262277568508157	0.0154638585938612	0.00227733521216039	0.00115024643528934	0.0154120465951308	0.00344219412177541	0.00322429104882417	0.00100827749911169	0.0369302049959894	0.0226542558616478	0.00573587853377345	0.00501994859647581	0.0164756106052997	0.0294709628737327	0.00819751664543526	0.00355192340807359	0.017243347056731	0.0322092455258381	0.00346682159251792	0.00511690915119256	0.043756115512457	0.0280168100117548	0.00931021737948839	0.00153418422448051	0.0244381906587903	0.0677182086463616	0.0061922486646527	0.0243237274825837	0.0384640569605941	0.0391698858548741	0.0187909942488655	0.0125063365358868	0.0458802247613447	0.0520109255409216	0.00633747146619026	0.008676496920022	0.0431374764064036	0.019177343933546	0.0112332690596674	0.00425831878415935	0.0275426187401644	0.0374719499167624	0.00582221457458564	0.000511585529352063
GCF_000227745.2_ASM22774v3__v7_	0.0100937494844272	0.0146918491477988	0.0194847204641367	0.0101614584353937	0.00297223121460236	0.0293408910687324	0.0153728577292527	0.00274436499578169	0.0019279058680301	0.015429419686938	0.00263923947047007	0.00486833403129183	0.00103048628050113	0.0390917937611018	0.0228871487486615	0.0096178969726622	0.010694980618467	0.0104924304822873	0.0263071307484359	0.0123799607190795	0.00538216012836312	0.0178555035966332	0.0254367715216454	0.00391661335626631	0.00627646187112384	0.0379198525148445	0.0196725969332366	0.0122310490544355	0.00279026433734702	0.0288590120278308	0.0568398750173651	0.00787565684762383	0.0238549266456857	0.0320463781921266	0.0373883342354777	0.026589147740575	0.00789896948839551	0.0525684824164946	0.0450320824501898	0.00695396532954961	0.00976427731698336	0.041045165818098	0.0142148533653299	0.0121519695023149	0.00219209024342617	0.0335111934188851	0.0249660827616012	0.00735336933408171	0.00130549004108198
GCF_000230555.1_ASM23055v1__v7_	0.00912011122695987	0.0150156078552639	0.0212764988899764	0.0112296728371032	0.00563507657512298	0.0289533861628893	0.0164495695413225	0.0029591179314454	0.00167488371829913	0.0129232069529544	0.00430762322722884	0.00258736098963159	0.00360691651921164	0.0421381974925391	0.0269993115043377	0.0117481305069033	0.00687389508249669	0.0102943592815709	0.0239006358825988	0.00973534906976432	0.00389880486689574	0.0207898862713125	0.0206489432487397	0.00403485678167321	0.00328734033650798	0.0339282038656737	0.0163032182755755	0.00720914975935639	0.00143627396393368	0.0306907269540345	0.0412017356139503	0.0150890296735278	0.0315173333786471	0.0315671226862938	0.0277353710669723	0.0261072684709508	0.0129326191773782	0.059751887892481	0.0388454502877755	0.00993579398963954	0.00914694277463735	0.0466618821893785	0.0178496557322022	0.0109394751979313	0.00314084301605094	0.0316063734111892	0.0268991004046096	0.0124606962606815	0.000989769074640899
GCF_000230695.2_ASM23069v3__v7_	0.00454448776976263	0.0192526974841538	0.0245800589344381	0.00385232604365827	0.00169214321721349	0.0287700854877211	0.0154779429290253	0.00193298346968187	0.00057425015144477	0.0211497947152232	0.00235146947889277	0.00264755805687471	0.000817711600289429	0.0368300033878477	0.0227425788194202	0.00354356930540183	0.00513696850516507	0.0186428073721308	0.0331236981217593	0.00732332204411372	0.00318938013263942	0.0121807255241581	0.0359929456275783	0.00224439389238741	0.0028478818925457	0.048168807718184	0.0148560694635604	0.00691063431528751	0.00109016168585583	0.0194920532607142	0.0770214444278598	0.00396791956375926	0.0178880313202903	0.0418042580985111	0.0319588587081597	0.0127578259378259	0.00947311635016	0.0600390892056617	0.0566459901550741	0.00524034230442823	0.00356525529059643	0.062113930826564	0.00836117882733577	0.00880132027759906	0.00307545650241795	0.0242873598139439	0.0434401807322268	0.00316207752839058	0.000528501241154638
GCF_000230995.2_ASM23099v3__v7_	0.00863986431896558	0.0169875783210403	0.029799842102313	0.00928561453454961	0.00444493112696726	0.0263365114776274	0.0185617622339834	0.0026189098181177	0.00201765780376472	0.0145850977172558	0.00622652880790453	0.00233376278755762	0.00293821557663908	0.0432016829395336	0.0259476248887398	0.00762979034965731	0.00620808811579719	0.0101629135703591	0.0239689305195561	0.0106729666914527	0.00458115976298934	0.0127763879090943	0.0283111843814218	0.00441176601413173	0.00371424872008798	0.0359875354108219	0.0142856848106553	0.00726385571810418	0.00169812003980918	0.0264475763989972	0.0477023577184093	0.0112218617210092	0.0237573963326783	0.0372950405975408	0.0309452514704869	0.0192659769242334	0.0111092225361413	0.0597045524215747	0.042464391462303	0.00918495880796714	0.00669402743616853	0.0580255540459846	0.00960660678129756	0.00961874025426241	0.00256481127180243	0.0373608052717964	0.0264246624269858	0.00750109342758393	0.000806269678304391
GCF_000233915.3_ASM23391v4__v7_	0.00317845807122937	0.017914038353341	0.0242760955207102	0.00439014653640095	0.00156537283800062	0.0343176154685003	0.0106254000104485	0.00183547618407011	0.000546743825338886	0.0190996981743967	0.00432784128557466	0.00241946741229313	0.000427500153144021	0.0367769550053776	0.022227075019941	0.00353962359662589	0.00478469686200794	0.0162980287066835	0.0387005906771078	0.00729853973104194	0.00368929420768127	0.0145671699879355	0.0340792522490925	0.00301283879317682	0.00220502680240246	0.0493612580269939	0.0143491645745437	0.00699393441356499	0.000799318632298735	0.0126564379279034	0.0841914617346988	0.00385281404185223	0.0208772920859541	0.037933165521103	0.0296421836804532	0.0169892873690562	0.00989897442992894	0.0710327071275824	0.0468215978233349	0.00534295793820385	0.00362209495614991	0.0604286239205976	0.0110539851926096	0.00811741338364061	0.00175274524351905	0.0258356791174892	0.0436187300975518	0.00282078187178347	0.000556024271678874
GCF_000236065.1_ASM23606v1__v7_	0.00814137889641206	0.0190802780047833	0.0261406210025558	0.00825503922007818	0.00309830551017716	0.0165738920607995	0.0304779892820939	0.00245984664188733	0.00164127932807954	0.0168503485378423	0.00236911981637837	0.00282918507722944	0.00147014841547273	0.0379704413993644	0.0250504182707096	0.00903870081506451	0.00930429333652512	0.0128985879678204	0.0246470850575654	0.0107512322181367	0.00233730248822205	0.0125070500807994	0.0307837171927051	0.00332491157774125	0.00407887966090137	0.0434142655837243	0.0109430508030392	0.00883681297608454	0.00171993917220286	0.0385389672723622	0.0388138229561934	0.00772819376992867	0.0289728911976412	0.0333886025359557	0.0245426136396079	0.021817662558879	0.0114440164842309	0.0347458012465028	0.073705709299758	0.00679829666915278	0.00643109281410127	0.055381627918699	0.0086358243901095	0.00803922440292921	0.00286167889087653	0.0314132646590967	0.0354809863742104	0.00580339847981632	0.00117339508300095
GCF_000236665.1_ASM23666v1__v7_	0.00607813724154806	0.0200092595756834	0.03264136924162	0.00662941034908623	0.00140944188843965	0.0339489641664096	0.00785105649091736	0.00253645460283266	0.000790400760790659	0.0180329168185961	0.00167973939670834	0.0024973085336414	0.000919835158605592	0.0366034622174433	0.0231724700151054	0.00699660761627862	0.00526094205372942	0.0159929398422347	0.0349663126285164	0.00642453219018077	0.00192689296982316	0.0281228725864205	0.0194998107116189	0.00301121374310505	0.00169176031069582	0.0356894376994233	0.0209902240112098	0.00658155399461494	0.00159582264214506	0.0219282128102967	0.0792365000057872	0.00448598377020098	0.029778262657017	0.037267213004291	0.0305415239686439	0.0127126107608481	0.00596545266218465	0.0900518949985774	0.01892086380814	0.00800174994243332	0.00354180949715765	0.059334760421754	0.00958613745298077	0.00834536662972347	0.00271265224918112	0.0234026404439829	0.0412294592066279	0.00517617967482364	0.0011969395102551
GCF_000237065.1_ASM23706v1__v7_	0.0129507080370826	0.0220259522371457	0.0232367354046545	0.00757809525966794	0.00328402506487442	0.0305111156542744	0.01103650345837	0.00431051355304527	0.00111245610564644	0.0223565974030824	0.00215071559809676	0.00595587226242354	0.00176230817198169	0.0363608198511796	0.0243255638820268	0.0103056167236474	0.014476709213927	0.0140694409662941	0.0307018006231399	0.0089930969627074	0.00593783828270173	0.0126964105645133	0.0247320105831441	0.005565307711551	0.00425177065390621	0.0317005470663392	0.0122451434331321	0.0121499331776538	0.00202090112609159	0.0176302040933757	0.0661230358219086	0.00579172329239632	0.0311214856688322	0.0346021892773031	0.0257603400048861	0.0184199950230328	0.00995914033464217	0.0561692941360824	0.0314636278884466	0.0100148067713854	0.00387942645219338	0.0455101094512756	0.0120532326774409	0.0156162435301071	0.00505101869038265	0.0247543630008887	0.034993586946222	0.00675197927491042	0.00118245303343491
GCF_000237845.1_ASM23784v1__v7_	0.0687612994694172	0.0129005195059514	0.0181097045016165	0.0510356486521677	0.0152746987909395	0.00821889133008533	0.0067834412342512	0.0214384517305986	0.0157252158115996	0.0104662984192189	0.00393049736281091	0.0163714216990901	0.0426582122603894	0.0117822729701601	0.0226186610532805	0.0436640604738868	0.0233482478989214	0.00372517184039576	0.00746250355031748	0.0152982318034321	0.00675370099365095	0.00234860357077491	0.00820816361005572	0.0149232692707092	0.00331710835952998	0.00255557270372946	0.00136487762900119	0.0081857471178283	0.0130188724580239	0.00336888084665514	0.00387911902205953	0.0204236956355097	0.0452381998815421	0.00872939537219845	0.0156651023690328	0.0383836960003623	0.0244513796588307	0.00729563912198959	0.00462540334815657	0.0248706495668561	0.014801100868411	0.00819060171027009	0.00598926065000254	0.0213648528340279	0.0244825185843381	0.00444062301263784	0.00610155053021679	0.0206642271047803	0.0042370983250673
GCF_000238255.3_ASM23825v4__v7_	0.0464978090694969	0.0207855225214664	0.0156756689736904	0.028321255537174	0.0163090654747237	0.0137787310867942	0.0098775251239937	0.0128721175482469	0.0037076325897165	0.0148837982979771	0.0014379523061647	0.014916666657691	0.00956895402931985	0.0140702722151579	0.0232254253890852	0.0417956066656363	0.0348063880968735	0.00978700592198679	0.0122043663257502	0.0128259701664814	0.0145166224057982	0.00309014008507164	0.00675704819168422	0.00990048630669145	0.00441322569479643	0.0129505994944238	0.00116485227516926	0.0155259998630954	0.0134968095515731	0.00624724950547246	0.0102202021382202	0.0213701553434397	0.0430358724035033	0.0167379970017112	0.0180546221839494	0.036244426851818	0.0319817148959221	0.0133091618227711	0.020696219845484	0.019072266956997	0.0052745411277155	0.0213779915018295	0.00551077418219485	0.0274465926979553	0.0213979458464655	0.00523387421732332	0.0165907618611861	0.0247125979690404	0.00320661807514494
GCF_000238395.3_ASM23839v4__v7_	0.0499089788301532	0.0206380774118263	0.0139357909449162	0.0289988986744988	0.0183889600454625	0.010971785727527	0.00880445713907372	0.016614252918703	0.0051028448707751	0.0163022805214403	0.00177980417459714	0.0164940749845722	0.019044872549813	0.00843888335843226	0.0240444927317479	0.040510921363116	0.0341576724740932	0.00874779970191609	0.0108797875429277	0.013427213816408	0.0139836288012139	0.00312276496220434	0.00517657868811289	0.0130662921193296	0.00426276449014255	0.0111242038988251	0.000929510231615899	0.0150538379513326	0.0142632799869153	0.00528490161311099	0.00650402696501716	0.02283729386905	0.039486251866284	0.0163528017174135	0.0197784202993339	0.0373295738424882	0.0309436922566967	0.0120893405878178	0.0139516505383723	0.0257593138850791	0.00618449492134713	0.0206586222844433	0.00635019873083008	0.028273139233998	0.0261288887824142	0.00361816028598615	0.0114758835733567	0.0253630131331273	0.00336949066202227
GCF_000240185.1_ASM24018v2__v7_	0.0279381535068017	0.0205844055844159	0.0149293408911952	0.0137877175207007	0.00384097798697956	0.028342978634818	0.0130956275131503	0.00566788751680582	0.00249738086524276	0.0209487541683175	0.00232138284826975	0.00525966939072293	0.00437533418587073	0.0307274066836685	0.0278462382761551	0.0218046101435119	0.00815768598202245	0.0111027578371786	0.0358782502373073	0.0119993489558449	0.0046494084687391	0.00773253670750148	0.0268121618374345	0.00545295795394855	0.00324240316314123	0.0291789569333982	0.0101309831247467	0.0133302809379096	0.00339901681583677	0.0147587842331927	0.0645650436766355	0.00916242565275162	0.0286347634699187	0.0227527444004016	0.026234258364756	0.0267743529316675	0.0101717884809492	0.04034031717964	0.0392790688653971	0.011898385591267	0.00660648443443163	0.0383856794186039	0.0137969260803846	0.0131947337234835	0.0076225568861973	0.0201920223963989	0.0301693085365382	0.0119140288196742	0.00307314317746405
GCF_000241385.1_ASM24138v1__v7_	0.0376466354531884	0.0223123735201646	0.0175954679652845	0.0187924646814267	0.0123663483354522	0.0140229472874709	0.0120297269144618	0.0141898848354298	0.00538528605951295	0.0125060713535739	0.00176002509922303	0.0121970716736804	0.0076856143183393	0.0251827632499644	0.0278137050802143	0.0308452550069346	0.0262079459650845	0.0111130410478925	0.0172224516409068	0.011888808584787	0.0149462869941256	0.00310008736695796	0.00822090763173326	0.0120543626583506	0.00666051118376422	0.0113942630069496	0.00163810214463493	0.0178689030042394	0.0136135933205034	0.00931240301793748	0.0212444560327553	0.0183952094260336	0.0426227876647085	0.0204673530430599	0.0229704157753429	0.0322709717648591	0.0249263576792857	0.0133291331464295	0.0223197642233726	0.0225744925431625	0.00895583541079123	0.0214101066109834	0.00708410523073547	0.0294161999273683	0.0160905352979477	0.0133745232524569	0.0183994641127749	0.024508098873888	0.00303457731902853
GCF_000242255.2_ASM24225v3__v7_	0.0055076559171631	0.011807465143662	0.0212729957547549	0.0103031453071729	0.00259765198194984	0.0289796723282938	0.0112875306646711	0.003321855405866	0.00144252181254428	0.0197122247278433	0.0032706390875705	0.00652335410722169	0.00168944338092914	0.0362758277722519	0.0243488524272226	0.0079420856027196	0.00656883564153356	0.0106616812125119	0.0382626059882221	0.0159296003138246	0.00398045036051576	0.0158928068156385	0.0280682203899864	0.00581926064281351	0.00562936363468594	0.0322956267469232	0.0193616539603974	0.0129555166737382	0.000944958287469484	0.0102170564759911	0.0808370870640799	0.00579879980408266	0.0224518238716428	0.0267062665541331	0.0273257230037314	0.0267315213576369	0.011554030078618	0.069476820170071	0.0306673112063884	0.0108169333093063	0.00731891971097409	0.0487165560664738	0.0106160113899337	0.0166780031279227	0.00466946287674687	0.0277314195295357	0.0325360433344898	0.00440450303853488	0.000564949175271571
GCF_000243075.1_ASM24307v1__v7_	0.0124716201412012	0.0221747629137259	0.0224808119667926	0.00750800687204744	0.00178953872053101	0.0372653869325987	0.00501749979216798	0.00352521322145253	0.00159682985696391	0.0207919922040139	0.00250872778671638	0.00490408098517078	0.00316786576226095	0.0253086070328479	0.0260896779769339	0.0185242844890822	0.00886218646518185	0.0164445363754617	0.0375109159413902	0.00889031845950037	0.00215975746583183	0.0217080466656842	0.019641312045609	0.00324888073265322	0.00235904833253925	0.0286723240491578	0.021221002767211	0.00923983687000506	0.00136540803838746	0.0133970602679616	0.0887254704385972	0.00564015744665995	0.028228041671172	0.0319116241254441	0.0333767275048986	0.0193690226609021	0.00647758196590533	0.0702736734804929	0.0232382136057207	0.00597772083725705	0.00404444856230134	0.0502304825941043	0.0112465065460039	0.0127008257578911	0.00692979324300977	0.0113224070497466	0.046519489539149	0.00532064764259971	0.0018724295396859
GCF_000247565.1_ASM24756v1__v7_	0.0986654411207604	0.0119032480263823	0.00678506381119187	0.0638585103753717	0.0189677875969038	0.00223034559917834	0.00283391089534349	0.0183656504804654	0.014633654239313	0.00476020352122233	0.00087893555410308	0.0127146137056392	0.0455692581857971	0.00967100842919148	0.0218308991065889	0.0690582681875313	0.0323279940002037	0.00349102632103409	0.00321636821623305	0.0197153493503499	0.0138223527614068	0.00134990482013232	0.00278301619227756	0.0108368502715343	0.00614425548946344	0.00271554715228085	0.000410436062247969	0.0110960038610677	0.00850405776910651	0.00167685466121538	0.00165512155660953	0.0101974219043323	0.0423360030584438	0.00495562511905477	0.00298481199909719	0.0302669696790496	0.0226567080259205	0.0022199767404249	0.00328557691105298	0.0164460931241467	0.0293724179574437	0.00462812372612862	0.00266092595021355	0.0123605165772219	0.0211757523385921	0.00264852859965093	0.00393770369401081	0.0161606333107394	0.00380929788227779
GCF_000253015.1_ASM25301v1__v7_	0.0518178236932809	0.00806373622068306	0.013342089127832	0.0384325508189769	0.0245387070690555	0.00617390741064099	0.00600294694154329	0.015010104831401	0.00599545171657968	0.00558744164886167	0.00223752255686137	0.0125687087550313	0.0172897284015031	0.0132739727041937	0.0251916257630022	0.053981689361417	0.0288692309777505	0.00439613336353321	0.0102135264204786	0.0183387296066433	0.0133301999093546	0.00367872647434929	0.00368088791754531	0.0163767958185404	0.0067331713537693	0.00818107746463612	0.00386768328545143	0.025287156358213	0.00617016763665979	0.00771150617902596	0.00461503765224046	0.0300248145148979	0.0464452415811901	0.00593113098821604	0.0127701520727707	0.042298400645324	0.0289054493609942	0.00737163618935254	0.00797141907799509	0.0329599227788655	0.0206851783260431	0.0076616421622364	0.0078132525167994	0.0278483926919906	0.013499785758784	0.00670158981559726	0.00904730066143479	0.0338157407313668	0.00301443919657123
GCF_000253255.1_ASM25325v1__v7_	0.00481711358982946	0.0164550628120002	0.0270929306495843	0.0084762449107224	0.00380815667330717	0.0251167761479466	0.0167553180220274	0.00420567879951659	0.00136279392183641	0.0172071143196482	0.00439595738443755	0.00307279302257502	0.00229620374377582	0.0395743528097427	0.0256499952906717	0.00834564665401793	0.00555192152554991	0.0127527330178466	0.0259749804908617	0.00884747613722211	0.00340633473189998	0.0173464862786356	0.0259664597421076	0.00505471724276317	0.00397592286553621	0.0415441339621712	0.0136312160999024	0.00810577172432525	0.00180498356391995	0.0295395798177951	0.0447382669728026	0.0134196020344318	0.0301515774375211	0.0358394223796653	0.0287385213715282	0.0219040859462041	0.0161082227950091	0.0557567083031483	0.0431259192035936	0.0108467962632849	0.00916430289069598	0.0518001543365782	0.012982373232776	0.0117066006924517	0.00390157634343839	0.0343417061479538	0.0238716252493238	0.00873178454589071	0.000675180047416506
GCF_000253295.1_ASM25329v1__v7_	0.0160175364349998	0.0172468472161154	0.0271546771923193	0.0109479754702883	0.00672676295032635	0.016007239808676	0.0269550750280308	0.00416337613405303	0.00265903135132837	0.0153715644138684	0.00288890546451655	0.00358250713521727	0.00310377285987208	0.0376098423889605	0.024246635317215	0.0146247038971432	0.00965577260252615	0.0111082839804678	0.0211401041795112	0.00957284531551736	0.0057366158172557	0.0116521051915553	0.0273039620729892	0.00619859757310166	0.00584357868771448	0.0330873804612181	0.0126403482001528	0.00991537189897206	0.00344087780995543	0.0300145473366733	0.0294015792692052	0.016851113164808	0.0295387418162207	0.0300978146439848	0.0264133487796088	0.0261891933960303	0.0179018100840093	0.039911978682408	0.0444903250394038	0.0158122588210194	0.0110088939784721	0.0455009997731653	0.00939154892123621	0.0128655835716836	0.00415448156156329	0.0345749393171217	0.019097394709983	0.0143956971294304	0.00140106597679723
GCF_000255295.1_ASM25529v1__v7_	0.00112636531904843	0.0191722248242855	0.0315361253794215	0.00193922830347128	0.0012772358442273	0.0229018810101446	0.0297939706158659	0.00104412933174528	0.000534487359633345	0.0157467327290575	0.00305336484954581	0.00128514095312882	0.000181753537367198	0.0258361912629014	0.0204137309659235	0.00286968108865769	0.00189098524917392	0.018049200686918	0.0324129036652029	0.0032172921627448	0.00225759607426567	0.0261603236851836	0.0293653270619761	0.0036932904900715	0.00273427123671963	0.04442871583192	0.0221676352053884	0.00496268223311148	0.000323096755900905	0.0334457533306917	0.0656047725475691	0.00268318890544586	0.00969351968793115	0.0449962173552782	0.0520109051930061	0.00710388201796142	0.00398431578587212	0.0463228198709082	0.064855957733667	0.00400010123915101	0.00715756928394154	0.0557112398852206	0.0174718556342494	0.00611952126027231	0.000736844667178892	0.0240697629387427	0.0556431096411871	0.0016709472527919	0.000248255073213344
GCF_000255535.1_ASM25553v1__v7_	0.0345446416984036	0.0187920974359508	0.0111293388996222	0.0183023897681171	0.00769154633571902	0.0231440334447095	0.0147619305085003	0.0080762880079265	0.00290175291910529	0.0166590959414139	0.00208043422751894	0.00944885895942053	0.00465720421741398	0.027532588806681	0.0283286490579163	0.0266600887581193	0.0132099235158038	0.00991534997632787	0.0313814583823985	0.0129201897249256	0.00590553839223052	0.005918409267826	0.0239081591763944	0.00837235276330689	0.0025568663945459	0.0209604941488342	0.00653996521805368	0.0192183334123752	0.00206907282840248	0.0111515343880861	0.0574649213719942	0.0107038271318877	0.0401635316212904	0.0203806094180546	0.015348741210313	0.0307902825095467	0.0191616523281611	0.0291725577565864	0.0313927849993855	0.0149341013119495	0.00784517378242923	0.0310575406625157	0.010636524385941	0.0223716840628726	0.00843272411196556	0.0171617422904809	0.0292742234192393	0.015740328302775	0.00245061738948057
GCF_000257545.3_ASM25754v3__v7_	0.018314185824288	0.0216680034274764	0.0213474316706247	0.00904138601347026	0.00402043164450203	0.028641055077482	0.0116705171007749	0.00579358891274635	0.00151516402740601	0.0211935268131461	0.00207068140578201	0.0068564378899673	0.00211329081612612	0.034174768473518	0.0251365317176983	0.0138981825797568	0.0149527783505547	0.0142147168037251	0.0276821595178553	0.0089126888191511	0.00599958835568554	0.00978495683448966	0.0257623661589695	0.00607401982110935	0.00477155534492067	0.0283352765322316	0.0105360976351176	0.0137097174841149	0.00254888123914372	0.0178187233134238	0.0600771544681169	0.00734717466344216	0.0331680129641196	0.0323444746281377	0.0242401880308762	0.0209207998193561	0.0119332436933152	0.0476391932523628	0.0337331710177354	0.0124209940466338	0.00491660714664816	0.0420672649407591	0.0113800909840134	0.0177478624646621	0.00531113387838364	0.0238484911501104	0.0329458811236784	0.00942207318511301	0.00153676331899888
GCF_000259175.1_ASM25917v1__v7_	0.0445890509307475	0.0150308065470434	0.012470496748412	0.0303386936925245	0.0164488547833653	0.0125503867578241	0.0103974869380644	0.0136301739910045	0.00548107080947704	0.0113843650616032	0.00255374834764777	0.0139355093405294	0.0111315794215537	0.0213092054228754	0.0269498976809223	0.039345277391062	0.0323779841293659	0.00714386778597608	0.0132195657061142	0.0150440821311715	0.0137490057729908	0.00471077942751866	0.00625135239326976	0.0146949989880539	0.00497987322732053	0.0110969184336853	0.00297565660661846	0.018455624279016	0.0123703644956348	0.0088602537552295	0.0130733285298031	0.0148634439148795	0.0406476050453823	0.0118835644422948	0.0189829245545099	0.0380367901724611	0.0261037219004079	0.0142796895622155	0.0176368394179491	0.0230305114532905	0.00934341396711221	0.016988767643478	0.012619989852055	0.0269450675146985	0.0123562755021411	0.0123187662743664	0.0156387677600636	0.0252650164566062	0.00340513180425685
GCF_000259255.1_ASM25925v1__v7_	0.0671100483017258	0.0153060559599809	0.0255418575450459	0.0441311941983119	0.0114791140701909	0.00980241777184959	0.00469964625793145	0.018149138967583	0.0141178743784101	0.0188567969502944	0.00483976001168674	0.0183518286902844	0.0136181998864943	0.0147801057423397	0.0238247909346133	0.0465484501972115	0.0332391686880917	0.00501380040822931	0.00335882620622909	0.0165886933440389	0.0065655965252574	0.00706649402875331	0.00128139085706013	0.0153005471476909	0.00178758448727638	0.00754526590687019	0.000255827120452813	0.00562382830013697	0.0133345305757789	0.00665834613390877	0.00125926587987972	0.0201275312316146	0.046606431548378	0.00920532234011015	0.022426217388668	0.0351338621529719	0.0153064588668004	0.0108357844647891	0.00916430318014916	0.0273223820916194	0.0104763302052433	0.0158386703112118	0.0136206548688407	0.0139742351702692	0.0140867999845374	0.00533832186663108	0.0184360807061508	0.0174238987075603	0.00310753839977815
GCF_000260965.1_ASM26096v1__v7_	0.0318469689249098	0.013508394034854	0.0121165267412519	0.0229376454967135	0.0115690859884764	0.0192264439634848	0.0137101801405554	0.00966260775425711	0.00479741392865241	0.0117779513787377	0.00206648947458177	0.0141169503764669	0.00655631016168264	0.0199057779755405	0.0265964729482757	0.0346291824153468	0.0283480341828892	0.00786170398246085	0.0235894887813123	0.0156659868003128	0.0120956450843885	0.00798683992085739	0.0134445607623756	0.00896768006784177	0.00877572431381083	0.0137800578766224	0.00926126779288255	0.0167728615043948	0.00659547805772877	0.00942933189919295	0.0303599130860893	0.0126679976572843	0.0382797440564541	0.0168373562701065	0.0196758074327349	0.0399366777426786	0.023213646952976	0.0282821650009257	0.0231307611927299	0.020670683704056	0.00773896101421346	0.0254166152124361	0.00854064671301229	0.0248892752574403	0.00919921125329153	0.0174469453532373	0.0189405936957769	0.0214778497389492	0.00244807657315552
[truncated: 1,079 more rows]
[truncated: 15 more columns]
