# Supplementary material for: Impact of the chemical modification of tRNAs anticodon loop on the variability and evolution of codon usage in proteobacteria
Source: Front Microbiol. 2024 Aug 5;15:1412318. doi: 10.3389/fmicb.2024.1412318 (PMC11332805; doi:10.3389/fmicb.2024.1412318)
Supplement: Supplementary file 2 [file Data_Sheet_2.zip › Supp_tables/Table_S2.csv]

Gene	Non-unique Gene name	Annotation	Number_pos_present_in	Number_neg_present_in	Number_pos_not_present_in	Number_neg_not_present_in	Sensitivity	Specificity	Odds_ratio	Naive_p	Bonferroni_p	Benjamini_H_p	Max_Pairwise_comparisons	Max_supporting_pairs	Max_opposing_pairs	Best_pairwise_comp_p	Worst_pairwise_comp_p
tilS		tRNA(Ile)-lysidine synthase	25	0	0	25	100.0	100.0	inf	1.5821457204897244e-14	1.2207361735582567e-09	2.4414723471165137e-10	1	1	0	1.0	1.0
tsaB		tRNA threonylcarbamoyladenosine biosynthesis protein TsaB	25	0	0	25	100.0	100.0	inf	1.5821457204897244e-14	1.2207361735582567e-09	2.4414723471165137e-10	1	1	0	1.0	1.0
coaE		Dephospho-CoA kinase	25	0	0	25	100.0	100.0	inf	1.5821457204897244e-14	1.2207361735582567e-09	2.4414723471165137e-10	1	1	0	1.0	1.0
ptsO		Phosphocarrier protein NPr	25	0	0	25	100.0	100.0	inf	1.5821457204897244e-14	1.2207361735582567e-09	2.4414723471165137e-10	1	1	0	1.0	1.0
prs_2		hypothetical protein	25	0	0	25	100.0	100.0	inf	1.5821457204897244e-14	1.2207361735582567e-09	2.4414723471165137e-10	1	1	0	1.0	1.0
mutS2		Endonuclease MutS2	25	1	0	24	100.0	96.0	inf	4.113578873273289e-13	3.173914051251472e-08	3.5265711680571908e-09	1	1	0	1.0	1.0
ribF		Bifunctional riboflavin kinase/FMN adenylyltransferase	25	1	0	24	100.0	96.0	inf	4.113578873273289e-13	3.173914051251472e-08	3.5265711680571908e-09	1	1	0	1.0	1.0
group_8926		hypothetical protein	24	0	1	25	96.0	100.0	inf	4.113578873273289e-13	3.173914051251472e-08	3.5265711680571908e-09	1	1	0	1.0	1.0
gluQ		Glutamyl-Q tRNA(Asp) synthetase	25	1	0	24	100.0	96.0	inf	4.113578873273289e-13	3.173914051251472e-08	3.5265711680571908e-09	1	1	0	1.0	1.0
scpB		Segregation and condensation protein B	25	2	0	23	100.0	92.0	inf	5.55333147891893e-12	4.284783969189479e-07	3.895258153808617e-08	1	1	0	1.0	1.0
rlmH		Ribosomal RNA large subunit methyltransferase H	25	2	0	23	100.0	92.0	inf	5.55333147891893e-12	4.284783969189479e-07	3.895258153808617e-08	1	1	0	1.0	1.0
nit1		Deaminated glutathione amidase	24	1	1	24	96.0	96.0	576.0	9.904232210265644e-12	7.641808446474663e-07	5.458434604624759e-08	1	1	1	1.0	1.0
group_8511		hypothetical protein	24	1	1	24	96.0	96.0	576.0	9.904232210265644e-12	7.641808446474663e-07	5.458434604624759e-08	1	1	1	1.0	1.0
group_8590		hypothetical protein	24	1	1	24	96.0	96.0	576.0	9.904232210265644e-12	7.641808446474663e-07	5.458434604624759e-08	1	1	1	1.0	1.0
group_9459		hypothetical protein	22	0	3	25	88.0	100.0	inf	5.183109380324321e-11	3.999131704576836e-06	2.3524304144569627e-07	1	1	0	1.0	1.0
hrcA		Heat-inducible transcription repressor HrcA	22	0	3	25	88.0	100.0	inf	5.183109380324321e-11	3.999131704576836e-06	2.3524304144569627e-07	1	1	0	1.0	1.0
degU_2		Transcriptional regulatory protein DegU	22	0	3	25	88.0	100.0	inf	5.183109380324321e-11	3.999131704576836e-06	2.3524304144569627e-07	1	1	0	1.0	1.0
smc_1		Chromosome partition protein Smc	24	2	1	23	96.0	92.0	276.0	1.2381872408552598e-10	9.553481294266929e-06	4.5492768067937756e-07	1	1	1	1.0	1.0
glpK		Glycerol kinase	24	2	1	23	96.0	92.0	276.0	1.2381872408552598e-10	9.553481294266929e-06	4.5492768067937756e-07	1	1	1	1.0	1.0
rdgB		dITP/XTP pyrophosphatase	24	2	1	23	96.0	92.0	276.0	1.2381872408552598e-10	9.553481294266929e-06	4.5492768067937756e-07	1	1	1	1.0	1.0
mcp4		hypothetical protein	24	2	1	23	96.0	92.0	276.0	1.2381872408552598e-10	9.553481294266929e-06	4.5492768067937756e-07	1	1	1	1.0	1.0
ybdL		Methionine aminotransferase	21	0	4	25	84.0	100.0	inf	3.757754300735148e-10	2.899370485818218e-05	1.073840920673414e-06	1	1	0	1.0	1.0
msbA		Vitamin B12 import ATP-binding protein BtuD	25	4	0	21	100.0	84.0	inf	3.757754300735148e-10	2.899370485818218e-05	1.073840920673414e-06	1	1	0	1.0	1.0
prfC		Peptide chain release factor 3	25	4	0	21	100.0	84.0	inf	3.757754300735148e-10	2.899370485818218e-05	1.073840920673414e-06	1	1	0	1.0	1.0
ptsI		Phosphoenolpyruvate-protein phosphotransferase	21	0	4	25	84.0	100.0	inf	3.757754300735148e-10	2.899370485818218e-05	1.073840920673414e-06	1	1	0	1.0	1.0
cmpR_1		HTH-type transcriptional regulator DmlR	21	0	4	25	84.0	100.0	inf	3.757754300735148e-10	2.899370485818218e-05	1.073840920673414e-06	1	1	0	1.0	1.0
yhdE		dTTP/UTP pyrophosphatase	25	4	0	21	100.0	84.0	inf	3.757754300735148e-10	2.899370485818218e-05	1.073840920673414e-06	1	1	0	1.0	1.0
dmlR_4		HTH-type transcriptional regulator DmlR	22	1	3	24	88.0	96.0	176.0	1.0699418649383776e-09	8.25535044730504e-05	2.579797014782825e-06	1	1	1	1.0	1.0
yacG		DNA gyrase inhibitor YacG	22	1	3	24	88.0	96.0	176.0	1.0699418649383776e-09	8.25535044730504e-05	2.579797014782825e-06	1	1	1	1.0	1.0
tlyA		16S/23S rRNA (cytidine-2'-O)-methyltransferase TlyA	22	1	3	24	88.0	96.0	176.0	1.0699418649383776e-09	8.25535044730504e-05	2.579797014782825e-06	1	1	1	1.0	1.0
trpF		N-(5'-phosphoribosyl)anthranilate isomerase	22	1	3	24	88.0	96.0	176.0	1.0699418649383776e-09	8.25535044730504e-05	2.579797014782825e-06	1	1	1	1.0	1.0
murE		UDP-N-acetylmuramoyl-L-alanyl-D-glutamate--2,6-diaminopimelate ligase	22	1	3	24	88.0	96.0	176.0	1.0699418649383776e-09	8.25535044730504e-05	2.579797014782825e-06	1	1	1	1.0	1.0
apaG		Protein ApaG	23	2	2	23	92.0	92.0	132.25	1.4338353806510172e-09	0.00011063043646489053	3.2538363666144276e-06	1	1	1	1.0	1.0
purK		N5-carboxyaminoimidazole ribonucleotide synthase	23	2	2	23	92.0	92.0	132.25	1.4338353806510172e-09	0.00011063043646489053	3.2538363666144276e-06	1	1	1	1.0	1.0
gcvP		Glycine dehydrogenase (decarboxylating)	25	5	0	20	100.0	80.0	inf	2.2546525804410794e-09	0.00017396222914909236	4.1419578368831515e-06	1	1	0	1.0	1.0
rmlC		dTDP-4-dehydrorhamnose 3,5-epimerase	20	0	5	25	80.0	100.0	inf	2.2546525804410794e-09	0.00017396222914909236	4.1419578368831515e-06	1	1	0	1.0	1.0
hscB		Co-chaperone protein HscB	20	0	5	25	80.0	100.0	inf	2.2546525804410794e-09	0.00017396222914909236	4.1419578368831515e-06	1	1	0	1.0	1.0
cobB		NAD-dependent protein deacylase	20	0	5	25	80.0	100.0	inf	2.2546525804410794e-09	0.00017396222914909236	4.1419578368831515e-06	1	1	0	1.0	1.0
arfB		Peptidyl-tRNA hydrolase ArfB	20	0	5	25	80.0	100.0	inf	2.2546525804410794e-09	0.00017396222914909236	4.1419578368831515e-06	1	1	0	1.0	1.0
rcsC_4		Sensor histidine kinase RcsC	25	5	0	20	100.0	80.0	inf	2.2546525804410794e-09	0.00017396222914909236	4.1419578368831515e-06	1	1	0	1.0	1.0
moaA		GTP 3',8-cyclase	20	0	5	25	80.0	100.0	inf	2.2546525804410794e-09	0.00017396222914909236	4.1419578368831515e-06	1	1	0	1.0	1.0
rph		Ribonuclease PH	25	5	0	20	100.0	80.0	inf	2.2546525804410794e-09	0.00017396222914909236	4.1419578368831515e-06	1	1	0	1.0	1.0
acpS		Holo-[acyl-carrier-protein] synthase	21	1	4	24	84.0	96.0	126.0	7.178606491749174e-09	0.000553879741083891	1.2040863936606326e-05	1	1	1	1.0	1.0
nrdR		Transcriptional repressor NrdR	24	4	1	21	96.0	84.0	126.0	7.178606491749174e-09	0.000553879741083891	1.2040863936606326e-05	1	1	1	1.0	1.0
moaE		Molybdopterin synthase catalytic subunit	21	1	4	24	84.0	96.0	126.0	7.178606491749174e-09	0.000553879741083891	1.2040863936606326e-05	1	1	1	1.0	1.0
proB		Glutamate 5-kinase	24	4	1	21	96.0	84.0	126.0	7.178606491749174e-09	0.000553879741083891	1.2040863936606326e-05	1	1	1	1.0	1.0
ywlC		Threonylcarbamoyl-AMP synthase	22	2	3	23	88.0	92.0	84.33333333333333	1.1477296414319783e-08	0.0008855537594396715	1.4980080843394113e-05	1	1	1	1.0	1.0
rapZ		RNase adapter protein RapZ	22	2	3	23	88.0	92.0	84.33333333333333	1.1477296414319783e-08	0.0008855537594396715	1.4980080843394113e-05	1	1	1	1.0	1.0
nadB		L-aspartate oxidase	23	3	2	22	92.0	88.0	84.33333333333333	1.1477296414319783e-08	0.0008855537594396715	1.4980080843394113e-05	1	1	1	1.0	1.0
group_8866		hypothetical protein	22	2	3	23	88.0	92.0	84.33333333333333	1.1477296414319783e-08	0.0008855537594396715	1.4980080843394113e-05	1	1	1	1.0	1.0
pgpB		hypothetical protein	19	0	6	25	76.0	100.0	inf	1.1649038332278948e-08	0.0008988048506036468	1.4980080843394113e-05	1	1	0	1.0	1.0
coaBC		Coenzyme A biosynthesis bifunctional protein CoaBC	25	6	0	19	100.0	76.0	inf	1.1649038332278948e-08	0.0008988048506036468	1.4980080843394113e-05	1	1	0	1.0	1.0
priA		Primosomal protein N'	25	6	0	19	100.0	76.0	inf	1.1649038332278948e-08	0.0008988048506036468	1.4980080843394113e-05	1	1	0	1.0	1.0
pckG		Phosphoenolpyruvate carboxykinase [GTP]	19	0	6	25	76.0	100.0	inf	1.1649038332278948e-08	0.0008988048506036468	1.4980080843394113e-05	1	1	0	1.0	1.0
scoB		putative succinyl-CoA:3-ketoacid coenzyme A transferase subunit B	19	0	6	25	76.0	100.0	inf	1.1649038332278948e-08	0.0008988048506036468	1.4980080843394113e-05	1	1	0	1.0	1.0
scoA		putative succinyl-CoA:3-ketoacid coenzyme A transferase subunit A	19	0	6	25	76.0	100.0	inf	1.1649038332278948e-08	0.0008988048506036468	1.4980080843394113e-05	1	1	0	1.0	1.0
mmgC_1		Acyl-CoA dehydrogenase	19	0	6	25	76.0	100.0	inf	1.1649038332278948e-08	0.0008988048506036468	1.4980080843394113e-05	1	1	0	1.0	1.0
hutU		Urocanate hydratase	19	0	6	25	76.0	100.0	inf	1.1649038332278948e-08	0.0008988048506036468	1.4980080843394113e-05	1	1	0	1.0	1.0
hutI		Imidazolonepropionase	19	0	6	25	76.0	100.0	inf	1.1649038332278948e-08	0.0008988048506036468	1.4980080843394113e-05	1	1	0	1.0	1.0
alkA		putative bifunctional transcriptional activator/DNA repair enzyme AlkA	19	0	6	25	76.0	100.0	inf	1.1649038332278948e-08	0.0008988048506036468	1.4980080843394113e-05	1	1	0	1.0	1.0
gltB		Ferredoxin-dependent glutamate synthase 1	24	5	1	20	96.0	80.0	96.0	3.983219558779252e-08	0.0030733327149673074	4.7282041768727805e-05	1	1	1	1.0	1.0
cysT		Sulfate transport system permease protein CysT	20	1	5	24	80.0	96.0	96.0	3.983219558779252e-08	0.0030733327149673074	4.7282041768727805e-05	1	1	1	1.0	1.0
moaC		Cyclic pyranopterin monophosphate synthase	24	5	1	20	96.0	80.0	96.0	3.983219558779252e-08	0.0030733327149673074	4.7282041768727805e-05	1	1	1	1.0	1.0
moaD		Molybdopterin synthase sulfur carrier subunit	20	1	5	24	80.0	96.0	96.0	3.983219558779252e-08	0.0030733327149673074	4.7282041768727805e-05	1	1	1	1.0	1.0
modB		Molybdenum transport system permease protein ModB	20	1	5	24	80.0	96.0	96.0	3.983219558779252e-08	0.0030733327149673074	4.7282041768727805e-05	1	1	1	1.0	1.0
gltD		Glutamate synthase [NADPH] small chain	18	0	7	25	72.0	100.0	inf	5.325274666184663e-08	0.0041088221741881	5.33613269375078e-05	1	1	0	1.0	1.0
glnL		Adaptive-response sensory-kinase SasA	18	0	7	25	72.0	100.0	inf	5.325274666184663e-08	0.0041088221741881	5.33613269375078e-05	1	1	0	1.0	1.0
group_11086		hypothetical protein	18	0	7	25	72.0	100.0	inf	5.325274666184663e-08	0.0041088221741881	5.33613269375078e-05	1	1	0	1.0	1.0
group_527	cheB_5	Sensor histidine kinase RcsC	18	0	7	25	72.0	100.0	inf	5.325274666184663e-08	0.0041088221741881	5.33613269375078e-05	1	1	0	1.0	1.0
group_9123		hypothetical protein	18	0	7	25	72.0	100.0	inf	5.325274666184663e-08	0.0041088221741881	5.33613269375078e-05	1	1	0	1.0	1.0
ogt_1		Methylated-DNA--protein-cysteine methyltransferase	18	0	7	25	72.0	100.0	inf	5.325274666184663e-08	0.0041088221741881	5.33613269375078e-05	1	1	0	1.0	1.0
dapX		putative N-acetyl-LL-diaminopimelate aminotransferase	18	0	7	25	72.0	100.0	inf	5.325274666184663e-08	0.0041088221741881	5.33613269375078e-05	1	1	0	1.0	1.0
lig		DNA ligase	18	0	7	25	72.0	100.0	inf	5.325274666184663e-08	0.0041088221741881	5.33613269375078e-05	1	1	0	1.0	1.0
group_11005		hypothetical protein	18	0	7	25	72.0	100.0	inf	5.325274666184663e-08	0.0041088221741881	5.33613269375078e-05	1	1	0	1.0	1.0
pyrB		Aspartate carbamoyltransferase	25	7	0	18	100.0	72.0	inf	5.325274666184663e-08	0.0041088221741881	5.33613269375078e-05	1	1	0	1.0	1.0
group_11186		hypothetical protein	18	0	7	25	72.0	100.0	inf	5.325274666184663e-08	0.0041088221741881	5.33613269375078e-05	1	1	0	1.0	1.0
tsaE		tRNA threonylcarbamoyladenosine biosynthesis protein TsaE	25	7	0	18	100.0	72.0	inf	5.325274666184663e-08	0.0041088221741881	5.33613269375078e-05	1	1	0	1.0	1.0
group_7943		hypothetical protein	23	4	2	21	92.0	84.0	60.375	7.131958507326264e-08	0.005502805225497726	6.629885813852681e-05	1	1	1	1.0	1.0
ybgC		Acyl-CoA thioesterase YbgC	23	4	2	21	92.0	84.0	60.375	7.131958507326264e-08	0.005502805225497726	6.629885813852681e-05	1	1	1	1.0	1.0
pyrC'		Dihydroorotase	21	2	4	23	84.0	92.0	60.375	7.131958507326264e-08	0.005502805225497726	6.629885813852681e-05	1	1	1	1.0	1.0
glyA		Serine hydroxymethyltransferase	21	2	4	23	84.0	92.0	60.375	7.131958507326264e-08	0.005502805225497726	6.629885813852681e-05	1	1	1	1.0	1.0
aat		Leucyl/phenylalanyl-tRNA--protein transferase	21	2	4	23	84.0	92.0	60.375	7.131958507326264e-08	0.005502805225497726	6.629885813852681e-05	1	1	1	1.0	1.0
fabG_5		3-oxoacyl-[acyl-carrier-protein] reductase FabG	23	4	2	21	92.0	84.0	60.375	7.131958507326264e-08	0.005502805225497726	6.629885813852681e-05	1	1	1	1.0	1.0
purU		Formyltetrahydrofolate deformylase	19	1	6	24	76.0	96.0	76.0	1.901423676171974e-07	0.0146708146582401	0.0001486744865660159	1	1	1	1.0	1.0
atoC_1		Regulatory protein AtoC	19	1	6	24	76.0	96.0	76.0	1.901423676171974e-07	0.0146708146582401	0.0001486744865660159	1	1	1	1.0	1.0
secG		hypothetical protein	24	6	1	19	96.0	76.0	76.0	1.901423676171974e-07	0.0146708146582401	0.0001486744865660159	1	1	1	1.0	1.0
dapB		4-hydroxy-tetrahydrodipicolinate reductase	24	6	1	19	96.0	76.0	76.0	1.901423676171974e-07	0.0146708146582401	0.0001486744865660159	1	1	1	1.0	1.0
scpA		Segregation and condensation protein A	19	1	6	24	76.0	96.0	76.0	1.901423676171974e-07	0.0146708146582401	0.0001486744865660159	1	1	1	1.0	1.0
clpS		ATP-dependent Clp protease adapter protein ClpS	24	6	1	19	96.0	76.0	76.0	1.901423676171974e-07	0.0146708146582401	0.0001486744865660159	1	1	1	1.0	1.0
clpA		ATP-dependent Clp protease ATP-binding subunit ClpA	24	6	1	19	96.0	76.0	76.0	1.901423676171974e-07	0.0146708146582401	0.0001486744865660159	1	1	1	1.0	1.0
folA		Dihydrofolate reductase type 3	19	1	6	24	76.0	96.0	76.0	1.901423676171974e-07	0.0146708146582401	0.0001486744865660159	1	1	1	1.0	1.0
lcfB_3		Long-chain-fatty-acid--CoA ligase	19	1	6	24	76.0	96.0	76.0	1.901423676171974e-07	0.0146708146582401	0.0001486744865660159	1	1	1	1.0	1.0
nadC		Nicotinate-nucleotide pyrophosphorylase [carboxylating]	24	6	1	19	96.0	76.0	76.0	1.901423676171974e-07	0.0146708146582401	0.0001486744865660159	1	1	1	1.0	1.0
gspF		Type II secretion system protein F	19	1	6	24	76.0	96.0	76.0	1.901423676171974e-07	0.0146708146582401	0.0001486744865660159	1	1	1	1.0	1.0
dadD		8-oxoguanine deaminase	17	0	8	25	68.0	100.0	inf	2.1966757998011602e-07	0.016948891468525813	0.0001486744865660159	1	1	0	1.0	1.0
rsmG		Ribosomal RNA small subunit methyltransferase G	17	0	8	25	68.0	100.0	inf	2.1966757998011602e-07	0.016948891468525813	0.0001486744865660159	1	1	0	1.0	1.0
rsmH		Ribosomal RNA small subunit methyltransferase H	25	8	0	17	100.0	68.0	inf	2.1966757998011602e-07	0.016948891468525813	0.0001486744865660159	1	1	0	1.0	1.0
bpt		Aspartate/glutamate leucyltransferase	17	0	8	25	68.0	100.0	inf	2.1966757998011602e-07	0.016948891468525813	0.0001486744865660159	1	1	0	1.0	1.0
group_7381		hypothetical protein	17	0	8	25	68.0	100.0	inf	2.1966757998011602e-07	0.016948891468525813	0.0001486744865660159	1	1	0	1.0	1.0
apbC		Iron-sulfur cluster carrier protein	25	8	0	17	100.0	68.0	inf	2.1966757998011602e-07	0.016948891468525813	0.0001486744865660159	1	1	0	1.0	1.0
group_61	dmlR_4	HTH-type transcriptional regulator DmlR	17	0	8	25	68.0	100.0	inf	2.1966757998011602e-07	0.016948891468525813	0.0001486744865660159	1	1	0	1.0	1.0
yknY_1		putative ABC transporter ATP-binding protein YknY	25	8	0	17	100.0	68.0	inf	2.1966757998011602e-07	0.016948891468525813	0.0001486744865660159	1	1	0	1.0	1.0
cobO		Cobalamin adenosyltransferase	17	0	8	25	68.0	100.0	inf	2.1966757998011602e-07	0.016948891468525813	0.0001486744865660159	1	1	0	1.0	1.0
group_8299		hypothetical protein	17	0	8	25	68.0	100.0	inf	2.1966757998011602e-07	0.016948891468525813	0.0001486744865660159	1	1	0	1.0	1.0
group_5260		tRNA-Pro(ggg)	17	0	8	25	68.0	100.0	inf	2.1966757998011602e-07	0.016948891468525813	0.0001486744865660159	1	1	0	1.0	1.0
yjbI		Group 2 truncated hemoglobin YjbI	17	0	8	25	68.0	100.0	inf	2.1966757998011602e-07	0.016948891468525813	0.0001486744865660159	1	1	0	1.0	1.0
yoaA		putative ATP-dependent DNA helicase YoaA	17	0	8	25	68.0	100.0	inf	2.1966757998011602e-07	0.016948891468525813	0.0001486744865660159	1	1	0	1.0	1.0
ruvA		Holliday junction ATP-dependent DNA helicase RuvA	25	8	0	17	100.0	68.0	inf	2.1966757998011602e-07	0.016948891468525813	0.0001486744865660159	1	1	0	1.0	1.0
pccB_1		Methylmalonyl-CoA carboxyltransferase 12S subunit	17	0	8	25	68.0	100.0	inf	2.1966757998011602e-07	0.016948891468525813	0.0001486744865660159	1	1	0	1.0	1.0
caiD		Carnitinyl-CoA dehydratase	17	0	8	25	68.0	100.0	inf	2.1966757998011602e-07	0.016948891468525813	0.0001486744865660159	1	1	0	1.0	1.0
betI_3		hypothetical protein	17	0	8	25	68.0	100.0	inf	2.1966757998011602e-07	0.016948891468525813	0.0001486744865660159	1	1	0	1.0	1.0
yfiH		Polyphenol oxidase	17	0	8	25	68.0	100.0	inf	2.1966757998011602e-07	0.016948891468525813	0.0001486744865660159	1	1	0	1.0	1.0
rfbD		dTDP-4-dehydrorhamnose reductase	17	0	8	25	68.0	100.0	inf	2.1966757998011602e-07	0.016948891468525813	0.0001486744865660159	1	1	0	1.0	1.0
group_11554		hypothetical protein	17	0	8	25	68.0	100.0	inf	2.1966757998011602e-07	0.016948891468525813	0.0001486744865660159	1	1	0	1.0	1.0
surE		5'-nucleotidase SurE	20	2	5	23	80.0	92.0	46.0	3.663680865482247e-07	0.028267862453801376	0.00023754506263698637	1	1	1	1.0	1.0
yedI		Inner membrane protein YedI	20	2	5	23	80.0	92.0	46.0	3.663680865482247e-07	0.028267862453801376	0.00023754506263698637	1	1	1	1.0	1.0
parC		DNA topoisomerase 4 subunit A	23	5	2	20	92.0	80.0	46.0	3.663680865482247e-07	0.028267862453801376	0.00023754506263698637	1	1	1	1.0	1.0
group_9326		hypothetical protein	20	2	5	23	80.0	92.0	46.0	3.663680865482247e-07	0.028267862453801376	0.00023754506263698637	1	1	1	1.0	1.0
rarA		Replication-associated recombination protein A	20	2	5	23	80.0	92.0	46.0	3.663680865482247e-07	0.028267862453801376	0.00023754506263698637	1	1	1	1.0	1.0
group_2931	secA	Protein translocase subunit SecA	21	3	4	22	84.0	88.0	38.5	4.902156056858645e-07	0.03782356548790425	0.00030750866250328656	1	1	1	1.0	1.0
trpA		Tryptophan synthase alpha chain	21	3	4	22	84.0	88.0	38.5	4.902156056858645e-07	0.03782356548790425	0.00030750866250328656	1	1	1	1.0	1.0
rfbB		dTDP-glucose 4,6-dehydratase	22	4	3	21	88.0	84.0	38.5	4.902156056858645e-07	0.03782356548790425	0.00030750866250328656	1	1	1	1.0	1.0
rfbA		Glucose-1-phosphate thymidylyltransferase 1	21	3	4	22	84.0	88.0	38.5	4.902156056858645e-07	0.03782356548790425	0.00030750866250328656	1	1	1	1.0	1.0
nudG		CTP pyrophosphohydrolase	18	1	7	24	72.0	96.0	61.714285714285715	8.021194965940632e-07	0.061889133998708136	0.0004297258090453981	1	1	1	1.0	1.0
ribE		Riboflavin synthase	24	7	1	18	96.0	72.0	61.714285714285715	8.021194965940632e-07	0.061889133998708136	0.0004297258090453981	1	1	1	1.0	1.0
nlpD		hypothetical protein	18	1	7	24	72.0	96.0	61.714285714285715	8.021194965940632e-07	0.061889133998708136	0.0004297258090453981	1	1	1	1.0	1.0
cysW		Sulfate transport system permease protein CysW	18	1	7	24	72.0	96.0	61.714285714285715	8.021194965940632e-07	0.061889133998708136	0.0004297258090453981	1	1	1	1.0	1.0
dxr		1-deoxy-D-xylulose 5-phosphate reductoisomerase	18	1	7	24	72.0	96.0	61.714285714285715	8.021194965940632e-07	0.061889133998708136	0.0004297258090453981	1	1	1	1.0	1.0
cheB_5		hypothetical protein	18	1	7	24	72.0	96.0	61.714285714285715	8.021194965940632e-07	0.061889133998708136	0.0004297258090453981	1	1	1	1.0	1.0
gpsA		Glycerol-3-phosphate dehydrogenase [NAD(P)+]	25	9	0	16	100.0	64.0	inf	8.298553021471068e-07	0.06402914554776432	0.0004297258090453981	1	1	0	1.0	1.0
fghA		S-formylglutathione hydrolase	16	0	9	25	64.0	100.0	inf	8.298553021471068e-07	0.06402914554776432	0.0004297258090453981	1	1	0	1.0	1.0
srpC		putative chromate transport protein	16	0	9	25	64.0	100.0	inf	8.298553021471068e-07	0.06402914554776432	0.0004297258090453981	1	1	0	1.0	1.0
rimI		[Ribosomal protein S18]-alanine N-acetyltransferase	16	0	9	25	64.0	100.0	inf	8.298553021471068e-07	0.06402914554776432	0.0004297258090453981	1	1	0	1.0	1.0
group_12126		hypothetical protein	16	0	9	25	64.0	100.0	inf	8.298553021471068e-07	0.06402914554776432	0.0004297258090453981	1	1	0	1.0	1.0
icmF		putative GTPase	16	0	9	25	64.0	100.0	inf	8.298553021471068e-07	0.06402914554776432	0.0004297258090453981	1	1	0	1.0	1.0
fbp		hypothetical protein	16	0	9	25	64.0	100.0	inf	8.298553021471068e-07	0.06402914554776432	0.0004297258090453981	1	1	0	1.0	1.0
ihfA		Integration host factor subunit alpha	25	9	0	16	100.0	64.0	inf	8.298553021471068e-07	0.06402914554776432	0.0004297258090453981	1	1	0	1.0	1.0
lpxB		Lipid-A-disaccharide synthase	16	0	9	25	64.0	100.0	inf	8.298553021471068e-07	0.06402914554776432	0.0004297258090453981	1	1	0	1.0	1.0
rluB		hypothetical protein	25	9	0	16	100.0	64.0	inf	8.298553021471068e-07	0.06402914554776432	0.0004297258090453981	1	1	0	1.0	1.0
rhaR_1		hypothetical protein	16	0	9	25	64.0	100.0	inf	8.298553021471068e-07	0.06402914554776432	0.0004297258090453981	1	1	0	1.0	1.0
ohrR		Organic hydroperoxide resistance transcriptional regulator	16	0	9	25	64.0	100.0	inf	8.298553021471068e-07	0.06402914554776432	0.0004297258090453981	1	1	0	1.0	1.0
ohrB		Organic hydroperoxide resistance protein OhrB	16	0	9	25	64.0	100.0	inf	8.298553021471068e-07	0.06402914554776432	0.0004297258090453981	1	1	0	1.0	1.0
recR		Recombination protein RecR	25	9	0	16	100.0	64.0	inf	8.298553021471068e-07	0.06402914554776432	0.0004297258090453981	1	1	0	1.0	1.0
gntK		Gluconokinase	16	0	9	25	64.0	100.0	inf	8.298553021471068e-07	0.06402914554776432	0.0004297258090453981	1	1	0	1.0	1.0
pcm_2		Protein-L-isoaspartate O-methyltransferase	16	0	9	25	64.0	100.0	inf	8.298553021471068e-07	0.06402914554776432	0.0004297258090453981	1	1	0	1.0	1.0
tam_1		Trans-aconitate 2-methyltransferase	16	0	9	25	64.0	100.0	inf	8.298553021471068e-07	0.06402914554776432	0.0004297258090453981	1	1	0	1.0	1.0
accA1_1		Acetyl-/propionyl-coenzyme A carboxylase alpha chain	16	0	9	25	64.0	100.0	inf	8.298553021471068e-07	0.06402914554776432	0.0004297258090453981	1	1	0	1.0	1.0
hutH		Histidine ammonia-lyase	16	0	9	25	64.0	100.0	inf	8.298553021471068e-07	0.06402914554776432	0.0004297258090453981	1	1	0	1.0	1.0
murF		UDP-N-acetylmuramoyl-tripeptide--D-alanyl-D-alanine ligase	16	0	9	25	64.0	100.0	inf	8.298553021471068e-07	0.06402914554776432	0.0004297258090453981	1	1	0	1.0	1.0
mepM		hypothetical protein	23	6	2	19	92.0	76.0	36.416666666666664	1.6180890018965548e-06	0.12484689311933247	0.000785200585656179	1	1	1	1.0	1.0
prs		Ribose-phosphate pyrophosphokinase	23	6	2	19	92.0	76.0	36.416666666666664	1.6180890018965548e-06	0.12484689311933247	0.000785200585656179	1	1	1	1.0	1.0
mpl		UDP-N-acetylmuramate--L-alanyl-gamma-D-glutamyl-meso-2,6-diaminoheptandioate ligase	19	2	6	23	76.0	92.0	36.416666666666664	1.6180890018965548e-06	0.12484689311933247	0.000785200585656179	1	1	1	1.0	1.0
hemW		Heme chaperone HemW	23	6	2	19	92.0	76.0	36.416666666666664	1.6180890018965548e-06	0.12484689311933247	0.000785200585656179	1	1	1	1.0	1.0
mamZ		Magnetosome protein MamZ	19	2	6	23	76.0	92.0	36.416666666666664	1.6180890018965548e-06	0.12484689311933247	0.000785200585656179	1	1	1	1.0	1.0
dtd		D-aminoacyl-tRNA deacylase	19	2	6	23	76.0	92.0	36.416666666666664	1.6180890018965548e-06	0.12484689311933247	0.000785200585656179	1	1	1	1.0	1.0
queG		Epoxyqueuosine reductase	19	2	6	23	76.0	92.0	36.416666666666664	1.6180890018965548e-06	0.12484689311933247	0.000785200585656179	1	1	1	1.0	1.0
hrpB		hypothetical protein	19	2	6	23	76.0	92.0	36.416666666666664	1.6180890018965548e-06	0.12484689311933247	0.000785200585656179	1	1	1	1.0	1.0
thiC		Phosphomethylpyrimidine synthase	23	6	2	19	92.0	76.0	36.416666666666664	1.6180890018965548e-06	0.12484689311933247	0.000785200585656179	1	1	1	1.0	1.0
trpC		Indole-3-glycerol phosphate synthase	23	6	2	19	92.0	76.0	36.416666666666664	1.6180890018965548e-06	0.12484689311933247	0.000785200585656179	1	1	1	1.0	1.0
ahcY		Adenosylhomocysteinase	20	3	5	22	80.0	88.0	29.333333333333332	2.3333580963813054e-06	0.18003491064249239	0.0011045086542484195	1	1	1	1.0	1.0
trpD		Anthranilate phosphoribosyltransferase	22	5	3	20	88.0	80.0	29.333333333333332	2.3333580963813054e-06	0.18003491064249239	0.0011045086542484195	1	1	1	1.0	1.0
plsY		Glycerol-3-phosphate acyltransferase	22	5	3	20	88.0	80.0	29.333333333333332	2.3333580963813054e-06	0.18003491064249239	0.0011045086542484195	1	1	1	1.0	1.0
dusB		tRNA-dihydrouridine synthase B	22	5	3	20	88.0	80.0	29.333333333333332	2.3333580963813054e-06	0.18003491064249239	0.0011045086542484195	1	1	1	1.0	1.0
gcvH		Glycine cleavage system H protein	21	4	4	21	84.0	84.0	27.5625	2.6169184795652197e-06	0.20191357912781366	0.0012179457033542214	1	1	1	1.0	1.0
rkpK		UDP-glucose 6-dehydrogenase	21	4	4	21	84.0	84.0	27.5625	2.6169184795652197e-06	0.20191357912781366	0.0012179457033542214	1	1	1	1.0	1.0
group_12478		hypothetical protein	15	0	10	25	60.0	100.0	inf	2.9044935575148945e-06	0.22410200941717673	0.0012179457033542214	1	1	0	1.0	1.0
yngG		Hydroxymethylglutaryl-CoA lyase YngG	15	0	10	25	60.0	100.0	inf	2.9044935575148945e-06	0.22410200941717673	0.0012179457033542214	1	1	0	1.0	1.0
group_12702		hypothetical protein	15	0	10	25	60.0	100.0	inf	2.9044935575148945e-06	0.22410200941717673	0.0012179457033542214	1	1	0	1.0	1.0
group_12448		hypothetical protein	15	0	10	25	60.0	100.0	inf	2.9044935575148945e-06	0.22410200941717673	0.0012179457033542214	1	1	0	1.0	1.0
nqo3		NADH-quinone oxidoreductase chain 3	25	10	0	15	100.0	60.0	inf	2.9044935575148945e-06	0.22410200941717673	0.0012179457033542214	1	1	0	1.0	1.0
flhA_2		S-(hydroxymethyl)glutathione dehydrogenase	15	0	10	25	60.0	100.0	inf	2.9044935575148945e-06	0.22410200941717673	0.0012179457033542214	1	1	0	1.0	1.0
phhA		Phenylalanine-4-hydroxylase	15	0	10	25	60.0	100.0	inf	2.9044935575148945e-06	0.22410200941717673	0.0012179457033542214	1	1	0	1.0	1.0
uvrB		UvrABC system protein B	25	10	0	15	100.0	60.0	inf	2.9044935575148945e-06	0.22410200941717673	0.0012179457033542214	1	1	0	1.0	1.0
parA		Sporulation initiation inhibitor protein Soj	25	10	0	15	100.0	60.0	inf	2.9044935575148945e-06	0.22410200941717673	0.0012179457033542214	1	1	0	1.0	1.0
pdxA2		D-threonate 4-phosphate dehydrogenase	15	0	10	25	60.0	100.0	inf	2.9044935575148945e-06	0.22410200941717673	0.0012179457033542214	1	1	0	1.0	1.0
mobA		Molybdenum cofactor guanylyltransferase	15	0	10	25	60.0	100.0	inf	2.9044935575148945e-06	0.22410200941717673	0.0012179457033542214	1	1	0	1.0	1.0
chaC		Glutathione-specific gamma-glutamylcyclotransferase	15	0	10	25	60.0	100.0	inf	2.9044935575148945e-06	0.22410200941717673	0.0012179457033542214	1	1	0	1.0	1.0
curA		Putative NADP-dependent oxidoreductase YfmJ	15	0	10	25	60.0	100.0	inf	2.9044935575148945e-06	0.22410200941717673	0.0012179457033542214	1	1	0	1.0	1.0
dpgD		putative enoyl-CoA hydratase echA8	15	0	10	25	60.0	100.0	inf	2.9044935575148945e-06	0.22410200941717673	0.0012179457033542214	1	1	0	1.0	1.0
mutY		Adenine DNA glycosylase	25	10	0	15	100.0	60.0	inf	2.9044935575148945e-06	0.22410200941717673	0.0012179457033542214	1	1	0	1.0	1.0
xdhA		Putative xanthine dehydrogenase molybdenum-binding subunit XdhA	15	0	10	25	60.0	100.0	inf	2.9044935575148945e-06	0.22410200941717673	0.0012179457033542214	1	1	0	1.0	1.0
mazG		Nucleoside triphosphate pyrophosphohydrolase	15	0	10	25	60.0	100.0	inf	2.9044935575148945e-06	0.22410200941717673	0.0012179457033542214	1	1	0	1.0	1.0
nrdJ		hypothetical protein	15	0	10	25	60.0	100.0	inf	2.9044935575148945e-06	0.22410200941717673	0.0012179457033542214	1	1	0	1.0	1.0
bcr		Bicyclomycin resistance protein	15	0	10	25	60.0	100.0	inf	2.9044935575148945e-06	0.22410200941717673	0.0012179457033542214	1	1	0	1.0	1.0
dmlR_8		HTH-type transcriptional regulator PgrR	17	1	8	24	68.0	96.0	51.0	3.048719746390711e-06	0.23523006947226807	0.0012251566118347296	1	1	1	1.0	1.0
exbD_1		Biopolymer transport protein ExbD	24	8	1	17	96.0	68.0	51.0	3.048719746390711e-06	0.23523006947226807	0.0012251566118347296	1	1	1	1.0	1.0
glyS		Glycine--tRNA ligase beta subunit	17	1	8	24	68.0	96.0	51.0	3.048719746390711e-06	0.23523006947226807	0.0012251566118347296	1	1	1	1.0	1.0
group_1050	degQ	hypothetical protein	17	1	8	24	68.0	96.0	51.0	3.048719746390711e-06	0.23523006947226807	0.0012251566118347296	1	1	1	1.0	1.0
pilT_1		Twitching mobility protein	17	1	8	24	68.0	96.0	51.0	3.048719746390711e-06	0.23523006947226807	0.0012251566118347296	1	1	1	1.0	1.0
purN		Phosphoribosylglycinamide formyltransferase	24	8	1	17	96.0	68.0	51.0	3.048719746390711e-06	0.23523006947226807	0.0012251566118347296	1	1	1	1.0	1.0
tolQ_1		Tol-Pal system protein TolQ	24	8	1	17	96.0	68.0	51.0	3.048719746390711e-06	0.23523006947226807	0.0012251566118347296	1	1	1	1.0	1.0
fdx4		Ferredoxin, 2Fe-2S	17	1	8	24	68.0	96.0	51.0	3.048719746390711e-06	0.23523006947226807	0.0012251566118347296	1	1	1	1.0	1.0
rnhA		Ribonuclease HI	23	7	2	18	92.0	72.0	29.571428571428573	6.309913657385838e-06	0.4868540080629191	0.0024588586265803995	1	1	1	1.0	1.0
thiG		Thiazole synthase	23	7	2	18	92.0	72.0	29.571428571428573	6.309913657385838e-06	0.4868540080629191	0.0024588586265803995	1	1	1	1.0	1.0
tesA		Esterase TesA	18	2	7	23	72.0	92.0	29.571428571428573	6.309913657385838e-06	0.4868540080629191	0.0024588586265803995	1	1	1	1.0	1.0
hisH		Imidazole glycerol phosphate synthase subunit HisH	23	7	2	18	92.0	72.0	29.571428571428573	6.309913657385838e-06	0.4868540080629191	0.0024588586265803995	1	1	1	1.0	1.0
murI		Glutamate racemase	18	2	7	23	72.0	92.0	29.571428571428573	6.309913657385838e-06	0.4868540080629191	0.0024588586265803995	1	1	1	1.0	1.0
ppsC		Phthiocerol synthesis polyketide synthase type I PpsC	18	2	7	23	72.0	92.0	29.571428571428573	6.309913657385838e-06	0.4868540080629191	0.0024588586265803995	1	1	1	1.0	1.0
cheD		Chemoreceptor glutamine deamidase CheD	14	0	11	25	56.0	100.0	inf	9.505615279139628e-06	0.7334247580925763	0.002843683734881693	1	1	0	1.0	1.0
pnoA		Nitronate monooxygenase	14	0	11	25	56.0	100.0	inf	9.505615279139628e-06	0.7334247580925763	0.002843683734881693	1	1	0	1.0	1.0
group_13251		hypothetical protein	14	0	11	25	56.0	100.0	inf	9.505615279139628e-06	0.7334247580925763	0.002843683734881693	1	1	0	1.0	1.0
zwf		Glucose-6-phosphate 1-dehydrogenase	14	0	11	25	56.0	100.0	inf	9.505615279139628e-06	0.7334247580925763	0.002843683734881693	1	1	0	1.0	1.0
treZ		Malto-oligosyltrehalose trehalohydrolase	14	0	11	25	56.0	100.0	inf	9.505615279139628e-06	0.7334247580925763	0.002843683734881693	1	1	0	1.0	1.0
acdA_2		Acyl-CoA dehydrogenase	14	0	11	25	56.0	100.0	inf	9.505615279139628e-06	0.7334247580925763	0.002843683734881693	1	1	0	1.0	1.0
trmFO		Methylenetetrahydrofolate--tRNA-(uracil-5-)-methyltransferase TrmFO	14	0	11	25	56.0	100.0	inf	9.505615279139628e-06	0.7334247580925763	0.002843683734881693	1	1	0	1.0	1.0
putA		Bifunctional protein PutA	14	0	11	25	56.0	100.0	inf	9.505615279139628e-06	0.7334247580925763	0.002843683734881693	1	1	0	1.0	1.0
dadA		hypothetical protein	14	0	11	25	56.0	100.0	inf	9.505615279139628e-06	0.7334247580925763	0.002843683734881693	1	1	0	1.0	1.0
group_10713	ctaC	Cytochrome c oxidase subunit 2	14	0	11	25	56.0	100.0	inf	9.505615279139628e-06	0.7334247580925763	0.002843683734881693	1	1	0	1.0	1.0
proC		Pyrroline-5-carboxylate reductase	14	0	11	25	56.0	100.0	inf	9.505615279139628e-06	0.7334247580925763	0.002843683734881693	1	1	0	1.0	1.0
purD		Phosphoribosylamine--glycine ligase	25	11	0	14	100.0	56.0	inf	9.505615279139628e-06	0.7334247580925763	0.002843683734881693	1	1	0	1.0	1.0
cutA		Divalent-cation tolerance protein CutA	14	0	11	25	56.0	100.0	inf	9.505615279139628e-06	0.7334247580925763	0.002843683734881693	1	1	0	1.0	1.0
secD		Protein translocase subunit SecD	25	11	0	14	100.0	56.0	inf	9.505615279139628e-06	0.7334247580925763	0.002843683734881693	1	1	0	1.0	1.0
group_13346		hypothetical protein	14	0	11	25	56.0	100.0	inf	9.505615279139628e-06	0.7334247580925763	0.002843683734881693	1	1	0	1.0	1.0
wbgU		UDP-N-acetylglucosamine 4-epimerase	14	0	11	25	56.0	100.0	inf	9.505615279139628e-06	0.7334247580925763	0.002843683734881693	1	1	0	1.0	1.0
group_13199		hypothetical protein	14	0	11	25	56.0	100.0	inf	9.505615279139628e-06	0.7334247580925763	0.002843683734881693	1	1	0	1.0	1.0
group_13373		Polyphosphate:AMP/ADP phosphotransferase	14	0	11	25	56.0	100.0	inf	9.505615279139628e-06	0.7334247580925763	0.002843683734881693	1	1	0	1.0	1.0
nudC_1		hypothetical protein	14	0	11	25	56.0	100.0	inf	9.505615279139628e-06	0.7334247580925763	0.002843683734881693	1	1	0	1.0	1.0
rhaR_3		IS5 family transposase IS4811	14	0	11	25	56.0	100.0	inf	9.505615279139628e-06	0.7334247580925763	0.002843683734881693	1	1	0	1.0	1.0
gumD		hypothetical protein	14	0	11	25	56.0	100.0	inf	9.505615279139628e-06	0.7334247580925763	0.002843683734881693	1	1	0	1.0	1.0
pyrR		Bifunctional protein PyrR	14	0	11	25	56.0	100.0	inf	9.505615279139628e-06	0.7334247580925763	0.002843683734881693	1	1	0	1.0	1.0
group_13187		hypothetical protein	14	0	11	25	56.0	100.0	inf	9.505615279139628e-06	0.7334247580925763	0.002843683734881693	1	1	0	1.0	1.0
cat1		Succinyl-CoA:acetate CoA-transferase	14	0	11	25	56.0	100.0	inf	9.505615279139628e-06	0.7334247580925763	0.002843683734881693	1	1	0	1.0	1.0
malP		Maltodextrin phosphorylase	14	0	11	25	56.0	100.0	inf	9.505615279139628e-06	0.7334247580925763	0.002843683734881693	1	1	0	1.0	1.0
fabF		3-oxoacyl-[acyl-carrier-protein] synthase 2	25	11	0	14	100.0	56.0	inf	9.505615279139628e-06	0.7334247580925763	0.002843683734881693	1	1	0	1.0	1.0
thlA		Acetyl-CoA acetyltransferase	14	0	11	25	56.0	100.0	inf	9.505615279139628e-06	0.7334247580925763	0.002843683734881693	1	1	0	1.0	1.0
group_5319		hypothetical protein	14	0	11	25	56.0	100.0	inf	9.505615279139628e-06	0.7334247580925763	0.002843683734881693	1	1	0	1.0	1.0
gabR		HTH-type transcriptional regulatory protein GabR	14	0	11	25	56.0	100.0	inf	9.505615279139628e-06	0.7334247580925763	0.002843683734881693	1	1	0	1.0	1.0
group_13304		hypothetical protein	14	0	11	25	56.0	100.0	inf	9.505615279139628e-06	0.7334247580925763	0.002843683734881693	1	1	0	1.0	1.0
group_9268	ahpC	Alkyl hydroperoxide reductase C	14	0	11	25	56.0	100.0	inf	9.505615279139628e-06	0.7334247580925763	0.002843683734881693	1	1	0	1.0	1.0
pdp		Pyrimidine-nucleoside phosphorylase	14	0	11	25	56.0	100.0	inf	9.505615279139628e-06	0.7334247580925763	0.002843683734881693	1	1	0	1.0	1.0
nuoF		NADH-quinone oxidoreductase subunit F	25	11	0	14	100.0	56.0	inf	9.505615279139628e-06	0.7334247580925763	0.002843683734881693	1	1	0	1.0	1.0
bacC		Dihydroanticapsin 7-dehydrogenase	14	0	11	25	56.0	100.0	inf	9.505615279139628e-06	0.7334247580925763	0.002843683734881693	1	1	0	1.0	1.0
bioF		8-amino-7-oxononanoate synthase	14	0	11	25	56.0	100.0	inf	9.505615279139628e-06	0.7334247580925763	0.002843683734881693	1	1	0	1.0	1.0
group_2366		hypothetical protein	14	0	11	25	56.0	100.0	inf	9.505615279139628e-06	0.7334247580925763	0.002843683734881693	1	1	0	1.0	1.0
group_13217	icmF	Fused isobutyryl-CoA mutase	14	0	11	25	56.0	100.0	inf	9.505615279139628e-06	0.7334247580925763	0.002843683734881693	1	1	0	1.0	1.0
birA		Bifunctional ligase/repressor BirA	14	0	11	25	56.0	100.0	inf	9.505615279139628e-06	0.7334247580925763	0.002843683734881693	1	1	0	1.0	1.0
dsbD		Thiol:disulfide interchange protein DsbD	14	0	11	25	56.0	100.0	inf	9.505615279139628e-06	0.7334247580925763	0.002843683734881693	1	1	0	1.0	1.0
caaA_2		hypothetical protein	14	0	11	25	56.0	100.0	inf	9.505615279139628e-06	0.7334247580925763	0.002843683734881693	1	1	0	1.0	1.0
group_13066	acpS	Holo-[acyl-carrier-protein] synthase	0	14	25	11	0.0	44.0	0.0	9.505615279139628e-06	0.7334247580925763	0.002843683734881693	1	0	1	1.0	1.0
pgl		6-phosphogluconolactonase	14	0	11	25	56.0	100.0	inf	9.505615279139628e-06	0.7334247580925763	0.002843683734881693	1	1	0	1.0	1.0
ttuD		Putative hydroxypyruvate reductase	14	0	11	25	56.0	100.0	inf	9.505615279139628e-06	0.7334247580925763	0.002843683734881693	1	1	0	1.0	1.0
ahpF		Alkyl hydroperoxide reductase subunit F	14	0	11	25	56.0	100.0	inf	9.505615279139628e-06	0.7334247580925763	0.002843683734881693	1	1	0	1.0	1.0
mshA_1		D-inositol-3-phosphate glycosyltransferase	14	0	11	25	56.0	100.0	inf	9.505615279139628e-06	0.7334247580925763	0.002843683734881693	1	1	0	1.0	1.0
hprK		HPr kinase/phosphorylase	14	0	11	25	56.0	100.0	inf	9.505615279139628e-06	0.7334247580925763	0.002843683734881693	1	1	0	1.0	1.0
group_8581		hypothetical protein	14	0	11	25	56.0	100.0	inf	9.505615279139628e-06	0.7334247580925763	0.002843683734881693	1	1	0	1.0	1.0
rocF		Arginase	14	0	11	25	56.0	100.0	inf	9.505615279139628e-06	0.7334247580925763	0.002843683734881693	1	1	0	1.0	1.0
yffB		Protein YffB	14	0	11	25	56.0	100.0	inf	9.505615279139628e-06	0.7334247580925763	0.002843683734881693	1	1	0	1.0	1.0
xseA		Exodeoxyribonuclease 7 large subunit	22	6	3	19	88.0	76.0	23.22222222222222	9.545654799102588e-06	0.7365140873343584	0.002843683734881693	1	1	1	1.0	1.0
etfA		Electron transfer flavoprotein subunit alpha	19	3	6	22	76.0	88.0	23.22222222222222	9.545654799102588e-06	0.7365140873343584	0.002843683734881693	1	1	1	1.0	1.0
etfB		Electron transfer flavoprotein subunit beta	19	3	6	22	76.0	88.0	23.22222222222222	9.545654799102588e-06	0.7365140873343584	0.002843683734881693	1	1	1	1.0	1.0
rng		Ribonuclease G	19	3	6	22	76.0	88.0	23.22222222222222	9.545654799102588e-06	0.7365140873343584	0.002843683734881693	1	1	1	1.0	1.0
ribBA		Riboflavin biosynthesis protein RibBA	19	3	6	22	76.0	88.0	23.22222222222222	9.545654799102588e-06	0.7365140873343584	0.002843683734881693	1	1	1	1.0	1.0
argD		Acetylornithine aminotransferase	19	3	6	22	76.0	88.0	23.22222222222222	9.545654799102588e-06	0.7365140873343584	0.002843683734881693	1	1	1	1.0	1.0
ampD		1,6-anhydro-N-acetylmuramyl-L-alanine amidase AmpD	19	3	6	22	76.0	88.0	23.22222222222222	9.545654799102588e-06	0.7365140873343584	0.002843683734881693	1	1	1	1.0	1.0
group_9373		putative protein	19	3	6	22	76.0	88.0	23.22222222222222	9.545654799102588e-06	0.7365140873343584	0.002843683734881693	1	1	1	1.0	1.0
pleD_2		hypothetical protein	19	3	6	22	76.0	88.0	23.22222222222222	9.545654799102588e-06	0.7365140873343584	0.002843683734881693	1	1	1	1.0	1.0
nadA		Quinolinate synthase A	22	6	3	19	88.0	76.0	23.22222222222222	9.545654799102588e-06	0.7365140873343584	0.002843683734881693	1	1	1	1.0	1.0
rplJ		50S ribosomal protein L10	22	6	3	19	88.0	76.0	23.22222222222222	9.545654799102588e-06	0.7365140873343584	0.002843683734881693	1	1	1	1.0	1.0
garB		Glutathione amide reductase	19	3	6	22	76.0	88.0	23.22222222222222	9.545654799102588e-06	0.7365140873343584	0.002843683734881693	1	1	1	1.0	1.0
kup		Low affinity potassium transport system protein kup	16	1	9	24	64.0	96.0	42.666666666666664	1.0592858856818915e-05	0.8173132108155771	0.002982894929983858	1	1	1	1.0	1.0
holB		hypothetical protein	16	1	9	24	64.0	96.0	42.666666666666664	1.0592858856818915e-05	0.8173132108155771	0.002982894929983858	1	1	1	1.0	1.0
glnK		Nitrogen regulatory protein P-II 2	16	1	9	24	64.0	96.0	42.666666666666664	1.0592858856818915e-05	0.8173132108155771	0.002982894929983858	1	1	1	1.0	1.0
puuC		3-succinoylsemialdehyde-pyridine dehydrogenase	16	1	9	24	64.0	96.0	42.666666666666664	1.0592858856818915e-05	0.8173132108155771	0.002982894929983858	1	1	1	1.0	1.0
ybaN		Inner membrane protein YbaN	16	1	9	24	64.0	96.0	42.666666666666664	1.0592858856818915e-05	0.8173132108155771	0.002982894929983858	1	1	1	1.0	1.0
group_11593		hypothetical protein	16	1	9	24	64.0	96.0	42.666666666666664	1.0592858856818915e-05	0.8173132108155771	0.002982894929983858	1	1	1	1.0	1.0
group_11547		hypothetical protein	16	1	9	24	64.0	96.0	42.666666666666664	1.0592858856818915e-05	0.8173132108155771	0.002982894929983858	1	1	1	1.0	1.0
pepN		Aminopeptidase N	16	1	9	24	64.0	96.0	42.666666666666664	1.0592858856818915e-05	0.8173132108155771	0.002982894929983858	1	1	1	1.0	1.0
amn		AMP nucleosidase	16	1	9	24	64.0	96.0	42.666666666666664	1.0592858856818915e-05	0.8173132108155771	0.002982894929983858	1	1	1	1.0	1.0
ccoP		Cbb3-type cytochrome c oxidase subunit CcoP	16	1	9	24	64.0	96.0	42.666666666666664	1.0592858856818915e-05	0.8173132108155771	0.002982894929983858	1	1	1	1.0	1.0
yceF		7-methyl-GTP pyrophosphatase	16	1	9	24	64.0	96.0	42.666666666666664	1.0592858856818915e-05	0.8173132108155771	0.002982894929983858	1	1	1	1.0	1.0
group_9932		hypothetical protein	16	1	9	24	64.0	96.0	42.666666666666664	1.0592858856818915e-05	0.8173132108155771	0.002982894929983858	1	1	1	1.0	1.0
mneA		Putative manganese exporter	16	1	9	24	64.0	96.0	42.666666666666664	1.0592858856818915e-05	0.8173132108155771	0.002982894929983858	1	1	1	1.0	1.0
rlmJ		Ribosomal RNA large subunit methyltransferase J	16	1	9	24	64.0	96.0	42.666666666666664	1.0592858856818915e-05	0.8173132108155771	0.002982894929983858	1	1	1	1.0	1.0
prlC		Oligopeptidase A	16	1	9	24	64.0	96.0	42.666666666666664	1.0592858856818915e-05	0.8173132108155771	0.002982894929983858	1	1	1	1.0	1.0
pal_2		Peptidoglycan-associated lipoprotein	21	5	4	20	84.0	80.0	21.0	1.1549070549858552e-05	0.8910916364154363	0.003228592885563175	1	1	1	1.0	1.0
msrP		Protein-methionine-sulfoxide reductase catalytic subunit MsrP	21	5	4	20	84.0	80.0	21.0	1.1549070549858552e-05	0.8910916364154363	0.003228592885563175	1	1	1	1.0	1.0
hslR		Heat shock protein 15	17	2	8	23	68.0	92.0	24.4375	2.214482186966222e-05	1.0	0.006037554844514233	1	1	1	1.0	1.0
zapE		Cell division protein ZapE	17	2	8	23	68.0	92.0	24.4375	2.214482186966222e-05	1.0	0.006037554844514233	1	1	1	1.0	1.0
group_10447		hypothetical protein	17	2	8	23	68.0	92.0	24.4375	2.214482186966222e-05	1.0	0.006037554844514233	1	1	1	1.0	1.0
mscL		Large-conductance mechanosensitive channel	17	2	8	23	68.0	92.0	24.4375	2.214482186966222e-05	1.0	0.006037554844514233	1	1	1	1.0	1.0
yciO		putative protein YciO	17	2	8	23	68.0	92.0	24.4375	2.214482186966222e-05	1.0	0.006037554844514233	1	1	1	1.0	1.0
phoB		Adaptive-response sensory-kinase SasA	17	2	8	23	68.0	92.0	24.4375	2.214482186966222e-05	1.0	0.006037554844514233	1	1	1	1.0	1.0
group_10557		hypothetical protein	17	2	8	23	68.0	92.0	24.4375	2.214482186966222e-05	1.0	0.006037554844514233	1	1	1	1.0	1.0
sasA_12		Adaptive-response sensory-kinase SasA	13	0	12	25	52.0	100.0	inf	2.930898044401372e-05	1.0	0.006690511846505227	1	1	0	1.0	1.0
mdtA_5		Multidrug resistance protein MdtA	13	0	12	25	52.0	100.0	inf	2.930898044401372e-05	1.0	0.006690511846505227	1	1	0	1.0	1.0
fadJ		Fatty acid oxidation complex subunit alpha	13	0	12	25	52.0	100.0	inf	2.930898044401372e-05	1.0	0.006690511846505227	1	1	0	1.0	1.0
mtnA		Methylthioribose-1-phosphate isomerase	13	0	12	25	52.0	100.0	inf	2.930898044401372e-05	1.0	0.006690511846505227	1	1	0	1.0	1.0
mobB		Molybdopterin-guanine dinucleotide biosynthesis adapter protein	13	0	12	25	52.0	100.0	inf	2.930898044401372e-05	1.0	0.006690511846505227	1	1	0	1.0	1.0
bepF		Efflux pump periplasmic linker BepF	13	0	12	25	52.0	100.0	inf	2.930898044401372e-05	1.0	0.006690511846505227	1	1	0	1.0	1.0
mnmC_1		tRNA 5-methylaminomethyl-2-thiouridine biosynthesis bifunctional protein MnmC	13	0	12	25	52.0	100.0	inf	2.930898044401372e-05	1.0	0.006690511846505227	1	1	0	1.0	1.0
ravA_1		hypothetical protein	13	0	12	25	52.0	100.0	inf	2.930898044401372e-05	1.0	0.006690511846505227	1	1	0	1.0	1.0
rnk		Regulator of nucleoside diphosphate kinase	13	0	12	25	52.0	100.0	inf	2.930898044401372e-05	1.0	0.006690511846505227	1	1	0	1.0	1.0
group_7719		hypothetical protein	13	0	12	25	52.0	100.0	inf	2.930898044401372e-05	1.0	0.006690511846505227	1	1	0	1.0	1.0
phhB		Putative pterin-4-alpha-carbinolamine dehydratase	13	0	12	25	52.0	100.0	inf	2.930898044401372e-05	1.0	0.006690511846505227	1	1	0	1.0	1.0
group_13907		hypothetical protein	13	0	12	25	52.0	100.0	inf	2.930898044401372e-05	1.0	0.006690511846505227	1	1	0	1.0	1.0
purE		N5-carboxyaminoimidazole ribonucleotide mutase	25	12	0	13	100.0	52.0	inf	2.930898044401372e-05	1.0	0.006690511846505227	1	1	0	1.0	1.0
nqo2		NADH-quinone oxidoreductase subunit 2	25	12	0	13	100.0	52.0	inf	2.930898044401372e-05	1.0	0.006690511846505227	1	1	0	1.0	1.0
ccoN1		hypothetical protein	13	0	12	25	52.0	100.0	inf	2.930898044401372e-05	1.0	0.006690511846505227	1	1	0	1.0	1.0
cobS		Adenosylcobinamide-GDP ribazoletransferase	13	0	12	25	52.0	100.0	inf	2.930898044401372e-05	1.0	0.006690511846505227	1	1	0	1.0	1.0
group_13992		hypothetical protein	13	0	12	25	52.0	100.0	inf	2.930898044401372e-05	1.0	0.006690511846505227	1	1	0	1.0	1.0
liuE		3-hydroxy-3-isohexenylglutaryl-CoA/hydroxy-methylglutaryl-CoA lyase	13	0	12	25	52.0	100.0	inf	2.930898044401372e-05	1.0	0.006690511846505227	1	1	0	1.0	1.0
osmC		Peroxiredoxin OsmC	13	0	12	25	52.0	100.0	inf	2.930898044401372e-05	1.0	0.006690511846505227	1	1	0	1.0	1.0
group_13998		hypothetical protein	13	0	12	25	52.0	100.0	inf	2.930898044401372e-05	1.0	0.006690511846505227	1	1	0	1.0	1.0
paaK_1		Phenylacetate-coenzyme A ligase	13	0	12	25	52.0	100.0	inf	2.930898044401372e-05	1.0	0.006690511846505227	1	1	0	1.0	1.0
group_8565		hypothetical protein	13	0	12	25	52.0	100.0	inf	2.930898044401372e-05	1.0	0.006690511846505227	1	1	0	1.0	1.0
hemB		Delta-aminolevulinic acid dehydratase	25	12	0	13	100.0	52.0	inf	2.930898044401372e-05	1.0	0.006690511846505227	1	1	0	1.0	1.0
moeA_2		Molybdopterin molybdenumtransferase	13	0	12	25	52.0	100.0	inf	2.930898044401372e-05	1.0	0.006690511846505227	1	1	0	1.0	1.0
yibF		hypothetical protein	13	0	12	25	52.0	100.0	inf	2.930898044401372e-05	1.0	0.006690511846505227	1	1	0	1.0	1.0
mnhC1		Na(+)/H(+) antiporter subunit C1	13	0	12	25	52.0	100.0	inf	2.930898044401372e-05	1.0	0.006690511846505227	1	1	0	1.0	1.0
guaD		Guanine deaminase	13	0	12	25	52.0	100.0	inf	2.930898044401372e-05	1.0	0.006690511846505227	1	1	0	1.0	1.0
ftsH_1		ATP-dependent zinc metalloprotease FtsH	13	0	12	25	52.0	100.0	inf	2.930898044401372e-05	1.0	0.006690511846505227	1	1	0	1.0	1.0
miaA		tRNA dimethylallyltransferase	25	12	0	13	100.0	52.0	inf	2.930898044401372e-05	1.0	0.006690511846505227	1	1	0	1.0	1.0
coaX		Type III pantothenate kinase	13	0	12	25	52.0	100.0	inf	2.930898044401372e-05	1.0	0.006690511846505227	1	1	0	1.0	1.0
greB		Transcription elongation factor GreB	13	0	12	25	52.0	100.0	inf	2.930898044401372e-05	1.0	0.006690511846505227	1	1	0	1.0	1.0
group_9541		hypothetical protein	13	0	12	25	52.0	100.0	inf	2.930898044401372e-05	1.0	0.006690511846505227	1	1	0	1.0	1.0
resA_1		Thiol-disulfide oxidoreductase ResA	13	0	12	25	52.0	100.0	inf	2.930898044401372e-05	1.0	0.006690511846505227	1	1	0	1.0	1.0
dppC		Dipeptide transport system permease protein DppC	13	0	12	25	52.0	100.0	inf	2.930898044401372e-05	1.0	0.006690511846505227	1	1	0	1.0	1.0
nuoL		NADH-quinone oxidoreductase subunit L	25	12	0	13	100.0	52.0	inf	2.930898044401372e-05	1.0	0.006690511846505227	1	1	0	1.0	1.0
mnhE1		hypothetical protein	13	0	12	25	52.0	100.0	inf	2.930898044401372e-05	1.0	0.006690511846505227	1	1	0	1.0	1.0
ppaX		5'-nucleotidase	13	0	12	25	52.0	100.0	inf	2.930898044401372e-05	1.0	0.006690511846505227	1	1	0	1.0	1.0
gstB_1		hypothetical protein	13	0	12	25	52.0	100.0	inf	2.930898044401372e-05	1.0	0.006690511846505227	1	1	0	1.0	1.0
glpQ		Glycerophosphodiester phosphodiesterase	13	0	12	25	52.0	100.0	inf	2.930898044401372e-05	1.0	0.006690511846505227	1	1	0	1.0	1.0
uctC_2		Acetyl-CoA:oxalate CoA-transferase	13	0	12	25	52.0	100.0	inf	2.930898044401372e-05	1.0	0.006690511846505227	1	1	0	1.0	1.0
mdtC_2		Multidrug resistance protein MdtC	13	0	12	25	52.0	100.0	inf	2.930898044401372e-05	1.0	0.006690511846505227	1	1	0	1.0	1.0
folP		Dihydropteroate synthase	25	12	0	13	100.0	52.0	inf	2.930898044401372e-05	1.0	0.006690511846505227	1	1	0	1.0	1.0
ywrD		Glutathione hydrolase-like YwrD proenzyme	13	0	12	25	52.0	100.0	inf	2.930898044401372e-05	1.0	0.006690511846505227	1	1	0	1.0	1.0
yajO_2		1-deoxyxylulose-5-phosphate synthase YajO	13	0	12	25	52.0	100.0	inf	2.930898044401372e-05	1.0	0.006690511846505227	1	1	0	1.0	1.0
yjiE_2		Glycine cleavage system transcriptional activator	13	0	12	25	52.0	100.0	inf	2.930898044401372e-05	1.0	0.006690511846505227	1	1	0	1.0	1.0
chrR		2-hydroxy-1,4-benzoquinone reductase	13	0	12	25	52.0	100.0	inf	2.930898044401372e-05	1.0	0.006690511846505227	1	1	0	1.0	1.0
prmC		Release factor glutamine methyltransferase	25	12	0	13	100.0	52.0	inf	2.930898044401372e-05	1.0	0.006690511846505227	1	1	0	1.0	1.0
group_14116		hypothetical protein	13	0	12	25	52.0	100.0	inf	2.930898044401372e-05	1.0	0.006690511846505227	1	1	0	1.0	1.0
aroE		Shikimate dehydrogenase (NADP(+))	13	0	12	25	52.0	100.0	inf	2.930898044401372e-05	1.0	0.006690511846505227	1	1	0	1.0	1.0
hsrA		putative transport protein HsrA	13	0	12	25	52.0	100.0	inf	2.930898044401372e-05	1.0	0.006690511846505227	1	1	0	1.0	1.0
group_13906		hypothetical protein	13	0	12	25	52.0	100.0	inf	2.930898044401372e-05	1.0	0.006690511846505227	1	1	0	1.0	1.0
mrpA		NAD(P)H-quinone oxidoreductase subunit 2, chloroplastic	13	0	12	25	52.0	100.0	inf	2.930898044401372e-05	1.0	0.006690511846505227	1	1	0	1.0	1.0
mrpD		Na(+)/H(+) antiporter subunit D	13	0	12	25	52.0	100.0	inf	2.930898044401372e-05	1.0	0.006690511846505227	1	1	0	1.0	1.0
mrpG		hypothetical protein	13	0	12	25	52.0	100.0	inf	2.930898044401372e-05	1.0	0.006690511846505227	1	1	0	1.0	1.0
mrpF		hypothetical protein	13	0	12	25	52.0	100.0	inf	2.930898044401372e-05	1.0	0.006690511846505227	1	1	0	1.0	1.0
kdpA		Potassium-transporting ATPase potassium-binding subunit	15	1	10	24	60.0	96.0	36.0	3.4024067388031426e-05	1.0	0.0073949154012911	1	1	1	1.0	1.0
kdpC		Potassium-transporting ATPase KdpC subunit	15	1	10	24	60.0	96.0	36.0	3.4024067388031426e-05	1.0	0.0073949154012911	1	1	1	1.0	1.0
kdpB		Potassium-transporting ATPase ATP-binding subunit	15	1	10	24	60.0	96.0	36.0	3.4024067388031426e-05	1.0	0.0073949154012911	1	1	1	1.0	1.0
cysA_2		Sulfate/thiosulfate import ATP-binding protein CysA	15	1	10	24	60.0	96.0	36.0	3.4024067388031426e-05	1.0	0.0073949154012911	1	1	1	1.0	1.0
rimO		Ribosomal protein S12 methylthiotransferase RimO	15	1	10	24	60.0	96.0	36.0	3.4024067388031426e-05	1.0	0.0073949154012911	1	1	1	1.0	1.0
glnB		Nitrogen regulatory protein P-II	15	1	10	24	60.0	96.0	36.0	3.4024067388031426e-05	1.0	0.0073949154012911	1	1	1	1.0	1.0
yheS		putative ABC transporter ATP-binding protein YheS	15	1	10	24	60.0	96.0	36.0	3.4024067388031426e-05	1.0	0.0073949154012911	1	1	1	1.0	1.0
group_12104		tRNA-Ser(tga)	15	1	10	24	60.0	96.0	36.0	3.4024067388031426e-05	1.0	0.0073949154012911	1	1	1	1.0	1.0
blh		Beta-lactamase hydrolase-like protein	15	1	10	24	60.0	96.0	36.0	3.4024067388031426e-05	1.0	0.0073949154012911	1	1	1	1.0	1.0
group_8039		hypothetical protein	15	1	10	24	60.0	96.0	36.0	3.4024067388031426e-05	1.0	0.0073949154012911	1	1	1	1.0	1.0
xcpT		Type II secretion system protein G	15	1	10	24	60.0	96.0	36.0	3.4024067388031426e-05	1.0	0.0073949154012911	1	1	1	1.0	1.0
dinB		DNA polymerase IV	15	1	10	24	60.0	96.0	36.0	3.4024067388031426e-05	1.0	0.0073949154012911	1	1	1	1.0	1.0
limB		hypothetical protein	15	1	10	24	60.0	96.0	36.0	3.4024067388031426e-05	1.0	0.0073949154012911	1	1	1	1.0	1.0
anmK		Anhydro-N-acetylmuramic acid kinase	15	1	10	24	60.0	96.0	36.0	3.4024067388031426e-05	1.0	0.0073949154012911	1	1	1	1.0	1.0
yadG		putative ABC transporter ATP-binding protein YadG	15	1	10	24	60.0	96.0	36.0	3.4024067388031426e-05	1.0	0.0073949154012911	1	1	1	1.0	1.0
amtB		Ammonia channel	15	1	10	24	60.0	96.0	36.0	3.4024067388031426e-05	1.0	0.0073949154012911	1	1	1	1.0	1.0
ppsA		Phosphoenolpyruvate synthase	15	1	10	24	60.0	96.0	36.0	3.4024067388031426e-05	1.0	0.0073949154012911	1	1	1	1.0	1.0
kdsA		2-dehydro-3-deoxyphosphooctonate aldolase	18	3	7	22	72.0	88.0	18.857142857142858	3.44608615903217e-05	1.0	0.007468810948664188	1	1	1	1.0	1.0
norR_2		Anaerobic nitric oxide reductase transcription regulator NorR	21	6	4	19	84.0	76.0	16.625	4.380406413702875e-05	1.0	0.00933643695199096	1	1	1	1.0	1.0
hisF		Imidazole glycerol phosphate synthase subunit HisF	21	6	4	19	84.0	76.0	16.625	4.380406413702875e-05	1.0	0.00933643695199096	1	1	1	1.0	1.0
ureC		Urease subunit alpha	19	4	6	21	76.0	84.0	16.625	4.380406413702875e-05	1.0	0.00933643695199096	1	1	1	1.0	1.0
sbp		Sulfate-binding protein	19	4	6	21	76.0	84.0	16.625	4.380406413702875e-05	1.0	0.00933643695199096	1	1	1	1.0	1.0
proA		Gamma-glutamyl phosphate reductase	21	6	4	19	84.0	76.0	16.625	4.380406413702875e-05	1.0	0.00933643695199096	1	1	1	1.0	1.0
yqeY		putative protein YqeY	21	6	4	19	84.0	76.0	16.625	4.380406413702875e-05	1.0	0.00933643695199096	1	1	1	1.0	1.0
fpr		Ferredoxin--NADP reductase	20	5	5	20	80.0	80.0	16.0	4.727767883103173e-05	1.0	0.009993983193331276	1	1	1	1.0	1.0
mtgA_2		Biosynthetic peptidoglycan transglycosylase	20	5	5	20	80.0	80.0	16.0	4.727767883103173e-05	1.0	0.009993983193331276	1	1	1	1.0	1.0
pglF		UDP-N-acetyl-alpha-D-glucosamine C6 dehydratase	20	5	5	20	80.0	80.0	16.0	4.727767883103173e-05	1.0	0.009993983193331276	1	1	1	1.0	1.0
selD		Selenide, water dikinase	16	2	9	23	64.0	92.0	20.444444444444443	7.094597174024504e-05	1.0	0.014464388849775031	1	1	1	1.0	1.0
mltF_2		hypothetical protein	16	2	9	23	64.0	92.0	20.444444444444443	7.094597174024504e-05	1.0	0.014464388849775031	1	1	1	1.0	1.0
sir		Sulfite reductase [ferredoxin]	16	2	9	23	64.0	92.0	20.444444444444443	7.094597174024504e-05	1.0	0.014464388849775031	1	1	1	1.0	1.0
parE		DNA topoisomerase 4 subunit B	16	2	9	23	64.0	92.0	20.444444444444443	7.094597174024504e-05	1.0	0.014464388849775031	1	1	1	1.0	1.0
dnaB		Replicative DNA helicase	23	9	2	16	92.0	64.0	20.444444444444443	7.094597174024504e-05	1.0	0.014464388849775031	1	1	1	1.0	1.0
oppD_1		Oligopeptide transport ATP-binding protein OppD	16	2	9	23	64.0	92.0	20.444444444444443	7.094597174024504e-05	1.0	0.014464388849775031	1	1	1	1.0	1.0
group_13504		Long-chain-fatty-acid--CoA ligase FadD15	12	0	13	25	48.0	100.0	inf	8.567240437480967e-05	1.0	0.014464388849775031	1	1	0	1.0	1.0
bepA_4		Beta-barrel assembly-enhancing protease	12	0	13	25	48.0	100.0	inf	8.567240437480967e-05	1.0	0.014464388849775031	1	1	0	1.0	1.0
ypeA		hypothetical protein	12	0	13	25	48.0	100.0	inf	8.567240437480967e-05	1.0	0.014464388849775031	1	1	0	1.0	1.0
tolB		Tol-Pal system protein TolB	12	0	13	25	48.0	100.0	inf	8.567240437480967e-05	1.0	0.014464388849775031	1	1	0	1.0	1.0
fixJ_2		Transcriptional regulatory protein FixJ	12	0	13	25	48.0	100.0	inf	8.567240437480967e-05	1.0	0.014464388849775031	1	1	0	1.0	1.0
yhfA		Protein YhfA	12	0	13	25	48.0	100.0	inf	8.567240437480967e-05	1.0	0.014464388849775031	1	1	0	1.0	1.0
group_13391		hypothetical protein	12	0	13	25	48.0	100.0	inf	8.567240437480967e-05	1.0	0.014464388849775031	1	1	0	1.0	1.0
group_14627		hypothetical protein	12	0	13	25	48.0	100.0	inf	8.567240437480967e-05	1.0	0.014464388849775031	1	1	0	1.0	1.0
menB		1,4-dihydroxy-2-naphthoyl-CoA synthase	12	0	13	25	48.0	100.0	inf	8.567240437480967e-05	1.0	0.014464388849775031	1	1	0	1.0	1.0
baiN		3-dehydro-bile acid delta(4,6)-reductase	12	0	13	25	48.0	100.0	inf	8.567240437480967e-05	1.0	0.014464388849775031	1	1	0	1.0	1.0
ybaK		Cys-tRNA(Pro)/Cys-tRNA(Cys) deacylase YbaK	12	0	13	25	48.0	100.0	inf	8.567240437480967e-05	1.0	0.014464388849775031	1	1	0	1.0	1.0
livF_4		High-affinity branched-chain amino acid transport ATP-binding protein LivF	12	0	13	25	48.0	100.0	inf	8.567240437480967e-05	1.0	0.014464388849775031	1	1	0	1.0	1.0
rfuD_2		hypothetical protein	12	0	13	25	48.0	100.0	inf	8.567240437480967e-05	1.0	0.014464388849775031	1	1	0	1.0	1.0
group_10936		hypothetical protein	12	0	13	25	48.0	100.0	inf	8.567240437480967e-05	1.0	0.014464388849775031	1	1	0	1.0	1.0
egtD		Hercynine oxygenase	12	0	13	25	48.0	100.0	inf	8.567240437480967e-05	1.0	0.014464388849775031	1	1	0	1.0	1.0
dmdB_1		3-methylmercaptopropionyl-CoA ligase	12	0	13	25	48.0	100.0	inf	8.567240437480967e-05	1.0	0.014464388849775031	1	1	0	1.0	1.0
hbd		3-hydroxybutyryl-CoA dehydrogenase	12	0	13	25	48.0	100.0	inf	8.567240437480967e-05	1.0	0.014464388849775031	1	1	0	1.0	1.0
epsF		Type II secretion system protein F	12	0	13	25	48.0	100.0	inf	8.567240437480967e-05	1.0	0.014464388849775031	1	1	0	1.0	1.0
ygiD		4,5-DOPA dioxygenase extradiol	12	0	13	25	48.0	100.0	inf	8.567240437480967e-05	1.0	0.014464388849775031	1	1	0	1.0	1.0
ppc		Phosphoenolpyruvate carboxylase	12	0	13	25	48.0	100.0	inf	8.567240437480967e-05	1.0	0.014464388849775031	1	1	0	1.0	1.0
mnaT		L-methionine sulfoximine/L-methionine sulfone acetyltransferase	12	0	13	25	48.0	100.0	inf	8.567240437480967e-05	1.0	0.014464388849775031	1	1	0	1.0	1.0
mdtA_2		Multidrug resistance protein MdtA	12	0	13	25	48.0	100.0	inf	8.567240437480967e-05	1.0	0.014464388849775031	1	1	0	1.0	1.0
group_9295	tyrS	Tyrosine--tRNA ligase	0	12	25	13	0.0	52.0	0.0	8.567240437480967e-05	1.0	0.014464388849775031	1	0	1	1.0	1.0
glgX_2		Glycogen operon protein GlgX	12	0	13	25	48.0	100.0	inf	8.567240437480967e-05	1.0	0.014464388849775031	1	1	0	1.0	1.0
bkdB		Dihydrolipoyllysine-residue acetyltransferase component of pyruvate dehydrogenase complex	12	0	13	25	48.0	100.0	inf	8.567240437480967e-05	1.0	0.014464388849775031	1	1	0	1.0	1.0
hisN		Histidinol-phosphatase	12	0	13	25	48.0	100.0	inf	8.567240437480967e-05	1.0	0.014464388849775031	1	1	0	1.0	1.0
czcA_1		Cobalt-zinc-cadmium resistance protein CzcA	12	0	13	25	48.0	100.0	inf	8.567240437480967e-05	1.0	0.014464388849775031	1	1	0	1.0	1.0
manX		PTS system mannose-specific EIIAB component	12	0	13	25	48.0	100.0	inf	8.567240437480967e-05	1.0	0.014464388849775031	1	1	0	1.0	1.0
ccmF		Cytochrome c-type biogenesis protein CcmF	12	0	13	25	48.0	100.0	inf	8.567240437480967e-05	1.0	0.014464388849775031	1	1	0	1.0	1.0
ccmA		Cytochrome c biogenesis ATP-binding export protein CcmA	12	0	13	25	48.0	100.0	inf	8.567240437480967e-05	1.0	0.014464388849775031	1	1	0	1.0	1.0
ccmB		Heme exporter protein B	12	0	13	25	48.0	100.0	inf	8.567240437480967e-05	1.0	0.014464388849775031	1	1	0	1.0	1.0
entS_3		Enterobactin exporter EntS	12	0	13	25	48.0	100.0	inf	8.567240437480967e-05	1.0	0.014464388849775031	1	1	0	1.0	1.0
group_14573		hypothetical protein	12	0	13	25	48.0	100.0	inf	8.567240437480967e-05	1.0	0.014464388849775031	1	1	0	1.0	1.0
group_14574	glpE_1	Thiosulfate sulfurtransferase GlpE	12	0	13	25	48.0	100.0	inf	8.567240437480967e-05	1.0	0.014464388849775031	1	1	0	1.0	1.0
pepP		Xaa-Pro aminopeptidase	12	0	13	25	48.0	100.0	inf	8.567240437480967e-05	1.0	0.014464388849775031	1	1	0	1.0	1.0
pat		Peptidyl-lysine N-acetyltransferase Pat	12	0	13	25	48.0	100.0	inf	8.567240437480967e-05	1.0	0.014464388849775031	1	1	0	1.0	1.0
drrA		Glutamine transport ATP-binding protein GlnQ	12	0	13	25	48.0	100.0	inf	8.567240437480967e-05	1.0	0.014464388849775031	1	1	0	1.0	1.0
group_14578		hypothetical protein	12	0	13	25	48.0	100.0	inf	8.567240437480967e-05	1.0	0.014464388849775031	1	1	0	1.0	1.0
lnrL_1		Vitamin B12 import ATP-binding protein BtuD	12	0	13	25	48.0	100.0	inf	8.567240437480967e-05	1.0	0.014464388849775031	1	1	0	1.0	1.0
group_4333	ctpB	hypothetical protein	12	0	13	25	48.0	100.0	inf	8.567240437480967e-05	1.0	0.014464388849775031	1	1	0	1.0	1.0
group_12768		hypothetical protein	12	0	13	25	48.0	100.0	inf	8.567240437480967e-05	1.0	0.014464388849775031	1	1	0	1.0	1.0
group_13361		hypothetical protein	12	0	13	25	48.0	100.0	inf	8.567240437480967e-05	1.0	0.014464388849775031	1	1	0	1.0	1.0
lrp_1		Leucine-responsive regulatory protein	12	0	13	25	48.0	100.0	inf	8.567240437480967e-05	1.0	0.014464388849775031	1	1	0	1.0	1.0
ypjD		Inner membrane protein YpjD	12	0	13	25	48.0	100.0	inf	8.567240437480967e-05	1.0	0.014464388849775031	1	1	0	1.0	1.0
group_14699		hypothetical protein	12	0	13	25	48.0	100.0	inf	8.567240437480967e-05	1.0	0.014464388849775031	1	1	0	1.0	1.0
group_14698		hypothetical protein	12	0	13	25	48.0	100.0	inf	8.567240437480967e-05	1.0	0.014464388849775031	1	1	0	1.0	1.0
ureE		Urease accessory protein UreE	12	0	13	25	48.0	100.0	inf	8.567240437480967e-05	1.0	0.014464388849775031	1	1	0	1.0	1.0
hemE		Uroporphyrinogen decarboxylase	25	13	0	12	100.0	48.0	inf	8.567240437480967e-05	1.0	0.014464388849775031	1	1	0	1.0	1.0
tpiA		Triosephosphate isomerase	25	13	0	12	100.0	48.0	inf	8.567240437480967e-05	1.0	0.014464388849775031	1	1	0	1.0	1.0
cnbA		Chloronitrobenzene nitroreductase	12	0	13	25	48.0	100.0	inf	8.567240437480967e-05	1.0	0.014464388849775031	1	1	0	1.0	1.0
group_1681		hypothetical protein	12	0	13	25	48.0	100.0	inf	8.567240437480967e-05	1.0	0.014464388849775031	1	1	0	1.0	1.0
yhaZ		putative protein YhaZ	12	0	13	25	48.0	100.0	inf	8.567240437480967e-05	1.0	0.014464388849775031	1	1	0	1.0	1.0
comEC		hypothetical protein	12	0	13	25	48.0	100.0	inf	8.567240437480967e-05	1.0	0.014464388849775031	1	1	0	1.0	1.0
cobT_1		Nicotinate-nucleotide--dimethylbenzimidazole phosphoribosyltransferase	12	0	13	25	48.0	100.0	inf	8.567240437480967e-05	1.0	0.014464388849775031	1	1	0	1.0	1.0
group_14647		hypothetical protein	12	0	13	25	48.0	100.0	inf	8.567240437480967e-05	1.0	0.014464388849775031	1	1	0	1.0	1.0
group_14796		hypothetical protein	12	0	13	25	48.0	100.0	inf	8.567240437480967e-05	1.0	0.014464388849775031	1	1	0	1.0	1.0
group_1407	trxA	Thioredoxin 1	12	0	13	25	48.0	100.0	inf	8.567240437480967e-05	1.0	0.014464388849775031	1	1	0	1.0	1.0
ku		Non-homologous end joining protein Ku	12	0	13	25	48.0	100.0	inf	8.567240437480967e-05	1.0	0.014464388849775031	1	1	0	1.0	1.0
rseP		Regulator of sigma-E protease RseP	12	0	13	25	48.0	100.0	inf	8.567240437480967e-05	1.0	0.014464388849775031	1	1	0	1.0	1.0
hisC2		Histidinol-phosphate aminotransferase 2	12	0	13	25	48.0	100.0	inf	8.567240437480967e-05	1.0	0.014464388849775031	1	1	0	1.0	1.0
cmpB		Bicarbonate transport system permease protein CmpB	12	0	13	25	48.0	100.0	inf	8.567240437480967e-05	1.0	0.014464388849775031	1	1	0	1.0	1.0
group_12093		putative protein	12	0	13	25	48.0	100.0	inf	8.567240437480967e-05	1.0	0.014464388849775031	1	1	0	1.0	1.0
livH_4		High-affinity branched-chain amino acid transport system permease protein LivH	12	0	13	25	48.0	100.0	inf	8.567240437480967e-05	1.0	0.014464388849775031	1	1	0	1.0	1.0
group_14659		hypothetical protein	12	0	13	25	48.0	100.0	inf	8.567240437480967e-05	1.0	0.014464388849775031	1	1	0	1.0	1.0
ruvB		Holliday junction ATP-dependent DNA helicase RuvB	25	13	0	12	100.0	48.0	inf	8.567240437480967e-05	1.0	0.014464388849775031	1	1	0	1.0	1.0
mutL		DNA mismatch repair protein MutL	25	13	0	12	100.0	48.0	inf	8.567240437480967e-05	1.0	0.014464388849775031	1	1	0	1.0	1.0
pcm_1		Protein-L-isoaspartate O-methyltransferase	12	0	13	25	48.0	100.0	inf	8.567240437480967e-05	1.0	0.014464388849775031	1	1	0	1.0	1.0
oqxB23		multidrug efflux RND transporter permease subunit OqxB23	12	0	13	25	48.0	100.0	inf	8.567240437480967e-05	1.0	0.014464388849775031	1	1	0	1.0	1.0
prmA		Ribosomal protein L11 methyltransferase	12	0	13	25	48.0	100.0	inf	8.567240437480967e-05	1.0	0.014464388849775031	1	1	0	1.0	1.0
copA_3		Copper-exporting P-type ATPase	12	0	13	25	48.0	100.0	inf	8.567240437480967e-05	1.0	0.014464388849775031	1	1	0	1.0	1.0
rcsC_21		Sensor histidine kinase RcsC	12	0	13	25	48.0	100.0	inf	8.567240437480967e-05	1.0	0.014464388849775031	1	1	0	1.0	1.0
srkA		Stress response kinase A	12	0	13	25	48.0	100.0	inf	8.567240437480967e-05	1.0	0.014464388849775031	1	1	0	1.0	1.0
nrtA		Nitrate/nitrite binding protein NrtA	12	0	13	25	48.0	100.0	inf	8.567240437480967e-05	1.0	0.014464388849775031	1	1	0	1.0	1.0
group_10581		hypothetical protein	12	0	13	25	48.0	100.0	inf	8.567240437480967e-05	1.0	0.014464388849775031	1	1	0	1.0	1.0
dnaK_2		Chaperone protein DnaK	12	0	13	25	48.0	100.0	inf	8.567240437480967e-05	1.0	0.014464388849775031	1	1	0	1.0	1.0
yaeQ		putative protein YaeQ	12	0	13	25	48.0	100.0	inf	8.567240437480967e-05	1.0	0.014464388849775031	1	1	0	1.0	1.0
group_5516		hypothetical protein	12	0	13	25	48.0	100.0	inf	8.567240437480967e-05	1.0	0.014464388849775031	1	1	0	1.0	1.0
lplT_2		Lysophospholipid transporter LplT	12	0	13	25	48.0	100.0	inf	8.567240437480967e-05	1.0	0.014464388849775031	1	1	0	1.0	1.0
quiP		Acyl-homoserine lactone acylase QuiP	12	0	13	25	48.0	100.0	inf	8.567240437480967e-05	1.0	0.014464388849775031	1	1	0	1.0	1.0
cpdA_1		3',5'-cyclic adenosine monophosphate phosphodiesterase CpdA	12	0	13	25	48.0	100.0	inf	8.567240437480967e-05	1.0	0.014464388849775031	1	1	0	1.0	1.0
virS		hypothetical protein	12	0	13	25	48.0	100.0	inf	8.567240437480967e-05	1.0	0.014464388849775031	1	1	0	1.0	1.0
modA		Molybdate-binding protein ModA	12	0	13	25	48.0	100.0	inf	8.567240437480967e-05	1.0	0.014464388849775031	1	1	0	1.0	1.0
yqaA		Inner membrane protein YqaA	12	0	13	25	48.0	100.0	inf	8.567240437480967e-05	1.0	0.014464388849775031	1	1	0	1.0	1.0
cobQ		Cobyric acid synthase	12	0	13	25	48.0	100.0	inf	8.567240437480967e-05	1.0	0.014464388849775031	1	1	0	1.0	1.0
mcm		Methylmalonyl-CoA mutase	12	0	13	25	48.0	100.0	inf	8.567240437480967e-05	1.0	0.014464388849775031	1	1	0	1.0	1.0
mglA		Galactose/methyl galactoside import ATP-binding protein MglA	12	0	13	25	48.0	100.0	inf	8.567240437480967e-05	1.0	0.014464388849775031	1	1	0	1.0	1.0
rraA_1		Putative 4-hydroxy-4-methyl-2-oxoglutarate aldolase	14	1	11	24	56.0	96.0	30.545454545454547	0.00010192131938188601	1.0	0.016767469593919358	1	1	1	1.0	1.0
menF		Isochorismate synthase MenF	14	1	11	24	56.0	96.0	30.545454545454547	0.00010192131938188601	1.0	0.016767469593919358	1	1	1	1.0	1.0
livH		High-affinity branched-chain amino acid transport system permease protein LivH	14	1	11	24	56.0	96.0	30.545454545454547	0.00010192131938188601	1.0	0.016767469593919358	1	1	1	1.0	1.0
group_4286	coaD	Phosphopantetheine adenylyltransferase	14	1	11	24	56.0	96.0	30.545454545454547	0.00010192131938188601	1.0	0.016767469593919358	1	1	1	1.0	1.0
glpE_1		Sulfurtransferase	14	1	11	24	56.0	96.0	30.545454545454547	0.00010192131938188601	1.0	0.016767469593919358	1	1	1	1.0	1.0
ccmH		Cytochrome c-type biogenesis protein CcmH	14	1	11	24	56.0	96.0	30.545454545454547	0.00010192131938188601	1.0	0.016767469593919358	1	1	1	1.0	1.0
adoK		Adenosine kinase	14	1	11	24	56.0	96.0	30.545454545454547	0.00010192131938188601	1.0	0.016767469593919358	1	1	1	1.0	1.0
group_12590		hypothetical protein	14	1	11	24	56.0	96.0	30.545454545454547	0.00010192131938188601	1.0	0.016767469593919358	1	1	1	1.0	1.0
group_12591	argG	Argininosuccinate synthase	14	1	11	24	56.0	96.0	30.545454545454547	0.00010192131938188601	1.0	0.016767469593919358	1	1	1	1.0	1.0
panC		Pantothenate synthetase	24	11	1	14	96.0	56.0	30.545454545454547	0.00010192131938188601	1.0	0.016767469593919358	1	1	1	1.0	1.0
cdd		Cytidine deaminase	14	1	11	24	56.0	96.0	30.545454545454547	0.00010192131938188601	1.0	0.016767469593919358	1	1	1	1.0	1.0
group_4777	adk	Adenylate kinase	14	1	11	24	56.0	96.0	30.545454545454547	0.00010192131938188601	1.0	0.016767469593919358	1	1	1	1.0	1.0
gatA_2		Acylamidase	17	3	8	22	68.0	88.0	15.583333333333334	0.00011187596840589461	1.0	0.017983362696445022	1	1	1	1.0	1.0
ybaL		Putative cation/proton antiporter YbaL	17	3	8	22	68.0	88.0	15.583333333333334	0.00011187596840589461	1.0	0.017983362696445022	1	1	1	1.0	1.0
bdlA		hypothetical protein	17	3	8	22	68.0	88.0	15.583333333333334	0.00011187596840589461	1.0	0.017983362696445022	1	1	1	1.0	1.0
uvrA_1		UvrABC system protein A	17	3	8	22	68.0	88.0	15.583333333333334	0.00011187596840589461	1.0	0.017983362696445022	1	1	1	1.0	1.0
group_10263		hypothetical protein	17	3	8	22	68.0	88.0	15.583333333333334	0.00011187596840589461	1.0	0.017983362696445022	1	1	1	1.0	1.0
hfq		RNA-binding protein Hfq	17	3	8	22	68.0	88.0	15.583333333333334	0.00011187596840589461	1.0	0.017983362696445022	1	1	1	1.0	1.0
ctaB		Protoheme IX farnesyltransferase	17	3	8	22	68.0	88.0	15.583333333333334	0.00011187596840589461	1.0	0.017983362696445022	1	1	1	1.0	1.0
yadH		Inner membrane transport permease YadH	17	3	8	22	68.0	88.0	15.583333333333334	0.00011187596840589461	1.0	0.017983362696445022	1	1	1	1.0	1.0
hflX		GTPase HflX	17	3	8	22	68.0	88.0	15.583333333333334	0.00011187596840589461	1.0	0.017983362696445022	1	1	1	1.0	1.0
trmL		tRNA (cytidine(34)-2'-O)-methyltransferase	22	8	3	17	88.0	68.0	15.583333333333334	0.00011187596840589463	1.0	0.017983362696445022	1	1	1	1.0	1.0
trpB		Tryptophan synthase beta chain	22	8	3	17	88.0	68.0	15.583333333333334	0.00011187596840589463	1.0	0.017983362696445022	1	1	1	1.0	1.0
yfcA		putative membrane transporter protein YfcA	18	4	7	21	72.0	84.0	13.5	0.00014657929215080694	1.0	0.023318800916453223	1	1	1	1.0	1.0
ureA		Urease subunit gamma	18	4	7	21	72.0	84.0	13.5	0.00014657929215080694	1.0	0.023318800916453223	1	1	1	1.0	1.0
secE		Protein translocase subunit SecE	18	4	7	21	72.0	84.0	13.5	0.00014657929215080694	1.0	0.023318800916453223	1	1	1	1.0	1.0
ampG		Anhydromuropeptide permease	18	4	7	21	72.0	84.0	13.5	0.00014657929215080694	1.0	0.023318800916453223	1	1	1	1.0	1.0
argF		Ornithine carbamoyltransferase, anabolic	21	7	4	18	84.0	72.0	13.5	0.00014657929215080697	1.0	0.023318800916453223	1	1	1	1.0	1.0
argJ		Arginine biosynthesis bifunctional protein ArgJ	19	5	6	20	76.0	80.0	12.666666666666666	0.00016637303976827622	1.0	0.02625121601104476	1	1	1	1.0	1.0
trpG		Anthranilate synthase component 2	20	6	5	19	80.0	76.0	12.666666666666666	0.00016637303976827622	1.0	0.02625121601104476	1	1	1	1.0	1.0
trpE		Anthranilate synthase component 1	20	6	5	19	80.0	76.0	12.666666666666666	0.00016637303976827622	1.0	0.02625121601104476	1	1	1	1.0	1.0
fdx_1		2Fe-2S ferredoxin	20	6	5	19	80.0	76.0	12.666666666666666	0.00016637303976827622	1.0	0.02625121601104476	1	1	1	1.0	1.0
acsA_2		Acetyl-coenzyme A synthetase	15	2	10	23	60.0	92.0	17.25	0.00020975813137212454	1.0	0.02877218777561826	1	1	1	1.0	1.0
group_15094		tRNA-Tyr(gta)	15	2	10	23	60.0	92.0	17.25	0.00020975813137212454	1.0	0.02877218777561826	1	1	1	1.0	1.0
gdhA		Glutamate dehydrogenase	15	2	10	23	60.0	92.0	17.25	0.00020975813137212454	1.0	0.02877218777561826	1	1	1	1.0	1.0
ald		Alanine dehydrogenase	15	2	10	23	60.0	92.0	17.25	0.00020975813137212454	1.0	0.02877218777561826	1	1	1	1.0	1.0
parB		putative chromosome-partitioning protein ParB	23	10	2	15	92.0	60.0	17.25	0.00020975813137212454	1.0	0.02877218777561826	1	1	1	1.0	1.0
metXA		Bifunctional methionine biosynthesis protein MetXA/MetW	15	2	10	23	60.0	92.0	17.25	0.00020975813137212454	1.0	0.02877218777561826	1	1	1	1.0	1.0
dat		D-alanine aminotransferase	15	2	10	23	60.0	92.0	17.25	0.00020975813137212454	1.0	0.02877218777561826	1	1	1	1.0	1.0
ttcA		tRNA-cytidine(32) 2-sulfurtransferase	15	2	10	23	60.0	92.0	17.25	0.00020975813137212454	1.0	0.02877218777561826	1	1	1	1.0	1.0
dmlR_1		HTH-type transcriptional regulator DmlR	11	0	14	25	44.0	100.0	inf	0.00023865884075839763	1.0	0.02877218777561826	1	1	0	1.0	1.0
tolR		Biopolymer transport protein ExbD	11	0	14	25	44.0	100.0	inf	0.00023865884075839763	1.0	0.02877218777561826	1	1	0	1.0	1.0
sugA		Trehalose transport system permease protein SugA	11	0	14	25	44.0	100.0	inf	0.00023865884075839763	1.0	0.02877218777561826	1	1	0	1.0	1.0
cyaA_2		hypothetical protein	11	0	14	25	44.0	100.0	inf	0.00023865884075839763	1.0	0.02877218777561826	1	1	0	1.0	1.0
oleB		Cis-3-alkyl-4-alkyloxetan-2-one decarboxylase	11	0	14	25	44.0	100.0	inf	0.00023865884075839763	1.0	0.02877218777561826	1	1	0	1.0	1.0
holA		DNA polymerase III subunit delta	11	0	14	25	44.0	100.0	inf	0.00023865884075839763	1.0	0.02877218777561826	1	1	0	1.0	1.0
rnfH		hypothetical protein	11	0	14	25	44.0	100.0	inf	0.00023865884075839763	1.0	0.02877218777561826	1	1	0	1.0	1.0
ftsN		Cell division protein FtsN	11	0	14	25	44.0	100.0	inf	0.00023865884075839763	1.0	0.02877218777561826	1	1	0	1.0	1.0
hemA		Glutamyl-tRNA reductase	11	0	14	25	44.0	100.0	inf	0.00023865884075839763	1.0	0.02877218777561826	1	1	0	1.0	1.0
group_14668		putative protein	11	0	14	25	44.0	100.0	inf	0.00023865884075839763	1.0	0.02877218777561826	1	1	0	1.0	1.0
roxA		50S ribosomal protein L16 3-hydroxylase	11	0	14	25	44.0	100.0	inf	0.00023865884075839763	1.0	0.02877218777561826	1	1	0	1.0	1.0
zapA		hypothetical protein	11	0	14	25	44.0	100.0	inf	0.00023865884075839763	1.0	0.02877218777561826	1	1	0	1.0	1.0
group_15099	rplJ	50S ribosomal protein L10	0	11	25	14	0.0	56.0	0.0	0.00023865884075839763	1.0	0.02877218777561826	1	0	1	1.0	1.0
COQ5_2		2-methoxy-6-polyprenyl-1,4-benzoquinol methylase, mitochondrial	11	0	14	25	44.0	100.0	inf	0.00023865884075839763	1.0	0.02877218777561826	1	1	0	1.0	1.0
mupP		N-acetylmuramic acid 6-phosphate phosphatase	11	0	14	25	44.0	100.0	inf	0.00023865884075839763	1.0	0.02877218777561826	1	1	0	1.0	1.0
rimM		Ribosome maturation factor RimM	11	0	14	25	44.0	100.0	inf	0.00023865884075839763	1.0	0.02877218777561826	1	1	0	1.0	1.0
group_15390	htpX_2	Protease HtpX	11	0	14	25	44.0	100.0	inf	0.00023865884075839763	1.0	0.02877218777561826	1	1	0	1.0	1.0
group_15397		hypothetical protein	11	0	14	25	44.0	100.0	inf	0.00023865884075839763	1.0	0.02877218777561826	1	1	0	1.0	1.0
group_15398		hypothetical protein	11	0	14	25	44.0	100.0	inf	0.00023865884075839763	1.0	0.02877218777561826	1	1	0	1.0	1.0
slt		Soluble lytic murein transglycosylase	11	0	14	25	44.0	100.0	inf	0.00023865884075839763	1.0	0.02877218777561826	1	1	0	1.0	1.0
sugB		Trehalose transport system permease protein SugB	11	0	14	25	44.0	100.0	inf	0.00023865884075839763	1.0	0.02877218777561826	1	1	0	1.0	1.0
sdpR		hypothetical protein	11	0	14	25	44.0	100.0	inf	0.00023865884075839763	1.0	0.02877218777561826	1	1	0	1.0	1.0
rsmA		Ribosomal RNA small subunit methyltransferase A	25	14	0	11	100.0	44.0	inf	0.00023865884075839763	1.0	0.02877218777561826	1	1	0	1.0	1.0
decR_1		Leucine-responsive regulatory protein	11	0	14	25	44.0	100.0	inf	0.00023865884075839763	1.0	0.02877218777561826	1	1	0	1.0	1.0
nudJ		Phosphatase NudJ	11	0	14	25	44.0	100.0	inf	0.00023865884075839763	1.0	0.02877218777561826	1	1	0	1.0	1.0
ribA		GTP cyclohydrolase-2	11	0	14	25	44.0	100.0	inf	0.00023865884075839763	1.0	0.02877218777561826	1	1	0	1.0	1.0
group_7383	upp	Uracil phosphoribosyltransferase	11	0	14	25	44.0	100.0	inf	0.00023865884075839763	1.0	0.02877218777561826	1	1	0	1.0	1.0
group_15149	pal_2	Peptidoglycan-associated lipoprotein	11	0	14	25	44.0	100.0	inf	0.00023865884075839763	1.0	0.02877218777561826	1	1	0	1.0	1.0
dkgB		2,5-diketo-D-gluconic acid reductase B	11	0	14	25	44.0	100.0	inf	0.00023865884075839763	1.0	0.02877218777561826	1	1	0	1.0	1.0
glgB_1		1,4-alpha-glucan branching enzyme GlgB	11	0	14	25	44.0	100.0	inf	0.00023865884075839763	1.0	0.02877218777561826	1	1	0	1.0	1.0
group_15366		hypothetical protein	11	0	14	25	44.0	100.0	inf	0.00023865884075839763	1.0	0.02877218777561826	1	1	0	1.0	1.0
kefC_2		Glutathione-regulated potassium-efflux system protein KefC	11	0	14	25	44.0	100.0	inf	0.00023865884075839763	1.0	0.02877218777561826	1	1	0	1.0	1.0
yjjV		putative metal-dependent hydrolase YjjV	11	0	14	25	44.0	100.0	inf	0.00023865884075839763	1.0	0.02877218777561826	1	1	0	1.0	1.0
yhjQ		putative cysteine-rich protein YhjQ	11	0	14	25	44.0	100.0	inf	0.00023865884075839763	1.0	0.02877218777561826	1	1	0	1.0	1.0
rcp1_2		Response regulator rcp1	11	0	14	25	44.0	100.0	inf	0.00023865884075839763	1.0	0.02877218777561826	1	1	0	1.0	1.0
group_1803	ettA	Energy-dependent translational throttle protein EttA	11	0	14	25	44.0	100.0	inf	0.00023865884075839763	1.0	0.02877218777561826	1	1	0	1.0	1.0
iorB		Isoquinoline 1-oxidoreductase subunit beta	11	0	14	25	44.0	100.0	inf	0.00023865884075839763	1.0	0.02877218777561826	1	1	0	1.0	1.0
sigV		hypothetical protein	11	0	14	25	44.0	100.0	inf	0.00023865884075839763	1.0	0.02877218777561826	1	1	0	1.0	1.0
group_7718		hypothetical protein	11	0	14	25	44.0	100.0	inf	0.00023865884075839763	1.0	0.02877218777561826	1	1	0	1.0	1.0
ppiD		Peptidyl-prolyl cis-trans isomerase D	11	0	14	25	44.0	100.0	inf	0.00023865884075839763	1.0	0.02877218777561826	1	1	0	1.0	1.0
group_15606	hprK	HPr kinase/phosphorylase	11	0	14	25	44.0	100.0	inf	0.00023865884075839763	1.0	0.02877218777561826	1	1	0	1.0	1.0
group_15356	lpxH	UDP-2,3-diacylglucosamine hydrolase	11	0	14	25	44.0	100.0	inf	0.00023865884075839763	1.0	0.02877218777561826	1	1	0	1.0	1.0
pknD_3		Serine/threonine-protein kinase PknD	11	0	14	25	44.0	100.0	inf	0.00023865884075839763	1.0	0.02877218777561826	1	1	0	1.0	1.0
ycaC		hypothetical protein	11	0	14	25	44.0	100.0	inf	0.00023865884075839763	1.0	0.02877218777561826	1	1	0	1.0	1.0
djlA		Co-chaperone protein DjlA	11	0	14	25	44.0	100.0	inf	0.00023865884075839763	1.0	0.02877218777561826	1	1	0	1.0	1.0
secB		Protein-export protein SecB	11	0	14	25	44.0	100.0	inf	0.00023865884075839763	1.0	0.02877218777561826	1	1	0	1.0	1.0
group_7503		hypothetical protein	11	0	14	25	44.0	100.0	inf	0.00023865884075839763	1.0	0.02877218777561826	1	1	0	1.0	1.0
group_15581		hypothetical protein	11	0	14	25	44.0	100.0	inf	0.00023865884075839763	1.0	0.02877218777561826	1	1	0	1.0	1.0
group_15582	atpC	ATP synthase epsilon chain	11	0	14	25	44.0	100.0	inf	0.00023865884075839763	1.0	0.02877218777561826	1	1	0	1.0	1.0
group_15295		hypothetical protein	11	0	14	25	44.0	100.0	inf	0.00023865884075839763	1.0	0.02877218777561826	1	1	0	1.0	1.0
ethA		FAD-containing monooxygenase EthA	11	0	14	25	44.0	100.0	inf	0.00023865884075839763	1.0	0.02877218777561826	1	1	0	1.0	1.0
fadH		putative 2,4-dienoyl-CoA reductase	11	0	14	25	44.0	100.0	inf	0.00023865884075839763	1.0	0.02877218777561826	1	1	0	1.0	1.0
lpxD		UDP-3-O-acylglucosamine N-acyltransferase	11	0	14	25	44.0	100.0	inf	0.00023865884075839763	1.0	0.02877218777561826	1	1	0	1.0	1.0
ycbX		putative protein YcbX	11	0	14	25	44.0	100.0	inf	0.00023865884075839763	1.0	0.02877218777561826	1	1	0	1.0	1.0
lpxP		Lipid A biosynthesis lauroyltransferase	11	0	14	25	44.0	100.0	inf	0.00023865884075839763	1.0	0.02877218777561826	1	1	0	1.0	1.0
group_15117	aroE	Shikimate dehydrogenase (NADP(+))	0	11	25	14	0.0	56.0	0.0	0.00023865884075839763	1.0	0.02877218777561826	1	0	1	1.0	1.0
cph1		Adaptive-response sensory-kinase SasA	11	0	14	25	44.0	100.0	inf	0.00023865884075839763	1.0	0.02877218777561826	1	1	0	1.0	1.0
fliQ_2		hypothetical protein	11	0	14	25	44.0	100.0	inf	0.00023865884075839763	1.0	0.02877218777561826	1	1	0	1.0	1.0
acrF		Multidrug efflux pump subunit AcrB	11	0	14	25	44.0	100.0	inf	0.00023865884075839763	1.0	0.02877218777561826	1	1	0	1.0	1.0
group_15244		hypothetical protein	11	0	14	25	44.0	100.0	inf	0.00023865884075839763	1.0	0.02877218777561826	1	1	0	1.0	1.0
mngB		hypothetical protein	11	0	14	25	44.0	100.0	inf	0.00023865884075839763	1.0	0.02877218777561826	1	1	0	1.0	1.0
group_15436		hypothetical protein	11	0	14	25	44.0	100.0	inf	0.00023865884075839763	1.0	0.02877218777561826	1	1	0	1.0	1.0
ansA		L-asparaginase	11	0	14	25	44.0	100.0	inf	0.00023865884075839763	1.0	0.02877218777561826	1	1	0	1.0	1.0
group_15105	ribF	Bifunctional riboflavin kinase/FMN adenylyltransferase	0	11	25	14	0.0	56.0	0.0	0.00023865884075839763	1.0	0.02877218777561826	1	0	1	1.0	1.0
bktB		Acetyl-CoA acetyltransferase	11	0	14	25	44.0	100.0	inf	0.00023865884075839763	1.0	0.02877218777561826	1	1	0	1.0	1.0
fadD3		3-[(3aS,4S,7aS)-7a-methyl-1,5-dioxo-octahydro-1H-inden-4-yl]propanoyl:CoA ligase	11	0	14	25	44.0	100.0	inf	0.00023865884075839763	1.0	0.02877218777561826	1	1	0	1.0	1.0
fadA_2		3-ketoacyl-CoA thiolase	11	0	14	25	44.0	100.0	inf	0.00023865884075839763	1.0	0.02877218777561826	1	1	0	1.0	1.0
group_13958		hypothetical protein	11	0	14	25	44.0	100.0	inf	0.00023865884075839763	1.0	0.02877218777561826	1	1	0	1.0	1.0
recN		DNA repair protein RecN	11	0	14	25	44.0	100.0	inf	0.00023865884075839763	1.0	0.02877218777561826	1	1	0	1.0	1.0
yqgF		Putative pre-16S rRNA nuclease	11	0	14	25	44.0	100.0	inf	0.00023865884075839763	1.0	0.02877218777561826	1	1	0	1.0	1.0
bdhA		D-beta-hydroxybutyrate dehydrogenase	11	0	14	25	44.0	100.0	inf	0.00023865884075839763	1.0	0.02877218777561826	1	1	0	1.0	1.0
yedA		hypothetical protein	11	0	14	25	44.0	100.0	inf	0.00023865884075839763	1.0	0.02877218777561826	1	1	0	1.0	1.0
penA		putative peptidoglycan D,D-transpeptidase PenA	11	0	14	25	44.0	100.0	inf	0.00023865884075839763	1.0	0.02877218777561826	1	1	0	1.0	1.0
galE1		UDP-glucose 4-epimerase	11	0	14	25	44.0	100.0	inf	0.00023865884075839763	1.0	0.02877218777561826	1	1	0	1.0	1.0
dedD		Cell division protein DedD	11	0	14	25	44.0	100.0	inf	0.00023865884075839763	1.0	0.02877218777561826	1	1	0	1.0	1.0
group_10036		hypothetical protein	11	0	14	25	44.0	100.0	inf	0.00023865884075839763	1.0	0.02877218777561826	1	1	0	1.0	1.0
hisC_1		Histidinol-phosphate aminotransferase	11	0	14	25	44.0	100.0	inf	0.00023865884075839763	1.0	0.02877218777561826	1	1	0	1.0	1.0
group_15313		hypothetical protein	11	0	14	25	44.0	100.0	inf	0.00023865884075839763	1.0	0.02877218777561826	1	1	0	1.0	1.0
group_15314		hypothetical protein	11	0	14	25	44.0	100.0	inf	0.00023865884075839763	1.0	0.02877218777561826	1	1	0	1.0	1.0
recX		Regulatory protein RecX	11	0	14	25	44.0	100.0	inf	0.00023865884075839763	1.0	0.02877218777561826	1	1	0	1.0	1.0
group_15265	nudC	NADH pyrophosphatase	11	0	14	25	44.0	100.0	inf	0.00023865884075839763	1.0	0.02877218777561826	1	1	0	1.0	1.0
iorA_1		Isoquinoline 1-oxidoreductase subunit alpha	11	0	14	25	44.0	100.0	inf	0.00023865884075839763	1.0	0.02877218777561826	1	1	0	1.0	1.0
selU		tRNA 2-selenouridine synthase	11	0	14	25	44.0	100.0	inf	0.00023865884075839763	1.0	0.02877218777561826	1	1	0	1.0	1.0
msrB		Peptide methionine sulfoxide reductase MsrB	11	0	14	25	44.0	100.0	inf	0.00023865884075839763	1.0	0.02877218777561826	1	1	0	1.0	1.0
group_12443		hypothetical protein	11	0	14	25	44.0	100.0	inf	0.00023865884075839763	1.0	0.02877218777561826	1	1	0	1.0	1.0
ctaG		Cytochrome c oxidase assembly protein CtaG	11	0	14	25	44.0	100.0	inf	0.00023865884075839763	1.0	0.02877218777561826	1	1	0	1.0	1.0
ctaA		Heme A synthase	11	0	14	25	44.0	100.0	inf	0.00023865884075839763	1.0	0.02877218777561826	1	1	0	1.0	1.0
mtfA		Protein MtfA	11	0	14	25	44.0	100.0	inf	0.00023865884075839763	1.0	0.02877218777561826	1	1	0	1.0	1.0
group_15272		hypothetical protein	11	0	14	25	44.0	100.0	inf	0.00023865884075839763	1.0	0.02877218777561826	1	1	0	1.0	1.0
fur		Ferric uptake regulation protein	11	0	14	25	44.0	100.0	inf	0.00023865884075839763	1.0	0.02877218777561826	1	1	0	1.0	1.0
group_15623		hypothetical protein	11	0	14	25	44.0	100.0	inf	0.00023865884075839763	1.0	0.02877218777561826	1	1	0	1.0	1.0
mexA		Multidrug resistance protein MexA	11	0	14	25	44.0	100.0	inf	0.00023865884075839763	1.0	0.02877218777561826	1	1	0	1.0	1.0
nodD2_2		PCP degradation transcriptional activation protein	11	0	14	25	44.0	100.0	inf	0.00023865884075839763	1.0	0.02877218777561826	1	1	0	1.0	1.0
group_11545		hypothetical protein	11	0	14	25	44.0	100.0	inf	0.00023865884075839763	1.0	0.02877218777561826	1	1	0	1.0	1.0
group_10548		hypothetical protein	11	0	14	25	44.0	100.0	inf	0.00023865884075839763	1.0	0.02877218777561826	1	1	0	1.0	1.0
group_9974		hypothetical protein	11	0	14	25	44.0	100.0	inf	0.00023865884075839763	1.0	0.02877218777561826	1	1	0	1.0	1.0
outO		Type 4 prepilin-like proteins leader peptide-processing enzyme	11	0	14	25	44.0	100.0	inf	0.00023865884075839763	1.0	0.02877218777561826	1	1	0	1.0	1.0
fldA		Flavodoxin	0	11	25	14	0.0	56.0	0.0	0.00023865884075839763	1.0	0.02877218777561826	1	0	1	1.0	1.0
nasA_2		Nitrate reductase	11	0	14	25	44.0	100.0	inf	0.00023865884075839763	1.0	0.02877218777561826	1	1	0	1.0	1.0
pyrD		Dihydroorotate dehydrogenase (quinone)	25	14	0	11	100.0	44.0	inf	0.00023865884075839763	1.0	0.02877218777561826	1	1	0	1.0	1.0
amgK		N-acetylmuramate/N-acetylglucosamine kinase	11	0	14	25	44.0	100.0	inf	0.00023865884075839763	1.0	0.02877218777561826	1	1	0	1.0	1.0
sapB		hypothetical protein	11	0	14	25	44.0	100.0	inf	0.00023865884075839763	1.0	0.02877218777561826	1	1	0	1.0	1.0
rfnT		Riboflavin transporter RfnT	11	0	14	25	44.0	100.0	inf	0.00023865884075839763	1.0	0.02877218777561826	1	1	0	1.0	1.0
folE		GTP cyclohydrolase 1	11	0	14	25	44.0	100.0	inf	0.00023865884075839763	1.0	0.02877218777561826	1	1	0	1.0	1.0
sirB		hypothetical protein	11	0	14	25	44.0	100.0	inf	0.00023865884075839763	1.0	0.02877218777561826	1	1	0	1.0	1.0
thiO		Glycine oxidase	11	0	14	25	44.0	100.0	inf	0.00023865884075839763	1.0	0.02877218777561826	1	1	0	1.0	1.0
phoH		PhoH-like protein	11	0	14	25	44.0	100.0	inf	0.00023865884075839763	1.0	0.02877218777561826	1	1	0	1.0	1.0
group_3332		hypothetical protein	11	0	14	25	44.0	100.0	inf	0.00023865884075839763	1.0	0.02877218777561826	1	1	0	1.0	1.0
narQ		hypothetical protein	11	0	14	25	44.0	100.0	inf	0.00023865884075839763	1.0	0.02877218777561826	1	1	0	1.0	1.0
group_5659	yggS	Pyridoxal phosphate homeostasis protein	11	0	14	25	44.0	100.0	inf	0.00023865884075839763	1.0	0.02877218777561826	1	1	0	1.0	1.0
lemA		Protein LemA	11	0	14	25	44.0	100.0	inf	0.00023865884075839763	1.0	0.02877218777561826	1	1	0	1.0	1.0
group_8458		hypothetical protein	11	0	14	25	44.0	100.0	inf	0.00023865884075839763	1.0	0.02877218777561826	1	1	0	1.0	1.0
ttgR		HTH-type transcriptional regulator TtgR	11	0	14	25	44.0	100.0	inf	0.00023865884075839763	1.0	0.02877218777561826	1	1	0	1.0	1.0
cueR_2		hypothetical protein	11	0	14	25	44.0	100.0	inf	0.00023865884075839763	1.0	0.02877218777561826	1	1	0	1.0	1.0
ald2		5-(methylthio)ribulose-1-phosphate aldolase	11	0	14	25	44.0	100.0	inf	0.00023865884075839763	1.0	0.02877218777561826	1	1	0	1.0	1.0
group_12621		hypothetical protein	11	0	14	25	44.0	100.0	inf	0.00023865884075839763	1.0	0.02877218777561826	1	1	0	1.0	1.0
lapB		Lipopolysaccharide assembly protein B	11	0	14	25	44.0	100.0	inf	0.00023865884075839763	1.0	0.02877218777561826	1	1	0	1.0	1.0
group_14066		hypothetical protein	11	0	14	25	44.0	100.0	inf	0.00023865884075839763	1.0	0.02877218777561826	1	1	0	1.0	1.0
group_6512		hypothetical protein	11	0	14	25	44.0	100.0	inf	0.00023865884075839763	1.0	0.02877218777561826	1	1	0	1.0	1.0
fieF		Ferrous-iron efflux pump FieF	11	0	14	25	44.0	100.0	inf	0.00023865884075839763	1.0	0.02877218777561826	1	1	0	1.0	1.0
accA1_2		Acetyl-/propionyl-coenzyme A carboxylase alpha chain	11	0	14	25	44.0	100.0	inf	0.00023865884075839763	1.0	0.02877218777561826	1	1	0	1.0	1.0
regA		Photosynthetic apparatus regulatory protein RegA	11	0	14	25	44.0	100.0	inf	0.00023865884075839763	1.0	0.02877218777561826	1	1	0	1.0	1.0
envZ		Sensor histidine kinase RcsC	11	0	14	25	44.0	100.0	inf	0.00023865884075839763	1.0	0.02877218777561826	1	1	0	1.0	1.0
group_10613		hypothetical protein	11	0	14	25	44.0	100.0	inf	0.00023865884075839763	1.0	0.02877218777561826	1	1	0	1.0	1.0
ftsA_1		Cell division protein FtsA	11	0	14	25	44.0	100.0	inf	0.00023865884075839763	1.0	0.02877218777561826	1	1	0	1.0	1.0
IMPDH		hypothetical protein	11	0	14	25	44.0	100.0	inf	0.00023865884075839763	1.0	0.02877218777561826	1	1	0	1.0	1.0
nagL		Maleylpyruvate isomerase	11	0	14	25	44.0	100.0	inf	0.00023865884075839763	1.0	0.02877218777561826	1	1	0	1.0	1.0
yheI		Vitamin B12 import ATP-binding protein BtuD	11	0	14	25	44.0	100.0	inf	0.00023865884075839763	1.0	0.02877218777561826	1	1	0	1.0	1.0
cheB_8		Protein-glutamate methylesterase/protein-glutamine glutaminase	11	0	14	25	44.0	100.0	inf	0.00023865884075839763	1.0	0.02877218777561826	1	1	0	1.0	1.0
group_15404		hypothetical protein	11	0	14	25	44.0	100.0	inf	0.00023865884075839763	1.0	0.02877218777561826	1	1	0	1.0	1.0
group_15506		hypothetical protein	11	0	14	25	44.0	100.0	inf	0.00023865884075839763	1.0	0.02877218777561826	1	1	0	1.0	1.0
mltC_2		hypothetical protein	11	0	14	25	44.0	100.0	inf	0.00023865884075839763	1.0	0.02877218777561826	1	1	0	1.0	1.0
walR_2		Transcriptional regulatory protein WalR	11	0	14	25	44.0	100.0	inf	0.00023865884075839763	1.0	0.02877218777561826	1	1	0	1.0	1.0
eamA		hypothetical protein	11	0	14	25	44.0	100.0	inf	0.00023865884075839763	1.0	0.02877218777561826	1	1	0	1.0	1.0
sadH		putative oxidoreductase	11	0	14	25	44.0	100.0	inf	0.00023865884075839763	1.0	0.02877218777561826	1	1	0	1.0	1.0
group_15237		hypothetical protein	11	0	14	25	44.0	100.0	inf	0.00023865884075839763	1.0	0.02877218777561826	1	1	0	1.0	1.0
otsA		Trehalose-6-phosphate synthase	11	0	14	25	44.0	100.0	inf	0.00023865884075839763	1.0	0.02877218777561826	1	1	0	1.0	1.0
otsB		Trehalose-6-phosphate phosphatase	11	0	14	25	44.0	100.0	inf	0.00023865884075839763	1.0	0.02877218777561826	1	1	0	1.0	1.0
group_13803		hypothetical protein	11	0	14	25	44.0	100.0	inf	0.00023865884075839763	1.0	0.02877218777561826	1	1	0	1.0	1.0
mraZ		Transcriptional regulator MraZ	11	0	14	25	44.0	100.0	inf	0.00023865884075839763	1.0	0.02877218777561826	1	1	0	1.0	1.0
mraY		Phospho-N-acetylmuramoyl-pentapeptide-transferase	25	14	0	11	100.0	44.0	inf	0.00023865884075839763	1.0	0.02877218777561826	1	1	0	1.0	1.0
rsbT		Serine/threonine-protein kinase RsbT	11	0	14	25	44.0	100.0	inf	0.00023865884075839763	1.0	0.02877218777561826	1	1	0	1.0	1.0
group_4263	rsmH	Ribosomal RNA small subunit methyltransferase H	0	11	25	14	0.0	56.0	0.0	0.00023865884075839763	1.0	0.02877218777561826	1	0	1	1.0	1.0
pilT_2		hypothetical protein	13	1	12	24	52.0	96.0	26.0	0.000286752727587378	1.0	0.03322069099468367	1	1	1	1.0	1.0
nudC		NADH pyrophosphatase	13	1	12	24	52.0	96.0	26.0	0.000286752727587378	1.0	0.03322069099468367	1	1	1	1.0	1.0
livF		High-affinity branched-chain amino acid transport ATP-binding protein LivF	13	1	12	24	52.0	96.0	26.0	0.000286752727587378	1.0	0.03322069099468367	1	1	1	1.0	1.0
rsmB_1		Ribosomal RNA small subunit methyltransferase B	13	1	12	24	52.0	96.0	26.0	0.000286752727587378	1.0	0.03322069099468367	1	1	1	1.0	1.0
ccmC		Heme exporter protein C	13	1	12	24	52.0	96.0	26.0	0.000286752727587378	1.0	0.03322069099468367	1	1	1	1.0	1.0
lpxH		UDP-2,3-diacylglucosamine hydrolase	13	1	12	24	52.0	96.0	26.0	0.000286752727587378	1.0	0.03322069099468367	1	1	1	1.0	1.0
epmA		Elongation factor P--(R)-beta-lysine ligase	13	1	12	24	52.0	96.0	26.0	0.000286752727587378	1.0	0.03322069099468367	1	1	1	1.0	1.0
group_985	lptB_2	Lipopolysaccharide export system ATP-binding protein LptB	13	1	12	24	52.0	96.0	26.0	0.000286752727587378	1.0	0.03322069099468367	1	1	1	1.0	1.0
group_4274	rnhA	Ribonuclease HI	1	13	24	12	4.0	48.0	0.038461538461538464	0.000286752727587378	1.0	0.03322069099468367	1	1	1	1.0	1.0
group_29	phoB	Adaptive-response sensory-kinase SasA	13	1	12	24	52.0	96.0	26.0	0.000286752727587378	1.0	0.03322069099468367	1	1	1	1.0	1.0
dedA		Protein DedA	13	1	12	24	52.0	96.0	26.0	0.000286752727587378	1.0	0.03322069099468367	1	1	1	1.0	1.0
dapL		LL-diaminopimelate aminotransferase	13	1	12	24	52.0	96.0	26.0	0.000286752727587378	1.0	0.03322069099468367	1	1	1	1.0	1.0
group_13096		hypothetical protein	13	1	12	24	52.0	96.0	26.0	0.000286752727587378	1.0	0.03322069099468367	1	1	1	1.0	1.0
queF		NADPH-dependent 7-cyano-7-deazaguanine reductase	13	1	12	24	52.0	96.0	26.0	0.000286752727587378	1.0	0.03322069099468367	1	1	1	1.0	1.0
acuC		hypothetical protein	13	1	12	24	52.0	96.0	26.0	0.000286752727587378	1.0	0.03322069099468367	1	1	1	1.0	1.0
kamA		L-lysine 2,3-aminomutase	13	1	12	24	52.0	96.0	26.0	0.000286752727587378	1.0	0.03322069099468367	1	1	1	1.0	1.0
rutC		Putative aminoacrylate peracid reductase RutC	13	1	12	24	52.0	96.0	26.0	0.000286752727587378	1.0	0.03322069099468367	1	1	1	1.0	1.0
rutG		Putative pyrimidine permease RutG	13	1	12	24	52.0	96.0	26.0	0.000286752727587378	1.0	0.03322069099468367	1	1	1	1.0	1.0
yfkJ		Putative low molecular weight protein-tyrosine-phosphatase	13	1	12	24	52.0	96.0	26.0	0.000286752727587378	1.0	0.03322069099468367	1	1	1	1.0	1.0
group_13269	pstA	Phosphate transport system permease protein PstA	13	1	12	24	52.0	96.0	26.0	0.000286752727587378	1.0	0.03322069099468367	1	1	1	1.0	1.0
pstS		Phosphate-binding protein PstS	13	1	12	24	52.0	96.0	26.0	0.000286752727587378	1.0	0.03322069099468367	1	1	1	1.0	1.0
pstC		Phosphate transport system permease protein PstC	13	1	12	24	52.0	96.0	26.0	0.000286752727587378	1.0	0.03322069099468367	1	1	1	1.0	1.0
dps2		DNA protection during starvation protein 2	13	1	12	24	52.0	96.0	26.0	0.000286752727587378	1.0	0.03322069099468367	1	1	1	1.0	1.0
group_5439	pstB	Phosphate import ATP-binding protein PstB	13	1	12	24	52.0	96.0	26.0	0.000286752727587378	1.0	0.03322069099468367	1	1	1	1.0	1.0
group_2246	rpoD	RNA polymerase sigma factor RpoD	13	1	12	24	52.0	96.0	26.0	0.000286752727587378	1.0	0.03322069099468367	1	1	1	1.0	1.0
pdxH		Pyridoxine/pyridoxamine 5'-phosphate oxidase	24	12	1	13	96.0	52.0	26.0	0.000286752727587378	1.0	0.03322069099468367	1	1	1	1.0	1.0
gcvT		Aminomethyltransferase	16	3	9	22	64.0	88.0	13.037037037037036	0.0003312187710500196	1.0	0.03791668652508363	1	1	1	1.0	1.0
gloA		Lactoylglutathione lyase	16	3	9	22	64.0	88.0	13.037037037037036	0.0003312187710500196	1.0	0.03791668652508363	1	1	1	1.0	1.0
cysD		Sulfate adenylyltransferase subunit 2	22	9	3	16	88.0	64.0	13.037037037037036	0.0003312187710500196	1.0	0.03791668652508363	1	1	1	1.0	1.0
cycY		Thiol:disulfide interchange protein CycY	16	3	9	22	64.0	88.0	13.037037037037036	0.0003312187710500196	1.0	0.03791668652508363	1	1	1	1.0	1.0
recG		ATP-dependent DNA helicase RecG	22	9	3	16	88.0	64.0	13.037037037037036	0.0003312187710500196	1.0	0.03791668652508363	1	1	1	1.0	1.0
pcaF		Acetyl-CoA acetyltransferase	16	3	9	22	64.0	88.0	13.037037037037036	0.0003312187710500196	1.0	0.03791668652508363	1	1	1	1.0	1.0
metXS		Homoserine O-succinyltransferase	16	3	9	22	64.0	88.0	13.037037037037036	0.0003312187710500196	1.0	0.03791668652508363	1	1	1	1.0	1.0
tag		DNA-3-methyladenine glycosylase 1	16	3	9	22	64.0	88.0	13.037037037037036	0.0003312187710500196	1.0	0.03791668652508363	1	1	1	1.0	1.0
group_8398		tRNA-Phe(gaa)	17	4	8	21	68.0	84.0	11.15625	0.0004408901723720823	1.0	0.04641260283905659	1	1	1	1.0	1.0
acn		Aconitate hydratase A	21	8	4	17	84.0	68.0	11.15625	0.0004408901723720823	1.0	0.04641260283905659	1	1	1	1.0	1.0
lolD		Lipoprotein-releasing system ATP-binding protein LolD	17	4	8	21	68.0	84.0	11.15625	0.0004408901723720823	1.0	0.04641260283905659	1	1	1	1.0	1.0
hscA		Chaperone protein HscA	18	5	7	20	72.0	80.0	10.285714285714286	0.0005165701130004096	1.0	0.04641260283905659	1	1	1	1.0	1.0
map		Methionine aminopeptidase	5	18	20	7	20.0	28.0	0.09722222222222222	0.0005165701130004096	1.0	0.04641260283905659	1	1	1	1.0	1.0
ctaC		Cytochrome c oxidase subunit 2	18	5	7	20	72.0	80.0	10.285714285714286	0.0005165701130004096	1.0	0.04641260283905659	1	1	1	1.0	1.0
nuoB		NADH-quinone oxidoreductase subunit B	20	7	5	18	80.0	72.0	10.285714285714286	0.0005165701130004096	1.0	0.04641260283905659	1	1	1	1.0	1.0
kdsB		3-deoxy-manno-octulosonate cytidylyltransferase	18	5	7	20	72.0	80.0	10.285714285714286	0.0005165701130004096	1.0	0.04641260283905659	1	1	1	1.0	1.0
uppP		Undecaprenyl-diphosphatase	20	7	5	18	80.0	72.0	10.285714285714286	0.0005165701130004096	1.0	0.04641260283905659	1	1	1	1.0	1.0
kdsD		Arabinose 5-phosphate isomerase KdsD	19	6	6	19	76.0	76.0	10.027777777777779	0.0005435083494028818	1.0	0.04641260283905659	1	1	1	1.0	1.0
hemL		Glutamate-1-semialdehyde 2,1-aminomutase	19	6	6	19	76.0	76.0	10.027777777777779	0.0005435083494028818	1.0	0.04641260283905659	1	1	1	1.0	1.0
crcB		Putative fluoride ion transporter CrcB	19	6	6	19	76.0	76.0	10.027777777777779	0.0005435083494028818	1.0	0.04641260283905659	1	1	1	1.0	1.0
gshB		Glutathione synthetase	19	6	6	19	76.0	76.0	10.027777777777779	0.0005435083494028818	1.0	0.04641260283905659	1	1	1	1.0	1.0
acoA		Acetoin:2,6-dichlorophenolindophenol oxidoreductase subunit alpha	14	2	11	23	56.0	92.0	14.636363636363637	0.0005772020833388652	1.0	0.04641260283905659	1	1	1	1.0	1.0
fabF_2		3-oxoacyl-[acyl-carrier-protein] synthase 2	14	2	11	23	56.0	92.0	14.636363636363637	0.0005772020833388652	1.0	0.04641260283905659	1	1	1	1.0	1.0
group_11946		hypothetical protein	14	2	11	23	56.0	92.0	14.636363636363637	0.0005772020833388652	1.0	0.04641260283905659	1	1	1	1.0	1.0
bfmBAB		2-oxoisovalerate dehydrogenase subunit beta	14	2	11	23	56.0	92.0	14.636363636363637	0.0005772020833388652	1.0	0.04641260283905659	1	1	1	1.0	1.0
glnA		Glutamine synthetase	23	11	2	14	92.0	56.0	14.636363636363637	0.0005772020833388652	1.0	0.04641260283905659	1	1	1	1.0	1.0
PGdx		Peroxiredoxin	14	2	11	23	56.0	92.0	14.636363636363637	0.0005772020833388652	1.0	0.04641260283905659	1	1	1	1.0	1.0
cstA		Peptide transporter CstA	14	2	11	23	56.0	92.0	14.636363636363637	0.0005772020833388652	1.0	0.04641260283905659	1	1	1	1.0	1.0
queA		S-adenosylmethionine:tRNA ribosyltransferase-isomerase	23	11	2	14	92.0	56.0	14.636363636363637	0.0005772020833388652	1.0	0.04641260283905659	1	1	1	1.0	1.0
btuR		Corrinoid adenosyltransferase	14	2	11	23	56.0	92.0	14.636363636363637	0.0005772020833388652	1.0	0.04641260283905659	1	1	1	1.0	1.0
ruvC		Crossover junction endodeoxyribonuclease RuvC	23	11	2	14	92.0	56.0	14.636363636363637	0.0005772020833388652	1.0	0.04641260283905659	1	1	1	1.0	1.0
cinA		Putative competence-damage inducible protein	14	2	11	23	56.0	92.0	14.636363636363637	0.0005772020833388652	1.0	0.04641260283905659	1	1	1	1.0	1.0
tmk		Thymidylate kinase	14	2	11	23	56.0	92.0	14.636363636363637	0.0005772020833388652	1.0	0.04641260283905659	1	1	1	1.0	1.0
rbfA		Ribosome-binding factor A	10	0	15	25	40.0	100.0	inf	0.0006364235753557276	1.0	0.04641260283905659	1	1	0	1.0	1.0
speH		S-adenosylmethionine decarboxylase proenzyme	10	0	15	25	40.0	100.0	inf	0.0006364235753557276	1.0	0.04641260283905659	1	1	0	1.0	1.0
speE		Polyamine aminopropyltransferase	10	0	15	25	40.0	100.0	inf	0.0006364235753557276	1.0	0.04641260283905659	1	1	0	1.0	1.0
yeaW		Carnitine monooxygenase oxygenase subunit	10	0	15	25	40.0	100.0	inf	0.0006364235753557276	1.0	0.04641260283905659	1	1	0	1.0	1.0
bepA_5		Beta-barrel assembly-enhancing protease	10	0	15	25	40.0	100.0	inf	0.0006364235753557276	1.0	0.04641260283905659	1	1	0	1.0	1.0
group_11502	dmlR_10	HTH-type transcriptional regulator DmlR	10	0	15	25	40.0	100.0	inf	0.0006364235753557276	1.0	0.04641260283905659	1	1	0	1.0	1.0
tolC		Outer membrane protein TolC	10	0	15	25	40.0	100.0	inf	0.0006364235753557276	1.0	0.04641260283905659	1	1	0	1.0	1.0
ghrB		Glyoxylate/hydroxypyruvate reductase B	10	0	15	25	40.0	100.0	inf	0.0006364235753557276	1.0	0.04641260283905659	1	1	0	1.0	1.0
group_16426		hypothetical protein	10	0	15	25	40.0	100.0	inf	0.0006364235753557276	1.0	0.04641260283905659	1	1	0	1.0	1.0
group_16198		hypothetical protein	10	0	15	25	40.0	100.0	inf	0.0006364235753557276	1.0	0.04641260283905659	1	1	0	1.0	1.0
group_16199		hypothetical protein	10	0	15	25	40.0	100.0	inf	0.0006364235753557276	1.0	0.04641260283905659	1	1	0	1.0	1.0
cbiB		Cobalamin biosynthesis protein CbiB	10	0	15	25	40.0	100.0	inf	0.0006364235753557276	1.0	0.04641260283905659	1	1	0	1.0	1.0
tgpA		Protein-glutamine gamma-glutamyltransferase	10	0	15	25	40.0	100.0	inf	0.0006364235753557276	1.0	0.04641260283905659	1	1	0	1.0	1.0
glgA		Glycogen synthase	10	0	15	25	40.0	100.0	inf	0.0006364235753557276	1.0	0.04641260283905659	1	1	0	1.0	1.0
group_16283		hypothetical protein	10	0	15	25	40.0	100.0	inf	0.0006364235753557276	1.0	0.04641260283905659	1	1	0	1.0	1.0
group_16280		hypothetical protein	10	0	15	25	40.0	100.0	inf	0.0006364235753557276	1.0	0.04641260283905659	1	1	0	1.0	1.0
sasA_3		Adaptive-response sensory-kinase SasA	10	0	15	25	40.0	100.0	inf	0.0006364235753557276	1.0	0.04641260283905659	1	1	0	1.0	1.0
exbD_2		Biopolymer transport protein ExbD	10	0	15	25	40.0	100.0	inf	0.0006364235753557276	1.0	0.04641260283905659	1	1	0	1.0	1.0
exbD_3		Biopolymer transport protein ExbD	10	0	15	25	40.0	100.0	inf	0.0006364235753557276	1.0	0.04641260283905659	1	1	0	1.0	1.0
group_16309		putative protein	10	0	15	25	40.0	100.0	inf	0.0006364235753557276	1.0	0.04641260283905659	1	1	0	1.0	1.0
gatC		Glutamyl-tRNA(Gln) amidotransferase subunit C	10	0	15	25	40.0	100.0	inf	0.0006364235753557276	1.0	0.04641260283905659	1	1	0	1.0	1.0
mhpA_3		hypothetical protein	10	0	15	25	40.0	100.0	inf	0.0006364235753557276	1.0	0.04641260283905659	1	1	0	1.0	1.0
hslO		33 kDa chaperonin	10	0	15	25	40.0	100.0	inf	0.0006364235753557276	1.0	0.04641260283905659	1	1	0	1.0	1.0
argE		Acetylornithine deacetylase	10	0	15	25	40.0	100.0	inf	0.0006364235753557276	1.0	0.04641260283905659	1	1	0	1.0	1.0
decR		DNA-binding transcriptional activator DecR	10	0	15	25	40.0	100.0	inf	0.0006364235753557276	1.0	0.04641260283905659	1	1	0	1.0	1.0
dsbC		putative thiol:disulfide interchange protein DsbC	10	0	15	25	40.0	100.0	inf	0.0006364235753557276	1.0	0.04641260283905659	1	1	0	1.0	1.0
ureD		Urease accessory protein UreD	10	0	15	25	40.0	100.0	inf	0.0006364235753557276	1.0	0.04641260283905659	1	1	0	1.0	1.0
ftsL		Cell division protein FtsL	10	0	15	25	40.0	100.0	inf	0.0006364235753557276	1.0	0.04641260283905659	1	1	0	1.0	1.0
mtnN		5'-methylthioadenosine/S-adenosylhomocysteine nucleosidase	10	0	15	25	40.0	100.0	inf	0.0006364235753557276	1.0	0.04641260283905659	1	1	0	1.0	1.0
ftsQ		Cell division protein FtsQ	10	0	15	25	40.0	100.0	inf	0.0006364235753557276	1.0	0.04641260283905659	1	1	0	1.0	1.0
ybdK		Putative glutamate--cysteine ligase 2	10	0	15	25	40.0	100.0	inf	0.0006364235753557276	1.0	0.04641260283905659	1	1	0	1.0	1.0
group_8657		hypothetical protein	10	0	15	25	40.0	100.0	inf	0.0006364235753557276	1.0	0.04641260283905659	1	1	0	1.0	1.0
group_16304		hypothetical protein	10	0	15	25	40.0	100.0	inf	0.0006364235753557276	1.0	0.04641260283905659	1	1	0	1.0	1.0
group_7946	selO	Protein adenylyltransferase SelO	10	0	15	25	40.0	100.0	inf	0.0006364235753557276	1.0	0.04641260283905659	1	1	0	1.0	1.0
zapD		Cell division protein ZapD	10	0	15	25	40.0	100.0	inf	0.0006364235753557276	1.0	0.04641260283905659	1	1	0	1.0	1.0
COQ5_4		2-methoxy-6-polyprenyl-1,4-benzoquinol methylase, mitochondrial	10	0	15	25	40.0	100.0	inf	0.0006364235753557276	1.0	0.04641260283905659	1	1	0	1.0	1.0
glgE1		Alpha-1,4-glucan:maltose-1-phosphate maltosyltransferase 1	10	0	15	25	40.0	100.0	inf	0.0006364235753557276	1.0	0.04641260283905659	1	1	0	1.0	1.0
group_16361		hypothetical protein	10	0	15	25	40.0	100.0	inf	0.0006364235753557276	1.0	0.04641260283905659	1	1	0	1.0	1.0
group_16453		hypothetical protein	10	0	15	25	40.0	100.0	inf	0.0006364235753557276	1.0	0.04641260283905659	1	1	0	1.0	1.0
group_16365		hypothetical protein	10	0	15	25	40.0	100.0	inf	0.0006364235753557276	1.0	0.04641260283905659	1	1	0	1.0	1.0
group_16367		hypothetical protein	10	0	15	25	40.0	100.0	inf	0.0006364235753557276	1.0	0.04641260283905659	1	1	0	1.0	1.0
group_16366		hypothetical protein	10	0	15	25	40.0	100.0	inf	0.0006364235753557276	1.0	0.04641260283905659	1	1	0	1.0	1.0
group_16369		hypothetical protein	10	0	15	25	40.0	100.0	inf	0.0006364235753557276	1.0	0.04641260283905659	1	1	0	1.0	1.0
group_16104		hypothetical protein	10	0	15	25	40.0	100.0	inf	0.0006364235753557276	1.0	0.04641260283905659	1	1	0	1.0	1.0
pucM		5-hydroxyisourate hydrolase	10	0	15	25	40.0	100.0	inf	0.0006364235753557276	1.0	0.04641260283905659	1	1	0	1.0	1.0
puuA		Gamma-glutamylputrescine synthetase PuuA	10	0	15	25	40.0	100.0	inf	0.0006364235753557276	1.0	0.04641260283905659	1	1	0	1.0	1.0
group_16702		hypothetical protein	10	0	15	25	40.0	100.0	inf	0.0006364235753557276	1.0	0.04641260283905659	1	1	0	1.0	1.0
treS		Glucosamine kinase	10	0	15	25	40.0	100.0	inf	0.0006364235753557276	1.0	0.04641260283905659	1	1	0	1.0	1.0
ydgJ		putative oxidoreductase YdgJ	10	0	15	25	40.0	100.0	inf	0.0006364235753557276	1.0	0.04641260283905659	1	1	0	1.0	1.0
tmoT		Response regulator protein TmoT	10	0	15	25	40.0	100.0	inf	0.0006364235753557276	1.0	0.04641260283905659	1	1	0	1.0	1.0
group_14562		hypothetical protein	10	0	15	25	40.0	100.0	inf	0.0006364235753557276	1.0	0.04641260283905659	1	1	0	1.0	1.0
group_16016	nadK	NAD kinase	0	10	25	15	0.0	60.0	0.0	0.0006364235753557276	1.0	0.04641260283905659	1	0	1	1.0	1.0
group_16015	glyS	Glycine--tRNA ligase beta subunit	0	10	25	15	0.0	60.0	0.0	0.0006364235753557276	1.0	0.04641260283905659	1	0	1	1.0	1.0
group_16014	secE	Protein translocase subunit SecE	0	10	25	15	0.0	60.0	0.0	0.0006364235753557276	1.0	0.04641260283905659	1	0	1	1.0	1.0
group_16389		hypothetical protein	10	0	15	25	40.0	100.0	inf	0.0006364235753557276	1.0	0.04641260283905659	1	1	0	1.0	1.0
group_16383		hypothetical protein	10	0	15	25	40.0	100.0	inf	0.0006364235753557276	1.0	0.04641260283905659	1	1	0	1.0	1.0
group_16382		hypothetical protein	10	0	15	25	40.0	100.0	inf	0.0006364235753557276	1.0	0.04641260283905659	1	1	0	1.0	1.0
group_16387		hypothetical protein	10	0	15	25	40.0	100.0	inf	0.0006364235753557276	1.0	0.04641260283905659	1	1	0	1.0	1.0
group_16385		hypothetical protein	10	0	15	25	40.0	100.0	inf	0.0006364235753557276	1.0	0.04641260283905659	1	1	0	1.0	1.0
group_16384		hypothetical protein	10	0	15	25	40.0	100.0	inf	0.0006364235753557276	1.0	0.04641260283905659	1	1	0	1.0	1.0
adhA		putative alcohol dehydrogenase AdhA	10	0	15	25	40.0	100.0	inf	0.0006364235753557276	1.0	0.04641260283905659	1	1	0	1.0	1.0
flgJ		Peptidoglycan hydrolase FlgJ	10	0	15	25	40.0	100.0	inf	0.0006364235753557276	1.0	0.04641260283905659	1	1	0	1.0	1.0
group_1866		hypothetical protein	10	0	15	25	40.0	100.0	inf	0.0006364235753557276	1.0	0.04641260283905659	1	1	0	1.0	1.0
priB		Primosomal replication protein N	10	0	15	25	40.0	100.0	inf	0.0006364235753557276	1.0	0.04641260283905659	1	1	0	1.0	1.0
trmJ		tRNA (cytidine/uridine/adenosine-2'-O-)-methyltransferase TrmJ	10	0	15	25	40.0	100.0	inf	0.0006364235753557276	1.0	0.04641260283905659	1	1	0	1.0	1.0
group_3128	bolA	DNA-binding transcriptional regulator BolA	10	0	15	25	40.0	100.0	inf	0.0006364235753557276	1.0	0.04641260283905659	1	1	0	1.0	1.0
mrcA_2		Biosynthetic peptidoglycan transglycosylase	10	0	15	25	40.0	100.0	inf	0.0006364235753557276	1.0	0.04641260283905659	1	1	0	1.0	1.0
group_6397	xcpT	Type II secretion system protein G	10	0	15	25	40.0	100.0	inf	0.0006364235753557276	1.0	0.04641260283905659	1	1	0	1.0	1.0
group_13979		hypothetical protein	10	0	15	25	40.0	100.0	inf	0.0006364235753557276	1.0	0.04641260283905659	1	1	0	1.0	1.0
yvgN		Glyoxal reductase	10	0	15	25	40.0	100.0	inf	0.0006364235753557276	1.0	0.04641260283905659	1	1	0	1.0	1.0
mreC		Cell shape-determining protein MreC	10	0	15	25	40.0	100.0	inf	0.0006364235753557276	1.0	0.04641260283905659	1	1	0	1.0	1.0
group_15394		hypothetical protein	10	0	15	25	40.0	100.0	inf	0.0006364235753557276	1.0	0.04641260283905659	1	1	0	1.0	1.0
group_3703	dapA	4-hydroxy-tetrahydrodipicolinate synthase	10	0	15	25	40.0	100.0	inf	0.0006364235753557276	1.0	0.04641260283905659	1	1	0	1.0	1.0
group_16374		hypothetical protein	10	0	15	25	40.0	100.0	inf	0.0006364235753557276	1.0	0.04641260283905659	1	1	0	1.0	1.0
group_16373		hypothetical protein	10	0	15	25	40.0	100.0	inf	0.0006364235753557276	1.0	0.04641260283905659	1	1	0	1.0	1.0
group_16371		hypothetical protein	10	0	15	25	40.0	100.0	inf	0.0006364235753557276	1.0	0.04641260283905659	1	1	0	1.0	1.0
group_16379		hypothetical protein	10	0	15	25	40.0	100.0	inf	0.0006364235753557276	1.0	0.04641260283905659	1	1	0	1.0	1.0
group_15373		hypothetical protein	10	0	15	25	40.0	100.0	inf	0.0006364235753557276	1.0	0.04641260283905659	1	1	0	1.0	1.0
group_13380		Ribonuclease	10	0	15	25	40.0	100.0	inf	0.0006364235753557276	1.0	0.04641260283905659	1	1	0	1.0	1.0
glnE		Bifunctional glutamine synthetase adenylyltransferase/adenylyl-removing enzyme	10	0	15	25	40.0	100.0	inf	0.0006364235753557276	1.0	0.04641260283905659	1	1	0	1.0	1.0
glnD		Bifunctional uridylyltransferase/uridylyl-removing enzyme	10	0	15	25	40.0	100.0	inf	0.0006364235753557276	1.0	0.04641260283905659	1	1	0	1.0	1.0
rnb		Exoribonuclease 2	10	0	15	25	40.0	100.0	inf	0.0006364235753557276	1.0	0.04641260283905659	1	1	0	1.0	1.0
group_16009	folC	Dihydrofolate synthase/folylpolyglutamate synthase	0	10	25	15	0.0	60.0	0.0	0.0006364235753557276	1.0	0.04641260283905659	1	0	1	1.0	1.0
stp_6		hypothetical protein	10	0	15	25	40.0	100.0	inf	0.0006364235753557276	1.0	0.04641260283905659	1	1	0	1.0	1.0
group_16399		hypothetical protein	10	0	15	25	40.0	100.0	inf	0.0006364235753557276	1.0	0.04641260283905659	1	1	0	1.0	1.0
group_16392		hypothetical protein	10	0	15	25	40.0	100.0	inf	0.0006364235753557276	1.0	0.04641260283905659	1	1	0	1.0	1.0
group_16393		hypothetical protein	10	0	15	25	40.0	100.0	inf	0.0006364235753557276	1.0	0.04641260283905659	1	1	0	1.0	1.0
group_16395		hypothetical protein	10	0	15	25	40.0	100.0	inf	0.0006364235753557276	1.0	0.04641260283905659	1	1	0	1.0	1.0
asnB_2		Asparagine synthetase [glutamine-hydrolyzing] 1	10	0	15	25	40.0	100.0	inf	0.0006364235753557276	1.0	0.04641260283905659	1	1	0	1.0	1.0
rsmE		Ribosomal RNA small subunit methyltransferase E	10	0	15	25	40.0	100.0	inf	0.0006364235753557276	1.0	0.04641260283905659	1	1	0	1.0	1.0
group_12122		5-formyltetrahydrofolate cyclo-ligase	10	0	15	25	40.0	100.0	inf	0.0006364235753557276	1.0	0.04641260283905659	1	1	0	1.0	1.0
group_10360		hypothetical protein	10	0	15	25	40.0	100.0	inf	0.0006364235753557276	1.0	0.04641260283905659	1	1	0	1.0	1.0
nudL		putative Nudix hydrolase NudL	10	0	15	25	40.0	100.0	inf	0.0006364235753557276	1.0	0.04641260283905659	1	1	0	1.0	1.0
araP		Melibiose/raffinose/stachyose import permease protein MelD	10	0	15	25	40.0	100.0	inf	0.0006364235753557276	1.0	0.04641260283905659	1	1	0	1.0	1.0
sotB		putative transporter	10	0	15	25	40.0	100.0	inf	0.0006364235753557276	1.0	0.04641260283905659	1	1	0	1.0	1.0
group_12757		hypothetical protein	10	0	15	25	40.0	100.0	inf	0.0006364235753557276	1.0	0.04641260283905659	1	1	0	1.0	1.0
cidA		Holin-like protein CidA	10	0	15	25	40.0	100.0	inf	0.0006364235753557276	1.0	0.04641260283905659	1	1	0	1.0	1.0
surA		Chaperone SurA	10	0	15	25	40.0	100.0	inf	0.0006364235753557276	1.0	0.04641260283905659	1	1	0	1.0	1.0
speE_2		Polyamine aminopropyltransferase	10	0	15	25	40.0	100.0	inf	0.0006364235753557276	1.0	0.04641260283905659	1	1	0	1.0	1.0
truD		tRNA pseudouridine synthase D	10	0	15	25	40.0	100.0	inf	0.0006364235753557276	1.0	0.04641260283905659	1	1	0	1.0	1.0
group_11603		hypothetical protein	10	0	15	25	40.0	100.0	inf	0.0006364235753557276	1.0	0.04641260283905659	1	1	0	1.0	1.0
dacB		D-alanyl-D-alanine carboxypeptidase DacB	10	0	15	25	40.0	100.0	inf	0.0006364235753557276	1.0	0.04641260283905659	1	1	0	1.0	1.0
group_16495		hypothetical protein	10	0	15	25	40.0	100.0	inf	0.0006364235753557276	1.0	0.04641260283905659	1	1	0	1.0	1.0
group_16494		hypothetical protein	10	0	15	25	40.0	100.0	inf	0.0006364235753557276	1.0	0.04641260283905659	1	1	0	1.0	1.0
group_16149		hypothetical protein	10	0	15	25	40.0	100.0	inf	0.0006364235753557276	1.0	0.04641260283905659	1	1	0	1.0	1.0
group_16728	ridA	hypothetical protein	10	0	15	25	40.0	100.0	inf	0.0006364235753557276	1.0	0.04641260283905659	1	1	0	1.0	1.0
mltC		hypothetical protein	10	0	15	25	40.0	100.0	inf	0.0006364235753557276	1.0	0.04641260283905659	1	1	0	1.0	1.0
group_4832	sasA_12	Adaptive-response sensory-kinase SasA	10	0	15	25	40.0	100.0	inf	0.0006364235753557276	1.0	0.04641260283905659	1	1	0	1.0	1.0
fbp_2		Fructose-1,6-bisphosphatase class 1	10	0	15	25	40.0	100.0	inf	0.0006364235753557276	1.0	0.04641260283905659	1	1	0	1.0	1.0
group_16243		hypothetical protein	10	0	15	25	40.0	100.0	inf	0.0006364235753557276	1.0	0.04641260283905659	1	1	0	1.0	1.0
group_9015	algC	Phosphomannomutase/phosphoglucomutase	10	0	15	25	40.0	100.0	inf	0.0006364235753557276	1.0	0.04641260283905659	1	1	0	1.0	1.0
yhjE		Inner membrane metabolite transport protein YhjE	10	0	15	25	40.0	100.0	inf	0.0006364235753557276	1.0	0.04641260283905659	1	1	0	1.0	1.0
group_16538		putative aminopeptidase	10	0	15	25	40.0	100.0	inf	0.0006364235753557276	1.0	0.04641260283905659	1	1	0	1.0	1.0
rlmB_2		23S rRNA (guanosine-2'-O-)-methyltransferase RlmB	10	0	15	25	40.0	100.0	inf	0.0006364235753557276	1.0	0.04641260283905659	1	1	0	1.0	1.0
group_12136		hypothetical protein	10	0	15	25	40.0	100.0	inf	0.0006364235753557276	1.0	0.04641260283905659	1	1	0	1.0	1.0
glmU		Bifunctional protein GlmU	25	15	0	10	100.0	40.0	inf	0.0006364235753557276	1.0	0.04641260283905659	1	1	0	1.0	1.0
cyaY		Iron-sulfur cluster assembly protein CyaY	10	0	15	25	40.0	100.0	inf	0.0006364235753557276	1.0	0.04641260283905659	1	1	0	1.0	1.0
ldcA		Murein tetrapeptide carboxypeptidase	10	0	15	25	40.0	100.0	inf	0.0006364235753557276	1.0	0.04641260283905659	1	1	0	1.0	1.0
group_7911		hypothetical protein	10	0	15	25	40.0	100.0	inf	0.0006364235753557276	1.0	0.04641260283905659	1	1	0	1.0	1.0
group_9461		hypothetical protein	10	0	15	25	40.0	100.0	inf	0.0006364235753557276	1.0	0.04641260283905659	1	1	0	1.0	1.0
hscA_3		Chaperone protein HscA	10	0	15	25	40.0	100.0	inf	0.0006364235753557276	1.0	0.04641260283905659	1	1	0	1.0	1.0
cysB		HTH-type transcriptional regulator CysB	10	0	15	25	40.0	100.0	inf	0.0006364235753557276	1.0	0.04641260283905659	1	1	0	1.0	1.0
thiD_1		hypothetical protein	10	0	15	25	40.0	100.0	inf	0.0006364235753557276	1.0	0.04641260283905659	1	1	0	1.0	1.0
group_9480		hypothetical protein	10	0	15	25	40.0	100.0	inf	0.0006364235753557276	1.0	0.04641260283905659	1	1	0	1.0	1.0
ygfZ		tRNA-modifying protein YgfZ	10	0	15	25	40.0	100.0	inf	0.0006364235753557276	1.0	0.04641260283905659	1	1	0	1.0	1.0
group_10253		Purine-binding protein	10	0	15	25	40.0	100.0	inf	0.0006364235753557276	1.0	0.04641260283905659	1	1	0	1.0	1.0
can		Carbonic anhydrase 2	10	0	15	25	40.0	100.0	inf	0.0006364235753557276	1.0	0.04641260283905659	1	1	0	1.0	1.0
bioD1		ATP-dependent dethiobiotin synthetase BioD 1	10	0	15	25	40.0	100.0	inf	0.0006364235753557276	1.0	0.04641260283905659	1	1	0	1.0	1.0
group_16159		hypothetical protein	10	0	15	25	40.0	100.0	inf	0.0006364235753557276	1.0	0.04641260283905659	1	1	0	1.0	1.0
group_16150		hypothetical protein	10	0	15	25	40.0	100.0	inf	0.0006364235753557276	1.0	0.04641260283905659	1	1	0	1.0	1.0
xynR		HTH-type transcriptional regulator XynR	10	0	15	25	40.0	100.0	inf	0.0006364235753557276	1.0	0.04641260283905659	1	1	0	1.0	1.0
group_16235		hypothetical protein	10	0	15	25	40.0	100.0	inf	0.0006364235753557276	1.0	0.04641260283905659	1	1	0	1.0	1.0
pncC		Nicotinamide-nucleotide amidohydrolase PncC	10	0	15	25	40.0	100.0	inf	0.0006364235753557276	1.0	0.04641260283905659	1	1	0	1.0	1.0
cutM		Carbon monoxide dehydrogenase medium chain	10	0	15	25	40.0	100.0	inf	0.0006364235753557276	1.0	0.04641260283905659	1	1	0	1.0	1.0
group_5822		hypothetical protein	10	0	15	25	40.0	100.0	inf	0.0006364235753557276	1.0	0.04641260283905659	1	1	0	1.0	1.0
group_16023	ibaG	Acid stress protein IbaG	0	10	25	15	0.0	60.0	0.0	0.0006364235753557276	1.0	0.04641260283905659	1	0	1	1.0	1.0
yjiA		P-loop guanosine triphosphatase YjiA	10	0	15	25	40.0	100.0	inf	0.0006364235753557276	1.0	0.04641260283905659	1	1	0	1.0	1.0
dltA_2		D-alanine--D-alanyl carrier protein ligase	10	0	15	25	40.0	100.0	inf	0.0006364235753557276	1.0	0.04641260283905659	1	1	0	1.0	1.0
menH_3		2-succinyl-6-hydroxy-2,4-cyclohexadiene-1-carboxylate synthase	10	0	15	25	40.0	100.0	inf	0.0006364235753557276	1.0	0.04641260283905659	1	1	0	1.0	1.0
bamD_2		hypothetical protein	10	0	15	25	40.0	100.0	inf	0.0006364235753557276	1.0	0.04641260283905659	1	1	0	1.0	1.0
group_998	rhlE_2	ATP-dependent RNA helicase RhlE	10	0	15	25	40.0	100.0	inf	0.0006364235753557276	1.0	0.04641260283905659	1	1	0	1.0	1.0
rsmI_1		Ribosomal RNA small subunit methyltransferase I	10	0	15	25	40.0	100.0	inf	0.0006364235753557276	1.0	0.04641260283905659	1	1	0	1.0	1.0
tolQ_3		Tol-Pal system protein TolQ	10	0	15	25	40.0	100.0	inf	0.0006364235753557276	1.0	0.04641260283905659	1	1	0	1.0	1.0
tolQ_2		Tol-Pal system protein TolQ	10	0	15	25	40.0	100.0	inf	0.0006364235753557276	1.0	0.04641260283905659	1	1	0	1.0	1.0
tolQ_4		Tol-Pal system protein TolQ	10	0	15	25	40.0	100.0	inf	0.0006364235753557276	1.0	0.04641260283905659	1	1	0	1.0	1.0
group_23238		tRNA-Leu(tag)	10	0	15	25	40.0	100.0	inf	0.0006364235753557276	1.0	0.04641260283905659	1	1	0	1.0	1.0
dasC		Diacetylchitobiose uptake system permease protein DasC	10	0	15	25	40.0	100.0	inf	0.0006364235753557276	1.0	0.04641260283905659	1	1	0	1.0	1.0
group_8503		hypothetical protein	10	0	15	25	40.0	100.0	inf	0.0006364235753557276	1.0	0.04641260283905659	1	1	0	1.0	1.0
group_16129		hypothetical protein	10	0	15	25	40.0	100.0	inf	0.0006364235753557276	1.0	0.04641260283905659	1	1	0	1.0	1.0
group_16128		hypothetical protein	10	0	15	25	40.0	100.0	inf	0.0006364235753557276	1.0	0.04641260283905659	1	1	0	1.0	1.0
group_16124		hypothetical protein	10	0	15	25	40.0	100.0	inf	0.0006364235753557276	1.0	0.04641260283905659	1	1	0	1.0	1.0
group_16120	pgpA	Phosphatidylglycerophosphatase A	10	0	15	25	40.0	100.0	inf	0.0006364235753557276	1.0	0.04641260283905659	1	1	0	1.0	1.0
group_16231		hypothetical protein	10	0	15	25	40.0	100.0	inf	0.0006364235753557276	1.0	0.04641260283905659	1	1	0	1.0	1.0
group_16230		hypothetical protein	10	0	15	25	40.0	100.0	inf	0.0006364235753557276	1.0	0.04641260283905659	1	1	0	1.0	1.0
group_16239		hypothetical protein	10	0	15	25	40.0	100.0	inf	0.0006364235753557276	1.0	0.04641260283905659	1	1	0	1.0	1.0
lnt		Apolipoprotein N-acyltransferase	10	0	15	25	40.0	100.0	inf	0.0006364235753557276	1.0	0.04641260283905659	1	1	0	1.0	1.0
rsmB_2		Ribosomal RNA small subunit methyltransferase B	10	0	15	25	40.0	100.0	inf	0.0006364235753557276	1.0	0.04641260283905659	1	1	0	1.0	1.0
ypdB		Transcriptional regulatory protein YpdB	10	0	15	25	40.0	100.0	inf	0.0006364235753557276	1.0	0.04641260283905659	1	1	0	1.0	1.0
czcA_2		Cobalt-zinc-cadmium resistance protein CzcA	10	0	15	25	40.0	100.0	inf	0.0006364235753557276	1.0	0.04641260283905659	1	1	0	1.0	1.0
crt_1		Crotonyl-CoA hydratase	10	0	15	25	40.0	100.0	inf	0.0006364235753557276	1.0	0.04641260283905659	1	1	0	1.0	1.0
hda		DnaA regulatory inactivator Hda	10	0	15	25	40.0	100.0	inf	0.0006364235753557276	1.0	0.04641260283905659	1	1	0	1.0	1.0
cvpA		Colicin V production protein	10	0	15	25	40.0	100.0	inf	0.0006364235753557276	1.0	0.04641260283905659	1	1	0	1.0	1.0
fsr_1		hypothetical protein	10	0	15	25	40.0	100.0	inf	0.0006364235753557276	1.0	0.04641260283905659	1	1	0	1.0	1.0
nfuA		Fe/S biogenesis protein NfuA	0	10	25	15	0.0	60.0	0.0	0.0006364235753557276	1.0	0.04641260283905659	1	0	1	1.0	1.0
group_3679	rpmB	50S ribosomal protein L28	10	0	15	25	40.0	100.0	inf	0.0006364235753557276	1.0	0.04641260283905659	1	1	0	1.0	1.0
group_10186	slyD	FKBP-type peptidyl-prolyl cis-trans isomerase SlyD	10	0	15	25	40.0	100.0	inf	0.0006364235753557276	1.0	0.04641260283905659	1	1	0	1.0	1.0
maeB_2		NADP-dependent malic enzyme	10	0	15	25	40.0	100.0	inf	0.0006364235753557276	1.0	0.04641260283905659	1	1	0	1.0	1.0
group_16138		hypothetical protein	10	0	15	25	40.0	100.0	inf	0.0006364235753557276	1.0	0.04641260283905659	1	1	0	1.0	1.0
group_16134	manX	hypothetical protein	10	0	15	25	40.0	100.0	inf	0.0006364235753557276	1.0	0.04641260283905659	1	1	0	1.0	1.0
group_16130		hypothetical protein	10	0	15	25	40.0	100.0	inf	0.0006364235753557276	1.0	0.04641260283905659	1	1	0	1.0	1.0
group_16131		hypothetical protein	10	0	15	25	40.0	100.0	inf	0.0006364235753557276	1.0	0.04641260283905659	1	1	0	1.0	1.0
group_16133		hypothetical protein	10	0	15	25	40.0	100.0	inf	0.0006364235753557276	1.0	0.04641260283905659	1	1	0	1.0	1.0
group_5113		hypothetical protein	10	0	15	25	40.0	100.0	inf	0.0006364235753557276	1.0	0.04641260283905659	1	1	0	1.0	1.0
group_16221	dinB	DNA polymerase IV	10	0	15	25	40.0	100.0	inf	0.0006364235753557276	1.0	0.04641260283905659	1	1	0	1.0	1.0
group_16222		hypothetical protein	10	0	15	25	40.0	100.0	inf	0.0006364235753557276	1.0	0.04641260283905659	1	1	0	1.0	1.0
group_16223		hypothetical protein	10	0	15	25	40.0	100.0	inf	0.0006364235753557276	1.0	0.04641260283905659	1	1	0	1.0	1.0
group_16224		hypothetical protein	10	0	15	25	40.0	100.0	inf	0.0006364235753557276	1.0	0.04641260283905659	1	1	0	1.0	1.0
group_16225	crtB	15-cis-phytoene synthase	10	0	15	25	40.0	100.0	inf	0.0006364235753557276	1.0	0.04641260283905659	1	1	0	1.0	1.0
yccX		Acylphosphatase	10	0	15	25	40.0	100.0	inf	0.0006364235753557276	1.0	0.04641260283905659	1	1	0	1.0	1.0
lolB		Outer-membrane lipoprotein LolB	10	0	15	25	40.0	100.0	inf	0.0006364235753557276	1.0	0.04641260283905659	1	1	0	1.0	1.0
group_10035		hypothetical protein	10	0	15	25	40.0	100.0	inf	0.0006364235753557276	1.0	0.04641260283905659	1	1	0	1.0	1.0
lacG		Lactose transport system permease protein LacG	10	0	15	25	40.0	100.0	inf	0.0006364235753557276	1.0	0.04641260283905659	1	1	0	1.0	1.0
group_16026	yqgF	Putative pre-16S rRNA nuclease	0	10	25	15	0.0	60.0	0.0	0.0006364235753557276	1.0	0.04641260283905659	1	0	1	1.0	1.0
group_3065	ilvA	L-threonine dehydratase biosynthetic IlvA	10	0	15	25	40.0	100.0	inf	0.0006364235753557276	1.0	0.04641260283905659	1	1	0	1.0	1.0
echA8_1		putative enoyl-CoA hydratase echA8	10	0	15	25	40.0	100.0	inf	0.0006364235753557276	1.0	0.04641260283905659	1	1	0	1.0	1.0
group_10197		hypothetical protein	10	0	15	25	40.0	100.0	inf	0.0006364235753557276	1.0	0.04641260283905659	1	1	0	1.0	1.0
hemD		Uroporphyrinogen-III synthase	10	0	15	25	40.0	100.0	inf	0.0006364235753557276	1.0	0.04641260283905659	1	1	0	1.0	1.0
betI_7		hypothetical protein	10	0	15	25	40.0	100.0	inf	0.0006364235753557276	1.0	0.04641260283905659	1	1	0	1.0	1.0
group_8410		hypothetical protein	10	0	15	25	40.0	100.0	inf	0.0006364235753557276	1.0	0.04641260283905659	1	1	0	1.0	1.0
uvrY_1		Response regulator UvrY	10	0	15	25	40.0	100.0	inf	0.0006364235753557276	1.0	0.04641260283905659	1	1	0	1.0	1.0
yhjX		L-lactate transporter	10	0	15	25	40.0	100.0	inf	0.0006364235753557276	1.0	0.04641260283905659	1	1	0	1.0	1.0
yceJ		Cytochrome b561	10	0	15	25	40.0	100.0	inf	0.0006364235753557276	1.0	0.04641260283905659	1	1	0	1.0	1.0
malQ		hypothetical protein	10	0	15	25	40.0	100.0	inf	0.0006364235753557276	1.0	0.04641260283905659	1	1	0	1.0	1.0
dinG_1		3'-5' exonuclease DinG	10	0	15	25	40.0	100.0	inf	0.0006364235753557276	1.0	0.04641260283905659	1	1	0	1.0	1.0
ycdF		3-phenylpropionate-dihydrodiol/cinnamic acid-dihydrodiol dehydrogenase	10	0	15	25	40.0	100.0	inf	0.0006364235753557276	1.0	0.04641260283905659	1	1	0	1.0	1.0
phzF		Trans-2,3-dihydro-3-hydroxyanthranilate isomerase	10	0	15	25	40.0	100.0	inf	0.0006364235753557276	1.0	0.04641260283905659	1	1	0	1.0	1.0
ispD		2-C-methyl-D-erythritol 4-phosphate cytidylyltransferase	10	0	15	25	40.0	100.0	inf	0.0006364235753557276	1.0	0.04641260283905659	1	1	0	1.0	1.0
yedK		SOS response-associated protein YedK	10	0	15	25	40.0	100.0	inf	0.0006364235753557276	1.0	0.04641260283905659	1	1	0	1.0	1.0
ypmQ		hypothetical protein	10	0	15	25	40.0	100.0	inf	0.0006364235753557276	1.0	0.04641260283905659	1	1	0	1.0	1.0
group_16360		hypothetical protein	10	0	15	25	40.0	100.0	inf	0.0006364235753557276	1.0	0.04641260283905659	1	1	0	1.0	1.0
ugpA		sn-glycerol-3-phosphate transport system permease protein UgpA	10	0	15	25	40.0	100.0	inf	0.0006364235753557276	1.0	0.04641260283905659	1	1	0	1.0	1.0
ugpB		sn-glycerol-3-phosphate-binding periplasmic protein UgpB	10	0	15	25	40.0	100.0	inf	0.0006364235753557276	1.0	0.04641260283905659	1	1	0	1.0	1.0
group_16200		hypothetical protein	10	0	15	25	40.0	100.0	inf	0.0006364235753557276	1.0	0.04641260283905659	1	1	0	1.0	1.0
lolA		Outer-membrane lipoprotein carrier protein	10	0	15	25	40.0	100.0	inf	0.0006364235753557276	1.0	0.04641260283905659	1	1	0	1.0	1.0
ybiB		putative protein YbiB	10	0	15	25	40.0	100.0	inf	0.0006364235753557276	1.0	0.04641260283905659	1	1	0	1.0	1.0
xcpV		hypothetical protein	10	0	15	25	40.0	100.0	inf	0.0006364235753557276	1.0	0.04641260283905659	1	1	0	1.0	1.0
xcpX		Type II secretion system protein K	10	0	15	25	40.0	100.0	inf	0.0006364235753557276	1.0	0.04641260283905659	1	1	0	1.0	1.0
group_16440		hypothetical protein	10	0	15	25	40.0	100.0	inf	0.0006364235753557276	1.0	0.04641260283905659	1	1	0	1.0	1.0
group_16114		hypothetical protein	10	0	15	25	40.0	100.0	inf	0.0006364235753557276	1.0	0.04641260283905659	1	1	0	1.0	1.0
group_16446		hypothetical protein	10	0	15	25	40.0	100.0	inf	0.0006364235753557276	1.0	0.04641260283905659	1	1	0	1.0	1.0
group_16118		hypothetical protein	10	0	15	25	40.0	100.0	inf	0.0006364235753557276	1.0	0.04641260283905659	1	1	0	1.0	1.0
recO		DNA repair protein RecO	10	0	15	25	40.0	100.0	inf	0.0006364235753557276	1.0	0.04641260283905659	1	1	0	1.0	1.0
group_11036		hypothetical protein	10	0	15	25	40.0	100.0	inf	0.0006364235753557276	1.0	0.04641260283905659	1	1	0	1.0	1.0
group_16208		hypothetical protein	10	0	15	25	40.0	100.0	inf	0.0006364235753557276	1.0	0.04641260283905659	1	1	0	1.0	1.0
group_16207		hypothetical protein	10	0	15	25	40.0	100.0	inf	0.0006364235753557276	1.0	0.04641260283905659	1	1	0	1.0	1.0
group_15267	phoU	Phosphate-specific transport system accessory protein PhoU	10	0	15	25	40.0	100.0	inf	0.0006364235753557276	1.0	0.04641260283905659	1	1	0	1.0	1.0
phaC		Poly(3-hydroxyalkanoate) polymerase subunit PhaC	10	0	15	25	40.0	100.0	inf	0.0006364235753557276	1.0	0.04641260283905659	1	1	0	1.0	1.0
yceD		hypothetical protein	10	0	15	25	40.0	100.0	inf	0.0006364235753557276	1.0	0.04641260283905659	1	1	0	1.0	1.0
otnI		2-oxo-tetronate isomerase	10	0	15	25	40.0	100.0	inf	0.0006364235753557276	1.0	0.04641260283905659	1	1	0	1.0	1.0
ubiJ		Ubiquinone biosynthesis accessory factor UbiJ	10	0	15	25	40.0	100.0	inf	0.0006364235753557276	1.0	0.04641260283905659	1	1	0	1.0	1.0
ubiI		2-octaprenylphenol hydroxylase	10	0	15	25	40.0	100.0	inf	0.0006364235753557276	1.0	0.04641260283905659	1	1	0	1.0	1.0
yceI_2		Protein YceI	10	0	15	25	40.0	100.0	inf	0.0006364235753557276	1.0	0.04641260283905659	1	1	0	1.0	1.0
ascD		CDP-6-deoxy-L-threo-D-glycero-4-hexulose-3-dehydrase reductase	10	0	15	25	40.0	100.0	inf	0.0006364235753557276	1.0	0.04641260283905659	1	1	0	1.0	1.0
hcaB_3		3-phenylpropionate-dihydrodiol/cinnamic acid-dihydrodiol dehydrogenase	10	0	15	25	40.0	100.0	inf	0.0006364235753557276	1.0	0.04641260283905659	1	1	0	1.0	1.0
rsgA		Small ribosomal subunit biogenesis GTPase RsgA	10	0	15	25	40.0	100.0	inf	0.0006364235753557276	1.0	0.04641260283905659	1	1	0	1.0	1.0
nadE_1		NH(3)-dependent NAD(+) synthetase	10	0	15	25	40.0	100.0	inf	0.0006364235753557276	1.0	0.04641260283905659	1	1	0	1.0	1.0
puuD		Gamma-glutamyl-gamma-aminobutyrate hydrolase PuuD	10	0	15	25	40.0	100.0	inf	0.0006364235753557276	1.0	0.04641260283905659	1	1	0	1.0	1.0
amaB		hypothetical protein	10	0	15	25	40.0	100.0	inf	0.0006364235753557276	1.0	0.04641260283905659	1	1	0	1.0	1.0
group_13363		hypothetical protein	10	0	15	25	40.0	100.0	inf	0.0006364235753557276	1.0	0.04641260283905659	1	1	0	1.0	1.0
lhgD		L-2-hydroxyglutarate dehydrogenase	10	0	15	25	40.0	100.0	inf	0.0006364235753557276	1.0	0.04641260283905659	1	1	0	1.0	1.0
hrp1		Hypoxic response protein 1	10	0	15	25	40.0	100.0	inf	0.0006364235753557276	1.0	0.04641260283905659	1	1	0	1.0	1.0
plsC		hypothetical protein	10	0	15	25	40.0	100.0	inf	0.0006364235753557276	1.0	0.04641260283905659	1	1	0	1.0	1.0
group_14019	IMPDH	Inosine-5'-monophosphate dehydrogenase	10	0	15	25	40.0	100.0	inf	0.0006364235753557276	1.0	0.04641260283905659	1	1	0	1.0	1.0
miaB		tRNA-2-methylthio-N(6)-dimethylallyladenosine synthase	25	15	0	10	100.0	40.0	inf	0.0006364235753557276	1.0	0.04641260283905659	1	1	0	1.0	1.0
group_16279	rimP	Ribosome maturation factor RimP	10	0	15	25	40.0	100.0	inf	0.0006364235753557276	1.0	0.04641260283905659	1	1	0	1.0	1.0
group_16273		hypothetical protein	10	0	15	25	40.0	100.0	inf	0.0006364235753557276	1.0	0.04641260283905659	1	1	0	1.0	1.0
group_5787	yrdA	Protein YrdA	10	0	15	25	40.0	100.0	inf	0.0006364235753557276	1.0	0.04641260283905659	1	1	0	1.0	1.0
ybhF		putative multidrug ABC transporter ATP-binding protein YbhF	10	0	15	25	40.0	100.0	inf	0.0006364235753557276	1.0	0.04641260283905659	1	1	0	1.0	1.0
hpnC		hypothetical protein	10	0	15	25	40.0	100.0	inf	0.0006364235753557276	1.0	0.04641260283905659	1	1	0	1.0	1.0
group_16093	bepA_3	Beta-barrel assembly-enhancing protease	10	0	15	25	40.0	100.0	inf	0.0006364235753557276	1.0	0.04641260283905659	1	1	0	1.0	1.0
group_16092		hypothetical protein	10	0	15	25	40.0	100.0	inf	0.0006364235753557276	1.0	0.04641260283905659	1	1	0	1.0	1.0
group_16097		hypothetical protein	10	0	15	25	40.0	100.0	inf	0.0006364235753557276	1.0	0.04641260283905659	1	1	0	1.0	1.0
group_16094		hypothetical protein	10	0	15	25	40.0	100.0	inf	0.0006364235753557276	1.0	0.04641260283905659	1	1	0	1.0	1.0
group_16302	cinA	CinA-like protein	10	0	15	25	40.0	100.0	inf	0.0006364235753557276	1.0	0.04641260283905659	1	1	0	1.0	1.0
group_16301		hypothetical protein	10	0	15	25	40.0	100.0	inf	0.0006364235753557276	1.0	0.04641260283905659	1	1	0	1.0	1.0
rutE		putative malonic semialdehyde reductase RutE	10	0	15	25	40.0	100.0	inf	0.0006364235753557276	1.0	0.04641260283905659	1	1	0	1.0	1.0
group_16651		hypothetical protein	10	0	15	25	40.0	100.0	inf	0.0006364235753557276	1.0	0.04641260283905659	1	1	0	1.0	1.0
group_16139		hypothetical protein	10	0	15	25	40.0	100.0	inf	0.0006364235753557276	1.0	0.04641260283905659	1	1	0	1.0	1.0
dsbA		Thiol:disulfide interchange protein DsbA	10	0	15	25	40.0	100.0	inf	0.0006364235753557276	1.0	0.04641260283905659	1	1	0	1.0	1.0
group_16786	tsaB	tRNA threonylcarbamoyladenosine biosynthesis protein TsaB	0	10	25	15	0.0	60.0	0.0	0.0006364235753557276	1.0	0.04641260283905659	1	0	1	1.0	1.0
group_16782		hypothetical protein	10	0	15	25	40.0	100.0	inf	0.0006364235753557276	1.0	0.04641260283905659	1	1	0	1.0	1.0
group_13937		hypothetical protein	10	0	15	25	40.0	100.0	inf	0.0006364235753557276	1.0	0.04641260283905659	1	1	0	1.0	1.0
hmgA		Homogentisate 1,2-dioxygenase	10	0	15	25	40.0	100.0	inf	0.0006364235753557276	1.0	0.04641260283905659	1	1	0	1.0	1.0
group_16388		hypothetical protein	10	0	15	25	40.0	100.0	inf	0.0006364235753557276	1.0	0.04641260283905659	1	1	0	1.0	1.0
slyD		FKBP-type peptidyl-prolyl cis-trans isomerase SlyD	10	0	15	25	40.0	100.0	inf	0.0006364235753557276	1.0	0.04641260283905659	1	1	0	1.0	1.0
slyA		hypothetical protein	10	0	15	25	40.0	100.0	inf	0.0006364235753557276	1.0	0.04641260283905659	1	1	0	1.0	1.0
lptD		LPS-assembly protein LptD	10	0	15	25	40.0	100.0	inf	0.0006364235753557276	1.0	0.04641260283905659	1	1	0	1.0	1.0
lptE		LPS-assembly lipoprotein LptE	10	0	15	25	40.0	100.0	inf	0.0006364235753557276	1.0	0.04641260283905659	1	1	0	1.0	1.0
lptF		hypothetical protein	10	0	15	25	40.0	100.0	inf	0.0006364235753557276	1.0	0.04641260283905659	1	1	0	1.0	1.0
lptG		Lipopolysaccharide export system permease protein LptG	10	0	15	25	40.0	100.0	inf	0.0006364235753557276	1.0	0.04641260283905659	1	1	0	1.0	1.0
lptA		Lipopolysaccharide export system protein LptA	10	0	15	25	40.0	100.0	inf	0.0006364235753557276	1.0	0.04641260283905659	1	1	0	1.0	1.0
bcr_1		Bicyclomycin resistance protein	10	0	15	25	40.0	100.0	inf	0.0006364235753557276	1.0	0.04641260283905659	1	1	0	1.0	1.0
group_4120	dapH	2,3,4,5-tetrahydropyridine-2,6-dicarboxylate N-acetyltransferase	10	0	15	25	40.0	100.0	inf	0.0006364235753557276	1.0	0.04641260283905659	1	1	0	1.0	1.0
ptsN		Nitrogen regulatory protein	10	0	15	25	40.0	100.0	inf	0.0006364235753557276	1.0	0.04641260283905659	1	1	0	1.0	1.0
phnW		Soluble hydrogenase 42 kDa subunit	10	0	15	25	40.0	100.0	inf	0.0006364235753557276	1.0	0.04641260283905659	1	1	0	1.0	1.0
rlmL		Ribosomal RNA large subunit methyltransferase L	10	0	15	25	40.0	100.0	inf	0.0006364235753557276	1.0	0.04641260283905659	1	1	0	1.0	1.0
wbbL		hypothetical protein	10	0	15	25	40.0	100.0	inf	0.0006364235753557276	1.0	0.04641260283905659	1	1	0	1.0	1.0
group_16265		hypothetical protein	10	0	15	25	40.0	100.0	inf	0.0006364235753557276	1.0	0.04641260283905659	1	1	0	1.0	1.0
group_16266		hypothetical protein	10	0	15	25	40.0	100.0	inf	0.0006364235753557276	1.0	0.04641260283905659	1	1	0	1.0	1.0
group_16261		hypothetical protein	10	0	15	25	40.0	100.0	inf	0.0006364235753557276	1.0	0.04641260283905659	1	1	0	1.0	1.0
group_16311		hypothetical protein	10	0	15	25	40.0	100.0	inf	0.0006364235753557276	1.0	0.04641260283905659	1	1	0	1.0	1.0
group_16312		hypothetical protein	10	0	15	25	40.0	100.0	inf	0.0006364235753557276	1.0	0.04641260283905659	1	1	0	1.0	1.0
group_16013	rnpA	Ribonuclease P protein component	0	10	25	15	0.0	60.0	0.0	0.0006364235753557276	1.0	0.04641260283905659	1	0	1	1.0	1.0
group_13921		hypothetical protein	10	0	15	25	40.0	100.0	inf	0.0006364235753557276	1.0	0.04641260283905659	1	1	0	1.0	1.0
katE		Catalase HPII	10	0	15	25	40.0	100.0	inf	0.0006364235753557276	1.0	0.04641260283905659	1	1	0	1.0	1.0
gloB_1		Hydroxyacylglutathione hydrolase GloB	10	0	15	25	40.0	100.0	inf	0.0006364235753557276	1.0	0.04641260283905659	1	1	0	1.0	1.0
mlaC		Intermembrane phospholipid transport system binding protein MlaC	10	0	15	25	40.0	100.0	inf	0.0006364235753557276	1.0	0.04641260283905659	1	1	0	1.0	1.0
atpH_2		ATP synthase subunit delta	10	0	15	25	40.0	100.0	inf	0.0006364235753557276	1.0	0.04641260283905659	1	1	0	1.0	1.0
group_5368	nlhH	Carboxylesterase NlhH	10	0	15	25	40.0	100.0	inf	0.0006364235753557276	1.0	0.04641260283905659	1	1	0	1.0	1.0
hpnE		Hydroxysqualene dehydroxylase	10	0	15	25	40.0	100.0	inf	0.0006364235753557276	1.0	0.04641260283905659	1	1	0	1.0	1.0
group_16765		hypothetical protein	10	0	15	25	40.0	100.0	inf	0.0006364235753557276	1.0	0.04641260283905659	1	1	0	1.0	1.0
group_16761		hypothetical protein	10	0	15	25	40.0	100.0	inf	0.0006364235753557276	1.0	0.04641260283905659	1	1	0	1.0	1.0
rnpA		Ribonuclease P protein component	10	0	15	25	40.0	100.0	inf	0.0006364235753557276	1.0	0.04641260283905659	1	1	0	1.0	1.0
prpC_2		Protein phosphatase PrpC	10	0	15	25	40.0	100.0	inf	0.0006364235753557276	1.0	0.04641260283905659	1	1	0	1.0	1.0
group_7276		hypothetical protein	10	0	15	25	40.0	100.0	inf	0.0006364235753557276	1.0	0.04641260283905659	1	1	0	1.0	1.0
tam		hypothetical protein	10	0	15	25	40.0	100.0	inf	0.0006364235753557276	1.0	0.04641260283905659	1	1	0	1.0	1.0
betI		hypothetical protein	10	0	15	25	40.0	100.0	inf	0.0006364235753557276	1.0	0.04641260283905659	1	1	0	1.0	1.0
rodZ		Cytoskeleton protein RodZ	10	0	15	25	40.0	100.0	inf	0.0006364235753557276	1.0	0.04641260283905659	1	1	0	1.0	1.0
group_8453	serB	Phosphoserine phosphatase	10	0	15	25	40.0	100.0	inf	0.0006364235753557276	1.0	0.04641260283905659	1	1	0	1.0	1.0
group_6690		Histone deacetylase-like amidohydrolase	10	0	15	25	40.0	100.0	inf	0.0006364235753557276	1.0	0.04641260283905659	1	1	0	1.0	1.0
group_16521		hypothetical protein	10	0	15	25	40.0	100.0	inf	0.0006364235753557276	1.0	0.04641260283905659	1	1	0	1.0	1.0
group_9895		putative oxidoreductase	10	0	15	25	40.0	100.0	inf	0.0006364235753557276	1.0	0.04641260283905659	1	1	0	1.0	1.0
group_9898		hypothetical protein	10	0	15	25	40.0	100.0	inf	0.0006364235753557276	1.0	0.04641260283905659	1	1	0	1.0	1.0
group_3578	glnB	Nitrogen regulatory protein P-II	10	0	15	25	40.0	100.0	inf	0.0006364235753557276	1.0	0.04641260283905659	1	1	0	1.0	1.0
group_16414	coaX	Type III pantothenate kinase	10	0	15	25	40.0	100.0	inf	0.0006364235753557276	1.0	0.04641260283905659	1	1	0	1.0	1.0
group_16413		hypothetical protein	10	0	15	25	40.0	100.0	inf	0.0006364235753557276	1.0	0.04641260283905659	1	1	0	1.0	1.0
group_16410		hypothetical protein	10	0	15	25	40.0	100.0	inf	0.0006364235753557276	1.0	0.04641260283905659	1	1	0	1.0	1.0
group_5501		hypothetical protein	10	0	15	25	40.0	100.0	inf	0.0006364235753557276	1.0	0.04641260283905659	1	1	0	1.0	1.0
lplT_1		Lysophospholipid transporter LplT	10	0	15	25	40.0	100.0	inf	0.0006364235753557276	1.0	0.04641260283905659	1	1	0	1.0	1.0
group_16637	modA	Molybdate-binding protein ModA	10	0	15	25	40.0	100.0	inf	0.0006364235753557276	1.0	0.04641260283905659	1	1	0	1.0	1.0
group_16326		hypothetical protein	10	0	15	25	40.0	100.0	inf	0.0006364235753557276	1.0	0.04641260283905659	1	1	0	1.0	1.0
dmsA		Dimethyl sulfoxide reductase DmsA	10	0	15	25	40.0	100.0	inf	0.0006364235753557276	1.0	0.04641260283905659	1	1	0	1.0	1.0
sseB		Putative thiosulfate sulfurtransferase SseB	10	0	15	25	40.0	100.0	inf	0.0006364235753557276	1.0	0.04641260283905659	1	1	0	1.0	1.0
group_2778	pepA	Cytosol aminopeptidase	10	0	15	25	40.0	100.0	inf	0.0006364235753557276	1.0	0.04641260283905659	1	1	0	1.0	1.0
group_11996		hypothetical protein	10	0	15	25	40.0	100.0	inf	0.0006364235753557276	1.0	0.04641260283905659	1	1	0	1.0	1.0
cusA		Cation efflux system protein CusA	10	0	15	25	40.0	100.0	inf	0.0006364235753557276	1.0	0.04641260283905659	1	1	0	1.0	1.0
lpxL_1		Lipid A biosynthesis lauroyltransferase	10	0	15	25	40.0	100.0	inf	0.0006364235753557276	1.0	0.04641260283905659	1	1	0	1.0	1.0
group_12530	regB	Sensor histidine kinase RegB	10	0	15	25	40.0	100.0	inf	0.0006364235753557276	1.0	0.04641260283905659	1	1	0	1.0	1.0
group_16343	pknD_3	Serine/threonine-protein kinase PknD	10	0	15	25	40.0	100.0	inf	0.0006364235753557276	1.0	0.04641260283905659	1	1	0	1.0	1.0
petE		hypothetical protein	10	0	15	25	40.0	100.0	inf	0.0006364235753557276	1.0	0.04641260283905659	1	1	0	1.0	1.0
lapA		hypothetical protein	10	0	15	25	40.0	100.0	inf	0.0006364235753557276	1.0	0.04641260283905659	1	1	0	1.0	1.0
potF		Spermidine-binding periplasmic protein SpuE	10	0	15	25	40.0	100.0	inf	0.0006364235753557276	1.0	0.04641260283905659	1	1	0	1.0	1.0
bamD		Outer membrane protein assembly factor BamD	10	0	15	25	40.0	100.0	inf	0.0006364235753557276	1.0	0.04641260283905659	1	1	0	1.0	1.0
bamB		Outer membrane protein assembly factor BamB	10	0	15	25	40.0	100.0	inf	0.0006364235753557276	1.0	0.04641260283905659	1	1	0	1.0	1.0
rnaSA		hypothetical protein	10	0	15	25	40.0	100.0	inf	0.0006364235753557276	1.0	0.04641260283905659	1	1	0	1.0	1.0
yhdN		Aldo-keto reductase IolS	10	0	15	25	40.0	100.0	inf	0.0006364235753557276	1.0	0.04641260283905659	1	1	0	1.0	1.0
group_16244		hypothetical protein	10	0	15	25	40.0	100.0	inf	0.0006364235753557276	1.0	0.04641260283905659	1	1	0	1.0	1.0
nagA		N-acetylglucosamine-6-phosphate deacetylase	10	0	15	25	40.0	100.0	inf	0.0006364235753557276	1.0	0.04641260283905659	1	1	0	1.0	1.0
group_16404		hypothetical protein	10	0	15	25	40.0	100.0	inf	0.0006364235753557276	1.0	0.04641260283905659	1	1	0	1.0	1.0
group_16405		hypothetical protein	10	0	15	25	40.0	100.0	inf	0.0006364235753557276	1.0	0.04641260283905659	1	1	0	1.0	1.0
group_16400		hypothetical protein	10	0	15	25	40.0	100.0	inf	0.0006364235753557276	1.0	0.04641260283905659	1	1	0	1.0	1.0
group_16402		hypothetical protein	10	0	15	25	40.0	100.0	inf	0.0006364235753557276	1.0	0.04641260283905659	1	1	0	1.0	1.0
group_16332		putative protein	10	0	15	25	40.0	100.0	inf	0.0006364235753557276	1.0	0.04641260283905659	1	1	0	1.0	1.0
group_16732		hypothetical protein	10	0	15	25	40.0	100.0	inf	0.0006364235753557276	1.0	0.04641260283905659	1	1	0	1.0	1.0
group_16331		hypothetical protein	10	0	15	25	40.0	100.0	inf	0.0006364235753557276	1.0	0.04641260283905659	1	1	0	1.0	1.0
cheB_2		Protein-glutamate methylesterase/protein-glutamine glutaminase	10	0	15	25	40.0	100.0	inf	0.0006364235753557276	1.0	0.04641260283905659	1	1	0	1.0	1.0
mshA_3		D-inositol-3-phosphate glycosyltransferase	10	0	15	25	40.0	100.0	inf	0.0006364235753557276	1.0	0.04641260283905659	1	1	0	1.0	1.0
group_14613		hypothetical protein	10	0	15	25	40.0	100.0	inf	0.0006364235753557276	1.0	0.04641260283905659	1	1	0	1.0	1.0
group_13479		hypothetical protein	10	0	15	25	40.0	100.0	inf	0.0006364235753557276	1.0	0.04641260283905659	1	1	0	1.0	1.0
tycC_1		D-alanine--D-alanyl carrier protein ligase	10	0	15	25	40.0	100.0	inf	0.0006364235753557276	1.0	0.04641260283905659	1	1	0	1.0	1.0
fkpB		FKBP-type 16 kDa peptidyl-prolyl cis-trans isomerase	10	0	15	25	40.0	100.0	inf	0.0006364235753557276	1.0	0.04641260283905659	1	1	0	1.0	1.0
fabG_1		3-oxoacyl-[acyl-carrier-protein] reductase FabG	10	0	15	25	40.0	100.0	inf	0.0006364235753557276	1.0	0.04641260283905659	1	1	0	1.0	1.0
yohK		Inner membrane protein YohK	10	0	15	25	40.0	100.0	inf	0.0006364235753557276	1.0	0.04641260283905659	1	1	0	1.0	1.0
group_13140		hypothetical protein	10	0	15	25	40.0	100.0	inf	0.0006364235753557276	1.0	0.04641260283905659	1	1	0	1.0	1.0
nirM		Cytochrome c-552	10	0	15	25	40.0	100.0	inf	0.0006364235753557276	1.0	0.04641260283905659	1	1	0	1.0	1.0
group_15188		hypothetical protein	10	0	15	25	40.0	100.0	inf	0.0006364235753557276	1.0	0.04641260283905659	1	1	0	1.0	1.0
sutR		hypothetical protein	10	0	15	25	40.0	100.0	inf	0.0006364235753557276	1.0	0.04641260283905659	1	1	0	1.0	1.0
group_15236		hypothetical protein	10	0	15	25	40.0	100.0	inf	0.0006364235753557276	1.0	0.04641260283905659	1	1	0	1.0	1.0
group_2533	yhhW	Quercetin 2,3-dioxygenase	10	0	15	25	40.0	100.0	inf	0.0006364235753557276	1.0	0.04641260283905659	1	1	0	1.0	1.0
cntI		Pseudopaline exporter CntI	10	0	15	25	40.0	100.0	inf	0.0006364235753557276	1.0	0.04641260283905659	1	1	0	1.0	1.0
group_16430		hypothetical protein	10	0	15	25	40.0	100.0	inf	0.0006364235753557276	1.0	0.04641260283905659	1	1	0	1.0	1.0
group_16432		hypothetical protein	10	0	15	25	40.0	100.0	inf	0.0006364235753557276	1.0	0.04641260283905659	1	1	0	1.0	1.0
group_16435		hypothetical protein	10	0	15	25	40.0	100.0	inf	0.0006364235753557276	1.0	0.04641260283905659	1	1	0	1.0	1.0
group_16434		hypothetical protein	10	0	15	25	40.0	100.0	inf	0.0006364235753557276	1.0	0.04641260283905659	1	1	0	1.0	1.0
group_16189		hypothetical protein	10	0	15	25	40.0	100.0	inf	0.0006364235753557276	1.0	0.04641260283905659	1	1	0	1.0	1.0
rarD		Protein RarD	10	0	15	25	40.0	100.0	inf	0.0006364235753557276	1.0	0.04641260283905659	1	1	0	1.0	1.0
group_16291		hypothetical protein	10	0	15	25	40.0	100.0	inf	0.0006364235753557276	1.0	0.04641260283905659	1	1	0	1.0	1.0
group_16293		hypothetical protein	10	0	15	25	40.0	100.0	inf	0.0006364235753557276	1.0	0.04641260283905659	1	1	0	1.0	1.0
group_16292		hypothetical protein	10	0	15	25	40.0	100.0	inf	0.0006364235753557276	1.0	0.04641260283905659	1	1	0	1.0	1.0
czcB		Cobalt-zinc-cadmium resistance protein CzcB	10	0	15	25	40.0	100.0	inf	0.0006364235753557276	1.0	0.04641260283905659	1	1	0	1.0	1.0
czcD		Cadmium, cobalt and zinc/H(+)-K(+) antiporter	10	0	15	25	40.0	100.0	inf	0.0006364235753557276	1.0	0.04641260283905659	1	1	0	1.0	1.0
group_1535	acdA_2	Acyl-CoA dehydrogenase	10	0	15	25	40.0	100.0	inf	0.0006364235753557276	1.0	0.04641260283905659	1	1	0	1.0	1.0
fliG		Flagellar motor switch protein FliG	10	0	15	25	40.0	100.0	inf	0.0006364235753557276	1.0	0.04641260283905659	1	1	0	1.0	1.0
srmB		ATP-dependent RNA helicase SrmB	10	0	15	25	40.0	100.0	inf	0.0006364235753557276	1.0	0.04641260283905659	1	1	0	1.0	1.0
group_14607	cc4	Cytochrome c4	10	0	15	25	40.0	100.0	inf	0.0006364235753557276	1.0	0.04641260283905659	1	1	0	1.0	1.0
bamA_1		Outer membrane protein assembly factor BamA	10	0	15	25	40.0	100.0	inf	0.0006364235753557276	1.0	0.04641260283905659	1	1	0	1.0	1.0
fabG_4		3-oxoacyl-[acyl-carrier-protein] reductase FabG	10	0	15	25	40.0	100.0	inf	0.0006364235753557276	1.0	0.04641260283905659	1	1	0	1.0	1.0
hpd		4-hydroxyphenylpyruvate dioxygenase	10	0	15	25	40.0	100.0	inf	0.0006364235753557276	1.0	0.04641260283905659	1	1	0	1.0	1.0
group_16174	tatB	Sec-independent protein translocase protein TatB	10	0	15	25	40.0	100.0	inf	0.0006364235753557276	1.0	0.04641260283905659	1	1	0	1.0	1.0
group_13918		hypothetical protein	12	1	13	24	48.0	96.0	22.153846153846153	0.0007620334915443563	1.0	0.05424005360432463	1	1	1	1.0	1.0
group_656	livF_1	High-affinity branched-chain amino acid transport ATP-binding protein LivF	12	1	13	24	48.0	96.0	22.153846153846153	0.0007620334915443563	1.0	0.05424005360432463	1	1	1	1.0	1.0
phaB		Acetoacetyl-CoA reductase	12	1	13	24	48.0	96.0	22.153846153846153	0.0007620334915443563	1.0	0.05424005360432463	1	1	1	1.0	1.0
cysA_1		Sulfate/thiosulfate import ATP-binding protein CysA	12	1	13	24	48.0	96.0	22.153846153846153	0.0007620334915443563	1.0	0.05424005360432463	1	1	1	1.0	1.0
alaA		Glutamate-pyruvate aminotransferase AlaA	12	1	13	24	48.0	96.0	22.153846153846153	0.0007620334915443563	1.0	0.05424005360432463	1	1	1	1.0	1.0
fadN		putative 3-hydroxyacyl-CoA dehydrogenase	12	1	13	24	48.0	96.0	22.153846153846153	0.0007620334915443563	1.0	0.05424005360432463	1	1	1	1.0	1.0
algU		RNA polymerase sigma-H factor	12	1	13	24	48.0	96.0	22.153846153846153	0.0007620334915443563	1.0	0.05424005360432463	1	1	1	1.0	1.0
pheA		Bifunctional chorismate mutase/prephenate dehydratase	12	1	13	24	48.0	96.0	22.153846153846153	0.0007620334915443563	1.0	0.05424005360432463	1	1	1	1.0	1.0
hmrR_2		hypothetical protein	12	1	13	24	48.0	96.0	22.153846153846153	0.0007620334915443563	1.0	0.05424005360432463	1	1	1	1.0	1.0
elaA		Protein ElaA	12	1	13	24	48.0	96.0	22.153846153846153	0.0007620334915443563	1.0	0.05424005360432463	1	1	1	1.0	1.0
group_13999		hypothetical protein	12	1	13	24	48.0	96.0	22.153846153846153	0.0007620334915443563	1.0	0.05424005360432463	1	1	1	1.0	1.0
rluA		Dual-specificity RNA pseudouridine synthase RluA	12	1	13	24	48.0	96.0	22.153846153846153	0.0007620334915443563	1.0	0.05424005360432463	1	1	1	1.0	1.0
group_11634		hypothetical protein	12	1	13	24	48.0	96.0	22.153846153846153	0.0007620334915443563	1.0	0.05424005360432463	1	1	1	1.0	1.0
nasE		3-phenylpropionate/cinnamic acid dioxygenase ferredoxin subunit	12	1	13	24	48.0	96.0	22.153846153846153	0.0007620334915443563	1.0	0.05424005360432463	1	1	1	1.0	1.0
ltaE		Low specificity L-threonine aldolase	12	1	13	24	48.0	96.0	22.153846153846153	0.0007620334915443563	1.0	0.05424005360432463	1	1	1	1.0	1.0
xerC_1		Tyrosine recombinase XerC	12	1	13	24	48.0	96.0	22.153846153846153	0.0007620334915443563	1.0	0.05424005360432463	1	1	1	1.0	1.0
yheS_2		putative ABC transporter ATP-binding protein YheS	12	1	13	24	48.0	96.0	22.153846153846153	0.0007620334915443563	1.0	0.05424005360432463	1	1	1	1.0	1.0
livH_1		High-affinity branched-chain amino acid transport system permease protein LivH	12	1	13	24	48.0	96.0	22.153846153846153	0.0007620334915443563	1.0	0.05424005360432463	1	1	1	1.0	1.0
group_13895	pdxJ	Pyridoxine 5'-phosphate synthase	12	1	13	24	48.0	96.0	22.153846153846153	0.0007620334915443563	1.0	0.05424005360432463	1	1	1	1.0	1.0
group_12158		hypothetical protein	12	1	13	24	48.0	96.0	22.153846153846153	0.0007620334915443563	1.0	0.05424005360432463	1	1	1	1.0	1.0
rlmI		Ribosomal RNA large subunit methyltransferase I	12	1	13	24	48.0	96.0	22.153846153846153	0.0007620334915443563	1.0	0.05424005360432463	1	1	1	1.0	1.0
gspD2		Secretin GspD 2	12	1	13	24	48.0	96.0	22.153846153846153	0.0007620334915443563	1.0	0.05424005360432463	1	1	1	1.0	1.0
nasD		Nitrite reductase [NAD(P)H]	12	1	13	24	48.0	96.0	22.153846153846153	0.0007620334915443563	1.0	0.05424005360432463	1	1	1	1.0	1.0
group_13872	purC	Phosphoribosylaminoimidazole-succinocarboxamide synthase	12	1	13	24	48.0	96.0	22.153846153846153	0.0007620334915443563	1.0	0.05424005360432463	1	1	1	1.0	1.0
phaA		Acetyl-CoA acetyltransferase	12	1	13	24	48.0	96.0	22.153846153846153	0.0007620334915443563	1.0	0.05424005360432463	1	1	1	1.0	1.0
pccB		Propionyl-CoA carboxylase beta chain	12	1	13	24	48.0	96.0	22.153846153846153	0.0007620334915443563	1.0	0.05424005360432463	1	1	1	1.0	1.0
alkA_1		DNA-3-methyladenine glycosylase	15	3	10	22	60.0	88.0	11.0	0.0009038189295315269	1.0	0.06362769812578833	1	1	1	1.0	1.0
iscR		HTH-type transcriptional regulator IscR	15	3	10	22	60.0	88.0	11.0	0.0009038189295315269	1.0	0.06362769812578833	1	1	1	1.0	1.0
tusA		Sulfur carrier protein TusA	15	3	10	22	60.0	88.0	11.0	0.0009038189295315269	1.0	0.06362769812578833	1	1	1	1.0	1.0
egtA		Glutamate--cysteine ligase EgtA	15	3	10	22	60.0	88.0	11.0	0.0009038189295315269	1.0	0.06362769812578833	1	1	1	1.0	1.0
thrB		Homoserine kinase	15	3	10	22	60.0	88.0	11.0	0.0009038189295315269	1.0	0.06362769812578833	1	1	1	1.0	1.0
queD		6-carboxy-5,6,7,8-tetrahydropterin synthase	15	3	10	22	60.0	88.0	11.0	0.0009038189295315269	1.0	0.06362769812578833	1	1	1	1.0	1.0
lptB_2		Lipopolysaccharide export system ATP-binding protein LptB	15	3	10	22	60.0	88.0	11.0	0.0009038189295315269	1.0	0.06362769812578833	1	1	1	1.0	1.0
garR		2-hydroxy-3-oxopropionate reductase	15	3	10	22	60.0	88.0	11.0	0.0009038189295315269	1.0	0.06362769812578833	1	1	1	1.0	1.0
hemN		Oxygen-independent coproporphyrinogen III oxidase	15	3	10	22	60.0	88.0	11.0	0.0009038189295315269	1.0	0.06362769812578833	1	1	1	1.0	1.0
tatB		Sec-independent protein translocase protein TatB	15	3	10	22	60.0	88.0	11.0	0.0009038189295315269	1.0	0.06362769812578833	1	1	1	1.0	1.0
phoU		Phosphate-specific transport system accessory protein PhoU	15	3	10	22	60.0	88.0	11.0	0.0009038189295315269	1.0	0.06362769812578833	1	1	1	1.0	1.0
group_10175		hypothetical protein	15	3	10	22	60.0	88.0	11.0	0.0009038189295315269	1.0	0.06362769812578833	1	1	1	1.0	1.0
ctaD		Cytochrome c oxidase subunit 1	16	4	9	21	64.0	84.0	9.333333333333334	0.001208589981626514	1.0	0.08431390344697734	1	1	1	1.0	1.0
ribD		Riboflavin biosynthesis protein RibD	16	4	9	21	64.0	84.0	9.333333333333334	0.001208589981626514	1.0	0.08431390344697734	1	1	1	1.0	1.0
spoT		GTP pyrophosphokinase rsh	16	4	9	21	64.0	84.0	9.333333333333334	0.001208589981626514	1.0	0.08431390344697734	1	1	1	1.0	1.0
ctpF		Copper-exporting P-type ATPase	16	4	9	21	64.0	84.0	9.333333333333334	0.001208589981626514	1.0	0.08431390344697734	1	1	1	1.0	1.0
aceE		Pyruvate dehydrogenase E1 component	4	16	21	9	16.0	36.0	0.10714285714285714	0.001208589981626514	1.0	0.08431390344697734	1	1	1	1.0	1.0
hemF		Oxygen-dependent coproporphyrinogen-III oxidase	21	9	4	16	84.0	64.0	9.333333333333334	0.001208589981626514	1.0	0.08431390344697734	1	1	1	1.0	1.0
panB		3-methyl-2-oxobutanoate hydroxymethyltransferase	16	4	9	21	64.0	84.0	9.333333333333334	0.001208589981626514	1.0	0.08431390344697734	1	1	1	1.0	1.0
group_10149	ribH	6,7-dimethyl-8-ribityllumazine synthase	16	4	9	21	64.0	84.0	9.333333333333334	0.001208589981626514	1.0	0.08431390344697734	1	1	1	1.0	1.0
metF		5,10-methylenetetrahydrofolate reductase	21	9	4	16	84.0	64.0	9.333333333333334	0.001208589981626514	1.0	0.08431390344697734	1	1	1	1.0	1.0
nrdA		Ribonucleoside-diphosphate reductase 1 subunit alpha	16	4	9	21	64.0	84.0	9.333333333333334	0.001208589981626514	1.0	0.08431390344697734	1	1	1	1.0	1.0
xseB		Exodeoxyribonuclease 7 small subunit	17	5	8	20	68.0	80.0	8.5	0.001441547165124412	1.0	0.08911499141079134	1	1	1	1.0	1.0
mkl		putative ribonucleotide transport ATP-binding protein mkl	17	5	8	20	68.0	80.0	8.5	0.001441547165124412	1.0	0.08911499141079134	1	1	1	1.0	1.0
ihfB		Integration host factor subunit beta	20	8	5	17	80.0	68.0	8.5	0.001441547165124412	1.0	0.08911499141079134	1	1	1	1.0	1.0
hisE		Phosphoribosyl-ATP pyrophosphatase	17	5	8	20	68.0	80.0	8.5	0.001441547165124412	1.0	0.08911499141079134	1	1	1	1.0	1.0
lolE		Lipoprotein-releasing system transmembrane protein LolE	17	5	8	20	68.0	80.0	8.5	0.001441547165124412	1.0	0.08911499141079134	1	1	1	1.0	1.0
mlaE_1		hypothetical protein	17	5	8	20	68.0	80.0	8.5	0.001441547165124412	1.0	0.08911499141079134	1	1	1	1.0	1.0
group_12703	tal	Transaldolase	13	2	12	23	52.0	92.0	12.458333333333334	0.0014881568809230806	1.0	0.08911499141079134	1	1	1	1.0	1.0
nemA		N-ethylmaleimide reductase	13	2	12	23	52.0	92.0	12.458333333333334	0.0014881568809230806	1.0	0.08911499141079134	1	1	1	1.0	1.0
yaaA		Peroxide stress resistance protein YaaA	13	2	12	23	52.0	92.0	12.458333333333334	0.0014881568809230806	1.0	0.08911499141079134	1	1	1	1.0	1.0
qorA		2-haloacrylate reductase	13	2	12	23	52.0	92.0	12.458333333333334	0.0014881568809230806	1.0	0.08911499141079134	1	1	1	1.0	1.0
recQ		ATP-dependent DNA helicase RecQ	13	2	12	23	52.0	92.0	12.458333333333334	0.0014881568809230806	1.0	0.08911499141079134	1	1	1	1.0	1.0
queC		7-cyano-7-deazaguanine synthase	13	2	12	23	52.0	92.0	12.458333333333334	0.0014881568809230806	1.0	0.08911499141079134	1	1	1	1.0	1.0
group_12441		hypothetical protein	13	2	12	23	52.0	92.0	12.458333333333334	0.0014881568809230806	1.0	0.08911499141079134	1	1	1	1.0	1.0
tdcG		L-serine dehydratase TdcG	13	2	12	23	52.0	92.0	12.458333333333334	0.0014881568809230806	1.0	0.08911499141079134	1	1	1	1.0	1.0
yisK		Ureidoglycolate lyase	13	2	12	23	52.0	92.0	12.458333333333334	0.0014881568809230806	1.0	0.08911499141079134	1	1	1	1.0	1.0
regB		Sensor histidine kinase RegB	13	2	12	23	52.0	92.0	12.458333333333334	0.0014881568809230806	1.0	0.08911499141079134	1	1	1	1.0	1.0
group_12434		hypothetical protein	13	2	12	23	52.0	92.0	12.458333333333334	0.0014881568809230806	1.0	0.08911499141079134	1	1	1	1.0	1.0
fliN		Flagellar motor switch protein FliN	13	2	12	23	52.0	92.0	12.458333333333334	0.0014881568809230806	1.0	0.08911499141079134	1	1	1	1.0	1.0
fliI		Flagellum-specific ATP synthase	13	2	12	23	52.0	92.0	12.458333333333334	0.0014881568809230806	1.0	0.08911499141079134	1	1	1	1.0	1.0
hisA		1-(5-phosphoribosyl)-5-[(5-phosphoribosylamino)methylideneamino] imidazole-4-carboxamide isomerase	18	6	7	19	72.0	76.0	8.142857142857142	0.0015671613326968166	1.0	0.08911499141079134	1	1	1	1.0	1.0
trxC		Thioredoxin 2	19	7	6	18	76.0	72.0	8.142857142857142	0.0015671613326968166	1.0	0.08911499141079134	1	1	1	1.0	1.0
iscA		Iron-binding protein IscA	19	7	6	18	76.0	72.0	8.142857142857142	0.0015671613326968166	1.0	0.08911499141079134	1	1	1	1.0	1.0
speA		Biosynthetic arginine decarboxylase	9	0	16	25	36.0	100.0	inf	0.0016308354118490529	1.0	0.08911499141079134	1	1	0	1.0	1.0
group_7280	gloA	Lactoylglutathione lyase	9	0	16	25	36.0	100.0	inf	0.0016308354118490529	1.0	0.08911499141079134	1	1	0	1.0	1.0
rfuC		hypothetical protein	9	0	16	25	36.0	100.0	inf	0.0016308354118490529	1.0	0.08911499141079134	1	1	0	1.0	1.0
dpgD_1		1,4-dihydroxy-2-naphthoyl-CoA synthase	9	0	16	25	36.0	100.0	inf	0.0016308354118490529	1.0	0.08911499141079134	1	1	0	1.0	1.0
bepA_1		Beta-barrel assembly-enhancing protease	9	0	16	25	36.0	100.0	inf	0.0016308354118490529	1.0	0.08911499141079134	1	1	0	1.0	1.0
group_9923		hypothetical protein	9	0	16	25	36.0	100.0	inf	0.0016308354118490529	1.0	0.08911499141079134	1	1	0	1.0	1.0
kaiC_1		Circadian clock protein kinase KaiC	9	0	16	25	36.0	100.0	inf	0.0016308354118490529	1.0	0.08911499141079134	1	1	0	1.0	1.0
fecE		Fe(3+) dicitrate transport ATP-binding protein FecE	9	0	16	25	36.0	100.0	inf	0.0016308354118490529	1.0	0.08911499141079134	1	1	0	1.0	1.0
group_5625	radA	DNA repair protein RadA	9	0	16	25	36.0	100.0	inf	0.0016308354118490529	1.0	0.08911499141079134	1	1	0	1.0	1.0
group_4806	etfA	Electron transfer flavoprotein subunit alpha	9	0	16	25	36.0	100.0	inf	0.0016308354118490529	1.0	0.08911499141079134	1	1	0	1.0	1.0
group_17393		hypothetical protein	9	0	16	25	36.0	100.0	inf	0.0016308354118490529	1.0	0.08911499141079134	1	1	0	1.0	1.0
group_17394	lrp_1	Leucine-responsive regulatory protein	9	0	16	25	36.0	100.0	inf	0.0016308354118490529	1.0	0.08911499141079134	1	1	0	1.0	1.0
mdtA_3		Multidrug resistance protein MdtA	9	0	16	25	36.0	100.0	inf	0.0016308354118490529	1.0	0.08911499141079134	1	1	0	1.0	1.0
rutB		Peroxyureidoacrylate/ureidoacrylate amidohydrolase RutB	9	0	16	25	36.0	100.0	inf	0.0016308354118490529	1.0	0.08911499141079134	1	1	0	1.0	1.0
group_9046		Electron transfer flavoprotein-ubiquinone oxidoreductase	9	0	16	25	36.0	100.0	inf	0.0016308354118490529	1.0	0.08911499141079134	1	1	0	1.0	1.0
group_17527		tRNA-Ser(cga)	9	0	16	25	36.0	100.0	inf	0.0016308354118490529	1.0	0.08911499141079134	1	1	0	1.0	1.0
group_14450	murE	UDP-N-acetylmuramoyl-L-alanyl-D-glutamate--2,6-diaminopimelate ligase	0	9	25	16	0.0	64.0	0.0	0.0016308354118490529	1.0	0.08911499141079134	1	0	1	1.0	1.0
vfr		Cyclic AMP receptor-like protein	9	0	16	25	36.0	100.0	inf	0.0016308354118490529	1.0	0.08911499141079134	1	1	0	1.0	1.0
wbiB		dTDP-L-rhamnose 4-epimerase	9	0	16	25	36.0	100.0	inf	0.0016308354118490529	1.0	0.08911499141079134	1	1	0	1.0	1.0
group_10285		hypothetical protein	9	0	16	25	36.0	100.0	inf	0.0016308354118490529	1.0	0.08911499141079134	1	1	0	1.0	1.0
group_10287		hypothetical protein	9	0	16	25	36.0	100.0	inf	0.0016308354118490529	1.0	0.08911499141079134	1	1	0	1.0	1.0
ureF		Urease accessory protein UreF	9	0	16	25	36.0	100.0	inf	0.0016308354118490529	1.0	0.08911499141079134	1	1	0	1.0	1.0
mtnP		S-methyl-5'-thioadenosine phosphorylase	9	0	16	25	36.0	100.0	inf	0.0016308354118490529	1.0	0.08911499141079134	1	1	0	1.0	1.0
ftsP		Cell division protein FtsP	9	0	16	25	36.0	100.0	inf	0.0016308354118490529	1.0	0.08911499141079134	1	1	0	1.0	1.0
group_15438		hypothetical protein	9	0	16	25	36.0	100.0	inf	0.0016308354118490529	1.0	0.08911499141079134	1	1	0	1.0	1.0
group_17437		hypothetical protein	9	0	16	25	36.0	100.0	inf	0.0016308354118490529	1.0	0.08911499141079134	1	1	0	1.0	1.0
clsB_1		Cardiolipin synthase B	9	0	16	25	36.0	100.0	inf	0.0016308354118490529	1.0	0.08911499141079134	1	1	0	1.0	1.0
qseC_1		Sensor protein QseC	9	0	16	25	36.0	100.0	inf	0.0016308354118490529	1.0	0.08911499141079134	1	1	0	1.0	1.0
hemS		Hemin transport protein HemS	9	0	16	25	36.0	100.0	inf	0.0016308354118490529	1.0	0.08911499141079134	1	1	0	1.0	1.0
fixN		Cytochrome c oxidase subunit 1 , bacteroid	9	0	16	25	36.0	100.0	inf	0.0016308354118490529	1.0	0.08911499141079134	1	1	0	1.0	1.0
hdfR_5		hypothetical protein	9	0	16	25	36.0	100.0	inf	0.0016308354118490529	1.0	0.08911499141079134	1	1	0	1.0	1.0
pucA		hypothetical protein	9	0	16	25	36.0	100.0	inf	0.0016308354118490529	1.0	0.08911499141079134	1	1	0	1.0	1.0
group_17539	fadH	putative 2,4-dienoyl-CoA reductase	9	0	16	25	36.0	100.0	inf	0.0016308354118490529	1.0	0.08911499141079134	1	1	0	1.0	1.0
puuB		Gamma-glutamylputrescine oxidoreductase	9	0	16	25	36.0	100.0	inf	0.0016308354118490529	1.0	0.08911499141079134	1	1	0	1.0	1.0
pgmB		6-phosphogluconate phosphatase	9	0	16	25	36.0	100.0	inf	0.0016308354118490529	1.0	0.08911499141079134	1	1	0	1.0	1.0
group_17380	dadA	D-amino acid dehydrogenase 1	9	0	16	25	36.0	100.0	inf	0.0016308354118490529	1.0	0.08911499141079134	1	1	0	1.0	1.0
group_17381		hypothetical protein	9	0	16	25	36.0	100.0	inf	0.0016308354118490529	1.0	0.08911499141079134	1	1	0	1.0	1.0
group_17386		hypothetical protein	9	0	16	25	36.0	100.0	inf	0.0016308354118490529	1.0	0.08911499141079134	1	1	0	1.0	1.0
hmuU_1		Hemin transport system permease protein HmuU	9	0	16	25	36.0	100.0	inf	0.0016308354118490529	1.0	0.08911499141079134	1	1	0	1.0	1.0
group_16018	murD	UDP-N-acetylmuramoylalanine--D-glutamate ligase	0	9	25	16	0.0	64.0	0.0	0.0016308354118490529	1.0	0.08911499141079134	1	0	1	1.0	1.0
nanR		HTH-type transcriptional repressor RspR	9	0	16	25	36.0	100.0	inf	0.0016308354118490529	1.0	0.08911499141079134	1	1	0	1.0	1.0
adhB		Alcohol dehydrogenase (quinone), cytochrome c subunit	9	0	16	25	36.0	100.0	inf	0.0016308354118490529	1.0	0.08911499141079134	1	1	0	1.0	1.0
group_17492		hypothetical protein	9	0	16	25	36.0	100.0	inf	0.0016308354118490529	1.0	0.08911499141079134	1	1	0	1.0	1.0
group_17493		hypothetical protein	9	0	16	25	36.0	100.0	inf	0.0016308354118490529	1.0	0.08911499141079134	1	1	0	1.0	1.0
group_4049	ydfG	hypothetical protein	9	0	16	25	36.0	100.0	inf	0.0016308354118490529	1.0	0.08911499141079134	1	1	0	1.0	1.0
group_14849		hypothetical protein	9	0	16	25	36.0	100.0	inf	0.0016308354118490529	1.0	0.08911499141079134	1	1	0	1.0	1.0
group_14624		hypothetical protein	9	0	16	25	36.0	100.0	inf	0.0016308354118490529	1.0	0.08911499141079134	1	1	0	1.0	1.0
group_17656		hypothetical protein	9	0	16	25	36.0	100.0	inf	0.0016308354118490529	1.0	0.08911499141079134	1	1	0	1.0	1.0
rhtB_3		Homoserine/homoserine lactone efflux protein	9	0	16	25	36.0	100.0	inf	0.0016308354118490529	1.0	0.08911499141079134	1	1	0	1.0	1.0
cyoE		Protoheme IX farnesyltransferase	0	9	25	16	0.0	64.0	0.0	0.0016308354118490529	1.0	0.08911499141079134	1	0	1	1.0	1.0
petJ		hypothetical protein	9	0	16	25	36.0	100.0	inf	0.0016308354118490529	1.0	0.08911499141079134	1	1	0	1.0	1.0
group_17442		hypothetical protein	9	0	16	25	36.0	100.0	inf	0.0016308354118490529	1.0	0.08911499141079134	1	1	0	1.0	1.0
ybaA		putative protein YbaA	9	0	16	25	36.0	100.0	inf	0.0016308354118490529	1.0	0.08911499141079134	1	1	0	1.0	1.0
group_17446		hypothetical protein	9	0	16	25	36.0	100.0	inf	0.0016308354118490529	1.0	0.08911499141079134	1	1	0	1.0	1.0
group_17444		Putative phospholipase A1	9	0	16	25	36.0	100.0	inf	0.0016308354118490529	1.0	0.08911499141079134	1	1	0	1.0	1.0
group_6395	comM	Competence protein ComM	9	0	16	25	36.0	100.0	inf	0.0016308354118490529	1.0	0.08911499141079134	1	1	0	1.0	1.0
braC		Leucine-, isoleucine-, valine-, threonine-, and alanine-binding protein	9	0	16	25	36.0	100.0	inf	0.0016308354118490529	1.0	0.08911499141079134	1	1	0	1.0	1.0
fnr		Fumarate and nitrate reduction regulatory protein	9	0	16	25	36.0	100.0	inf	0.0016308354118490529	1.0	0.08911499141079134	1	1	0	1.0	1.0
mucB		Sigma factor AlgU regulatory protein MucB	9	0	16	25	36.0	100.0	inf	0.0016308354118490529	1.0	0.08911499141079134	1	1	0	1.0	1.0
group_17657		hypothetical protein	9	0	16	25	36.0	100.0	inf	0.0016308354118490529	1.0	0.08911499141079134	1	1	0	1.0	1.0
ydaP		Putative thiamine pyrophosphate-containing protein YdaP	9	0	16	25	36.0	100.0	inf	0.0016308354118490529	1.0	0.08911499141079134	1	1	0	1.0	1.0
cobB_1		NAD-dependent protein deacetylase	9	0	16	25	36.0	100.0	inf	0.0016308354118490529	1.0	0.08911499141079134	1	1	0	1.0	1.0
acsA_1		Acetyl-coenzyme A synthetase	9	0	16	25	36.0	100.0	inf	0.0016308354118490529	1.0	0.08911499141079134	1	1	0	1.0	1.0
davD		Glutarate-semialdehyde dehydrogenase	9	0	16	25	36.0	100.0	inf	0.0016308354118490529	1.0	0.08911499141079134	1	1	0	1.0	1.0
group_17134	rbfA	30S ribosome-binding factor	0	9	25	16	0.0	64.0	0.0	0.0016308354118490529	1.0	0.08911499141079134	1	0	1	1.0	1.0
ywnA		Putative HTH-type transcriptional regulator YwnA	9	0	16	25	36.0	100.0	inf	0.0016308354118490529	1.0	0.08911499141079134	1	1	0	1.0	1.0
group_17537		hypothetical protein	9	0	16	25	36.0	100.0	inf	0.0016308354118490529	1.0	0.08911499141079134	1	1	0	1.0	1.0
kgtP		Alpha-ketoglutarate permease	9	0	16	25	36.0	100.0	inf	0.0016308354118490529	1.0	0.08911499141079134	1	1	0	1.0	1.0
nudF		ADP-ribose pyrophosphatase	9	0	16	25	36.0	100.0	inf	0.0016308354118490529	1.0	0.08911499141079134	1	1	0	1.0	1.0
livF_3		High-affinity branched-chain amino acid transport ATP-binding protein LivF	9	0	16	25	36.0	100.0	inf	0.0016308354118490529	1.0	0.08911499141079134	1	1	0	1.0	1.0
rutD		Putative aminoacrylate hydrolase RutD	9	0	16	25	36.0	100.0	inf	0.0016308354118490529	1.0	0.08911499141079134	1	1	0	1.0	1.0
group_9626		hypothetical protein	9	0	16	25	36.0	100.0	inf	0.0016308354118490529	1.0	0.08911499141079134	1	1	0	1.0	1.0
ribX		Riboflavin transport system permease protein RibX	9	0	16	25	36.0	100.0	inf	0.0016308354118490529	1.0	0.08911499141079134	1	1	0	1.0	1.0
hipO_1		Hippurate hydrolase	9	0	16	25	36.0	100.0	inf	0.0016308354118490529	1.0	0.08911499141079134	1	1	0	1.0	1.0
group_3135	rho	Transcription termination factor Rho	9	0	16	25	36.0	100.0	inf	0.0016308354118490529	1.0	0.08911499141079134	1	1	0	1.0	1.0
yqjG		Glutathionyl-hydroquinone reductase YqjG	9	0	16	25	36.0	100.0	inf	0.0016308354118490529	1.0	0.08911499141079134	1	1	0	1.0	1.0
dauA		C4-dicarboxylic acid transporter DauA	9	0	16	25	36.0	100.0	inf	0.0016308354118490529	1.0	0.08911499141079134	1	1	0	1.0	1.0
truB		tRNA pseudouridine synthase B	25	16	0	9	100.0	36.0	inf	0.0016308354118490529	1.0	0.08911499141079134	1	1	0	1.0	1.0
group_17392		hypothetical protein	9	0	16	25	36.0	100.0	inf	0.0016308354118490529	1.0	0.08911499141079134	1	1	0	1.0	1.0
dacC		hypothetical protein	9	0	16	25	36.0	100.0	inf	0.0016308354118490529	1.0	0.08911499141079134	1	1	0	1.0	1.0
group_16492		hypothetical protein	9	0	16	25	36.0	100.0	inf	0.0016308354118490529	1.0	0.08911499141079134	1	1	0	1.0	1.0
group_14645		hypothetical protein	9	0	16	25	36.0	100.0	inf	0.0016308354118490529	1.0	0.08911499141079134	1	1	0	1.0	1.0
group_17633		hypothetical protein	9	0	16	25	36.0	100.0	inf	0.0016308354118490529	1.0	0.08911499141079134	1	1	0	1.0	1.0
group_17417	phhB	Putative pterin-4-alpha-carbinolamine dehydratase	9	0	16	25	36.0	100.0	inf	0.0016308354118490529	1.0	0.08911499141079134	1	1	0	1.0	1.0
group_4546	hisF	Imidazole glycerol phosphate synthase subunit HisF	0	9	25	16	0.0	64.0	0.0	0.0016308354118490529	1.0	0.08911499141079134	1	0	1	1.0	1.0
tusE		Sulfurtransferase TusE	0	9	25	16	0.0	64.0	0.0	0.0016308354118490529	1.0	0.08911499141079134	1	0	1	1.0	1.0
cheB_4		Protein-glutamate methylesterase/protein-glutamine glutaminase	9	0	16	25	36.0	100.0	inf	0.0016308354118490529	1.0	0.08911499141079134	1	1	0	1.0	1.0
group_17450		hypothetical protein	9	0	16	25	36.0	100.0	inf	0.0016308354118490529	1.0	0.08911499141079134	1	1	0	1.0	1.0
glmM		Phosphoglucosamine mutase	25	16	0	9	100.0	36.0	inf	0.0016308354118490529	1.0	0.08911499141079134	1	1	0	1.0	1.0
group_9462		hypothetical protein	9	0	16	25	36.0	100.0	inf	0.0016308354118490529	1.0	0.08911499141079134	1	1	0	1.0	1.0
cysM		Cysteine synthase B	9	0	16	25	36.0	100.0	inf	0.0016308354118490529	1.0	0.08911499141079134	1	1	0	1.0	1.0
cynR_2		HTH-type transcriptional regulator DmlR	9	0	16	25	36.0	100.0	inf	0.0016308354118490529	1.0	0.08911499141079134	1	1	0	1.0	1.0
group_677	livF_2	High-affinity branched-chain amino acid transport ATP-binding protein LivF	9	0	16	25	36.0	100.0	inf	0.0016308354118490529	1.0	0.08911499141079134	1	1	0	1.0	1.0
ykfA		putative murein peptide carboxypeptidase	9	0	16	25	36.0	100.0	inf	0.0016308354118490529	1.0	0.08911499141079134	1	1	0	1.0	1.0
xerD		Tyrosine recombinase XerD	9	0	16	25	36.0	100.0	inf	0.0016308354118490529	1.0	0.08911499141079134	1	1	0	1.0	1.0
btuB_1		Vitamin B12 transporter BtuB	9	0	16	25	36.0	100.0	inf	0.0016308354118490529	1.0	0.08911499141079134	1	1	0	1.0	1.0
rdgC		Recombination-associated protein RdgC	9	0	16	25	36.0	100.0	inf	0.0016308354118490529	1.0	0.08911499141079134	1	1	0	1.0	1.0
group_17379	lpxD	UDP-3-O-acylglucosamine N-acyltransferase	9	0	16	25	36.0	100.0	inf	0.0016308354118490529	1.0	0.08911499141079134	1	1	0	1.0	1.0
cdsA		Phosphatidate cytidylyltransferase	25	16	0	9	100.0	36.0	inf	0.0016308354118490529	1.0	0.08911499141079134	1	1	0	1.0	1.0
group_13450		hypothetical protein	9	0	16	25	36.0	100.0	inf	0.0016308354118490529	1.0	0.08911499141079134	1	1	0	1.0	1.0
group_11077		hypothetical protein	9	0	16	25	36.0	100.0	inf	0.0016308354118490529	1.0	0.08911499141079134	1	1	0	1.0	1.0
group_10890		PKHD-type hydroxylase	9	0	16	25	36.0	100.0	inf	0.0016308354118490529	1.0	0.08911499141079134	1	1	0	1.0	1.0
group_17861		hypothetical protein	9	0	16	25	36.0	100.0	inf	0.0016308354118490529	1.0	0.08911499141079134	1	1	0	1.0	1.0
group_17433		hypothetical protein	9	0	16	25	36.0	100.0	inf	0.0016308354118490529	1.0	0.08911499141079134	1	1	0	1.0	1.0
group_2455	rpoH	RNA polymerase sigma factor RpoH	9	0	16	25	36.0	100.0	inf	0.0016308354118490529	1.0	0.08911499141079134	1	1	0	1.0	1.0
mdtB_2		Multidrug resistance protein MdtB	9	0	16	25	36.0	100.0	inf	0.0016308354118490529	1.0	0.08911499141079134	1	1	0	1.0	1.0
cutL		Carbon monoxide dehydrogenase large chain	9	0	16	25	36.0	100.0	inf	0.0016308354118490529	1.0	0.08911499141079134	1	1	0	1.0	1.0
group_12035		hypothetical protein	9	0	16	25	36.0	100.0	inf	0.0016308354118490529	1.0	0.08911499141079134	1	1	0	1.0	1.0
group_17283		hypothetical protein	9	0	16	25	36.0	100.0	inf	0.0016308354118490529	1.0	0.08911499141079134	1	1	0	1.0	1.0
group_17282		hypothetical protein	9	0	16	25	36.0	100.0	inf	0.0016308354118490529	1.0	0.08911499141079134	1	1	0	1.0	1.0
group_17284		hypothetical protein	9	0	16	25	36.0	100.0	inf	0.0016308354118490529	1.0	0.08911499141079134	1	1	0	1.0	1.0
group_17286		hypothetical protein	9	0	16	25	36.0	100.0	inf	0.0016308354118490529	1.0	0.08911499141079134	1	1	0	1.0	1.0
cobP		Bifunctional adenosylcobalamin biosynthesis protein CobP	9	0	16	25	36.0	100.0	inf	0.0016308354118490529	1.0	0.08911499141079134	1	1	0	1.0	1.0
cheR_2		Chemotaxis protein methyltransferase	9	0	16	25	36.0	100.0	inf	0.0016308354118490529	1.0	0.08911499141079134	1	1	0	1.0	1.0
cheR_1		Chemotaxis protein methyltransferase	9	0	16	25	36.0	100.0	inf	0.0016308354118490529	1.0	0.08911499141079134	1	1	0	1.0	1.0
yphA		Inner membrane protein YphA	9	0	16	25	36.0	100.0	inf	0.0016308354118490529	1.0	0.08911499141079134	1	1	0	1.0	1.0
accB		Biotin carboxyl carrier protein of acetyl-CoA carboxylase	25	16	0	9	100.0	36.0	inf	0.0016308354118490529	1.0	0.08911499141079134	1	1	0	1.0	1.0
cheY_2		Chemotaxis protein CheY	9	0	16	25	36.0	100.0	inf	0.0016308354118490529	1.0	0.08911499141079134	1	1	0	1.0	1.0
ttgI_2		Toluene efflux pump outer membrane protein TtgI	9	0	16	25	36.0	100.0	inf	0.0016308354118490529	1.0	0.08911499141079134	1	1	0	1.0	1.0
adiA		Biodegradative arginine decarboxylase	9	0	16	25	36.0	100.0	inf	0.0016308354118490529	1.0	0.08911499141079134	1	1	0	1.0	1.0
group_11599		hypothetical protein	9	0	16	25	36.0	100.0	inf	0.0016308354118490529	1.0	0.08911499141079134	1	1	0	1.0	1.0
tolB_4		hypothetical protein	9	0	16	25	36.0	100.0	inf	0.0016308354118490529	1.0	0.08911499141079134	1	1	0	1.0	1.0
tolB_2		Tol-Pal system protein TolB	9	0	16	25	36.0	100.0	inf	0.0016308354118490529	1.0	0.08911499141079134	1	1	0	1.0	1.0
group_15830		hypothetical protein	9	0	16	25	36.0	100.0	inf	0.0016308354118490529	1.0	0.08911499141079134	1	1	0	1.0	1.0
group_18185		hypothetical protein	9	0	16	25	36.0	100.0	inf	0.0016308354118490529	1.0	0.08911499141079134	1	1	0	1.0	1.0
group_17305		hypothetical protein	9	0	16	25	36.0	100.0	inf	0.0016308354118490529	1.0	0.08911499141079134	1	1	0	1.0	1.0
group_17728		hypothetical protein	9	0	16	25	36.0	100.0	inf	0.0016308354118490529	1.0	0.08911499141079134	1	1	0	1.0	1.0
group_17296		hypothetical protein	9	0	16	25	36.0	100.0	inf	0.0016308354118490529	1.0	0.08911499141079134	1	1	0	1.0	1.0
group_17297		hypothetical protein	9	0	16	25	36.0	100.0	inf	0.0016308354118490529	1.0	0.08911499141079134	1	1	0	1.0	1.0
group_17294	oprM_4	Outer membrane protein OprM	9	0	16	25	36.0	100.0	inf	0.0016308354118490529	1.0	0.08911499141079134	1	1	0	1.0	1.0
group_17292		hypothetical protein	9	0	16	25	36.0	100.0	inf	0.0016308354118490529	1.0	0.08911499141079134	1	1	0	1.0	1.0
frzE_2		Gliding motility regulatory protein	9	0	16	25	36.0	100.0	inf	0.0016308354118490529	1.0	0.08911499141079134	1	1	0	1.0	1.0
cycP		Cytochrome c'	9	0	16	25	36.0	100.0	inf	0.0016308354118490529	1.0	0.08911499141079134	1	1	0	1.0	1.0
group_14571		hypothetical protein	9	0	16	25	36.0	100.0	inf	0.0016308354118490529	1.0	0.08911499141079134	1	1	0	1.0	1.0
tetA_1		Tetracycline resistance protein, class C	9	0	16	25	36.0	100.0	inf	0.0016308354118490529	1.0	0.08911499141079134	1	1	0	1.0	1.0
accC		Biotin carboxylase	25	16	0	9	100.0	36.0	inf	0.0016308354118490529	1.0	0.08911499141079134	1	1	0	1.0	1.0
paaF_2		1,2-epoxyphenylacetyl-CoA isomerase	9	0	16	25	36.0	100.0	inf	0.0016308354118490529	1.0	0.08911499141079134	1	1	0	1.0	1.0
group_181	norR_2	Anaerobic nitric oxide reductase transcription regulator NorR	9	0	16	25	36.0	100.0	inf	0.0016308354118490529	1.0	0.08911499141079134	1	1	0	1.0	1.0
clsA		Cardiolipin synthase B	9	0	16	25	36.0	100.0	inf	0.0016308354118490529	1.0	0.08911499141079134	1	1	0	1.0	1.0
group_5939	yfcF	Glutathione S-transferase YfcF	9	0	16	25	36.0	100.0	inf	0.0016308354118490529	1.0	0.08911499141079134	1	1	0	1.0	1.0
group_15113	tmk	Thymidylate kinase	0	9	25	16	0.0	64.0	0.0	0.0016308354118490529	1.0	0.08911499141079134	1	0	1	1.0	1.0
yccA		Modulator of FtsH protease YccA	9	0	16	25	36.0	100.0	inf	0.0016308354118490529	1.0	0.08911499141079134	1	1	0	1.0	1.0
group_17262	resA_1	Thiol-disulfide oxidoreductase ResA	9	0	16	25	36.0	100.0	inf	0.0016308354118490529	1.0	0.08911499141079134	1	1	0	1.0	1.0
group_17260		hypothetical protein	9	0	16	25	36.0	100.0	inf	0.0016308354118490529	1.0	0.08911499141079134	1	1	0	1.0	1.0
group_17661		hypothetical protein	9	0	16	25	36.0	100.0	inf	0.0016308354118490529	1.0	0.08911499141079134	1	1	0	1.0	1.0
group_15513		hypothetical protein	9	0	16	25	36.0	100.0	inf	0.0016308354118490529	1.0	0.08911499141079134	1	1	0	1.0	1.0
group_17404		hypothetical protein	9	0	16	25	36.0	100.0	inf	0.0016308354118490529	1.0	0.08911499141079134	1	1	0	1.0	1.0
group_17402		hypothetical protein	9	0	16	25	36.0	100.0	inf	0.0016308354118490529	1.0	0.08911499141079134	1	1	0	1.0	1.0
scrK		Fructokinase	9	0	16	25	36.0	100.0	inf	0.0016308354118490529	1.0	0.08911499141079134	1	1	0	1.0	1.0
group_13183		hypothetical protein	9	0	16	25	36.0	100.0	inf	0.0016308354118490529	1.0	0.08911499141079134	1	1	0	1.0	1.0
group_17310	puuD	Putative glutamine amidotransferase	9	0	16	25	36.0	100.0	inf	0.0016308354118490529	1.0	0.08911499141079134	1	1	0	1.0	1.0
rhlG		Rhamnolipids biosynthesis 3-oxoacyl-[acyl-carrier-protein] reductase	9	0	16	25	36.0	100.0	inf	0.0016308354118490529	1.0	0.08911499141079134	1	1	0	1.0	1.0
group_13564		hypothetical protein	9	0	16	25	36.0	100.0	inf	0.0016308354118490529	1.0	0.08911499141079134	1	1	0	1.0	1.0
group_10269	yceI_2	Protein YceI	9	0	16	25	36.0	100.0	inf	0.0016308354118490529	1.0	0.08911499141079134	1	1	0	1.0	1.0
group_14034	ymdB	O-acetyl-ADP-ribose deacetylase	9	0	16	25	36.0	100.0	inf	0.0016308354118490529	1.0	0.08911499141079134	1	1	0	1.0	1.0
group_15109		hypothetical protein	9	0	16	25	36.0	100.0	inf	0.0016308354118490529	1.0	0.08911499141079134	1	1	0	1.0	1.0
slmA		Nucleoid occlusion factor SlmA	9	0	16	25	36.0	100.0	inf	0.0016308354118490529	1.0	0.08911499141079134	1	1	0	1.0	1.0
group_17127	pheT	Phenylalanine--tRNA ligase beta subunit	0	9	25	16	0.0	64.0	0.0	0.0016308354118490529	1.0	0.08911499141079134	1	0	1	1.0	1.0
group_15720		hypothetical protein	9	0	16	25	36.0	100.0	inf	0.0016308354118490529	1.0	0.08911499141079134	1	1	0	1.0	1.0
group_17272		hypothetical protein	9	0	16	25	36.0	100.0	inf	0.0016308354118490529	1.0	0.08911499141079134	1	1	0	1.0	1.0
group_4472	recQ	ATP-dependent DNA helicase RecQ	9	0	16	25	36.0	100.0	inf	0.0016308354118490529	1.0	0.08911499141079134	1	1	0	1.0	1.0
group_17676		hypothetical protein	9	0	16	25	36.0	100.0	inf	0.0016308354118490529	1.0	0.08911499141079134	1	1	0	1.0	1.0
group_17414	gloB_2	putative metallo-hydrolase	9	0	16	25	36.0	100.0	inf	0.0016308354118490529	1.0	0.08911499141079134	1	1	0	1.0	1.0
group_17415		hypothetical protein	9	0	16	25	36.0	100.0	inf	0.0016308354118490529	1.0	0.08911499141079134	1	1	0	1.0	1.0
group_17405		hypothetical protein	9	0	16	25	36.0	100.0	inf	0.0016308354118490529	1.0	0.08911499141079134	1	1	0	1.0	1.0
group_12773		hypothetical protein	9	0	16	25	36.0	100.0	inf	0.0016308354118490529	1.0	0.08911499141079134	1	1	0	1.0	1.0
btuF_1		Vitamin B12-binding protein	9	0	16	25	36.0	100.0	inf	0.0016308354118490529	1.0	0.08911499141079134	1	1	0	1.0	1.0
group_8174	pntB	NAD(P) transhydrogenase subunit beta	9	0	16	25	36.0	100.0	inf	0.0016308354118490529	1.0	0.08911499141079134	1	1	0	1.0	1.0
group_17358		hypothetical protein	9	0	16	25	36.0	100.0	inf	0.0016308354118490529	1.0	0.08911499141079134	1	1	0	1.0	1.0
yejE		Inner membrane ABC transporter permease protein YejE	9	0	16	25	36.0	100.0	inf	0.0016308354118490529	1.0	0.08911499141079134	1	1	0	1.0	1.0
yejB		Inner membrane ABC transporter permease protein YejB	9	0	16	25	36.0	100.0	inf	0.0016308354118490529	1.0	0.08911499141079134	1	1	0	1.0	1.0
rbsA		Ribose import ATP-binding protein RbsA	9	0	16	25	36.0	100.0	inf	0.0016308354118490529	1.0	0.08911499141079134	1	1	0	1.0	1.0
group_16205		hypothetical protein	9	0	16	25	36.0	100.0	inf	0.0016308354118490529	1.0	0.08911499141079134	1	1	0	1.0	1.0
group_14748		hypothetical protein	9	0	16	25	36.0	100.0	inf	0.0016308354118490529	1.0	0.08911499141079134	1	1	0	1.0	1.0
guaC		GMP reductase	9	0	16	25	36.0	100.0	inf	0.0016308354118490529	1.0	0.08911499141079134	1	1	0	1.0	1.0
ispU		Ditrans,polycis-undecaprenyl-diphosphate synthase ((2E,6E)-farnesyl-diphosphate specific)	25	16	0	9	100.0	36.0	inf	0.0016308354118490529	1.0	0.08911499141079134	1	1	0	1.0	1.0
corA_2		hypothetical protein	9	0	16	25	36.0	100.0	inf	0.0016308354118490529	1.0	0.08911499141079134	1	1	0	1.0	1.0
copZ_2		hypothetical protein	9	0	16	25	36.0	100.0	inf	0.0016308354118490529	1.0	0.08911499141079134	1	1	0	1.0	1.0
group_15793	yabJ_3	2-iminobutanoate/2-iminopropanoate deaminase	9	0	16	25	36.0	100.0	inf	0.0016308354118490529	1.0	0.08911499141079134	1	1	0	1.0	1.0
gntR		HTH-type transcriptional regulator GntR	9	0	16	25	36.0	100.0	inf	0.0016308354118490529	1.0	0.08911499141079134	1	1	0	1.0	1.0
group_17428		hypothetical protein	9	0	16	25	36.0	100.0	inf	0.0016308354118490529	1.0	0.08911499141079134	1	1	0	1.0	1.0
group_17421		hypothetical protein	9	0	16	25	36.0	100.0	inf	0.0016308354118490529	1.0	0.08911499141079134	1	1	0	1.0	1.0
group_17422		hypothetical protein	9	0	16	25	36.0	100.0	inf	0.0016308354118490529	1.0	0.08911499141079134	1	1	0	1.0	1.0
lip		Triacylglycerol lipase	9	0	16	25	36.0	100.0	inf	0.0016308354118490529	1.0	0.08911499141079134	1	1	0	1.0	1.0
algU_3		ECF RNA polymerase sigma factor SigW	9	0	16	25	36.0	100.0	inf	0.0016308354118490529	1.0	0.08911499141079134	1	1	0	1.0	1.0
group_17335		hypothetical protein	9	0	16	25	36.0	100.0	inf	0.0016308354118490529	1.0	0.08911499141079134	1	1	0	1.0	1.0
group_17334		hypothetical protein	9	0	16	25	36.0	100.0	inf	0.0016308354118490529	1.0	0.08911499141079134	1	1	0	1.0	1.0
group_2509		putative parvulin-type peptidyl-prolyl cis-trans isomerase	9	0	16	25	36.0	100.0	inf	0.0016308354118490529	1.0	0.08911499141079134	1	1	0	1.0	1.0
crp		CRP-like cAMP-activated global transcriptional regulator	9	0	16	25	36.0	100.0	inf	0.0016308354118490529	1.0	0.08911499141079134	1	1	0	1.0	1.0
group_6814	nnr	Bifunctional NAD(P)H-hydrate repair enzyme Nnr	9	0	16	25	36.0	100.0	inf	0.0016308354118490529	1.0	0.08911499141079134	1	1	0	1.0	1.0
resA_3		Thiol-disulfide oxidoreductase ResA	9	0	16	25	36.0	100.0	inf	0.0016308354118490529	1.0	0.08911499141079134	1	1	0	1.0	1.0
group_10530		hypothetical protein	9	0	16	25	36.0	100.0	inf	0.0016308354118490529	1.0	0.08911499141079134	1	1	0	1.0	1.0
group_10531		hypothetical protein	9	0	16	25	36.0	100.0	inf	0.0016308354118490529	1.0	0.08911499141079134	1	1	0	1.0	1.0
group_1123	clpB	Chaperone protein ClpB	9	0	16	25	36.0	100.0	inf	0.0016308354118490529	1.0	0.08911499141079134	1	1	0	1.0	1.0
ybhS		putative multidrug ABC transporter permease YbhS	9	0	16	25	36.0	100.0	inf	0.0016308354118490529	1.0	0.08911499141079134	1	1	0	1.0	1.0
glgC		Glucose-1-phosphate adenylyltransferase	9	0	16	25	36.0	100.0	inf	0.0016308354118490529	1.0	0.08911499141079134	1	1	0	1.0	1.0
group_17255		hypothetical protein	9	0	16	25	36.0	100.0	inf	0.0016308354118490529	1.0	0.08911499141079134	1	1	0	1.0	1.0
group_5090	apaH	Bis(5'-nucleosyl)-tetraphosphatase, symmetrical	9	0	16	25	36.0	100.0	inf	0.0016308354118490529	1.0	0.08911499141079134	1	1	0	1.0	1.0
group_4384	cysQ	3'(2'),5'-bisphosphate nucleotidase CysQ	9	0	16	25	36.0	100.0	inf	0.0016308354118490529	1.0	0.08911499141079134	1	1	0	1.0	1.0
oprM_1		Outer membrane protein OprM	9	0	16	25	36.0	100.0	inf	0.0016308354118490529	1.0	0.08911499141079134	1	1	0	1.0	1.0
group_13930		hypothetical protein	9	0	16	25	36.0	100.0	inf	0.0016308354118490529	1.0	0.08911499141079134	1	1	0	1.0	1.0
group_17436		hypothetical protein	9	0	16	25	36.0	100.0	inf	0.0016308354118490529	1.0	0.08911499141079134	1	1	0	1.0	1.0
flgB		Flagellar basal body rod protein FlgB	9	0	16	25	36.0	100.0	inf	0.0016308354118490529	1.0	0.08911499141079134	1	1	0	1.0	1.0
flgF		Flagellar basal-body rod protein FlgF	9	0	16	25	36.0	100.0	inf	0.0016308354118490529	1.0	0.08911499141079134	1	1	0	1.0	1.0
ldh		Leucine dehydrogenase	9	0	16	25	36.0	100.0	inf	0.0016308354118490529	1.0	0.08911499141079134	1	1	0	1.0	1.0
group_17320		hypothetical protein	9	0	16	25	36.0	100.0	inf	0.0016308354118490529	1.0	0.08911499141079134	1	1	0	1.0	1.0
group_17321		hypothetical protein	9	0	16	25	36.0	100.0	inf	0.0016308354118490529	1.0	0.08911499141079134	1	1	0	1.0	1.0
gno_2		Gluconate 5-dehydrogenase	9	0	16	25	36.0	100.0	inf	0.0016308354118490529	1.0	0.08911499141079134	1	1	0	1.0	1.0
group_17328		hypothetical protein	9	0	16	25	36.0	100.0	inf	0.0016308354118490529	1.0	0.08911499141079134	1	1	0	1.0	1.0
group_14111	rsgA	Small ribosomal subunit biogenesis GTPase RsgA	9	0	16	25	36.0	100.0	inf	0.0016308354118490529	1.0	0.08911499141079134	1	1	0	1.0	1.0
mtrA_2		IS5 family transposase IS4811	9	0	16	25	36.0	100.0	inf	0.0016308354118490529	1.0	0.08911499141079134	1	1	0	1.0	1.0
mdoG		Glucans biosynthesis protein G	9	0	16	25	36.0	100.0	inf	0.0016308354118490529	1.0	0.08911499141079134	1	1	0	1.0	1.0
group_17336		hypothetical protein	9	0	16	25	36.0	100.0	inf	0.0016308354118490529	1.0	0.08911499141079134	1	1	0	1.0	1.0
group_6312		putative FAD-linked oxidoreductase	9	0	16	25	36.0	100.0	inf	0.0016308354118490529	1.0	0.08911499141079134	1	1	0	1.0	1.0
yfkM		Protein/nucleic acid deglycase 2	9	0	16	25	36.0	100.0	inf	0.0016308354118490529	1.0	0.08911499141079134	1	1	0	1.0	1.0
group_6049	regA	Photosynthetic apparatus regulatory protein RegA	9	0	16	25	36.0	100.0	inf	0.0016308354118490529	1.0	0.08911499141079134	1	1	0	1.0	1.0
group_17224		hypothetical protein	9	0	16	25	36.0	100.0	inf	0.0016308354118490529	1.0	0.08911499141079134	1	1	0	1.0	1.0
gstB_3		Glutathione S-transferase GST-6.0	9	0	16	25	36.0	100.0	inf	0.0016308354118490529	1.0	0.08911499141079134	1	1	0	1.0	1.0
glpR		Glycerol-3-phosphate regulon repressor	9	0	16	25	36.0	100.0	inf	0.0016308354118490529	1.0	0.08911499141079134	1	1	0	1.0	1.0
group_17133	trpC	Tryptophan biosynthesis protein TrpCF	0	9	25	16	0.0	64.0	0.0	0.0016308354118490529	1.0	0.08911499141079134	1	0	1	1.0	1.0
group_9156		hypothetical protein	9	0	16	25	36.0	100.0	inf	0.0016308354118490529	1.0	0.08911499141079134	1	1	0	1.0	1.0
group_17139	fpr	Flavodoxin/ferredoxin--NADP reductase	0	9	25	16	0.0	64.0	0.0	0.0016308354118490529	1.0	0.08911499141079134	1	0	1	1.0	1.0
yciI		Protein YciI	9	0	16	25	36.0	100.0	inf	0.0016308354118490529	1.0	0.08911499141079134	1	1	0	1.0	1.0
group_8846	ureG	Urease accessory protein UreG	9	0	16	25	36.0	100.0	inf	0.0016308354118490529	1.0	0.08911499141079134	1	1	0	1.0	1.0
livH_2		High-affinity branched-chain amino acid transport system permease protein LivH	9	0	16	25	36.0	100.0	inf	0.0016308354118490529	1.0	0.08911499141079134	1	1	0	1.0	1.0
nagK		hypothetical protein	9	0	16	25	36.0	100.0	inf	0.0016308354118490529	1.0	0.08911499141079134	1	1	0	1.0	1.0
yjiA_2		P-loop guanosine triphosphatase YjiA	9	0	16	25	36.0	100.0	inf	0.0016308354118490529	1.0	0.08911499141079134	1	1	0	1.0	1.0
group_9528		hypothetical protein	9	0	16	25	36.0	100.0	inf	0.0016308354118490529	1.0	0.08911499141079134	1	1	0	1.0	1.0
phoD		Alkaline phosphatase D	9	0	16	25	36.0	100.0	inf	0.0016308354118490529	1.0	0.08911499141079134	1	1	0	1.0	1.0
ephA		Epoxide hydrolase A	9	0	16	25	36.0	100.0	inf	0.0016308354118490529	1.0	0.08911499141079134	1	1	0	1.0	1.0
group_17231		hypothetical protein	9	0	16	25	36.0	100.0	inf	0.0016308354118490529	1.0	0.08911499141079134	1	1	0	1.0	1.0
thiE		Thiamine-phosphate synthase	9	0	16	25	36.0	100.0	inf	0.0016308354118490529	1.0	0.08911499141079134	1	1	0	1.0	1.0
group_14106	acuR_1	hypothetical protein	9	0	16	25	36.0	100.0	inf	0.0016308354118490529	1.0	0.08911499141079134	1	1	0	1.0	1.0
chrA		hypothetical protein	9	0	16	25	36.0	100.0	inf	0.0016308354118490529	1.0	0.08911499141079134	1	1	0	1.0	1.0
group_13793	hisH	Imidazole glycerol phosphate synthase subunit HisH	0	9	25	16	0.0	64.0	0.0	0.0016308354118490529	1.0	0.08911499141079134	1	0	1	1.0	1.0
dmdC_2		3-methylmercaptopropionyl-CoA dehydrogenase	9	0	16	25	36.0	100.0	inf	0.0016308354118490529	1.0	0.08911499141079134	1	1	0	1.0	1.0
ylxH		Flagellum site-determining protein YlxH	9	0	16	25	36.0	100.0	inf	0.0016308354118490529	1.0	0.08911499141079134	1	1	0	1.0	1.0
group_17406		hypothetical protein	9	0	16	25	36.0	100.0	inf	0.0016308354118490529	1.0	0.08911499141079134	1	1	0	1.0	1.0
group_12084	rluB	Ribosomal large subunit pseudouridine synthase B	9	0	16	25	36.0	100.0	inf	0.0016308354118490529	1.0	0.08911499141079134	1	1	0	1.0	1.0
waaA		3-deoxy-D-manno-octulosonic acid transferase	9	0	16	25	36.0	100.0	inf	0.0016308354118490529	1.0	0.08911499141079134	1	1	0	1.0	1.0
group_9318	tas	Protein tas	9	0	16	25	36.0	100.0	inf	0.0016308354118490529	1.0	0.08911499141079134	1	1	0	1.0	1.0
ampR_1		HTH-type transcriptional regulator DmlR	9	0	16	25	36.0	100.0	inf	0.0016308354118490529	1.0	0.08911499141079134	1	1	0	1.0	1.0
mmgC_2		Acyl-CoA dehydrogenase	9	0	16	25	36.0	100.0	inf	0.0016308354118490529	1.0	0.08911499141079134	1	1	0	1.0	1.0
group_7005	topB	DNA topoisomerase 3	9	0	16	25	36.0	100.0	inf	0.0016308354118490529	1.0	0.08911499141079134	1	1	0	1.0	1.0
rcsC_23		hypothetical protein	9	0	16	25	36.0	100.0	inf	0.0016308354118490529	1.0	0.08911499141079134	1	1	0	1.0	1.0
rcsC_22		hypothetical protein	9	0	16	25	36.0	100.0	inf	0.0016308354118490529	1.0	0.08911499141079134	1	1	0	1.0	1.0
group_18173		hypothetical protein	9	0	16	25	36.0	100.0	inf	0.0016308354118490529	1.0	0.08911499141079134	1	1	0	1.0	1.0
rppA		Alpha-pyrone synthesis polyketide synthase-like Pks11	9	0	16	25	36.0	100.0	inf	0.0016308354118490529	1.0	0.08911499141079134	1	1	0	1.0	1.0
group_6058	etfB	Electron transfer flavoprotein subunit beta	9	0	16	25	36.0	100.0	inf	0.0016308354118490529	1.0	0.08911499141079134	1	1	0	1.0	1.0
fliO		hypothetical protein	9	0	16	25	36.0	100.0	inf	0.0016308354118490529	1.0	0.08911499141079134	1	1	0	1.0	1.0
nagZ		Beta-hexosaminidase	9	0	16	25	36.0	100.0	inf	0.0016308354118490529	1.0	0.08911499141079134	1	1	0	1.0	1.0
yycJ		Putative metallo-hydrolase YycJ	9	0	16	25	36.0	100.0	inf	0.0016308354118490529	1.0	0.08911499141079134	1	1	0	1.0	1.0
group_9081	lysN	2-aminoadipate transaminase	9	0	16	25	36.0	100.0	inf	0.0016308354118490529	1.0	0.08911499141079134	1	1	0	1.0	1.0
tyrA		hypothetical protein	9	0	16	25	36.0	100.0	inf	0.0016308354118490529	1.0	0.08911499141079134	1	1	0	1.0	1.0
group_17597	rnpA	Ribonuclease P protein component	9	0	16	25	36.0	100.0	inf	0.0016308354118490529	1.0	0.08911499141079134	1	1	0	1.0	1.0
group_17578		putative zinc protease	9	0	16	25	36.0	100.0	inf	0.0016308354118490529	1.0	0.08911499141079134	1	1	0	1.0	1.0
lrp_2		Leucine-responsive regulatory protein	9	0	16	25	36.0	100.0	inf	0.0016308354118490529	1.0	0.08911499141079134	1	1	0	1.0	1.0
group_17466		Trehalase	9	0	16	25	36.0	100.0	inf	0.0016308354118490529	1.0	0.08911499141079134	1	1	0	1.0	1.0
rbn		Ribonuclease BN	9	0	16	25	36.0	100.0	inf	0.0016308354118490529	1.0	0.08911499141079134	1	1	0	1.0	1.0
rfbE		CDP-paratose 2-epimerase	9	0	16	25	36.0	100.0	inf	0.0016308354118490529	1.0	0.08911499141079134	1	1	0	1.0	1.0
alkB		Alpha-ketoglutarate-dependent dioxygenase AlkB	9	0	16	25	36.0	100.0	inf	0.0016308354118490529	1.0	0.08911499141079134	1	1	0	1.0	1.0
group_23349		tRNA-Ala(cgc)	9	0	16	25	36.0	100.0	inf	0.0016308354118490529	1.0	0.08911499141079134	1	1	0	1.0	1.0
hmuT		Hemin-binding periplasmic protein HmuT	9	0	16	25	36.0	100.0	inf	0.0016308354118490529	1.0	0.08911499141079134	1	1	0	1.0	1.0
sufD		FeS cluster assembly protein SufD	9	0	16	25	36.0	100.0	inf	0.0016308354118490529	1.0	0.08911499141079134	1	1	0	1.0	1.0
group_2755	map	Methionine aminopeptidase	9	0	16	25	36.0	100.0	inf	0.0016308354118490529	1.0	0.08911499141079134	1	1	0	1.0	1.0
group_15234		hypothetical protein	9	0	16	25	36.0	100.0	inf	0.0016308354118490529	1.0	0.08911499141079134	1	1	0	1.0	1.0
group_6435	ubiE	Ubiquinone/menaquinone biosynthesis C-methyltransferase UbiE	9	0	16	25	36.0	100.0	inf	0.0016308354118490529	1.0	0.08911499141079134	1	1	0	1.0	1.0
dap_14		putative protein	9	0	16	25	36.0	100.0	inf	0.0016308354118490529	1.0	0.08911499141079134	1	1	0	1.0	1.0
group_2531	yhhW	Quercetin 2,3-dioxygenase	9	0	16	25	36.0	100.0	inf	0.0016308354118490529	1.0	0.08911499141079134	1	1	0	1.0	1.0
murC		UDP-N-acetylmuramate--L-alanine ligase	25	16	0	9	100.0	36.0	inf	0.0016308354118490529	1.0	0.08911499141079134	1	1	0	1.0	1.0
murU		N-acetylmuramate alpha-1-phosphate uridylyltransferase	9	0	16	25	36.0	100.0	inf	0.0016308354118490529	1.0	0.08911499141079134	1	1	0	1.0	1.0
group_8908	pnoA	hypothetical protein	9	0	16	25	36.0	100.0	inf	0.0016308354118490529	1.0	0.08911499141079134	1	1	0	1.0	1.0
group_4323	egtD	Histidine N-alpha-methyltransferase	9	0	16	25	36.0	100.0	inf	0.0016308354118490529	1.0	0.08911499141079134	1	1	0	1.0	1.0
yddG		hypothetical protein	9	0	16	25	36.0	100.0	inf	0.0016308354118490529	1.0	0.08911499141079134	1	1	0	1.0	1.0
dcp		Dipeptidyl carboxypeptidase	9	0	16	25	36.0	100.0	inf	0.0016308354118490529	1.0	0.08911499141079134	1	1	0	1.0	1.0
group_17561	bepA_5	Beta-barrel assembly-enhancing protease	9	0	16	25	36.0	100.0	inf	0.0016308354118490529	1.0	0.08911499141079134	1	1	0	1.0	1.0
fliS		Flagellar secretion chaperone FliS	9	0	16	25	36.0	100.0	inf	0.0016308354118490529	1.0	0.08911499141079134	1	1	0	1.0	1.0
fliM		Flagellar motor switch protein FliM	9	0	16	25	36.0	100.0	inf	0.0016308354118490529	1.0	0.08911499141079134	1	1	0	1.0	1.0
fliA		RNA polymerase sigma factor FliA	9	0	16	25	36.0	100.0	inf	0.0016308354118490529	1.0	0.08911499141079134	1	1	0	1.0	1.0
group_12607	gloB_6	hypothetical protein	9	0	16	25	36.0	100.0	inf	0.0016308354118490529	1.0	0.08911499141079134	1	1	0	1.0	1.0
bbsG		Crotonobetainyl-CoA reductase	9	0	16	25	36.0	100.0	inf	0.0016308354118490529	1.0	0.08911499141079134	1	1	0	1.0	1.0
petC_2		Cytochrome b6-f complex iron-sulfur subunit	9	0	16	25	36.0	100.0	inf	0.0016308354118490529	1.0	0.08911499141079134	1	1	0	1.0	1.0
group_14576		hypothetical protein	9	0	16	25	36.0	100.0	inf	0.0016308354118490529	1.0	0.08911499141079134	1	1	0	1.0	1.0
yghO		Protein YghO	9	0	16	25	36.0	100.0	inf	0.0016308354118490529	1.0	0.08911499141079134	1	1	0	1.0	1.0
fbaB		Fructose-bisphosphate aldolase class 1	11	1	14	24	44.0	96.0	18.857142857142858	0.0019215096409778748	1.0	0.10182549407206723	1	1	1	1.0	1.0
group_1057	degQ	hypothetical protein	11	1	14	24	44.0	96.0	18.857142857142858	0.0019215096409778748	1.0	0.10182549407206723	1	1	1	1.0	1.0
ompA		Outer membrane protein A	11	1	14	24	44.0	96.0	18.857142857142858	0.0019215096409778748	1.0	0.10182549407206723	1	1	1	1.0	1.0
dadX		Alanine racemase, catabolic	11	1	14	24	44.0	96.0	18.857142857142858	0.0019215096409778748	1.0	0.10182549407206723	1	1	1	1.0	1.0
aqpZ		Aquaporin Z	11	1	14	24	44.0	96.0	18.857142857142858	0.0019215096409778748	1.0	0.10182549407206723	1	1	1	1.0	1.0
gsiC_1		Glutathione transport system permease protein GsiC	11	1	14	24	44.0	96.0	18.857142857142858	0.0019215096409778748	1.0	0.10182549407206723	1	1	1	1.0	1.0
petA		Ubiquinol-cytochrome c reductase iron-sulfur subunit	11	1	14	24	44.0	96.0	18.857142857142858	0.0019215096409778748	1.0	0.10182549407206723	1	1	1	1.0	1.0
petC		Ammonia monooxygenase gamma subunit	11	1	14	24	44.0	96.0	18.857142857142858	0.0019215096409778748	1.0	0.10182549407206723	1	1	1	1.0	1.0
group_14540		hypothetical protein	11	1	14	24	44.0	96.0	18.857142857142858	0.0019215096409778748	1.0	0.10182549407206723	1	1	1	1.0	1.0
pheT		Phenylalanine--tRNA ligase beta subunit	11	1	14	24	44.0	96.0	18.857142857142858	0.0019215096409778748	1.0	0.10182549407206723	1	1	1	1.0	1.0
sasA_13		Adaptive-response sensory-kinase SasA	11	1	14	24	44.0	96.0	18.857142857142858	0.0019215096409778748	1.0	0.10182549407206723	1	1	1	1.0	1.0
fdx_2		Ferredoxin	11	1	14	24	44.0	96.0	18.857142857142858	0.0019215096409778748	1.0	0.10182549407206723	1	1	1	1.0	1.0
mltB		Membrane-bound lytic murein transglycosylase B	11	1	14	24	44.0	96.0	18.857142857142858	0.0019215096409778748	1.0	0.10182549407206723	1	1	1	1.0	1.0
fadA_1		3-ketoacyl-CoA thiolase	11	1	14	24	44.0	96.0	18.857142857142858	0.0019215096409778748	1.0	0.10182549407206723	1	1	1	1.0	1.0
flhA_1		Flagellar biosynthesis protein FlhA	11	1	14	24	44.0	96.0	18.857142857142858	0.0019215096409778748	1.0	0.10182549407206723	1	1	1	1.0	1.0
group_14550		hypothetical protein	11	1	14	24	44.0	96.0	18.857142857142858	0.0019215096409778748	1.0	0.10182549407206723	1	1	1	1.0	1.0
group_14561	secF	Protein translocase subunit SecF	11	1	14	24	44.0	96.0	18.857142857142858	0.0019215096409778748	1.0	0.10182549407206723	1	1	1	1.0	1.0
group_14560	birA	Bifunctional ligase/repressor BirA	11	1	14	24	44.0	96.0	18.857142857142858	0.0019215096409778748	1.0	0.10182549407206723	1	1	1	1.0	1.0
ccmE		Cytochrome c-type biogenesis protein CcmE	11	1	14	24	44.0	96.0	18.857142857142858	0.0019215096409778748	1.0	0.10182549407206723	1	1	1	1.0	1.0
group_3909	rpe	Ribulose-phosphate 3-epimerase	11	1	14	24	44.0	96.0	18.857142857142858	0.0019215096409778748	1.0	0.10182549407206723	1	1	1	1.0	1.0
group_14579		Adenine deaminase	11	1	14	24	44.0	96.0	18.857142857142858	0.0019215096409778748	1.0	0.10182549407206723	1	1	1	1.0	1.0
sumT		Uroporphyrinogen-III C-methyltransferase	11	1	14	24	44.0	96.0	18.857142857142858	0.0019215096409778748	1.0	0.10182549407206723	1	1	1	1.0	1.0
irpA		Iron-regulated protein A	11	1	14	24	44.0	96.0	18.857142857142858	0.0019215096409778748	1.0	0.10182549407206723	1	1	1	1.0	1.0
group_14723		hypothetical protein	11	1	14	24	44.0	96.0	18.857142857142858	0.0019215096409778748	1.0	0.10182549407206723	1	1	1	1.0	1.0
group_14683	recJ	Single-stranded-DNA-specific exonuclease RecJ	11	1	14	24	44.0	96.0	18.857142857142858	0.0019215096409778748	1.0	0.10182549407206723	1	1	1	1.0	1.0
group_14000		hypothetical protein	11	1	14	24	44.0	96.0	18.857142857142858	0.0019215096409778748	1.0	0.10182549407206723	1	1	1	1.0	1.0
group_8950		hypothetical protein	11	1	14	24	44.0	96.0	18.857142857142858	0.0019215096409778748	1.0	0.10182549407206723	1	1	1	1.0	1.0
sctC_1		Type 3 secretion system secretin	11	1	14	24	44.0	96.0	18.857142857142858	0.0019215096409778748	1.0	0.10182549407206723	1	1	1	1.0	1.0
group_14531		hypothetical protein	11	1	14	24	44.0	96.0	18.857142857142858	0.0019215096409778748	1.0	0.10182549407206723	1	1	1	1.0	1.0
gsiD		Glutathione transport system permease protein GsiD	11	1	14	24	44.0	96.0	18.857142857142858	0.0019215096409778748	1.0	0.10182549407206723	1	1	1	1.0	1.0
cnoX		Chaperedoxin	11	1	14	24	44.0	96.0	18.857142857142858	0.0019215096409778748	1.0	0.10182549407206723	1	1	1	1.0	1.0
rlmD		23S rRNA (uracil(1939)-C(5))-methyltransferase RlmD	11	1	14	24	44.0	96.0	18.857142857142858	0.0019215096409778748	1.0	0.10182549407206723	1	1	1	1.0	1.0
rpoN		RNA polymerase sigma-54 factor	11	1	14	24	44.0	96.0	18.857142857142858	0.0019215096409778748	1.0	0.10182549407206723	1	1	1	1.0	1.0
mrdA		Peptidoglycan D,D-transpeptidase MrdA	11	1	14	24	44.0	96.0	18.857142857142858	0.0019215096409778748	1.0	0.10182549407206723	1	1	1	1.0	1.0
bamE		Outer membrane protein assembly factor BamE	11	1	14	24	44.0	96.0	18.857142857142858	0.0019215096409778748	1.0	0.10182549407206723	1	1	1	1.0	1.0
group_7267	tmk	Thymidylate kinase	11	1	14	24	44.0	96.0	18.857142857142858	0.0019215096409778748	1.0	0.10182549407206723	1	1	1	1.0	1.0
rpmD		50S ribosomal protein L30	24	14	1	11	96.0	44.0	18.857142857142858	0.0019215096409778748	1.0	0.10182549407206723	1	1	1	1.0	1.0
hupB		DNA-binding protein HU-beta	11	1	14	24	44.0	96.0	18.857142857142858	0.0019215096409778748	1.0	0.10182549407206723	1	1	1	1.0	1.0
group_14725	pyrF	Orotidine 5'-phosphate decarboxylase	11	1	14	24	44.0	96.0	18.857142857142858	0.0019215096409778748	1.0	0.10182549407206723	1	1	1	1.0	1.0
murG		UDP-N-acetylglucosamine--N-acetylmuramyl-(pentapeptide) pyrophosphoryl-undecaprenol N-acetylglucosamine transferase	11	1	14	24	44.0	96.0	18.857142857142858	0.0019215096409778748	1.0	0.10182549407206723	1	1	1	1.0	1.0
group_5180	pcaI	putative succinyl-CoA:3-ketoacid coenzyme A transferase subunit A	11	1	14	24	44.0	96.0	18.857142857142858	0.0019215096409778748	1.0	0.10182549407206723	1	1	1	1.0	1.0
pip		Proline iminopeptidase	11	1	14	24	44.0	96.0	18.857142857142858	0.0019215096409778748	1.0	0.10182549407206723	1	1	1	1.0	1.0
ppsR		Phosphoenolpyruvate synthase regulatory protein	11	1	14	24	44.0	96.0	18.857142857142858	0.0019215096409778748	1.0	0.10182549407206723	1	1	1	1.0	1.0
hpf		Ribosome hibernation promoting factor	11	1	14	24	44.0	96.0	18.857142857142858	0.0019215096409778748	1.0	0.10182549407206723	1	1	1	1.0	1.0
glnG		DNA-binding transcriptional regulator NtrC	14	3	11	22	56.0	88.0	9.333333333333334	0.0022919405258503157	1.0	0.12070938918295757	1	1	1	1.0	1.0
group_11415	atpG	ATP synthase gamma chain	14	3	11	22	56.0	88.0	9.333333333333334	0.0022919405258503157	1.0	0.12070938918295757	1	1	1	1.0	1.0
yfcG_2		Disulfide-bond oxidoreductase YfcG	14	3	11	22	56.0	88.0	9.333333333333334	0.0022919405258503157	1.0	0.12070938918295757	1	1	1	1.0	1.0
group_11383		Putative 3-methyladenine DNA glycosylase	14	3	11	22	56.0	88.0	9.333333333333334	0.0022919405258503157	1.0	0.12070938918295757	1	1	1	1.0	1.0
panD		Aspartate 1-decarboxylase	14	3	11	22	56.0	88.0	9.333333333333334	0.0022919405258503157	1.0	0.12070938918295757	1	1	1	1.0	1.0
bioA		Adenosylmethionine-8-amino-7-oxononanoate aminotransferase	14	3	11	22	56.0	88.0	9.333333333333334	0.0022919405258503157	1.0	0.12070938918295757	1	1	1	1.0	1.0
yrrK		Putative pre-16S rRNA nuclease	14	3	11	22	56.0	88.0	9.333333333333334	0.0022919405258503157	1.0	0.12070938918295757	1	1	1	1.0	1.0
tatC		Sec-independent protein translocase protein TatC	22	11	3	14	88.0	56.0	9.333333333333334	0.002291940525850316	1.0	0.12070938918295757	1	1	1	1.0	1.0
group_3310	tufA_2	Elongation factor Tu	22	11	3	14	88.0	56.0	9.333333333333334	0.002291940525850316	1.0	0.12070938918295757	1	1	1	1.0	1.0
msrA		Peptide methionine sulfoxide reductase MsrA	15	4	10	21	60.0	84.0	7.875	0.0030510695238371724	1.0	0.16058074437292272	1	1	1	1.0	1.0
aer_1		hypothetical protein	12	2	13	23	48.0	92.0	10.615384615384615	0.0036137180752862405	1.0	0.16353236533792068	1	1	1	1.0	1.0
group_13285		hypothetical protein	12	2	13	23	48.0	92.0	10.615384615384615	0.0036137180752862405	1.0	0.16353236533792068	1	1	1	1.0	1.0
argO		Arginine exporter protein ArgO	12	2	13	23	48.0	92.0	10.615384615384615	0.0036137180752862405	1.0	0.16353236533792068	1	1	1	1.0	1.0
rsmI_2		Ribosomal RNA small subunit methyltransferase I	12	2	13	23	48.0	92.0	10.615384615384615	0.0036137180752862405	1.0	0.16353236533792068	1	1	1	1.0	1.0
fliP		Flagellar biosynthetic protein FliP	12	2	13	23	48.0	92.0	10.615384615384615	0.0036137180752862405	1.0	0.16353236533792068	1	1	1	1.0	1.0
fabZ		3-hydroxyacyl-[acyl-carrier-protein] dehydratase FabZ	23	13	2	12	92.0	48.0	10.615384615384615	0.0036137180752862405	1.0	0.16353236533792068	1	1	1	1.0	1.0
cbbA		Fructose-bisphosphate aldolase	12	2	13	23	48.0	92.0	10.615384615384615	0.0036137180752862405	1.0	0.16353236533792068	1	1	1	1.0	1.0
pyrH		Uridylate kinase	23	13	2	12	92.0	48.0	10.615384615384615	0.0036137180752862405	1.0	0.16353236533792068	1	1	1	1.0	1.0
thiL		Thiamine-monophosphate kinase	12	2	13	23	48.0	92.0	10.615384615384615	0.0036137180752862405	1.0	0.16353236533792068	1	1	1	1.0	1.0
ahpC		Alkyl hydroperoxide reductase C	2	12	23	13	8.0	52.0	0.09420289855072464	0.0036137180752862405	1.0	0.16353236533792068	1	1	1	1.0	1.0
gltJ		Glutamate/aspartate import permease protein GltJ	16	5	9	20	64.0	80.0	7.111111111111111	0.0036652293712407186	1.0	0.16353236533792068	1	1	1	1.0	1.0
lepB		Signal peptidase I	20	9	5	16	80.0	64.0	7.111111111111111	0.0036652293712407186	1.0	0.16353236533792068	1	1	1	1.0	1.0
cysN		Sulfate adenylyltransferase subunit 1	20	9	5	16	80.0	64.0	7.111111111111111	0.0036652293712407186	1.0	0.16353236533792068	1	1	1	1.0	1.0
thrC		Threonine synthase	16	5	9	20	64.0	80.0	7.111111111111111	0.0036652293712407186	1.0	0.16353236533792068	1	1	1	1.0	1.0
ilvC		Ketol-acid reductoisomerase (NADP(+))	16	5	9	20	64.0	80.0	7.111111111111111	0.0036652293712407186	1.0	0.16353236533792068	1	1	1	1.0	1.0
thyA		Thymidylate synthase	20	9	5	16	80.0	64.0	7.111111111111111	0.0036652293712407186	1.0	0.16353236533792068	1	1	1	1.0	1.0
adhC2		NADP-dependent alcohol dehydrogenase C 2	8	0	17	25	32.0	100.0	inf	0.004029122782215316	1.0	0.16353236533792068	1	1	0	1.0	1.0
glmU_2		Bifunctional protein GlmU	8	0	17	25	32.0	100.0	inf	0.004029122782215316	1.0	0.16353236533792068	1	1	0	1.0	1.0
bepA_2		hypothetical protein	8	0	17	25	32.0	100.0	inf	0.004029122782215316	1.0	0.16353236533792068	1	1	0	1.0	1.0
rclR		IS5 family transposase IS4811	8	0	17	25	32.0	100.0	inf	0.004029122782215316	1.0	0.16353236533792068	1	1	0	1.0	1.0
group_18601		hypothetical protein	8	0	17	25	32.0	100.0	inf	0.004029122782215316	1.0	0.16353236533792068	1	1	0	1.0	1.0
group_24167		hypothetical protein	8	0	17	25	32.0	100.0	inf	0.004029122782215316	1.0	0.16353236533792068	1	1	0	1.0	1.0
bluB		5,6-dimethylbenzimidazole synthase	8	0	17	25	32.0	100.0	inf	0.004029122782215316	1.0	0.16353236533792068	1	1	0	1.0	1.0
group_19081	ftsB	Cell division protein FtsB	8	0	17	25	32.0	100.0	inf	0.004029122782215316	1.0	0.16353236533792068	1	1	0	1.0	1.0
group_19082		hypothetical protein	8	0	17	25	32.0	100.0	inf	0.004029122782215316	1.0	0.16353236533792068	1	1	0	1.0	1.0
group_19085		hypothetical protein	8	0	17	25	32.0	100.0	inf	0.004029122782215316	1.0	0.16353236533792068	1	1	0	1.0	1.0
group_19084		hypothetical protein	8	0	17	25	32.0	100.0	inf	0.004029122782215316	1.0	0.16353236533792068	1	1	0	1.0	1.0
cheZ		Protein phosphatase CheZ	8	0	17	25	32.0	100.0	inf	0.004029122782215316	1.0	0.16353236533792068	1	1	0	1.0	1.0
group_17827	sctC_1	Type 3 secretion system secretin	8	0	17	25	32.0	100.0	inf	0.004029122782215316	1.0	0.16353236533792068	1	1	0	1.0	1.0
group_15841		hypothetical protein	8	0	17	25	32.0	100.0	inf	0.004029122782215316	1.0	0.16353236533792068	1	1	0	1.0	1.0
calB		Coniferyl aldehyde dehydrogenase	8	0	17	25	32.0	100.0	inf	0.004029122782215316	1.0	0.16353236533792068	1	1	0	1.0	1.0
group_19063		hypothetical protein	8	0	17	25	32.0	100.0	inf	0.004029122782215316	1.0	0.16353236533792068	1	1	0	1.0	1.0
group_19067	rimM	Ribosome maturation factor RimM	8	0	17	25	32.0	100.0	inf	0.004029122782215316	1.0	0.16353236533792068	1	1	0	1.0	1.0
group_19066		hypothetical protein	8	0	17	25	32.0	100.0	inf	0.004029122782215316	1.0	0.16353236533792068	1	1	0	1.0	1.0
group_19065		hypothetical protein	8	0	17	25	32.0	100.0	inf	0.004029122782215316	1.0	0.16353236533792068	1	1	0	1.0	1.0
group_19064	pheT	Phenylalanine--tRNA ligase beta subunit	8	0	17	25	32.0	100.0	inf	0.004029122782215316	1.0	0.16353236533792068	1	1	0	1.0	1.0
oleD		hypothetical protein	8	0	17	25	32.0	100.0	inf	0.004029122782215316	1.0	0.16353236533792068	1	1	0	1.0	1.0
algE5		hypothetical protein	8	0	17	25	32.0	100.0	inf	0.004029122782215316	1.0	0.16353236533792068	1	1	0	1.0	1.0
group_18938		hypothetical protein	8	0	17	25	32.0	100.0	inf	0.004029122782215316	1.0	0.16353236533792068	1	1	0	1.0	1.0
recF_2		DNA replication and repair protein RecF	8	0	17	25	32.0	100.0	inf	0.004029122782215316	1.0	0.16353236533792068	1	1	0	1.0	1.0
group_18933		hypothetical protein	8	0	17	25	32.0	100.0	inf	0.004029122782215316	1.0	0.16353236533792068	1	1	0	1.0	1.0
group_312		hypothetical protein	8	0	17	25	32.0	100.0	inf	0.004029122782215316	1.0	0.16353236533792068	1	1	0	1.0	1.0
pitA_1		L-methionine sulfoximine/L-methionine sulfone acetyltransferase	8	0	17	25	32.0	100.0	inf	0.004029122782215316	1.0	0.16353236533792068	1	1	0	1.0	1.0
creC		Sensor protein CreC	8	0	17	25	32.0	100.0	inf	0.004029122782215316	1.0	0.16353236533792068	1	1	0	1.0	1.0
imuB		Protein ImuB	8	0	17	25	32.0	100.0	inf	0.004029122782215316	1.0	0.16353236533792068	1	1	0	1.0	1.0
group_19149	rimM	Ribosome maturation factor RimM	0	8	25	17	0.0	68.0	0.0	0.004029122782215316	1.0	0.16353236533792068	1	0	1	1.0	1.0
pqqE		PqqA peptide cyclase	8	0	17	25	32.0	100.0	inf	0.004029122782215316	1.0	0.16353236533792068	1	1	0	1.0	1.0
ttuC'		putative tartrate dehydrogenase/decarboxylase TtuC'	8	0	17	25	32.0	100.0	inf	0.004029122782215316	1.0	0.16353236533792068	1	1	0	1.0	1.0
group_19071		hypothetical protein	8	0	17	25	32.0	100.0	inf	0.004029122782215316	1.0	0.16353236533792068	1	1	0	1.0	1.0
group_7121	glgX_2	Glycogen operon protein GlgX	8	0	17	25	32.0	100.0	inf	0.004029122782215316	1.0	0.16353236533792068	1	1	0	1.0	1.0
gph_1		Phosphoglycolate phosphatase	8	0	17	25	32.0	100.0	inf	0.004029122782215316	1.0	0.16353236533792068	1	1	0	1.0	1.0
group_18635		hypothetical protein	8	0	17	25	32.0	100.0	inf	0.004029122782215316	1.0	0.16353236533792068	1	1	0	1.0	1.0
group_18634		hypothetical protein	8	0	17	25	32.0	100.0	inf	0.004029122782215316	1.0	0.16353236533792068	1	1	0	1.0	1.0
group_18631		hypothetical protein	8	0	17	25	32.0	100.0	inf	0.004029122782215316	1.0	0.16353236533792068	1	1	0	1.0	1.0
group_18630		hypothetical protein	8	0	17	25	32.0	100.0	inf	0.004029122782215316	1.0	0.16353236533792068	1	1	0	1.0	1.0
group_18633	corA_2	Cobalt/magnesium transport protein CorA	8	0	17	25	32.0	100.0	inf	0.004029122782215316	1.0	0.16353236533792068	1	1	0	1.0	1.0
smg		Protein Smg	8	0	17	25	32.0	100.0	inf	0.004029122782215316	1.0	0.16353236533792068	1	1	0	1.0	1.0
clsB_2		Cardiolipin synthase B	8	0	17	25	32.0	100.0	inf	0.004029122782215316	1.0	0.16353236533792068	1	1	0	1.0	1.0
group_19092		hypothetical protein	8	0	17	25	32.0	100.0	inf	0.004029122782215316	1.0	0.16353236533792068	1	1	0	1.0	1.0
rssB_4		hypothetical protein	8	0	17	25	32.0	100.0	inf	0.004029122782215316	1.0	0.16353236533792068	1	1	0	1.0	1.0
group_2648	gsiC_1	Glutathione transport system permease protein GsiC	8	0	17	25	32.0	100.0	inf	0.004029122782215316	1.0	0.16353236533792068	1	1	0	1.0	1.0
accA		Acetyl-coenzyme A carboxylase carboxyl transferase subunit alpha	25	17	0	8	100.0	32.0	inf	0.004029122782215316	1.0	0.16353236533792068	1	1	0	1.0	1.0
bluF		hypothetical protein	8	0	17	25	32.0	100.0	inf	0.004029122782215316	1.0	0.16353236533792068	1	1	0	1.0	1.0
group_18692	rlmE	Ribosomal RNA large subunit methyltransferase E	8	0	17	25	32.0	100.0	inf	0.004029122782215316	1.0	0.16353236533792068	1	1	0	1.0	1.0
qseE		Sensor histidine kinase GlrK	8	0	17	25	32.0	100.0	inf	0.004029122782215316	1.0	0.16353236533792068	1	1	0	1.0	1.0
group_19127	ftsW	putative peptidoglycan glycosyltransferase FtsW	8	0	17	25	32.0	100.0	inf	0.004029122782215316	1.0	0.16353236533792068	1	1	0	1.0	1.0
group_5143		Putative acyl-CoA dehydrogenase FadE17	8	0	17	25	32.0	100.0	inf	0.004029122782215316	1.0	0.16353236533792068	1	1	0	1.0	1.0
group_19078		hypothetical protein	8	0	17	25	32.0	100.0	inf	0.004029122782215316	1.0	0.16353236533792068	1	1	0	1.0	1.0
group_19070		hypothetical protein	8	0	17	25	32.0	100.0	inf	0.004029122782215316	1.0	0.16353236533792068	1	1	0	1.0	1.0
group_19077	lexA	LexA repressor	8	0	17	25	32.0	100.0	inf	0.004029122782215316	1.0	0.16353236533792068	1	1	0	1.0	1.0
group_1516	uvrD	ATP-dependent DNA helicase PcrA	8	0	17	25	32.0	100.0	inf	0.004029122782215316	1.0	0.16353236533792068	1	1	0	1.0	1.0
yhhT		hypothetical protein	8	0	17	25	32.0	100.0	inf	0.004029122782215316	1.0	0.16353236533792068	1	1	0	1.0	1.0
group_19124	bepA_4	hypothetical protein	8	0	17	25	32.0	100.0	inf	0.004029122782215316	1.0	0.16353236533792068	1	1	0	1.0	1.0
group_13394		putative FAD-linked oxidoreductase	8	0	17	25	32.0	100.0	inf	0.004029122782215316	1.0	0.16353236533792068	1	1	0	1.0	1.0
menG		Demethylmenaquinone methyltransferase	8	0	17	25	32.0	100.0	inf	0.004029122782215316	1.0	0.16353236533792068	1	1	0	1.0	1.0
ppsC_1		Alcohol dehydrogenase	8	0	17	25	32.0	100.0	inf	0.004029122782215316	1.0	0.16353236533792068	1	1	0	1.0	1.0
group_16424		hypothetical protein	8	0	17	25	32.0	100.0	inf	0.004029122782215316	1.0	0.16353236533792068	1	1	0	1.0	1.0
ctaB1		Protoheme IX farnesyltransferase 1	8	0	17	25	32.0	100.0	inf	0.004029122782215316	1.0	0.16353236533792068	1	1	0	1.0	1.0
dauA_2		FAD-dependent catabolic D-arginine dehydrogenase DauA	8	0	17	25	32.0	100.0	inf	0.004029122782215316	1.0	0.16353236533792068	1	1	0	1.0	1.0
group_18138		hypothetical protein	8	0	17	25	32.0	100.0	inf	0.004029122782215316	1.0	0.16353236533792068	1	1	0	1.0	1.0
dctP		C4-dicarboxylate-binding periplasmic protein DctP	8	0	17	25	32.0	100.0	inf	0.004029122782215316	1.0	0.16353236533792068	1	1	0	1.0	1.0
htpX_1		Protease HtpX	8	0	17	25	32.0	100.0	inf	0.004029122782215316	1.0	0.16353236533792068	1	1	0	1.0	1.0
group_7422		putative protein	8	0	17	25	32.0	100.0	inf	0.004029122782215316	1.0	0.16353236533792068	1	1	0	1.0	1.0
group_18628		hypothetical protein	8	0	17	25	32.0	100.0	inf	0.004029122782215316	1.0	0.16353236533792068	1	1	0	1.0	1.0
group_18629		hypothetical protein	8	0	17	25	32.0	100.0	inf	0.004029122782215316	1.0	0.16353236533792068	1	1	0	1.0	1.0
group_18627		hypothetical protein	8	0	17	25	32.0	100.0	inf	0.004029122782215316	1.0	0.16353236533792068	1	1	0	1.0	1.0
group_8624	otsA	hypothetical protein	8	0	17	25	32.0	100.0	inf	0.004029122782215316	1.0	0.16353236533792068	1	1	0	1.0	1.0
group_10653	treS	Trehalose synthase/amylase TreS	8	0	17	25	32.0	100.0	inf	0.004029122782215316	1.0	0.16353236533792068	1	1	0	1.0	1.0
hisC_3		Histidinol-phosphate aminotransferase	8	0	17	25	32.0	100.0	inf	0.004029122782215316	1.0	0.16353236533792068	1	1	0	1.0	1.0
group_18719		hypothetical protein	8	0	17	25	32.0	100.0	inf	0.004029122782215316	1.0	0.16353236533792068	1	1	0	1.0	1.0
group_18716	murG	UDP-N-acetylglucosamine--N-acetylmuramyl-(pentapeptide) pyrophosphoryl-undecaprenol N-acetylglucosamine transferase	8	0	17	25	32.0	100.0	inf	0.004029122782215316	1.0	0.16353236533792068	1	1	0	1.0	1.0
group_18714	spoIIAB	hypothetical protein	8	0	17	25	32.0	100.0	inf	0.004029122782215316	1.0	0.16353236533792068	1	1	0	1.0	1.0
group_18710		hypothetical protein	8	0	17	25	32.0	100.0	inf	0.004029122782215316	1.0	0.16353236533792068	1	1	0	1.0	1.0
mcd		(2S)-methylsuccinyl-CoA dehydrogenase	8	0	17	25	32.0	100.0	inf	0.004029122782215316	1.0	0.16353236533792068	1	1	0	1.0	1.0
group_15375		3',5'-nucleoside bisphosphate phosphatase	8	0	17	25	32.0	100.0	inf	0.004029122782215316	1.0	0.16353236533792068	1	1	0	1.0	1.0
hmrR		HTH-type transcriptional regulator HmrR	8	0	17	25	32.0	100.0	inf	0.004029122782215316	1.0	0.16353236533792068	1	1	0	1.0	1.0
gltR		hypothetical protein	8	0	17	25	32.0	100.0	inf	0.004029122782215316	1.0	0.16353236533792068	1	1	0	1.0	1.0
group_19049		hypothetical protein	8	0	17	25	32.0	100.0	inf	0.004029122782215316	1.0	0.16353236533792068	1	1	0	1.0	1.0
group_19048		hypothetical protein	8	0	17	25	32.0	100.0	inf	0.004029122782215316	1.0	0.16353236533792068	1	1	0	1.0	1.0
group_19041		hypothetical protein	8	0	17	25	32.0	100.0	inf	0.004029122782215316	1.0	0.16353236533792068	1	1	0	1.0	1.0
group_19042		hypothetical protein	8	0	17	25	32.0	100.0	inf	0.004029122782215316	1.0	0.16353236533792068	1	1	0	1.0	1.0
group_16398	aroE	Shikimate dehydrogenase (NADP(+))	8	0	17	25	32.0	100.0	inf	0.004029122782215316	1.0	0.16353236533792068	1	1	0	1.0	1.0
mmsA		Methylmalonate-semialdehyde dehydrogenase [acylating]	8	0	17	25	32.0	100.0	inf	0.004029122782215316	1.0	0.16353236533792068	1	1	0	1.0	1.0
epi		Ethylmalonyl-CoA/methylmalonyl-CoA epimerase	8	0	17	25	32.0	100.0	inf	0.004029122782215316	1.0	0.16353236533792068	1	1	0	1.0	1.0
dasR		HTH-type transcriptional repressor NagR	8	0	17	25	32.0	100.0	inf	0.004029122782215316	1.0	0.16353236533792068	1	1	0	1.0	1.0
group_12125		hypothetical protein	8	0	17	25	32.0	100.0	inf	0.004029122782215316	1.0	0.16353236533792068	1	1	0	1.0	1.0
rnc		Ribonuclease 3	25	17	0	8	100.0	32.0	inf	0.004029122782215316	1.0	0.16353236533792068	1	1	0	1.0	1.0
group_12727		hypothetical protein	8	0	17	25	32.0	100.0	inf	0.004029122782215316	1.0	0.16353236533792068	1	1	0	1.0	1.0
araG		Fructose import ATP-binding protein FrcA	8	0	17	25	32.0	100.0	inf	0.004029122782215316	1.0	0.16353236533792068	1	1	0	1.0	1.0
rfuD		hypothetical protein	8	0	17	25	32.0	100.0	inf	0.004029122782215316	1.0	0.16353236533792068	1	1	0	1.0	1.0
epsE_2		Type II secretion system protein E	8	0	17	25	32.0	100.0	inf	0.004029122782215316	1.0	0.16353236533792068	1	1	0	1.0	1.0
group_13523		hypothetical protein	8	0	17	25	32.0	100.0	inf	0.004029122782215316	1.0	0.16353236533792068	1	1	0	1.0	1.0
bkdA1		2-oxoisovalerate dehydrogenase subunit alpha	8	0	17	25	32.0	100.0	inf	0.004029122782215316	1.0	0.16353236533792068	1	1	0	1.0	1.0
rtcA		RNA 3'-terminal phosphate cyclase	8	0	17	25	32.0	100.0	inf	0.004029122782215316	1.0	0.16353236533792068	1	1	0	1.0	1.0
tamA		Outer membrane protein assembly factor BamA	8	0	17	25	32.0	100.0	inf	0.004029122782215316	1.0	0.16353236533792068	1	1	0	1.0	1.0
mutS2_1		Endonuclease MutS2	8	0	17	25	32.0	100.0	inf	0.004029122782215316	1.0	0.16353236533792068	1	1	0	1.0	1.0
tesB		Acyl-CoA thioesterase 2	8	0	17	25	32.0	100.0	inf	0.004029122782215316	1.0	0.16353236533792068	1	1	0	1.0	1.0
dgkA		Diacylglycerol kinase	8	0	17	25	32.0	100.0	inf	0.004029122782215316	1.0	0.16353236533792068	1	1	0	1.0	1.0
group_19121		hypothetical protein	8	0	17	25	32.0	100.0	inf	0.004029122782215316	1.0	0.16353236533792068	1	1	0	1.0	1.0
group_16729	hemA	Glutamyl-tRNA reductase	8	0	17	25	32.0	100.0	inf	0.004029122782215316	1.0	0.16353236533792068	1	1	0	1.0	1.0
group_17747		putative protein	8	0	17	25	32.0	100.0	inf	0.004029122782215316	1.0	0.16353236533792068	1	1	0	1.0	1.0
idnO		Rhamnolipids biosynthesis 3-oxoacyl-[acyl-carrier-protein] reductase	8	0	17	25	32.0	100.0	inf	0.004029122782215316	1.0	0.16353236533792068	1	1	0	1.0	1.0
group_18364	hisA	1-(5-phosphoribosyl)-5-[(5-phosphoribosylamino)methylideneamino] imidazole-4-carboxamide isomerase	0	8	25	17	0.0	68.0	0.0	0.004029122782215316	1.0	0.16353236533792068	1	0	1	1.0	1.0
kefC_1		Glutathione-regulated potassium-efflux system protein KefC	8	0	17	25	32.0	100.0	inf	0.004029122782215316	1.0	0.16353236533792068	1	1	0	1.0	1.0
group_19052		hypothetical protein	8	0	17	25	32.0	100.0	inf	0.004029122782215316	1.0	0.16353236533792068	1	1	0	1.0	1.0
group_19056	nadD	Nicotinate-nucleotide adenylyltransferase	8	0	17	25	32.0	100.0	inf	0.004029122782215316	1.0	0.16353236533792068	1	1	0	1.0	1.0
ves		Protein Ves	8	0	17	25	32.0	100.0	inf	0.004029122782215316	1.0	0.16353236533792068	1	1	0	1.0	1.0
apbE		FAD:protein FMN transferase	8	0	17	25	32.0	100.0	inf	0.004029122782215316	1.0	0.16353236533792068	1	1	0	1.0	1.0
boxB		Benzoyl-CoA oxygenase component B	8	0	17	25	32.0	100.0	inf	0.004029122782215316	1.0	0.16353236533792068	1	1	0	1.0	1.0
group_18891		hypothetical protein	8	0	17	25	32.0	100.0	inf	0.004029122782215316	1.0	0.16353236533792068	1	1	0	1.0	1.0
group_18890		hypothetical protein	8	0	17	25	32.0	100.0	inf	0.004029122782215316	1.0	0.16353236533792068	1	1	0	1.0	1.0
group_18893		hypothetical protein	8	0	17	25	32.0	100.0	inf	0.004029122782215316	1.0	0.16353236533792068	1	1	0	1.0	1.0
group_18892	folE	GTP cyclohydrolase 1	8	0	17	25	32.0	100.0	inf	0.004029122782215316	1.0	0.16353236533792068	1	1	0	1.0	1.0
group_18377	pyrB	Aspartate carbamoyltransferase catalytic subunit	0	8	25	17	0.0	68.0	0.0	0.004029122782215316	1.0	0.16353236533792068	1	0	1	1.0	1.0
sigJ		ECF RNA polymerase sigma factor SigJ	8	0	17	25	32.0	100.0	inf	0.004029122782215316	1.0	0.16353236533792068	1	1	0	1.0	1.0
group_14084		hypothetical protein	8	0	17	25	32.0	100.0	inf	0.004029122782215316	1.0	0.16353236533792068	1	1	0	1.0	1.0
group_7715		hypothetical protein	8	0	17	25	32.0	100.0	inf	0.004029122782215316	1.0	0.16353236533792068	1	1	0	1.0	1.0
mvaA		3-hydroxy-3-methylglutaryl-coenzyme A reductase	8	0	17	25	32.0	100.0	inf	0.004029122782215316	1.0	0.16353236533792068	1	1	0	1.0	1.0
livK		hypothetical protein	8	0	17	25	32.0	100.0	inf	0.004029122782215316	1.0	0.16353236533792068	1	1	0	1.0	1.0
mscS		Small-conductance mechanosensitive channel	8	0	17	25	32.0	100.0	inf	0.004029122782215316	1.0	0.16353236533792068	1	1	0	1.0	1.0
mscK		hypothetical protein	8	0	17	25	32.0	100.0	inf	0.004029122782215316	1.0	0.16353236533792068	1	1	0	1.0	1.0
group_23383		tRNA-Arg(ccg)	8	0	17	25	32.0	100.0	inf	0.004029122782215316	1.0	0.16353236533792068	1	1	0	1.0	1.0
group_18649		hypothetical protein	8	0	17	25	32.0	100.0	inf	0.004029122782215316	1.0	0.16353236533792068	1	1	0	1.0	1.0
group_3653	rluD_2	Ribosomal large subunit pseudouridine synthase D	8	0	17	25	32.0	100.0	inf	0.004029122782215316	1.0	0.16353236533792068	1	1	0	1.0	1.0
trg_2		hypothetical protein	8	0	17	25	32.0	100.0	inf	0.004029122782215316	1.0	0.16353236533792068	1	1	0	1.0	1.0
group_17865		hypothetical protein	8	0	17	25	32.0	100.0	inf	0.004029122782215316	1.0	0.16353236533792068	1	1	0	1.0	1.0
cbbZC		Phosphoglycolate phosphatase, chromosomal	8	0	17	25	32.0	100.0	inf	0.004029122782215316	1.0	0.16353236533792068	1	1	0	1.0	1.0
clcD		Carboxymethylenebutenolidase	8	0	17	25	32.0	100.0	inf	0.004029122782215316	1.0	0.16353236533792068	1	1	0	1.0	1.0
group_19112		hypothetical protein	8	0	17	25	32.0	100.0	inf	0.004029122782215316	1.0	0.16353236533792068	1	1	0	1.0	1.0
group_19110		hypothetical protein	8	0	17	25	32.0	100.0	inf	0.004029122782215316	1.0	0.16353236533792068	1	1	0	1.0	1.0
ndbB		Demethylphylloquinone reductase NdbB	8	0	17	25	32.0	100.0	inf	0.004029122782215316	1.0	0.16353236533792068	1	1	0	1.0	1.0
group_18469	gatC	Glutamyl-tRNA(Gln) amidotransferase subunit C	8	0	17	25	32.0	100.0	inf	0.004029122782215316	1.0	0.16353236533792068	1	1	0	1.0	1.0
mdtB_1		Multidrug resistance protein MdtC	8	0	17	25	32.0	100.0	inf	0.004029122782215316	1.0	0.16353236533792068	1	1	0	1.0	1.0
group_19022	recN	DNA repair protein RecN	8	0	17	25	32.0	100.0	inf	0.004029122782215316	1.0	0.16353236533792068	1	1	0	1.0	1.0
group_18510		hypothetical protein	8	0	17	25	32.0	100.0	inf	0.004029122782215316	1.0	0.16353236533792068	1	1	0	1.0	1.0
yiaM_1		hypothetical protein	8	0	17	25	32.0	100.0	inf	0.004029122782215316	1.0	0.16353236533792068	1	1	0	1.0	1.0
rluD_2		Ribosomal large subunit pseudouridine synthase D	8	0	17	25	32.0	100.0	inf	0.004029122782215316	1.0	0.16353236533792068	1	1	0	1.0	1.0
mgtA		GDP-mannose-dependent alpha-mannosyltransferase	8	0	17	25	32.0	100.0	inf	0.004029122782215316	1.0	0.16353236533792068	1	1	0	1.0	1.0
bamA_2		Outer membrane protein assembly factor BamA	8	0	17	25	32.0	100.0	inf	0.004029122782215316	1.0	0.16353236533792068	1	1	0	1.0	1.0
group_1129		hypothetical protein	8	0	17	25	32.0	100.0	inf	0.004029122782215316	1.0	0.16353236533792068	1	1	0	1.0	1.0
group_18889		hypothetical protein	8	0	17	25	32.0	100.0	inf	0.004029122782215316	1.0	0.16353236533792068	1	1	0	1.0	1.0
group_13347		hypothetical protein	8	0	17	25	32.0	100.0	inf	0.004029122782215316	1.0	0.16353236533792068	1	1	0	1.0	1.0
mdtA_4		Multidrug resistance protein MdtA	8	0	17	25	32.0	100.0	inf	0.004029122782215316	1.0	0.16353236533792068	1	1	0	1.0	1.0
cheA_2		Chemotaxis protein CheA	8	0	17	25	32.0	100.0	inf	0.004029122782215316	1.0	0.16353236533792068	1	1	0	1.0	1.0
menH_2		2-succinyl-6-hydroxy-2,4-cyclohexadiene-1-carboxylate synthase	8	0	17	25	32.0	100.0	inf	0.004029122782215316	1.0	0.16353236533792068	1	1	0	1.0	1.0
group_3342	prs	Ribose-phosphate pyrophosphokinase	0	8	25	17	0.0	68.0	0.0	0.004029122782215316	1.0	0.16353236533792068	1	0	1	1.0	1.0
dhaA_2		Haloalkane dehalogenase	8	0	17	25	32.0	100.0	inf	0.004029122782215316	1.0	0.16353236533792068	1	1	0	1.0	1.0
group_18675		hypothetical protein	8	0	17	25	32.0	100.0	inf	0.004029122782215316	1.0	0.16353236533792068	1	1	0	1.0	1.0
group_18677		hypothetical protein	8	0	17	25	32.0	100.0	inf	0.004029122782215316	1.0	0.16353236533792068	1	1	0	1.0	1.0
group_18676		hypothetical protein	8	0	17	25	32.0	100.0	inf	0.004029122782215316	1.0	0.16353236533792068	1	1	0	1.0	1.0
group_18678		hypothetical protein	8	0	17	25	32.0	100.0	inf	0.004029122782215316	1.0	0.16353236533792068	1	1	0	1.0	1.0
group_3467	nth	Endonuclease III	0	8	25	17	0.0	68.0	0.0	0.004029122782215316	1.0	0.16353236533792068	1	0	1	1.0	1.0
group_6290	thiL	Thiamine-monophosphate kinase	8	0	17	25	32.0	100.0	inf	0.004029122782215316	1.0	0.16353236533792068	1	1	0	1.0	1.0
yigB		5-amino-6-(5-phospho-D-ribitylamino)uracil phosphatase YigB	8	0	17	25	32.0	100.0	inf	0.004029122782215316	1.0	0.16353236533792068	1	1	0	1.0	1.0
slyA_3		hypothetical protein	8	0	17	25	32.0	100.0	inf	0.004029122782215316	1.0	0.16353236533792068	1	1	0	1.0	1.0
group_11448		hypothetical protein	8	0	17	25	32.0	100.0	inf	0.004029122782215316	1.0	0.16353236533792068	1	1	0	1.0	1.0
xylH_2		Xylose transport system permease protein XylH	8	0	17	25	32.0	100.0	inf	0.004029122782215316	1.0	0.16353236533792068	1	1	0	1.0	1.0
group_19100		hypothetical protein	8	0	17	25	32.0	100.0	inf	0.004029122782215316	1.0	0.16353236533792068	1	1	0	1.0	1.0
group_19101		hypothetical protein	8	0	17	25	32.0	100.0	inf	0.004029122782215316	1.0	0.16353236533792068	1	1	0	1.0	1.0
group_19102		hypothetical protein	8	0	17	25	32.0	100.0	inf	0.004029122782215316	1.0	0.16353236533792068	1	1	0	1.0	1.0
allA		Ureidoglycolate lyase	8	0	17	25	32.0	100.0	inf	0.004029122782215316	1.0	0.16353236533792068	1	1	0	1.0	1.0
norM		Multidrug resistance protein NorM	8	0	17	25	32.0	100.0	inf	0.004029122782215316	1.0	0.16353236533792068	1	1	0	1.0	1.0
group_18691	hisC_2	Histidinol-phosphate aminotransferase	8	0	17	25	32.0	100.0	inf	0.004029122782215316	1.0	0.16353236533792068	1	1	0	1.0	1.0
group_18690		hypothetical protein	8	0	17	25	32.0	100.0	inf	0.004029122782215316	1.0	0.16353236533792068	1	1	0	1.0	1.0
group_15292		hypothetical protein	8	0	17	25	32.0	100.0	inf	0.004029122782215316	1.0	0.16353236533792068	1	1	0	1.0	1.0
lemA_2		Protein LemA	8	0	17	25	32.0	100.0	inf	0.004029122782215316	1.0	0.16353236533792068	1	1	0	1.0	1.0
group_18529		hypothetical protein	8	0	17	25	32.0	100.0	inf	0.004029122782215316	1.0	0.16353236533792068	1	1	0	1.0	1.0
group_18528		hypothetical protein	8	0	17	25	32.0	100.0	inf	0.004029122782215316	1.0	0.16353236533792068	1	1	0	1.0	1.0
group_19033		hypothetical protein	8	0	17	25	32.0	100.0	inf	0.004029122782215316	1.0	0.16353236533792068	1	1	0	1.0	1.0
inhA_2		hypothetical protein	8	0	17	25	32.0	100.0	inf	0.004029122782215316	1.0	0.16353236533792068	1	1	0	1.0	1.0
glpE_2		hypothetical protein	0	8	25	17	0.0	68.0	0.0	0.004029122782215316	1.0	0.16353236533792068	1	0	1	1.0	1.0
crp_5		hypothetical protein	8	0	17	25	32.0	100.0	inf	0.004029122782215316	1.0	0.16353236533792068	1	1	0	1.0	1.0
group_19320		hypothetical protein	8	0	17	25	32.0	100.0	inf	0.004029122782215316	1.0	0.16353236533792068	1	1	0	1.0	1.0
yajR		Inner membrane transport protein YajR	0	8	25	17	0.0	68.0	0.0	0.004029122782215316	1.0	0.16353236533792068	1	0	1	1.0	1.0
rocA1		1-pyrroline-5-carboxylate dehydrogenase 1	8	0	17	25	32.0	100.0	inf	0.004029122782215316	1.0	0.16353236533792068	1	1	0	1.0	1.0
entS_2		Enterobactin exporter EntS	8	0	17	25	32.0	100.0	inf	0.004029122782215316	1.0	0.16353236533792068	1	1	0	1.0	1.0
group_18989		hypothetical protein	8	0	17	25	32.0	100.0	inf	0.004029122782215316	1.0	0.16353236533792068	1	1	0	1.0	1.0
btuD_10		Vitamin B12 import ATP-binding protein BtuD	8	0	17	25	32.0	100.0	inf	0.004029122782215316	1.0	0.16353236533792068	1	1	0	1.0	1.0
group_14753		hypothetical protein	8	0	17	25	32.0	100.0	inf	0.004029122782215316	1.0	0.16353236533792068	1	1	0	1.0	1.0
group_18984		hypothetical protein	8	0	17	25	32.0	100.0	inf	0.004029122782215316	1.0	0.16353236533792068	1	1	0	1.0	1.0
group_18663		hypothetical protein	8	0	17	25	32.0	100.0	inf	0.004029122782215316	1.0	0.16353236533792068	1	1	0	1.0	1.0
ssuC		Putative aliphatic sulfonates transport permease protein SsuC	8	0	17	25	32.0	100.0	inf	0.004029122782215316	1.0	0.16353236533792068	1	1	0	1.0	1.0
fumA		Fumarate hydratase class I, aerobic	8	0	17	25	32.0	100.0	inf	0.004029122782215316	1.0	0.16353236533792068	1	1	0	1.0	1.0
ccsA_2		Cytochrome c biogenesis protein CcsA	8	0	17	25	32.0	100.0	inf	0.004029122782215316	1.0	0.16353236533792068	1	1	0	1.0	1.0
tig		Trigger factor	8	0	17	25	32.0	100.0	inf	0.004029122782215316	1.0	0.16353236533792068	1	1	0	1.0	1.0
dnaE2		Error-prone DNA polymerase	8	0	17	25	32.0	100.0	inf	0.004029122782215316	1.0	0.16353236533792068	1	1	0	1.0	1.0
group_19139	gloB_1	Hydroxyacylglutathione hydrolase	8	0	17	25	32.0	100.0	inf	0.004029122782215316	1.0	0.16353236533792068	1	1	0	1.0	1.0
group_18689		hypothetical protein	8	0	17	25	32.0	100.0	inf	0.004029122782215316	1.0	0.16353236533792068	1	1	0	1.0	1.0
group_18682		hypothetical protein	8	0	17	25	32.0	100.0	inf	0.004029122782215316	1.0	0.16353236533792068	1	1	0	1.0	1.0
group_18683		hypothetical protein	8	0	17	25	32.0	100.0	inf	0.004029122782215316	1.0	0.16353236533792068	1	1	0	1.0	1.0
group_18684		hypothetical protein	8	0	17	25	32.0	100.0	inf	0.004029122782215316	1.0	0.16353236533792068	1	1	0	1.0	1.0
group_19009		hypothetical protein	8	0	17	25	32.0	100.0	inf	0.004029122782215316	1.0	0.16353236533792068	1	1	0	1.0	1.0
group_5845	cheY_2	Chemotaxis protein CheY	8	0	17	25	32.0	100.0	inf	0.004029122782215316	1.0	0.16353236533792068	1	1	0	1.0	1.0
group_4889	pccB_2	Propionyl-CoA carboxylase beta chain	8	0	17	25	32.0	100.0	inf	0.004029122782215316	1.0	0.16353236533792068	1	1	0	1.0	1.0
group_12584		hypothetical protein	8	0	17	25	32.0	100.0	inf	0.004029122782215316	1.0	0.16353236533792068	1	1	0	1.0	1.0
group_9028		hypothetical protein	8	0	17	25	32.0	100.0	inf	0.004029122782215316	1.0	0.16353236533792068	1	1	0	1.0	1.0
group_13988		D-glycero-beta-D-manno-heptose-1,7-bisphosphate 7-phosphatase	8	0	17	25	32.0	100.0	inf	0.004029122782215316	1.0	0.16353236533792068	1	1	0	1.0	1.0
group_19319		hypothetical protein	8	0	17	25	32.0	100.0	inf	0.004029122782215316	1.0	0.16353236533792068	1	1	0	1.0	1.0
group_8871	nudL	putative Nudix hydrolase NudL	8	0	17	25	32.0	100.0	inf	0.004029122782215316	1.0	0.16353236533792068	1	1	0	1.0	1.0
group_18847		hypothetical protein	8	0	17	25	32.0	100.0	inf	0.004029122782215316	1.0	0.16353236533792068	1	1	0	1.0	1.0
group_17317		tRNA-Lys(ttt)	8	0	17	25	32.0	100.0	inf	0.004029122782215316	1.0	0.16353236533792068	1	1	0	1.0	1.0
pyrE_2		Orotate phosphoribosyltransferase	8	0	17	25	32.0	100.0	inf	0.004029122782215316	1.0	0.16353236533792068	1	1	0	1.0	1.0
group_18997	ctaA	Heme A synthase	8	0	17	25	32.0	100.0	inf	0.004029122782215316	1.0	0.16353236533792068	1	1	0	1.0	1.0
group_18990		hypothetical protein	8	0	17	25	32.0	100.0	inf	0.004029122782215316	1.0	0.16353236533792068	1	1	0	1.0	1.0
group_18991	rpsF	hypothetical protein	8	0	17	25	32.0	100.0	inf	0.004029122782215316	1.0	0.16353236533792068	1	1	0	1.0	1.0
group_16022	clsA	Cardiolipin synthase A	0	8	25	17	0.0	68.0	0.0	0.004029122782215316	1.0	0.16353236533792068	1	0	1	1.0	1.0
ftsI		Peptidoglycan D,D-transpeptidase FtsI	0	8	25	17	0.0	68.0	0.0	0.004029122782215316	1.0	0.16353236533792068	1	0	1	1.0	1.0
group_22183		tRNA-Arg(ccg)	8	0	17	25	32.0	100.0	inf	0.004029122782215316	1.0	0.16353236533792068	1	1	0	1.0	1.0
epsF_1		Type II secretion system protein F	8	0	17	25	32.0	100.0	inf	0.004029122782215316	1.0	0.16353236533792068	1	1	0	1.0	1.0
group_11446		hypothetical protein	8	0	17	25	32.0	100.0	inf	0.004029122782215316	1.0	0.16353236533792068	1	1	0	1.0	1.0
uvrC_2		UvrABC system protein C	8	0	17	25	32.0	100.0	inf	0.004029122782215316	1.0	0.16353236533792068	1	1	0	1.0	1.0
paoA		Aldehyde oxidoreductase iron-sulfur-binding subunit PaoA	8	0	17	25	32.0	100.0	inf	0.004029122782215316	1.0	0.16353236533792068	1	1	0	1.0	1.0
paoC		Aldehyde oxidoreductase molybdenum-binding subunit PaoC	8	0	17	25	32.0	100.0	inf	0.004029122782215316	1.0	0.16353236533792068	1	1	0	1.0	1.0
group_19122		hypothetical protein	8	0	17	25	32.0	100.0	inf	0.004029122782215316	1.0	0.16353236533792068	1	1	0	1.0	1.0
group_19120		hypothetical protein	8	0	17	25	32.0	100.0	inf	0.004029122782215316	1.0	0.16353236533792068	1	1	0	1.0	1.0
group_19126		hypothetical protein	8	0	17	25	32.0	100.0	inf	0.004029122782215316	1.0	0.16353236533792068	1	1	0	1.0	1.0
group_2488	tadA_2	tRNA-specific adenosine deaminase	8	0	17	25	32.0	100.0	inf	0.004029122782215316	1.0	0.16353236533792068	1	1	0	1.0	1.0
group_10681		hypothetical protein	8	0	17	25	32.0	100.0	inf	0.004029122782215316	1.0	0.16353236533792068	1	1	0	1.0	1.0
ybjJ		Inner membrane protein YbjJ	8	0	17	25	32.0	100.0	inf	0.004029122782215316	1.0	0.16353236533792068	1	1	0	1.0	1.0
group_19018		hypothetical protein	8	0	17	25	32.0	100.0	inf	0.004029122782215316	1.0	0.16353236533792068	1	1	0	1.0	1.0
group_19019		hypothetical protein	8	0	17	25	32.0	100.0	inf	0.004029122782215316	1.0	0.16353236533792068	1	1	0	1.0	1.0
group_19017	ftsA_1	Cell division protein FtsA	8	0	17	25	32.0	100.0	inf	0.004029122782215316	1.0	0.16353236533792068	1	1	0	1.0	1.0
group_19010		hypothetical protein	8	0	17	25	32.0	100.0	inf	0.004029122782215316	1.0	0.16353236533792068	1	1	0	1.0	1.0
group_19011		putative protein	8	0	17	25	32.0	100.0	inf	0.004029122782215316	1.0	0.16353236533792068	1	1	0	1.0	1.0
group_18547	yhbY	RNA-binding protein YhbY	8	0	17	25	32.0	100.0	inf	0.004029122782215316	1.0	0.16353236533792068	1	1	0	1.0	1.0
group_18546		hypothetical protein	8	0	17	25	32.0	100.0	inf	0.004029122782215316	1.0	0.16353236533792068	1	1	0	1.0	1.0
tagA		N-acetylglucosaminyldiphosphoundecaprenol N-acetyl-beta-D-mannosaminyltransferase	8	0	17	25	32.0	100.0	inf	0.004029122782215316	1.0	0.16353236533792068	1	1	0	1.0	1.0
group_19093		hypothetical protein	8	0	17	25	32.0	100.0	inf	0.004029122782215316	1.0	0.16353236533792068	1	1	0	1.0	1.0
astA		Arginine N-succinyltransferase	8	0	17	25	32.0	100.0	inf	0.004029122782215316	1.0	0.16353236533792068	1	1	0	1.0	1.0
group_19091	glyS	Glycine--tRNA ligase beta subunit	8	0	17	25	32.0	100.0	inf	0.004029122782215316	1.0	0.16353236533792068	1	1	0	1.0	1.0
cueR		hypothetical protein	8	0	17	25	32.0	100.0	inf	0.004029122782215316	1.0	0.16353236533792068	1	1	0	1.0	1.0
group_19303		hypothetical protein	8	0	17	25	32.0	100.0	inf	0.004029122782215316	1.0	0.16353236533792068	1	1	0	1.0	1.0
actP		Cation/acetate symporter ActP	8	0	17	25	32.0	100.0	inf	0.004029122782215316	1.0	0.16353236533792068	1	1	0	1.0	1.0
tsaC		Threonylcarbamoyl-AMP synthase	0	8	25	17	0.0	68.0	0.0	0.004029122782215316	1.0	0.16353236533792068	1	0	1	1.0	1.0
ugpQ		Glycerophosphodiester phosphodiesterase, cytoplasmic	8	0	17	25	32.0	100.0	inf	0.004029122782215316	1.0	0.16353236533792068	1	1	0	1.0	1.0
ompR_3		Transcriptional regulatory protein OmpR	8	0	17	25	32.0	100.0	inf	0.004029122782215316	1.0	0.16353236533792068	1	1	0	1.0	1.0
yejF		putative ABC transporter ATP-binding protein YejF	8	0	17	25	32.0	100.0	inf	0.004029122782215316	1.0	0.16353236533792068	1	1	0	1.0	1.0
group_13310		hypothetical protein	8	0	17	25	32.0	100.0	inf	0.004029122782215316	1.0	0.16353236533792068	1	1	0	1.0	1.0
group_14029		hypothetical protein	8	0	17	25	32.0	100.0	inf	0.004029122782215316	1.0	0.16353236533792068	1	1	0	1.0	1.0
group_800	cusB	hypothetical protein	8	0	17	25	32.0	100.0	inf	0.004029122782215316	1.0	0.16353236533792068	1	1	0	1.0	1.0
arsC_2		Arsenate reductase	8	0	17	25	32.0	100.0	inf	0.004029122782215316	1.0	0.16353236533792068	1	1	0	1.0	1.0
group_15648		hypothetical protein	8	0	17	25	32.0	100.0	inf	0.004029122782215316	1.0	0.16353236533792068	1	1	0	1.0	1.0
group_19151	xthA	Exodeoxyribonuclease III	0	8	25	17	0.0	68.0	0.0	0.004029122782215316	1.0	0.16353236533792068	1	0	1	1.0	1.0
pspA		Phosphoserine phosphatase 1	8	0	17	25	32.0	100.0	inf	0.004029122782215316	1.0	0.16353236533792068	1	1	0	1.0	1.0
group_15261		hypothetical protein	8	0	17	25	32.0	100.0	inf	0.004029122782215316	1.0	0.16353236533792068	1	1	0	1.0	1.0
group_18554		hypothetical protein	8	0	17	25	32.0	100.0	inf	0.004029122782215316	1.0	0.16353236533792068	1	1	0	1.0	1.0
group_18550		hypothetical protein	8	0	17	25	32.0	100.0	inf	0.004029122782215316	1.0	0.16353236533792068	1	1	0	1.0	1.0
group_18552		hypothetical protein	8	0	17	25	32.0	100.0	inf	0.004029122782215316	1.0	0.16353236533792068	1	1	0	1.0	1.0
group_18553		hypothetical protein	8	0	17	25	32.0	100.0	inf	0.004029122782215316	1.0	0.16353236533792068	1	1	0	1.0	1.0
mglA_4		Mutual gliding-motility protein MglA	8	0	17	25	32.0	100.0	inf	0.004029122782215316	1.0	0.16353236533792068	1	1	0	1.0	1.0
mglA_3		Ribose import ATP-binding protein RbsA	8	0	17	25	32.0	100.0	inf	0.004029122782215316	1.0	0.16353236533792068	1	1	0	1.0	1.0
group_19374		hypothetical protein	8	0	17	25	32.0	100.0	inf	0.004029122782215316	1.0	0.16353236533792068	1	1	0	1.0	1.0
group_8884		hypothetical protein	8	0	17	25	32.0	100.0	inf	0.004029122782215316	1.0	0.16353236533792068	1	1	0	1.0	1.0
algU_6		RNA polymerase sigma-H factor	8	0	17	25	32.0	100.0	inf	0.004029122782215316	1.0	0.16353236533792068	1	1	0	1.0	1.0
group_18827		hypothetical protein	8	0	17	25	32.0	100.0	inf	0.004029122782215316	1.0	0.16353236533792068	1	1	0	1.0	1.0
gshA		Glutamate--cysteine ligase	8	0	17	25	32.0	100.0	inf	0.004029122782215316	1.0	0.16353236533792068	1	1	0	1.0	1.0
acpP_8		hypothetical protein	8	0	17	25	32.0	100.0	inf	0.004029122782215316	1.0	0.16353236533792068	1	1	0	1.0	1.0
hppA		K(+)-insensitive pyrophosphate-energized proton pump	8	0	17	25	32.0	100.0	inf	0.004029122782215316	1.0	0.16353236533792068	1	1	0	1.0	1.0
group_1411	cnoX	Chaperedoxin	8	0	17	25	32.0	100.0	inf	0.004029122782215316	1.0	0.16353236533792068	1	1	0	1.0	1.0
group_19079		hypothetical protein	8	0	17	25	32.0	100.0	inf	0.004029122782215316	1.0	0.16353236533792068	1	1	0	1.0	1.0
group_18787		hypothetical protein	8	0	17	25	32.0	100.0	inf	0.004029122782215316	1.0	0.16353236533792068	1	1	0	1.0	1.0
group_18789		hypothetical protein	8	0	17	25	32.0	100.0	inf	0.004029122782215316	1.0	0.16353236533792068	1	1	0	1.0	1.0
ppnP		Pyrimidine/purine nucleoside phosphorylase	8	0	17	25	32.0	100.0	inf	0.004029122782215316	1.0	0.16353236533792068	1	1	0	1.0	1.0
group_19145		hypothetical protein	8	0	17	25	32.0	100.0	inf	0.004029122782215316	1.0	0.16353236533792068	1	1	0	1.0	1.0
group_18499		hypothetical protein	8	0	17	25	32.0	100.0	inf	0.004029122782215316	1.0	0.16353236533792068	1	1	0	1.0	1.0
group_18498	wecA	Undecaprenyl-phosphate alpha-N-acetylglucosaminyl 1-phosphate transferase	8	0	17	25	32.0	100.0	inf	0.004029122782215316	1.0	0.16353236533792068	1	1	0	1.0	1.0
hcaB_5		3-beta-hydroxycholanate 3-dehydrogenase (NADP(+))	8	0	17	25	32.0	100.0	inf	0.004029122782215316	1.0	0.16353236533792068	1	1	0	1.0	1.0
group_15018		hypothetical protein	8	0	17	25	32.0	100.0	inf	0.004029122782215316	1.0	0.16353236533792068	1	1	0	1.0	1.0
hcaB_4		hypothetical protein	8	0	17	25	32.0	100.0	inf	0.004029122782215316	1.0	0.16353236533792068	1	1	0	1.0	1.0
ybhN		Inner membrane protein YbhN	8	0	17	25	32.0	100.0	inf	0.004029122782215316	1.0	0.16353236533792068	1	1	0	1.0	1.0
mdoB		hypothetical protein	8	0	17	25	32.0	100.0	inf	0.004029122782215316	1.0	0.16353236533792068	1	1	0	1.0	1.0
mrdA_2		Peptidoglycan D,D-transpeptidase MrdA	8	0	17	25	32.0	100.0	inf	0.004029122782215316	1.0	0.16353236533792068	1	1	0	1.0	1.0
group_18563		hypothetical protein	8	0	17	25	32.0	100.0	inf	0.004029122782215316	1.0	0.16353236533792068	1	1	0	1.0	1.0
group_18769		hypothetical protein	8	0	17	25	32.0	100.0	inf	0.004029122782215316	1.0	0.16353236533792068	1	1	0	1.0	1.0
pgrR_3		HTH-type transcriptional regulator PgrR	8	0	17	25	32.0	100.0	inf	0.004029122782215316	1.0	0.16353236533792068	1	1	0	1.0	1.0
glgB		1,4-alpha-glucan branching enzyme GlgB	8	0	17	25	32.0	100.0	inf	0.004029122782215316	1.0	0.16353236533792068	1	1	0	1.0	1.0
rpoD_2		RNA polymerase sigma factor RpoD	8	0	17	25	32.0	100.0	inf	0.004029122782215316	1.0	0.16353236533792068	1	1	0	1.0	1.0
group_16650		hypothetical protein	8	0	17	25	32.0	100.0	inf	0.004029122782215316	1.0	0.16353236533792068	1	1	0	1.0	1.0
group_15238		hypothetical protein	8	0	17	25	32.0	100.0	inf	0.004029122782215316	1.0	0.16353236533792068	1	1	0	1.0	1.0
pqqB		Coenzyme PQQ synthesis protein B	8	0	17	25	32.0	100.0	inf	0.004029122782215316	1.0	0.16353236533792068	1	1	0	1.0	1.0
pqqC		Pyrroloquinoline-quinone synthase	8	0	17	25	32.0	100.0	inf	0.004029122782215316	1.0	0.16353236533792068	1	1	0	1.0	1.0
group_4412	resA_3	Thiol-disulfide oxidoreductase ResA	8	0	17	25	32.0	100.0	inf	0.004029122782215316	1.0	0.16353236533792068	1	1	0	1.0	1.0
dgk		Deoxyguanosine kinase	8	0	17	25	32.0	100.0	inf	0.004029122782215316	1.0	0.16353236533792068	1	1	0	1.0	1.0
group_17434		hypothetical protein	8	0	17	25	32.0	100.0	inf	0.004029122782215316	1.0	0.16353236533792068	1	1	0	1.0	1.0
group_11759	ctaE	Quinol oxidase subunit 3	8	0	17	25	32.0	100.0	inf	0.004029122782215316	1.0	0.16353236533792068	1	1	0	1.0	1.0
group_8942		hypothetical protein	8	0	17	25	32.0	100.0	inf	0.004029122782215316	1.0	0.16353236533792068	1	1	0	1.0	1.0
group_18818	resA_3	Thiol-disulfide oxidoreductase ResA	8	0	17	25	32.0	100.0	inf	0.004029122782215316	1.0	0.16353236533792068	1	1	0	1.0	1.0
group_18810		hypothetical protein	8	0	17	25	32.0	100.0	inf	0.004029122782215316	1.0	0.16353236533792068	1	1	0	1.0	1.0
group_13336	sutR	hypothetical protein	8	0	17	25	32.0	100.0	inf	0.004029122782215316	1.0	0.16353236533792068	1	1	0	1.0	1.0
dhaT		1,3-propanediol dehydrogenase	8	0	17	25	32.0	100.0	inf	0.004029122782215316	1.0	0.16353236533792068	1	1	0	1.0	1.0
gno_1		hypothetical protein	8	0	17	25	32.0	100.0	inf	0.004029122782215316	1.0	0.16353236533792068	1	1	0	1.0	1.0
accD		Acetyl-coenzyme A carboxylase carboxyl transferase subunit beta	25	17	0	8	100.0	32.0	inf	0.004029122782215316	1.0	0.16353236533792068	1	1	0	1.0	1.0
larC		Pyridinium-3,5-bisthiocarboxylic acid mononucleotide nickel insertion protein	8	0	17	25	32.0	100.0	inf	0.004029122782215316	1.0	0.16353236533792068	1	1	0	1.0	1.0
larB		Pyridinium-3,5-biscarboxylic acid mononucleotide synthase	8	0	17	25	32.0	100.0	inf	0.004029122782215316	1.0	0.16353236533792068	1	1	0	1.0	1.0
larE		Pyridinium-3,5-bisthiocarboxylic acid mononucleotide synthase	8	0	17	25	32.0	100.0	inf	0.004029122782215316	1.0	0.16353236533792068	1	1	0	1.0	1.0
group_18367	folA	Dihydrofolate reductase	0	8	25	17	0.0	68.0	0.0	0.004029122782215316	1.0	0.16353236533792068	1	0	1	1.0	1.0
group_18366	tilS	tRNA(Ile)-lysidine synthase	0	8	25	17	0.0	68.0	0.0	0.004029122782215316	1.0	0.16353236533792068	1	0	1	1.0	1.0
lipB		Octanoyltransferase	25	17	0	8	100.0	32.0	inf	0.004029122782215316	1.0	0.16353236533792068	1	1	0	1.0	1.0
group_18363	dnaN	Beta sliding clamp	0	8	25	17	0.0	68.0	0.0	0.004029122782215316	1.0	0.16353236533792068	1	0	1	1.0	1.0
srp54		Signal recognition particle 54 kDa protein	8	0	17	25	32.0	100.0	inf	0.004029122782215316	1.0	0.16353236533792068	1	1	0	1.0	1.0
group_18796		hypothetical protein	8	0	17	25	32.0	100.0	inf	0.004029122782215316	1.0	0.16353236533792068	1	1	0	1.0	1.0
group_18795		hypothetical protein	8	0	17	25	32.0	100.0	inf	0.004029122782215316	1.0	0.16353236533792068	1	1	0	1.0	1.0
pabB		Aminodeoxychorismate synthase component 1	0	8	25	17	0.0	68.0	0.0	0.004029122782215316	1.0	0.16353236533792068	1	0	1	1.0	1.0
group_18790	rlmD	23S rRNA (uracil(1939)-C(5))-methyltransferase RlmD	8	0	17	25	32.0	100.0	inf	0.004029122782215316	1.0	0.16353236533792068	1	1	0	1.0	1.0
group_18488		hypothetical protein	8	0	17	25	32.0	100.0	inf	0.004029122782215316	1.0	0.16353236533792068	1	1	0	1.0	1.0
adhT_1		Alcohol dehydrogenase	8	0	17	25	32.0	100.0	inf	0.004029122782215316	1.0	0.16353236533792068	1	1	0	1.0	1.0
group_18482		hypothetical protein	8	0	17	25	32.0	100.0	inf	0.004029122782215316	1.0	0.16353236533792068	1	1	0	1.0	1.0
group_18480		hypothetical protein	8	0	17	25	32.0	100.0	inf	0.004029122782215316	1.0	0.16353236533792068	1	1	0	1.0	1.0
group_18486		hypothetical protein	8	0	17	25	32.0	100.0	inf	0.004029122782215316	1.0	0.16353236533792068	1	1	0	1.0	1.0
group_18484	bamA_1	hypothetical protein	8	0	17	25	32.0	100.0	inf	0.004029122782215316	1.0	0.16353236533792068	1	1	0	1.0	1.0
group_18485	murD	UDP-N-acetylmuramoylalanine--D-glutamate ligase	8	0	17	25	32.0	100.0	inf	0.004029122782215316	1.0	0.16353236533792068	1	1	0	1.0	1.0
group_11017	btuF_1	Vitamin B12-binding protein	8	0	17	25	32.0	100.0	inf	0.004029122782215316	1.0	0.16353236533792068	1	1	0	1.0	1.0
group_16268		hypothetical protein	8	0	17	25	32.0	100.0	inf	0.004029122782215316	1.0	0.16353236533792068	1	1	0	1.0	1.0
group_15525	bbsG	(R)-benzylsuccinyl-CoA dehydrogenase	8	0	17	25	32.0	100.0	inf	0.004029122782215316	1.0	0.16353236533792068	1	1	0	1.0	1.0
yagG		hypothetical protein	8	0	17	25	32.0	100.0	inf	0.004029122782215316	1.0	0.16353236533792068	1	1	0	1.0	1.0
rlmL_1		Ribosomal RNA large subunit methyltransferase K/L	8	0	17	25	32.0	100.0	inf	0.004029122782215316	1.0	0.16353236533792068	1	1	0	1.0	1.0
group_12302		hypothetical protein	8	0	17	25	32.0	100.0	inf	0.004029122782215316	1.0	0.16353236533792068	1	1	0	1.0	1.0
group_18800		hypothetical protein	8	0	17	25	32.0	100.0	inf	0.004029122782215316	1.0	0.16353236533792068	1	1	0	1.0	1.0
group_13857		hypothetical protein	8	0	17	25	32.0	100.0	inf	0.004029122782215316	1.0	0.16353236533792068	1	1	0	1.0	1.0
ndhA		NAD(P)H-quinone oxidoreductase subunit 1, chloroplastic	8	0	17	25	32.0	100.0	inf	0.004029122782215316	1.0	0.16353236533792068	1	1	0	1.0	1.0
scmP		Hippurate hydrolase	8	0	17	25	32.0	100.0	inf	0.004029122782215316	1.0	0.16353236533792068	1	1	0	1.0	1.0
pknD_131		Serine/threonine-protein kinase PknD	8	0	17	25	32.0	100.0	inf	0.004029122782215316	1.0	0.16353236533792068	1	1	0	1.0	1.0
dsbD_1		Thiol:disulfide interchange protein DsbD	8	0	17	25	32.0	100.0	inf	0.004029122782215316	1.0	0.16353236533792068	1	1	0	1.0	1.0
rpoZ		DNA-directed RNA polymerase subunit omega	25	17	0	8	100.0	32.0	inf	0.004029122782215316	1.0	0.16353236533792068	1	1	0	1.0	1.0
group_18371	murF	UDP-N-acetylmuramoyl-tripeptide--D-alanyl-D-alanine ligase	0	8	25	17	0.0	68.0	0.0	0.004029122782215316	1.0	0.16353236533792068	1	0	1	1.0	1.0
group_18378	ispD	2-C-methyl-D-erythritol 4-phosphate cytidylyltransferase	0	8	25	17	0.0	68.0	0.0	0.004029122782215316	1.0	0.16353236533792068	1	0	1	1.0	1.0
rpsR		hypothetical protein	25	17	0	8	100.0	32.0	inf	0.004029122782215316	1.0	0.16353236533792068	1	1	0	1.0	1.0
rspR_2		HTH-type transcriptional repressor RspR	8	0	17	25	32.0	100.0	inf	0.004029122782215316	1.0	0.16353236533792068	1	1	0	1.0	1.0
boxC		Benzoyl-CoA-dihydrodiol lyase	8	0	17	25	32.0	100.0	inf	0.004029122782215316	1.0	0.16353236533792068	1	1	0	1.0	1.0
group_17819		tRNA-Gly(tcc)	8	0	17	25	32.0	100.0	inf	0.004029122782215316	1.0	0.16353236533792068	1	1	0	1.0	1.0
prpC_1		Protein phosphatase PrpC	8	0	17	25	32.0	100.0	inf	0.004029122782215316	1.0	0.16353236533792068	1	1	0	1.0	1.0
ndhJ		NAD(P)H-quinone oxidoreductase subunit J, chloroplastic	25	17	0	8	100.0	32.0	inf	0.004029122782215316	1.0	0.16353236533792068	1	1	0	1.0	1.0
yojI		ABC transporter ATP-binding/permease protein YojI	8	0	17	25	32.0	100.0	inf	0.004029122782215316	1.0	0.16353236533792068	1	1	0	1.0	1.0
group_10958	dmdC_2	3-methylmercaptopropionyl-CoA dehydrogenase	8	0	17	25	32.0	100.0	inf	0.004029122782215316	1.0	0.16353236533792068	1	1	0	1.0	1.0
group_19762		tRNA-Cys(gca)	8	0	17	25	32.0	100.0	inf	0.004029122782215316	1.0	0.16353236533792068	1	1	0	1.0	1.0
ctc		hypothetical protein	8	0	17	25	32.0	100.0	inf	0.004029122782215316	1.0	0.16353236533792068	1	1	0	1.0	1.0
menB_1		1,2-epoxyphenylacetyl-CoA isomerase	8	0	17	25	32.0	100.0	inf	0.004029122782215316	1.0	0.16353236533792068	1	1	0	1.0	1.0
group_18744	cpdA_1	3',5'-cyclic adenosine monophosphate phosphodiesterase CpdA	8	0	17	25	32.0	100.0	inf	0.004029122782215316	1.0	0.16353236533792068	1	1	0	1.0	1.0
group_18740		hypothetical protein	8	0	17	25	32.0	100.0	inf	0.004029122782215316	1.0	0.16353236533792068	1	1	0	1.0	1.0
tolR_2		Biopolymer transport protein ExbD	8	0	17	25	32.0	100.0	inf	0.004029122782215316	1.0	0.16353236533792068	1	1	0	1.0	1.0
group_15505		hypothetical protein	8	0	17	25	32.0	100.0	inf	0.004029122782215316	1.0	0.16353236533792068	1	1	0	1.0	1.0
pccB_2		Methylmalonyl-CoA carboxyltransferase 12S subunit	8	0	17	25	32.0	100.0	inf	0.004029122782215316	1.0	0.16353236533792068	1	1	0	1.0	1.0
tdh_2		Zinc-type alcohol dehydrogenase-like protein	8	0	17	25	32.0	100.0	inf	0.004029122782215316	1.0	0.16353236533792068	1	1	0	1.0	1.0
group_3023	qorA	Quinone oxidoreductase 1	8	0	17	25	32.0	100.0	inf	0.004029122782215316	1.0	0.16353236533792068	1	1	0	1.0	1.0
group_13133		hypothetical protein	8	0	17	25	32.0	100.0	inf	0.004029122782215316	1.0	0.16353236533792068	1	1	0	1.0	1.0
gltP		Proton/glutamate-aspartate symporter	8	0	17	25	32.0	100.0	inf	0.004029122782215316	1.0	0.16353236533792068	1	1	0	1.0	1.0
nadD		putative nicotinate-nucleotide adenylyltransferase	8	0	17	25	32.0	100.0	inf	0.004029122782215316	1.0	0.16353236533792068	1	1	0	1.0	1.0
rplI		50S ribosomal protein L9	25	17	0	8	100.0	32.0	inf	0.004029122782215316	1.0	0.16353236533792068	1	1	0	1.0	1.0
group_12043		hypothetical protein	8	0	17	25	32.0	100.0	inf	0.004029122782215316	1.0	0.16353236533792068	1	1	0	1.0	1.0
mrcA		Biosynthetic peptidoglycan transglycosylase	8	0	17	25	32.0	100.0	inf	0.004029122782215316	1.0	0.16353236533792068	1	1	0	1.0	1.0
ddl_1		D-alanine--D-alanine ligase	8	0	17	25	32.0	100.0	inf	0.004029122782215316	1.0	0.16353236533792068	1	1	0	1.0	1.0
group_18906		hypothetical protein	8	0	17	25	32.0	100.0	inf	0.004029122782215316	1.0	0.16353236533792068	1	1	0	1.0	1.0
potB		Spermidine/putrescine transport system permease protein PotB	8	0	17	25	32.0	100.0	inf	0.004029122782215316	1.0	0.16353236533792068	1	1	0	1.0	1.0
group_1424	rhaR_3	hypothetical protein	8	0	17	25	32.0	100.0	inf	0.004029122782215316	1.0	0.16353236533792068	1	1	0	1.0	1.0
copA_1		Copper-exporting P-type ATPase	8	0	17	25	32.0	100.0	inf	0.004029122782215316	1.0	0.16353236533792068	1	1	0	1.0	1.0
pknD_10		hypothetical protein	8	0	17	25	32.0	100.0	inf	0.004029122782215316	1.0	0.16353236533792068	1	1	0	1.0	1.0
group_8682		putative protein	8	0	17	25	32.0	100.0	inf	0.004029122782215316	1.0	0.16353236533792068	1	1	0	1.0	1.0
group_19504		hypothetical protein	8	0	17	25	32.0	100.0	inf	0.004029122782215316	1.0	0.16353236533792068	1	1	0	1.0	1.0
paiB		Protease synthase and sporulation protein PAI 2	8	0	17	25	32.0	100.0	inf	0.004029122782215316	1.0	0.16353236533792068	1	1	0	1.0	1.0
group_8595		putative oxidoreductase	8	0	17	25	32.0	100.0	inf	0.004029122782215316	1.0	0.16353236533792068	1	1	0	1.0	1.0
group_19094		hypothetical protein	8	0	17	25	32.0	100.0	inf	0.004029122782215316	1.0	0.16353236533792068	1	1	0	1.0	1.0
group_18461		Ferredoxin--NADP reductase	8	0	17	25	32.0	100.0	inf	0.004029122782215316	1.0	0.16353236533792068	1	1	0	1.0	1.0
rluC_1		Ribosomal large subunit pseudouridine synthase C	8	0	17	25	32.0	100.0	inf	0.004029122782215316	1.0	0.16353236533792068	1	1	0	1.0	1.0
ftsI_2		Peptidoglycan D,D-transpeptidase FtsI	8	0	17	25	32.0	100.0	inf	0.004029122782215316	1.0	0.16353236533792068	1	1	0	1.0	1.0
stkP_2		hypothetical protein	8	0	17	25	32.0	100.0	inf	0.004029122782215316	1.0	0.16353236533792068	1	1	0	1.0	1.0
accA1_3		Acetyl-/propionyl-coenzyme A carboxylase alpha chain	8	0	17	25	32.0	100.0	inf	0.004029122782215316	1.0	0.16353236533792068	1	1	0	1.0	1.0
dehH2		(S)-2-haloacid dehalogenase	8	0	17	25	32.0	100.0	inf	0.004029122782215316	1.0	0.16353236533792068	1	1	0	1.0	1.0
btuC		Vitamin B12 import system permease protein BtuC	8	0	17	25	32.0	100.0	inf	0.004029122782215316	1.0	0.16353236533792068	1	1	0	1.0	1.0
dgoK1		putative 2-dehydro-3-deoxygalactonokinase DgoK1	8	0	17	25	32.0	100.0	inf	0.004029122782215316	1.0	0.16353236533792068	1	1	0	1.0	1.0
group_18597		hypothetical protein	8	0	17	25	32.0	100.0	inf	0.004029122782215316	1.0	0.16353236533792068	1	1	0	1.0	1.0
group_6738		Putative cytokinin riboside 5'-monophosphate phosphoribohydrolase	8	0	17	25	32.0	100.0	inf	0.004029122782215316	1.0	0.16353236533792068	1	1	0	1.0	1.0
group_17377		hypothetical protein	8	0	17	25	32.0	100.0	inf	0.004029122782215316	1.0	0.16353236533792068	1	1	0	1.0	1.0
group_14901		hypothetical protein	8	0	17	25	32.0	100.0	inf	0.004029122782215316	1.0	0.16353236533792068	1	1	0	1.0	1.0
hvrA		hypothetical protein	8	0	17	25	32.0	100.0	inf	0.004029122782215316	1.0	0.16353236533792068	1	1	0	1.0	1.0
trxA_2		hypothetical protein	8	0	17	25	32.0	100.0	inf	0.004029122782215316	1.0	0.16353236533792068	1	1	0	1.0	1.0
hbpA_2		hypothetical protein	8	0	17	25	32.0	100.0	inf	0.004029122782215316	1.0	0.16353236533792068	1	1	0	1.0	1.0
coxS		Carbon monoxide dehydrogenase small chain	8	0	17	25	32.0	100.0	inf	0.004029122782215316	1.0	0.16353236533792068	1	1	0	1.0	1.0
group_7678	nagL	Maleylpyruvate isomerase	8	0	17	25	32.0	100.0	inf	0.004029122782215316	1.0	0.16353236533792068	1	1	0	1.0	1.0
group_1981	ctaD	Cytochrome c oxidase subunit 1	8	0	17	25	32.0	100.0	inf	0.004029122782215316	1.0	0.16353236533792068	1	1	0	1.0	1.0
fabR		hypothetical protein	8	0	17	25	32.0	100.0	inf	0.004029122782215316	1.0	0.16353236533792068	1	1	0	1.0	1.0
group_14722		hypothetical protein	8	0	17	25	32.0	100.0	inf	0.004029122782215316	1.0	0.16353236533792068	1	1	0	1.0	1.0
group_3001		hypothetical protein	8	0	17	25	32.0	100.0	inf	0.004029122782215316	1.0	0.16353236533792068	1	1	0	1.0	1.0
arsH		NADPH-dependent FMN reductase ArsH	8	0	17	25	32.0	100.0	inf	0.004029122782215316	1.0	0.16353236533792068	1	1	0	1.0	1.0
group_12037		hypothetical protein	8	0	17	25	32.0	100.0	inf	0.004029122782215316	1.0	0.16353236533792068	1	1	0	1.0	1.0
alaS_1		Alanine--tRNA ligase	8	0	17	25	32.0	100.0	inf	0.004029122782215316	1.0	0.16353236533792068	1	1	0	1.0	1.0
chrA1		hypothetical protein	8	0	17	25	32.0	100.0	inf	0.004029122782215316	1.0	0.16353236533792068	1	1	0	1.0	1.0
group_7299	hppA	hypothetical protein	8	0	17	25	32.0	100.0	inf	0.004029122782215316	1.0	0.16353236533792068	1	1	0	1.0	1.0
uctC		Acetyl-CoA:oxalate CoA-transferase	8	0	17	25	32.0	100.0	inf	0.004029122782215316	1.0	0.16353236533792068	1	1	0	1.0	1.0
psuG		Pseudouridine-5'-phosphate glycosidase	8	0	17	25	32.0	100.0	inf	0.004029122782215316	1.0	0.16353236533792068	1	1	0	1.0	1.0
hmuV		Hemin import ATP-binding protein HmuV	8	0	17	25	32.0	100.0	inf	0.004029122782215316	1.0	0.16353236533792068	1	1	0	1.0	1.0
group_17770	rfuC	hypothetical protein	8	0	17	25	32.0	100.0	inf	0.004029122782215316	1.0	0.16353236533792068	1	1	0	1.0	1.0
group_18611		hypothetical protein	8	0	17	25	32.0	100.0	inf	0.004029122782215316	1.0	0.16353236533792068	1	1	0	1.0	1.0
group_18610		hypothetical protein	8	0	17	25	32.0	100.0	inf	0.004029122782215316	1.0	0.16353236533792068	1	1	0	1.0	1.0
ydcV_2		Inner membrane ABC transporter permease protein YdcV	8	0	17	25	32.0	100.0	inf	0.004029122782215316	1.0	0.16353236533792068	1	1	0	1.0	1.0
fur_2		hypothetical protein	8	0	17	25	32.0	100.0	inf	0.004029122782215316	1.0	0.16353236533792068	1	1	0	1.0	1.0
todT_2		Response regulator protein TodT	8	0	17	25	32.0	100.0	inf	0.004029122782215316	1.0	0.16353236533792068	1	1	0	1.0	1.0
nlhH		Acetyl esterase	8	0	17	25	32.0	100.0	inf	0.004029122782215316	1.0	0.16353236533792068	1	1	0	1.0	1.0
group_16615		hypothetical protein	8	0	17	25	32.0	100.0	inf	0.004029122782215316	1.0	0.16353236533792068	1	1	0	1.0	1.0
group_6726	hom	Homoserine dehydrogenase	8	0	17	25	32.0	100.0	inf	0.004029122782215316	1.0	0.16353236533792068	1	1	0	1.0	1.0
yeaD		Putative glucose-6-phosphate 1-epimerase	8	0	17	25	32.0	100.0	inf	0.004029122782215316	1.0	0.16353236533792068	1	1	0	1.0	1.0
yfhP		hypothetical protein	8	0	17	25	32.0	100.0	inf	0.004029122782215316	1.0	0.16353236533792068	1	1	0	1.0	1.0
yueD		Benzil reductase ((S)-benzoin forming)	8	0	17	25	32.0	100.0	inf	0.004029122782215316	1.0	0.16353236533792068	1	1	0	1.0	1.0
RBKS		Ribokinase	8	0	17	25	32.0	100.0	inf	0.004029122782215316	1.0	0.16353236533792068	1	1	0	1.0	1.0
ccs1		Cytochrome c biogenesis protein Ccs1	8	0	17	25	32.0	100.0	inf	0.004029122782215316	1.0	0.16353236533792068	1	1	0	1.0	1.0
group_11550		hypothetical protein	8	0	17	25	32.0	100.0	inf	0.004029122782215316	1.0	0.16353236533792068	1	1	0	1.0	1.0
group_18923		hypothetical protein	8	0	17	25	32.0	100.0	inf	0.004029122782215316	1.0	0.16353236533792068	1	1	0	1.0	1.0
group_18924		tRNA-Thr(cgt)	8	0	17	25	32.0	100.0	inf	0.004029122782215316	1.0	0.16353236533792068	1	1	0	1.0	1.0
fliR		Flagellar biosynthetic protein FliR	8	0	17	25	32.0	100.0	inf	0.004029122782215316	1.0	0.16353236533792068	1	1	0	1.0	1.0
arnB		UDP-4-amino-4-deoxy-L-arabinose--oxoglutarate aminotransferase	8	0	17	25	32.0	100.0	inf	0.004029122782215316	1.0	0.16353236533792068	1	1	0	1.0	1.0
group_23648		tRNA-Leu(cag)	8	0	17	25	32.0	100.0	inf	0.004029122782215316	1.0	0.16353236533792068	1	1	0	1.0	1.0
fliF		Flagellar M-ring protein	8	0	17	25	32.0	100.0	inf	0.004029122782215316	1.0	0.16353236533792068	1	1	0	1.0	1.0
auaH_1		Aurachin B dehydrogenase	8	0	17	25	32.0	100.0	inf	0.004029122782215316	1.0	0.16353236533792068	1	1	0	1.0	1.0
group_9513		hypothetical protein	8	0	17	25	32.0	100.0	inf	0.004029122782215316	1.0	0.16353236533792068	1	1	0	1.0	1.0
kynA		Tryptophan 2,3-dioxygenase	8	0	17	25	32.0	100.0	inf	0.004029122782215316	1.0	0.16353236533792068	1	1	0	1.0	1.0
group_18506		Purine-binding protein	8	0	17	25	32.0	100.0	inf	0.004029122782215316	1.0	0.16353236533792068	1	1	0	1.0	1.0
nth		Endonuclease III	17	6	8	19	68.0	76.0	6.729166666666667	0.0040623154794757615	1.0	0.16418861993185507	1	1	1	1.0	1.0
qmcA		Protein QmcA	17	6	8	19	68.0	76.0	6.729166666666667	0.0040623154794757615	1.0	0.16418861993185507	1	1	1	1.0	1.0
argB		Acetylglutamate kinase	19	8	6	17	76.0	68.0	6.729166666666667	0.0040623154794757615	1.0	0.16418861993185507	1	1	1	1.0	1.0
ilvH		Acetolactate synthase isozyme 3 small subunit	19	8	6	17	76.0	68.0	6.729166666666667	0.0040623154794757615	1.0	0.16418861993185507	1	1	1	1.0	1.0
tatA		Sec-independent protein translocase protein TatA	17	6	8	19	68.0	76.0	6.729166666666667	0.0040623154794757615	1.0	0.16418861993185507	1	1	1	1.0	1.0
tgt		Queuine tRNA-ribosyltransferase	17	6	8	19	68.0	76.0	6.729166666666667	0.0040623154794757615	1.0	0.16418861993185507	1	1	1	1.0	1.0
metZ		O-succinylhomoserine sulfhydrylase	19	8	6	17	76.0	68.0	6.729166666666667	0.0040623154794757615	1.0	0.16418861993185507	1	1	1	1.0	1.0
group_9116		hypothetical protein	17	6	8	19	68.0	76.0	6.729166666666667	0.0040623154794757615	1.0	0.16418861993185507	1	1	1	1.0	1.0
hemH		Ferrochelatase	18	7	7	18	72.0	72.0	6.612244897959184	0.004199411861166917	1.0	0.1695520779550266	1	1	1	1.0	1.0
secA		Protein translocase subunit SecA	7	18	18	7	28.0	28.0	0.15123456790123457	0.004199411861166917	1.0	0.1695520779550266	1	1	1	1.0	1.0
crtB		15-cis-phytoene synthase	10	1	15	24	40.0	96.0	16.0	0.004614070921329025	1.0	0.18126673629174317	1	1	1	1.0	1.0
group_5628	fdxA	Ferredoxin 1	10	1	15	24	40.0	96.0	16.0	0.004614070921329025	1.0	0.18126673629174317	1	1	1	1.0	1.0
ccpA		Cytochrome c551 peroxidase	10	1	15	24	40.0	96.0	16.0	0.004614070921329025	1.0	0.18126673629174317	1	1	1	1.0	1.0
group_1056	degQ	Periplasmic pH-dependent serine endoprotease DegQ	10	1	15	24	40.0	96.0	16.0	0.004614070921329025	1.0	0.18126673629174317	1	1	1	1.0	1.0
gmhA		Phosphoheptose isomerase	10	1	15	24	40.0	96.0	16.0	0.004614070921329025	1.0	0.18126673629174317	1	1	1	1.0	1.0
msrC		Free methionine-R-sulfoxide reductase	10	1	15	24	40.0	96.0	16.0	0.004614070921329025	1.0	0.18126673629174317	1	1	1	1.0	1.0
flgD		hypothetical protein	10	1	15	24	40.0	96.0	16.0	0.004614070921329025	1.0	0.18126673629174317	1	1	1	1.0	1.0
menH		Putative aminoacrylate hydrolase RutD	10	1	15	24	40.0	96.0	16.0	0.004614070921329025	1.0	0.18126673629174317	1	1	1	1.0	1.0
group_19897		tRNA-Gln(ttg)	10	1	15	24	40.0	96.0	16.0	0.004614070921329025	1.0	0.18126673629174317	1	1	1	1.0	1.0
group_15400		hypothetical protein	10	1	15	24	40.0	96.0	16.0	0.004614070921329025	1.0	0.18126673629174317	1	1	1	1.0	1.0
algC		Phosphomannomutase/phosphoglucomutase	10	1	15	24	40.0	96.0	16.0	0.004614070921329025	1.0	0.18126673629174317	1	1	1	1.0	1.0
ribC		Riboflavin synthase	1	10	24	15	4.0	60.0	0.0625	0.004614070921329025	1.0	0.18126673629174317	1	1	1	1.0	1.0
group_15386		hypothetical protein	10	1	15	24	40.0	96.0	16.0	0.004614070921329025	1.0	0.18126673629174317	1	1	1	1.0	1.0
nasA_1		Nitrate transporter	10	1	15	24	40.0	96.0	16.0	0.004614070921329025	1.0	0.18126673629174317	1	1	1	1.0	1.0
pbpG		hypothetical protein	10	1	15	24	40.0	96.0	16.0	0.004614070921329025	1.0	0.18126673629174317	1	1	1	1.0	1.0
group_4844	scoB	putative succinyl-CoA:3-ketoacid coenzyme A transferase subunit B	10	1	15	24	40.0	96.0	16.0	0.004614070921329025	1.0	0.18126673629174317	1	1	1	1.0	1.0
group_15106	nadK	NAD kinase	10	1	15	24	40.0	96.0	16.0	0.004614070921329025	1.0	0.18126673629174317	1	1	1	1.0	1.0
tyrC		Cyclohexadienyl dehydrogenase	10	1	15	24	40.0	96.0	16.0	0.004614070921329025	1.0	0.18126673629174317	1	1	1	1.0	1.0
group_4524	dapB	4-hydroxy-tetrahydrodipicolinate reductase	1	10	24	15	4.0	60.0	0.0625	0.004614070921329025	1.0	0.18126673629174317	1	1	1	1.0	1.0
hisZ		ATP phosphoribosyltransferase regulatory subunit	10	1	15	24	40.0	96.0	16.0	0.004614070921329025	1.0	0.18126673629174317	1	1	1	1.0	1.0
C1-hpah		p-hydroxyphenylacetate 3-hydroxylase, reductase component	10	1	15	24	40.0	96.0	16.0	0.004614070921329025	1.0	0.18126673629174317	1	1	1	1.0	1.0
aceK		Isocitrate dehydrogenase kinase/phosphatase	10	1	15	24	40.0	96.0	16.0	0.004614070921329025	1.0	0.18126673629174317	1	1	1	1.0	1.0
group_15329	sdhC	Succinate dehydrogenase cytochrome b556 subunit	10	1	15	24	40.0	96.0	16.0	0.004614070921329025	1.0	0.18126673629174317	1	1	1	1.0	1.0
ggt		Glutathione hydrolase proenzyme	10	1	15	24	40.0	96.0	16.0	0.004614070921329025	1.0	0.18126673629174317	1	1	1	1.0	1.0
group_15250		hypothetical protein	10	1	15	24	40.0	96.0	16.0	0.004614070921329025	1.0	0.18126673629174317	1	1	1	1.0	1.0
cpoB		Cell division coordinator CpoB	10	1	15	24	40.0	96.0	16.0	0.004614070921329025	1.0	0.18126673629174317	1	1	1	1.0	1.0
frlR		putative fructoselysine utilization operon transcriptional repressor	10	1	15	24	40.0	96.0	16.0	0.004614070921329025	1.0	0.18126673629174317	1	1	1	1.0	1.0
group_15264		hypothetical protein	10	1	15	24	40.0	96.0	16.0	0.004614070921329025	1.0	0.18126673629174317	1	1	1	1.0	1.0
gpt		Xanthine phosphoribosyltransferase	10	1	15	24	40.0	96.0	16.0	0.004614070921329025	1.0	0.18126673629174317	1	1	1	1.0	1.0
group_15368		hypothetical protein	10	1	15	24	40.0	96.0	16.0	0.004614070921329025	1.0	0.18126673629174317	1	1	1	1.0	1.0
group_3946		hypothetical protein	10	1	15	24	40.0	96.0	16.0	0.004614070921329025	1.0	0.18126673629174317	1	1	1	1.0	1.0
group_12076	ispG	4-hydroxy-3-methylbut-2-en-1-yl diphosphate synthase (flavodoxin)	10	1	15	24	40.0	96.0	16.0	0.004614070921329025	1.0	0.18126673629174317	1	1	1	1.0	1.0
group_15307	hflC	Modulator of FtsH protease HflC	10	1	15	24	40.0	96.0	16.0	0.004614070921329025	1.0	0.18126673629174317	1	1	1	1.0	1.0
sppA		Protease 4	10	1	15	24	40.0	96.0	16.0	0.004614070921329025	1.0	0.18126673629174317	1	1	1	1.0	1.0
motA		Motility protein A	10	1	15	24	40.0	96.0	16.0	0.004614070921329025	1.0	0.18126673629174317	1	1	1	1.0	1.0
motB		Motility protein B	10	1	15	24	40.0	96.0	16.0	0.004614070921329025	1.0	0.18126673629174317	1	1	1	1.0	1.0
phnO		hypothetical protein	10	1	15	24	40.0	96.0	16.0	0.004614070921329025	1.0	0.18126673629174317	1	1	1	1.0	1.0
pknD_73		Serine/threonine-protein kinase PknD	10	1	15	24	40.0	96.0	16.0	0.004614070921329025	1.0	0.18126673629174317	1	1	1	1.0	1.0
group_3452	folD	Bifunctional protein FolD protein	10	1	15	24	40.0	96.0	16.0	0.004614070921329025	1.0	0.18126673629174317	1	1	1	1.0	1.0
nasF		Siroheme synthase	10	1	15	24	40.0	96.0	16.0	0.004614070921329025	1.0	0.18126673629174317	1	1	1	1.0	1.0
yciB		putative intracellular septation protein A	10	1	15	24	40.0	96.0	16.0	0.004614070921329025	1.0	0.18126673629174317	1	1	1	1.0	1.0
group_12523		hypothetical protein	10	1	15	24	40.0	96.0	16.0	0.004614070921329025	1.0	0.18126673629174317	1	1	1	1.0	1.0
group_3478	pal_2	Peptidoglycan-associated lipoprotein	10	1	15	24	40.0	96.0	16.0	0.004614070921329025	1.0	0.18126673629174317	1	1	1	1.0	1.0
cc4		Cytochrome c4	10	1	15	24	40.0	96.0	16.0	0.004614070921329025	1.0	0.18126673629174317	1	1	1	1.0	1.0
eryB		D-erythritol 1-phosphate dehydrogenase	10	1	15	24	40.0	96.0	16.0	0.004614070921329025	1.0	0.18126673629174317	1	1	1	1.0	1.0
sdhD		Succinate dehydrogenase hydrophobic membrane anchor subunit	10	1	15	24	40.0	96.0	16.0	0.004614070921329025	1.0	0.18126673629174317	1	1	1	1.0	1.0
aroG		Phospho-2-dehydro-3-deoxyheptonate aldolase, Phe-sensitive	10	1	15	24	40.0	96.0	16.0	0.004614070921329025	1.0	0.18126673629174317	1	1	1	1.0	1.0
skp		Chaperone protein Skp	10	1	15	24	40.0	96.0	16.0	0.004614070921329025	1.0	0.18126673629174317	1	1	1	1.0	1.0
sodB_2		Superoxide dismutase [Fe]	10	1	15	24	40.0	96.0	16.0	0.004614070921329025	1.0	0.18126673629174317	1	1	1	1.0	1.0
group_5631	gltA	Citrate synthase	10	1	15	24	40.0	96.0	16.0	0.004614070921329025	1.0	0.18126673629174317	1	1	1	1.0	1.0
group_15526		hypothetical protein	10	1	15	24	40.0	96.0	16.0	0.004614070921329025	1.0	0.18126673629174317	1	1	1	1.0	1.0
yghA		putative oxidoreductase YghA	10	1	15	24	40.0	96.0	16.0	0.004614070921329025	1.0	0.18126673629174317	1	1	1	1.0	1.0
group_15273		hypothetical protein	10	1	15	24	40.0	96.0	16.0	0.004614070921329025	1.0	0.18126673629174317	1	1	1	1.0	1.0
group_10922		hypothetical protein	13	3	12	22	52.0	88.0	7.944444444444445	0.0054356276704546486	1.0	0.2128917381569895	1	1	1	1.0	1.0
group_11915		putative protein	13	3	12	22	52.0	88.0	7.944444444444445	0.0054356276704546486	1.0	0.2128917381569895	1	1	1	1.0	1.0
pyrF		Orotidine 5'-phosphate decarboxylase	13	3	12	22	52.0	88.0	7.944444444444445	0.0054356276704546486	1.0	0.2128917381569895	1	1	1	1.0	1.0
pntB		NAD(P) transhydrogenase subunit beta	13	3	12	22	52.0	88.0	7.944444444444445	0.0054356276704546486	1.0	0.2128917381569895	1	1	1	1.0	1.0
lptB		Lipopolysaccharide export system ATP-binding protein LptB	22	12	3	13	88.0	52.0	7.944444444444445	0.0054356276704546486	1.0	0.2128917381569895	1	1	1	1.0	1.0
fabH		3-oxoacyl-[acyl-carrier-protein] synthase 3	22	12	3	13	88.0	52.0	7.944444444444445	0.0054356276704546486	1.0	0.2128917381569895	1	1	1	1.0	1.0
yngHB		Biotin/lipoyl attachment protein	14	4	11	21	56.0	84.0	6.681818181818182	0.007150366112966131	1.0	0.27905958430861294	1	1	1	1.0	1.0
fis		DNA-binding protein Fis	14	4	11	21	56.0	84.0	6.681818181818182	0.007150366112966131	1.0	0.27905958430861294	1	1	1	1.0	1.0
lysA		Diaminopimelate decarboxylase	21	11	4	14	84.0	56.0	6.681818181818182	0.007150366112966131	1.0	0.27905958430861294	1	1	1	1.0	1.0
group_10833	cca	CCA-adding enzyme	14	4	11	21	56.0	84.0	6.681818181818182	0.007150366112966131	1.0	0.27905958430861294	1	1	1	1.0	1.0
folD		Bifunctional protein FolD protein	11	21	14	4	44.0	16.0	0.14965986394557823	0.007150366112966131	1.0	0.27905958430861294	1	1	1	1.0	1.0
metI		D-methionine transport system permease protein MetI	14	4	11	21	56.0	84.0	6.681818181818182	0.007150366112966131	1.0	0.27905958430861294	1	1	1	1.0	1.0
leuA_1		2-isopropylmalate synthase	14	4	11	21	56.0	84.0	6.681818181818182	0.007150366112966131	1.0	0.27905958430861294	1	1	1	1.0	1.0
bepA_3		hypothetical protein	11	2	14	23	44.0	92.0	9.035714285714286	0.008298628462862178	1.0	0.296347125561267	1	1	1	1.0	1.0
fbaA		Fructose-bisphosphate aldolase class 2	2	11	23	14	8.0	56.0	0.11067193675889328	0.008298628462862178	1.0	0.296347125561267	1	1	1	1.0	1.0
dnaN		Beta sliding clamp	11	2	14	23	44.0	92.0	9.035714285714286	0.008298628462862178	1.0	0.296347125561267	1	1	1	1.0	1.0
group_12718		tRNA-Arg(acg)	11	2	14	23	44.0	92.0	9.035714285714286	0.008298628462862178	1.0	0.296347125561267	1	1	1	1.0	1.0
mltG		Endolytic murein transglycosylase	11	2	14	23	44.0	92.0	9.035714285714286	0.008298628462862178	1.0	0.296347125561267	1	1	1	1.0	1.0
group_4542	purH	Bifunctional purine biosynthesis protein PurH	11	2	14	23	44.0	92.0	9.035714285714286	0.008298628462862178	1.0	0.296347125561267	1	1	1	1.0	1.0
gatA		Glutamyl-tRNA(Gln) amidotransferase subunit A	23	14	2	11	92.0	44.0	9.035714285714286	0.008298628462862178	1.0	0.296347125561267	1	1	1	1.0	1.0
fmt		Methionyl-tRNA formyltransferase	23	14	2	11	92.0	44.0	9.035714285714286	0.008298628462862178	1.0	0.296347125561267	1	1	1	1.0	1.0
lutA		Lactate utilization protein A	11	2	14	23	44.0	92.0	9.035714285714286	0.008298628462862178	1.0	0.296347125561267	1	1	1	1.0	1.0
group_10476		hypothetical protein	11	2	14	23	44.0	92.0	9.035714285714286	0.008298628462862178	1.0	0.296347125561267	1	1	1	1.0	1.0
ratA		Ribosome association toxin RatA	11	2	14	23	44.0	92.0	9.035714285714286	0.008298628462862178	1.0	0.296347125561267	1	1	1	1.0	1.0
tcdA		tRNA threonylcarbamoyladenosine dehydratase	11	2	14	23	44.0	92.0	9.035714285714286	0.008298628462862178	1.0	0.296347125561267	1	1	1	1.0	1.0
group_6318		putative FAD-linked oxidoreductase	11	2	14	23	44.0	92.0	9.035714285714286	0.008298628462862178	1.0	0.296347125561267	1	1	1	1.0	1.0
gloB_3		Hydroxyacylglutathione hydrolase GloB	11	2	14	23	44.0	92.0	9.035714285714286	0.008298628462862178	1.0	0.296347125561267	1	1	1	1.0	1.0
thiS		hypothetical protein	11	2	14	23	44.0	92.0	9.035714285714286	0.008298628462862178	1.0	0.296347125561267	1	1	1	1.0	1.0
group_4925		hypothetical protein	11	2	14	23	44.0	92.0	9.035714285714286	0.008298628462862178	1.0	0.296347125561267	1	1	1	1.0	1.0
group_13873	purC	Phosphoribosylaminoimidazole-succinocarboxamide synthase	11	2	14	23	44.0	92.0	9.035714285714286	0.008298628462862178	1.0	0.296347125561267	1	1	1	1.0	1.0
rsuA		Ribosomal small subunit pseudouridine synthase A	11	2	14	23	44.0	92.0	9.035714285714286	0.008298628462862178	1.0	0.296347125561267	1	1	1	1.0	1.0
cpdA_6		hypothetical protein	11	2	14	23	44.0	92.0	9.035714285714286	0.008298628462862178	1.0	0.296347125561267	1	1	1	1.0	1.0
fabD		Malonyl CoA-acyl carrier protein transacylase	23	14	2	11	92.0	44.0	9.035714285714286	0.008298628462862178	1.0	0.296347125561267	1	1	1	1.0	1.0
dxs		1-deoxy-D-xylulose-5-phosphate synthase	20	10	5	15	80.0	60.0	6.0	0.0085785081504691	1.0	0.296347125561267	1	1	1	1.0	1.0
ribB		GTP cyclohydrolase-2	15	5	10	20	60.0	80.0	6.0	0.008578508150469101	1.0	0.296347125561267	1	1	1	1.0	1.0
[truncated: 1,593 more rows]
