# Supplementary material for: Impact of the chemical modification of tRNAs anticodon loop on the variability and evolution of codon usage in proteobacteria
Source: Front Microbiol. 2024 Aug 5;15:1412318. doi: 10.3389/fmicb.2024.1412318 (PMC11332805; doi:10.3389/fmicb.2024.1412318)
Supplement: Supplementary file 2 [file Data_Sheet_2.zip › Supp_tables/Table_S5.ods]

## Sheet: Total_genes_in_genomes
	t6A												GluQ									k2C																	2sU
Genome	Nº of tsaB_1	Nº of tsaB_2	Nº of tsaC_1	Nº of tsaC_2	Nº of tsaD_1	Nº of tsaD_2	Nº of tsaD_3	Nº of tsaE_1	Nº of tsaE_2	Nº of tsaE_3		Genome	Nº of GluQRS_1	Nº of GluQRS_2	Nº of GluQRS_3	Nº of GluQRS_4	Nº of TGT_1	Nº of TGT_2	Nº of TGT_3		Genome	Nº of tilS_1	Nº of tilS_10	Nº of tilS_11	Nº of tilS_12	Nº of tilS_13	Nº of tilS_14	Nº of tilS_15	Nº of tilS_2	Nº of tilS_3	Nº of tilS_4	Nº of tilS_5	Nº of tilS_6	Nº of tilS_7	Nº of tilS_8	Nº of tilS_9		Genome	Nº of mnmA_1	Nº of mnmA_2	Nº of mnmA_3	Nº of mnmA_4	Nº of mnmA_5	Nº of tusE_1	Nº of tusE_2	Nº of tusE_3	Nº of tusE_4
Genomes with	1382	1350	94	684	1469	1451	1467	1431	1311	105		Genomes with	593	86	1049	805	415	1452	1452		Genomes with	67	850	618	874	803	606	827	1475	1351	844	820	599	802	778	589		Genomes with	1445	1472	1472	532	947	60	355	621	527
Genomes without	102	134	1390	800	15	33	17	53	173	1379		Genomes without	891	1398	435	679	1069	32	32		Genomes without	1417	634	866	610	681	878	657	9	133	640	664	885	682	706	895		Genomes without	39	12	12	952	537	1424	1129	863	957
Total genomes	1484	1484	1484	1484	1484	1484	1484	1484	1484	1484		Total genomes	1484	1484	1484	1484	1484	1484	1484		Total genomes	1484	1484	1484	1484	1484	1484	1484	1484	1484	1484	1484	1484	1484	1484	1484		Total genomes	1484	1484	1484	1484	1484	1484	1484	1484	1484
% genomes with	93.13%	90.97%	6.33%	46.09%	98.99%	97.78%	98.85%	96.43%	88.34%	7.08%		% genomes with	39.96%	5.80%	70.69%	54.25%	27.96%	97.84%	97.84%		% genomes with	4.51%	57.28%	41.64%	58.89%	54.11%	40.84%	55.73%	99.39%	91.04%	56.87%	55.26%	40.36%	54.04%	52.43%	39.69%		% genomes with	97.37%	99.19%	99.19%	35.85%	63.81%	4.04%	23.92%	41.85%	35.51%
% genomes without	6.87%	9.03%	93.67%	53.91%	1.01%	2.22%	1.15%	3.57%	11.66%	92.92%		% genomes without	60.04%	94.20%	29.31%	45.75%	72.04%	2.16%	2.16%		% genomes without	95.49%	42.72%	58.36%	41.11%	45.89%	59.16%	44.27%	0.61%	8.96%	43.13%	44.74%	59.64%	45.96%	47.57%	60.31%		% genomes without	2.63%	0.81%	0.81%	64.15%	36.19%	95.96%	76.08%	58.15%	64.49%
