# Supplementary material for: Impact of the chemical modification of tRNAs anticodon loop on the variability and evolution of codon usage in proteobacteria
Source: Front Microbiol. 2024 Aug 5;15:1412318. doi: 10.3389/fmicb.2024.1412318 (PMC11332805; doi:10.3389/fmicb.2024.1412318)
Supplement: Supplementary file 2 [file Data_Sheet_2.zip › Supp_tables/Compiled_supplementary_tables.ods]

## Sheet: Summary
Supplementary tables
Table S1. Proteobacteria with extreme GC% selected for genome comparison.
Table S2. Genes enriched in genomes with extreme GC%.
Table S3. tRNA modification genes enriched in genomes with extreme GC%.
Table S4. Criteria used to screen for genes encoding tRNA modification enzymes using rpsBlast.
Table S5. Number of genomes with genes matching the patterns of selected tRNA modification enzymes.
Table S6. List of RefSeq accession codes for 1484 genomes analyzed in this study and their GC%.
Table S7. Average frequencies of codon usage in 1484 genomes analyzed in this study considering all their genes.
Table S8. Average frequencies of codon usage in 1484 genomes analyzed in this study considering highly expressed genes.
Table S9. Nucleotides content and GC fraction in 1484 genomes analyzed in this study.
Table S10. Number of genes coding for each tRNA isotype in 1484 genomes analyzed in this study.

## Sheet: S1
	RefSeq code	Specie based on NCBI taxonomy	GC% group	GC%
1	GCF_001447885.1	'Candidatus Nasuia deltocephalinicola'	Low	16.62%
2	GCF_002776555.1	'Legionella endosymbiont of Polyplax serrata'	Low	23.03%
3	GCF_001278785.1	'Candidatus Profftella armatura'	Low	24.27%
4	GCF_000973545.1	'Blochmannia endosymbiont of Camponotus (Colobopsis) obliquus'	Low	24.49%
5	GCF_001534665.1	'Arsenophonus symbiont of Lipoptena fortisetosa'	Low	24.87%
6	GCF_000828815.1	'Candidatus Tachikawaea gelatinosa'	Low	25.07%
7	GCF_003072465.1	'Candidatus Kinetoplastibacterium sorsogonicusi'	Low	25.22%
8	GCF_000247565.1	'Wigglesworthia glossinidia endosymbiont of Glossina morsitans morsitans (Yale colony)'	Low	25.22%
9	GCF_000953435.1	'Candidatus Evansia muelleri'	Low	25.26%
10	GCF_000827855.1	'Candidatus Portiera aleyrodidarum MED (Bemisia tabaci)'	Low	26.12%
11	GCF_000009605.1	'Buchnera aphidicola str. APS (Acyrthosiphon pisum)'	Low	26.36%
12	GCF_000284235.1	'Arcobacter sp. L'	Low	26.58%
13	GCF_000014025.1	'Arcobacter butzleri RM4018'	Low	27.05%
14	GCF_000043285.1	'Candidatus Blochmannia floridanus'	Low	27.38%
15	GCF_000026005.1	'Ehrlichia ruminantium str. Welgevonden'	Low	27.48%
16	GCF_000816185.1	'Campylobacter insulaenigrae NCTC 12927'	Low	28.19%
17	GCF_000008045.1	'Rickettsia typhi str. Wilmington'	Low	28.92%
18	GCF_002688585.1	'Candidatus Fonsibacter ubiquis'	Low	29.02%
19	GCF_000012345.1	'Candidatus Pelagibacter ubique HTCC1062'	Low	29.68%
20	GCF_000828515.1	'Candidatus Ishikawaella capsulata Mpkobe'	Low	30.18%
21	GCF_000063545.1	'Orientia tsutsugamushi str. Boryong'	Low	30.53%
22	GCF_900048045.1	'Candidatus Mikella endobia'	Low	30.56%
23	GCF_000496595.1	'Candidatus Liberibacter americanus str. Sao Paulo'	Low	31.11%
24	GCF_001880225.1	'Francisella sp. CA97-1460'	Low	31.19%
25	GCF_002216855.1	'Paraphotobacterium marinum'	Low	31.24%
26	GCF_001017435.1	'[Polyangium] brachysporum'	High	67.51%
27	GCF_002158865.1	'Comamonas serinivorans'	High	67.93%
28	GCF_002291405.1	'Variovorax boronicumulans'	High	68.01%
29	GCF_001315015.1	'Azospirillum brasilense'	High	68.33%
30	GCF_000263795.2	'Hydrogenophaga sp. PBC'	High	68.39%
31	GCF_002407205.1	'Rhodobacter sp. CZR27'	High	68.54%
32	GCF_001189295.1	'Chondromyces crocatus'	High	68.71%
33	GCF_000015725.1	'Methylibium petroleiphilum PM1'	High	68.78%
34	GCF_000019785.1	'Leptothrix cholodnii SP-6'	High	68.90%
35	GCF_001263175.1	'Vulgatibacter incomptus'	High	68.94%
36	GCF_003013695.1	'Melaminivora sp. SC2-7'	High	69.08%
37	GCF_002749615.1	'Caulobacter mirabilis'	High	69.32%
38	GCF_001027285.1	'Archangium gephyra'	High	69.45%
39	GCF_002116905.1	'Rhizobacter gummiphilus'	High	69.72%
40	GCF_000255295.1	'Corallococcus coralloides DSM 2259'	High	69.90%
41	GCF_000215705.1	'Ramlibacter tataouinensis TTB310'	High	70.00%
42	GCF_000185965.1	'Pseudoxanthomonas suwonensis 11-1'	High	70.21%
43	GCF_000016185.1	'Rhodospirillum centenum SW'	High	70.46%
44	GCF_000219105.1	'Myxococcus macrosporus'	High	70.63%
45	GCF_001548015.1	'Methylobacterium aquaticum'	High	70.78%
46	GCF_000017265.1	'Phenylobacterium zucineum HLK1'	High	71.10%
47	GCF_000284255.1	'Rubrivivax gelatinosus IL144'	High	71.24%
48	GCF_000067165.1	'Sorangium cellulosum So ce56'	High	71.38%
49	GCF_000737325.1	'Sandaracinus amylolyticus'	High	72.04%
50	GCF_000020805.1	'Anaeromyxobacter sp. K'	High	74.84%

## Sheet: S2
Gene	Non-unique Gene name	Annotation	Number_pos_present_in	Number_neg_present_in	Number_pos_not_present_in	Number_neg_not_present_in	Sensitivity	Specificity	Odds_ratio	Naive_p	Bonferroni_p	Benjamini_H_p	Max_Pairwise_comparisons	Max_supporting_pairs	Max_opposing_pairs	Best_pairwise_comp_p	Worst_pairwise_comp_p
tilS		tRNA(Ile)-lysidine synthase	25	0	0	25	100.0	100.0	inf	1.5821457204897244e-14	1.2207361735582567e-09	2.4414723471165137e-10	1	1	0	1.0	1.0
tsaB		tRNA threonylcarbamoyladenosine biosynthesis protein TsaB	25	0	0	25	100.0	100.0	inf	1.5821457204897244e-14	1.2207361735582567e-09	2.4414723471165137e-10	1	1	0	1.0	1.0
coaE		Dephospho-CoA kinase	25	0	0	25	100.0	100.0	inf	1.5821457204897244e-14	1.2207361735582567e-09	2.4414723471165137e-10	1	1	0	1.0	1.0
ptsO		Phosphocarrier protein NPr	25	0	0	25	100.0	100.0	inf	1.5821457204897244e-14	1.2207361735582567e-09	2.4414723471165137e-10	1	1	0	1.0	1.0
prs_2		hypothetical protein	25	0	0	25	100.0	100.0	inf	1.5821457204897244e-14	1.2207361735582567e-09	2.4414723471165137e-10	1	1	0	1.0	1.0
mutS2		Endonuclease MutS2	25	1	0	24	100.0	96.0	inf	4.113578873273289e-13	3.173914051251472e-08	3.5265711680571908e-09	1	1	0	1.0	1.0
ribF		Bifunctional riboflavin kinase/FMN adenylyltransferase	25	1	0	24	100.0	96.0	inf	4.113578873273289e-13	3.173914051251472e-08	3.5265711680571908e-09	1	1	0	1.0	1.0
group_8926		hypothetical protein	24	0	1	25	96.0	100.0	inf	4.113578873273289e-13	3.173914051251472e-08	3.5265711680571908e-09	1	1	0	1.0	1.0
gluQ		Glutamyl-Q tRNA(Asp) synthetase	25	1	0	24	100.0	96.0	inf	4.113578873273289e-13	3.173914051251472e-08	3.5265711680571908e-09	1	1	0	1.0	1.0
scpB		Segregation and condensation protein B	25	2	0	23	100.0	92.0	inf	5.55333147891893e-12	4.284783969189479e-07	3.895258153808617e-08	1	1	0	1.0	1.0
rlmH		Ribosomal RNA large subunit methyltransferase H	25	2	0	23	100.0	92.0	inf	5.55333147891893e-12	4.284783969189479e-07	3.895258153808617e-08	1	1	0	1.0	1.0
nit1		Deaminated glutathione amidase	24	1	1	24	96.0	96.0	576.0	9.904232210265644e-12	7.641808446474663e-07	5.458434604624759e-08	1	1	1	1.0	1.0
group_8511		hypothetical protein	24	1	1	24	96.0	96.0	576.0	9.904232210265644e-12	7.641808446474663e-07	5.458434604624759e-08	1	1	1	1.0	1.0
group_8590		hypothetical protein	24	1	1	24	96.0	96.0	576.0	9.904232210265644e-12	7.641808446474663e-07	5.458434604624759e-08	1	1	1	1.0	1.0
group_9459		hypothetical protein	22	0	3	25	88.0	100.0	inf	5.183109380324321e-11	3.999131704576836e-06	2.3524304144569627e-07	1	1	0	1.0	1.0
hrcA		Heat-inducible transcription repressor HrcA	22	0	3	25	88.0	100.0	inf	5.183109380324321e-11	3.999131704576836e-06	2.3524304144569627e-07	1	1	0	1.0	1.0
degU_2		Transcriptional regulatory protein DegU	22	0	3	25	88.0	100.0	inf	5.183109380324321e-11	3.999131704576836e-06	2.3524304144569627e-07	1	1	0	1.0	1.0
smc_1		Chromosome partition protein Smc	24	2	1	23	96.0	92.0	276.0	1.2381872408552598e-10	9.553481294266929e-06	4.5492768067937756e-07	1	1	1	1.0	1.0
glpK		Glycerol kinase	24	2	1	23	96.0	92.0	276.0	1.2381872408552598e-10	9.553481294266929e-06	4.5492768067937756e-07	1	1	1	1.0	1.0
rdgB		dITP/XTP pyrophosphatase	24	2	1	23	96.0	92.0	276.0	1.2381872408552598e-10	9.553481294266929e-06	4.5492768067937756e-07	1	1	1	1.0	1.0
mcp4		hypothetical protein	24	2	1	23	96.0	92.0	276.0	1.2381872408552598e-10	9.553481294266929e-06	4.5492768067937756e-07	1	1	1	1.0	1.0
ybdL		Methionine aminotransferase	21	0	4	25	84.0	100.0	inf	3.757754300735148e-10	2.899370485818218e-05	1.073840920673414e-06	1	1	0	1.0	1.0
msbA		Vitamin B12 import ATP-binding protein BtuD	25	4	0	21	100.0	84.0	inf	3.757754300735148e-10	2.899370485818218e-05	1.073840920673414e-06	1	1	0	1.0	1.0
prfC		Peptide chain release factor 3	25	4	0	21	100.0	84.0	inf	3.757754300735148e-10	2.899370485818218e-05	1.073840920673414e-06	1	1	0	1.0	1.0
ptsI		Phosphoenolpyruvate-protein phosphotransferase	21	0	4	25	84.0	100.0	inf	3.757754300735148e-10	2.899370485818218e-05	1.073840920673414e-06	1	1	0	1.0	1.0
cmpR_1		HTH-type transcriptional regulator DmlR	21	0	4	25	84.0	100.0	inf	3.757754300735148e-10	2.899370485818218e-05	1.073840920673414e-06	1	1	0	1.0	1.0
yhdE		dTTP/UTP pyrophosphatase	25	4	0	21	100.0	84.0	inf	3.757754300735148e-10	2.899370485818218e-05	1.073840920673414e-06	1	1	0	1.0	1.0
dmlR_4		HTH-type transcriptional regulator DmlR	22	1	3	24	88.0	96.0	176.0	1.0699418649383776e-09	8.25535044730504e-05	2.579797014782825e-06	1	1	1	1.0	1.0
yacG		DNA gyrase inhibitor YacG	22	1	3	24	88.0	96.0	176.0	1.0699418649383776e-09	8.25535044730504e-05	2.579797014782825e-06	1	1	1	1.0	1.0
tlyA		16S/23S rRNA (cytidine-2'-O)-methyltransferase TlyA	22	1	3	24	88.0	96.0	176.0	1.0699418649383776e-09	8.25535044730504e-05	2.579797014782825e-06	1	1	1	1.0	1.0
trpF		N-(5'-phosphoribosyl)anthranilate isomerase	22	1	3	24	88.0	96.0	176.0	1.0699418649383776e-09	8.25535044730504e-05	2.579797014782825e-06	1	1	1	1.0	1.0
murE		UDP-N-acetylmuramoyl-L-alanyl-D-glutamate--2,6-diaminopimelate ligase	22	1	3	24	88.0	96.0	176.0	1.0699418649383776e-09	8.25535044730504e-05	2.579797014782825e-06	1	1	1	1.0	1.0
apaG		Protein ApaG	23	2	2	23	92.0	92.0	132.25	1.4338353806510172e-09	0.00011063043646489053	3.2538363666144276e-06	1	1	1	1.0	1.0
purK		N5-carboxyaminoimidazole ribonucleotide synthase	23	2	2	23	92.0	92.0	132.25	1.4338353806510172e-09	0.00011063043646489053	3.2538363666144276e-06	1	1	1	1.0	1.0
gcvP		Glycine dehydrogenase (decarboxylating)	25	5	0	20	100.0	80.0	inf	2.2546525804410794e-09	0.00017396222914909236	4.1419578368831515e-06	1	1	0	1.0	1.0
rmlC		dTDP-4-dehydrorhamnose 3,5-epimerase	20	0	5	25	80.0	100.0	inf	2.2546525804410794e-09	0.00017396222914909236	4.1419578368831515e-06	1	1	0	1.0	1.0
hscB		Co-chaperone protein HscB	20	0	5	25	80.0	100.0	inf	2.2546525804410794e-09	0.00017396222914909236	4.1419578368831515e-06	1	1	0	1.0	1.0
cobB		NAD-dependent protein deacylase	20	0	5	25	80.0	100.0	inf	2.2546525804410794e-09	0.00017396222914909236	4.1419578368831515e-06	1	1	0	1.0	1.0
arfB		Peptidyl-tRNA hydrolase ArfB	20	0	5	25	80.0	100.0	inf	2.2546525804410794e-09	0.00017396222914909236	4.1419578368831515e-06	1	1	0	1.0	1.0
rcsC_4		Sensor histidine kinase RcsC	25	5	0	20	100.0	80.0	inf	2.2546525804410794e-09	0.00017396222914909236	4.1419578368831515e-06	1	1	0	1.0	1.0
moaA		GTP 3',8-cyclase	20	0	5	25	80.0	100.0	inf	2.2546525804410794e-09	0.00017396222914909236	4.1419578368831515e-06	1	1	0	1.0	1.0
rph		Ribonuclease PH	25	5	0	20	100.0	80.0	inf	2.2546525804410794e-09	0.00017396222914909236	4.1419578368831515e-06	1	1	0	1.0	1.0
acpS		Holo-[acyl-carrier-protein] synthase	21	1	4	24	84.0	96.0	126.0	7.178606491749174e-09	0.000553879741083891	1.2040863936606326e-05	1	1	1	1.0	1.0
nrdR		Transcriptional repressor NrdR	24	4	1	21	96.0	84.0	126.0	7.178606491749174e-09	0.000553879741083891	1.2040863936606326e-05	1	1	1	1.0	1.0
moaE		Molybdopterin synthase catalytic subunit	21	1	4	24	84.0	96.0	126.0	7.178606491749174e-09	0.000553879741083891	1.2040863936606326e-05	1	1	1	1.0	1.0
proB		Glutamate 5-kinase	24	4	1	21	96.0	84.0	126.0	7.178606491749174e-09	0.000553879741083891	1.2040863936606326e-05	1	1	1	1.0	1.0
ywlC		Threonylcarbamoyl-AMP synthase	22	2	3	23	88.0	92.0	84.33333333333333	1.1477296414319783e-08	0.0008855537594396715	1.4980080843394113e-05	1	1	1	1.0	1.0
rapZ		RNase adapter protein RapZ	22	2	3	23	88.0	92.0	84.33333333333333	1.1477296414319783e-08	0.0008855537594396715	1.4980080843394113e-05	1	1	1	1.0	1.0
nadB		L-aspartate oxidase	23	3	2	22	92.0	88.0	84.33333333333333	1.1477296414319783e-08	0.0008855537594396715	1.4980080843394113e-05	1	1	1	1.0	1.0
group_8866		hypothetical protein	22	2	3	23	88.0	92.0	84.33333333333333	1.1477296414319783e-08	0.0008855537594396715	1.4980080843394113e-05	1	1	1	1.0	1.0
pgpB		hypothetical protein	19	0	6	25	76.0	100.0	inf	1.1649038332278948e-08	0.0008988048506036468	1.4980080843394113e-05	1	1	0	1.0	1.0
coaBC		Coenzyme A biosynthesis bifunctional protein CoaBC	25	6	0	19	100.0	76.0	inf	1.1649038332278948e-08	0.0008988048506036468	1.4980080843394113e-05	1	1	0	1.0	1.0
priA		Primosomal protein N'	25	6	0	19	100.0	76.0	inf	1.1649038332278948e-08	0.0008988048506036468	1.4980080843394113e-05	1	1	0	1.0	1.0
pckG		Phosphoenolpyruvate carboxykinase [GTP]	19	0	6	25	76.0	100.0	inf	1.1649038332278948e-08	0.0008988048506036468	1.4980080843394113e-05	1	1	0	1.0	1.0
scoB		putative succinyl-CoA:3-ketoacid coenzyme A transferase subunit B	19	0	6	25	76.0	100.0	inf	1.1649038332278948e-08	0.0008988048506036468	1.4980080843394113e-05	1	1	0	1.0	1.0
scoA		putative succinyl-CoA:3-ketoacid coenzyme A transferase subunit A	19	0	6	25	76.0	100.0	inf	1.1649038332278948e-08	0.0008988048506036468	1.4980080843394113e-05	1	1	0	1.0	1.0
mmgC_1		Acyl-CoA dehydrogenase	19	0	6	25	76.0	100.0	inf	1.1649038332278948e-08	0.0008988048506036468	1.4980080843394113e-05	1	1	0	1.0	1.0
hutU		Urocanate hydratase	19	0	6	25	76.0	100.0	inf	1.1649038332278948e-08	0.0008988048506036468	1.4980080843394113e-05	1	1	0	1.0	1.0
hutI		Imidazolonepropionase	19	0	6	25	76.0	100.0	inf	1.1649038332278948e-08	0.0008988048506036468	1.4980080843394113e-05	1	1	0	1.0	1.0
alkA		putative bifunctional transcriptional activator/DNA repair enzyme AlkA	19	0	6	25	76.0	100.0	inf	1.1649038332278948e-08	0.0008988048506036468	1.4980080843394113e-05	1	1	0	1.0	1.0
gltB		Ferredoxin-dependent glutamate synthase 1	24	5	1	20	96.0	80.0	96.0	3.983219558779252e-08	0.0030733327149673074	4.7282041768727805e-05	1	1	1	1.0	1.0
cysT		Sulfate transport system permease protein CysT	20	1	5	24	80.0	96.0	96.0	3.983219558779252e-08	0.0030733327149673074	4.7282041768727805e-05	1	1	1	1.0	1.0
moaC		Cyclic pyranopterin monophosphate synthase	24	5	1	20	96.0	80.0	96.0	3.983219558779252e-08	0.0030733327149673074	4.7282041768727805e-05	1	1	1	1.0	1.0
moaD		Molybdopterin synthase sulfur carrier subunit	20	1	5	24	80.0	96.0	96.0	3.983219558779252e-08	0.0030733327149673074	4.7282041768727805e-05	1	1	1	1.0	1.0
modB		Molybdenum transport system permease protein ModB	20	1	5	24	80.0	96.0	96.0	3.983219558779252e-08	0.0030733327149673074	4.7282041768727805e-05	1	1	1	1.0	1.0
gltD		Glutamate synthase [NADPH] small chain	18	0	7	25	72.0	100.0	inf	5.325274666184663e-08	0.0041088221741881	5.33613269375078e-05	1	1	0	1.0	1.0
glnL		Adaptive-response sensory-kinase SasA	18	0	7	25	72.0	100.0	inf	5.325274666184663e-08	0.0041088221741881	5.33613269375078e-05	1	1	0	1.0	1.0
group_11086		hypothetical protein	18	0	7	25	72.0	100.0	inf	5.325274666184663e-08	0.0041088221741881	5.33613269375078e-05	1	1	0	1.0	1.0
group_527	cheB_5	Sensor histidine kinase RcsC	18	0	7	25	72.0	100.0	inf	5.325274666184663e-08	0.0041088221741881	5.33613269375078e-05	1	1	0	1.0	1.0
group_9123		hypothetical protein	18	0	7	25	72.0	100.0	inf	5.325274666184663e-08	0.0041088221741881	5.33613269375078e-05	1	1	0	1.0	1.0
ogt_1		Methylated-DNA--protein-cysteine methyltransferase	18	0	7	25	72.0	100.0	inf	5.325274666184663e-08	0.0041088221741881	5.33613269375078e-05	1	1	0	1.0	1.0
dapX		putative N-acetyl-LL-diaminopimelate aminotransferase	18	0	7	25	72.0	100.0	inf	5.325274666184663e-08	0.0041088221741881	5.33613269375078e-05	1	1	0	1.0	1.0
lig		DNA ligase	18	0	7	25	72.0	100.0	inf	5.325274666184663e-08	0.0041088221741881	5.33613269375078e-05	1	1	0	1.0	1.0
group_11005		hypothetical protein	18	0	7	25	72.0	100.0	inf	5.325274666184663e-08	0.0041088221741881	5.33613269375078e-05	1	1	0	1.0	1.0
pyrB		Aspartate carbamoyltransferase	25	7	0	18	100.0	72.0	inf	5.325274666184663e-08	0.0041088221741881	5.33613269375078e-05	1	1	0	1.0	1.0
group_11186		hypothetical protein	18	0	7	25	72.0	100.0	inf	5.325274666184663e-08	0.0041088221741881	5.33613269375078e-05	1	1	0	1.0	1.0
tsaE		tRNA threonylcarbamoyladenosine biosynthesis protein TsaE	25	7	0	18	100.0	72.0	inf	5.325274666184663e-08	0.0041088221741881	5.33613269375078e-05	1	1	0	1.0	1.0
group_7943		hypothetical protein	23	4	2	21	92.0	84.0	60.375	7.131958507326264e-08	0.005502805225497726	6.629885813852681e-05	1	1	1	1.0	1.0
ybgC		Acyl-CoA thioesterase YbgC	23	4	2	21	92.0	84.0	60.375	7.131958507326264e-08	0.005502805225497726	6.629885813852681e-05	1	1	1	1.0	1.0
pyrC'		Dihydroorotase	21	2	4	23	84.0	92.0	60.375	7.131958507326264e-08	0.005502805225497726	6.629885813852681e-05	1	1	1	1.0	1.0
glyA		Serine hydroxymethyltransferase	21	2	4	23	84.0	92.0	60.375	7.131958507326264e-08	0.005502805225497726	6.629885813852681e-05	1	1	1	1.0	1.0
aat		Leucyl/phenylalanyl-tRNA--protein transferase	21	2	4	23	84.0	92.0	60.375	7.131958507326264e-08	0.005502805225497726	6.629885813852681e-05	1	1	1	1.0	1.0
fabG_5		3-oxoacyl-[acyl-carrier-protein] reductase FabG	23	4	2	21	92.0	84.0	60.375	7.131958507326264e-08	0.005502805225497726	6.629885813852681e-05	1	1	1	1.0	1.0
purU		Formyltetrahydrofolate deformylase	19	1	6	24	76.0	96.0	76.0	1.901423676171974e-07	0.0146708146582401	0.0001486744865660159	1	1	1	1.0	1.0
atoC_1		Regulatory protein AtoC	19	1	6	24	76.0	96.0	76.0	1.901423676171974e-07	0.0146708146582401	0.0001486744865660159	1	1	1	1.0	1.0
secG		hypothetical protein	24	6	1	19	96.0	76.0	76.0	1.901423676171974e-07	0.0146708146582401	0.0001486744865660159	1	1	1	1.0	1.0
dapB		4-hydroxy-tetrahydrodipicolinate reductase	24	6	1	19	96.0	76.0	76.0	1.901423676171974e-07	0.0146708146582401	0.0001486744865660159	1	1	1	1.0	1.0
scpA		Segregation and condensation protein A	19	1	6	24	76.0	96.0	76.0	1.901423676171974e-07	0.0146708146582401	0.0001486744865660159	1	1	1	1.0	1.0
clpS		ATP-dependent Clp protease adapter protein ClpS	24	6	1	19	96.0	76.0	76.0	1.901423676171974e-07	0.0146708146582401	0.0001486744865660159	1	1	1	1.0	1.0
clpA		ATP-dependent Clp protease ATP-binding subunit ClpA	24	6	1	19	96.0	76.0	76.0	1.901423676171974e-07	0.0146708146582401	0.0001486744865660159	1	1	1	1.0	1.0
folA		Dihydrofolate reductase type 3	19	1	6	24	76.0	96.0	76.0	1.901423676171974e-07	0.0146708146582401	0.0001486744865660159	1	1	1	1.0	1.0
lcfB_3		Long-chain-fatty-acid--CoA ligase	19	1	6	24	76.0	96.0	76.0	1.901423676171974e-07	0.0146708146582401	0.0001486744865660159	1	1	1	1.0	1.0
nadC		Nicotinate-nucleotide pyrophosphorylase [carboxylating]	24	6	1	19	96.0	76.0	76.0	1.901423676171974e-07	0.0146708146582401	0.0001486744865660159	1	1	1	1.0	1.0
gspF		Type II secretion system protein F	19	1	6	24	76.0	96.0	76.0	1.901423676171974e-07	0.0146708146582401	0.0001486744865660159	1	1	1	1.0	1.0
dadD		8-oxoguanine deaminase	17	0	8	25	68.0	100.0	inf	2.1966757998011602e-07	0.016948891468525813	0.0001486744865660159	1	1	0	1.0	1.0
rsmG		Ribosomal RNA small subunit methyltransferase G	17	0	8	25	68.0	100.0	inf	2.1966757998011602e-07	0.016948891468525813	0.0001486744865660159	1	1	0	1.0	1.0
rsmH		Ribosomal RNA small subunit methyltransferase H	25	8	0	17	100.0	68.0	inf	2.1966757998011602e-07	0.016948891468525813	0.0001486744865660159	1	1	0	1.0	1.0
bpt		Aspartate/glutamate leucyltransferase	17	0	8	25	68.0	100.0	inf	2.1966757998011602e-07	0.016948891468525813	0.0001486744865660159	1	1	0	1.0	1.0
group_7381		hypothetical protein	17	0	8	25	68.0	100.0	inf	2.1966757998011602e-07	0.016948891468525813	0.0001486744865660159	1	1	0	1.0	1.0
apbC		Iron-sulfur cluster carrier protein	25	8	0	17	100.0	68.0	inf	2.1966757998011602e-07	0.016948891468525813	0.0001486744865660159	1	1	0	1.0	1.0
group_61	dmlR_4	HTH-type transcriptional regulator DmlR	17	0	8	25	68.0	100.0	inf	2.1966757998011602e-07	0.016948891468525813	0.0001486744865660159	1	1	0	1.0	1.0
yknY_1		putative ABC transporter ATP-binding protein YknY	25	8	0	17	100.0	68.0	inf	2.1966757998011602e-07	0.016948891468525813	0.0001486744865660159	1	1	0	1.0	1.0
cobO		Cobalamin adenosyltransferase	17	0	8	25	68.0	100.0	inf	2.1966757998011602e-07	0.016948891468525813	0.0001486744865660159	1	1	0	1.0	1.0
group_8299		hypothetical protein	17	0	8	25	68.0	100.0	inf	2.1966757998011602e-07	0.016948891468525813	0.0001486744865660159	1	1	0	1.0	1.0
group_5260		tRNA-Pro(ggg)	17	0	8	25	68.0	100.0	inf	2.1966757998011602e-07	0.016948891468525813	0.0001486744865660159	1	1	0	1.0	1.0
yjbI		Group 2 truncated hemoglobin YjbI	17	0	8	25	68.0	100.0	inf	2.1966757998011602e-07	0.016948891468525813	0.0001486744865660159	1	1	0	1.0	1.0
yoaA		putative ATP-dependent DNA helicase YoaA	17	0	8	25	68.0	100.0	inf	2.1966757998011602e-07	0.016948891468525813	0.0001486744865660159	1	1	0	1.0	1.0
ruvA		Holliday junction ATP-dependent DNA helicase RuvA	25	8	0	17	100.0	68.0	inf	2.1966757998011602e-07	0.016948891468525813	0.0001486744865660159	1	1	0	1.0	1.0
pccB_1		Methylmalonyl-CoA carboxyltransferase 12S subunit	17	0	8	25	68.0	100.0	inf	2.1966757998011602e-07	0.016948891468525813	0.0001486744865660159	1	1	0	1.0	1.0
caiD		Carnitinyl-CoA dehydratase	17	0	8	25	68.0	100.0	inf	2.1966757998011602e-07	0.016948891468525813	0.0001486744865660159	1	1	0	1.0	1.0
betI_3		hypothetical protein	17	0	8	25	68.0	100.0	inf	2.1966757998011602e-07	0.016948891468525813	0.0001486744865660159	1	1	0	1.0	1.0
yfiH		Polyphenol oxidase	17	0	8	25	68.0	100.0	inf	2.1966757998011602e-07	0.016948891468525813	0.0001486744865660159	1	1	0	1.0	1.0
rfbD		dTDP-4-dehydrorhamnose reductase	17	0	8	25	68.0	100.0	inf	2.1966757998011602e-07	0.016948891468525813	0.0001486744865660159	1	1	0	1.0	1.0
group_11554		hypothetical protein	17	0	8	25	68.0	100.0	inf	2.1966757998011602e-07	0.016948891468525813	0.0001486744865660159	1	1	0	1.0	1.0
surE		5'-nucleotidase SurE	20	2	5	23	80.0	92.0	46.0	3.663680865482247e-07	0.028267862453801376	0.00023754506263698637	1	1	1	1.0	1.0
yedI		Inner membrane protein YedI	20	2	5	23	80.0	92.0	46.0	3.663680865482247e-07	0.028267862453801376	0.00023754506263698637	1	1	1	1.0	1.0
parC		DNA topoisomerase 4 subunit A	23	5	2	20	92.0	80.0	46.0	3.663680865482247e-07	0.028267862453801376	0.00023754506263698637	1	1	1	1.0	1.0
group_9326		hypothetical protein	20	2	5	23	80.0	92.0	46.0	3.663680865482247e-07	0.028267862453801376	0.00023754506263698637	1	1	1	1.0	1.0
rarA		Replication-associated recombination protein A	20	2	5	23	80.0	92.0	46.0	3.663680865482247e-07	0.028267862453801376	0.00023754506263698637	1	1	1	1.0	1.0
group_2931	secA	Protein translocase subunit SecA	21	3	4	22	84.0	88.0	38.5	4.902156056858645e-07	0.03782356548790425	0.00030750866250328656	1	1	1	1.0	1.0
trpA		Tryptophan synthase alpha chain	21	3	4	22	84.0	88.0	38.5	4.902156056858645e-07	0.03782356548790425	0.00030750866250328656	1	1	1	1.0	1.0
rfbB		dTDP-glucose 4,6-dehydratase	22	4	3	21	88.0	84.0	38.5	4.902156056858645e-07	0.03782356548790425	0.00030750866250328656	1	1	1	1.0	1.0
rfbA		Glucose-1-phosphate thymidylyltransferase 1	21	3	4	22	84.0	88.0	38.5	4.902156056858645e-07	0.03782356548790425	0.00030750866250328656	1	1	1	1.0	1.0
nudG		CTP pyrophosphohydrolase	18	1	7	24	72.0	96.0	61.714285714285715	8.021194965940632e-07	0.061889133998708136	0.0004297258090453981	1	1	1	1.0	1.0
ribE		Riboflavin synthase	24	7	1	18	96.0	72.0	61.714285714285715	8.021194965940632e-07	0.061889133998708136	0.0004297258090453981	1	1	1	1.0	1.0
nlpD		hypothetical protein	18	1	7	24	72.0	96.0	61.714285714285715	8.021194965940632e-07	0.061889133998708136	0.0004297258090453981	1	1	1	1.0	1.0
cysW		Sulfate transport system permease protein CysW	18	1	7	24	72.0	96.0	61.714285714285715	8.021194965940632e-07	0.061889133998708136	0.0004297258090453981	1	1	1	1.0	1.0
dxr		1-deoxy-D-xylulose 5-phosphate reductoisomerase	18	1	7	24	72.0	96.0	61.714285714285715	8.021194965940632e-07	0.061889133998708136	0.0004297258090453981	1	1	1	1.0	1.0
cheB_5		hypothetical protein	18	1	7	24	72.0	96.0	61.714285714285715	8.021194965940632e-07	0.061889133998708136	0.0004297258090453981	1	1	1	1.0	1.0
gpsA		Glycerol-3-phosphate dehydrogenase [NAD(P)+]	25	9	0	16	100.0	64.0	inf	8.298553021471068e-07	0.06402914554776432	0.0004297258090453981	1	1	0	1.0	1.0
fghA		S-formylglutathione hydrolase	16	0	9	25	64.0	100.0	inf	8.298553021471068e-07	0.06402914554776432	0.0004297258090453981	1	1	0	1.0	1.0
srpC		putative chromate transport protein	16	0	9	25	64.0	100.0	inf	8.298553021471068e-07	0.06402914554776432	0.0004297258090453981	1	1	0	1.0	1.0
rimI		[Ribosomal protein S18]-alanine N-acetyltransferase	16	0	9	25	64.0	100.0	inf	8.298553021471068e-07	0.06402914554776432	0.0004297258090453981	1	1	0	1.0	1.0
group_12126		hypothetical protein	16	0	9	25	64.0	100.0	inf	8.298553021471068e-07	0.06402914554776432	0.0004297258090453981	1	1	0	1.0	1.0
icmF		putative GTPase	16	0	9	25	64.0	100.0	inf	8.298553021471068e-07	0.06402914554776432	0.0004297258090453981	1	1	0	1.0	1.0
fbp		hypothetical protein	16	0	9	25	64.0	100.0	inf	8.298553021471068e-07	0.06402914554776432	0.0004297258090453981	1	1	0	1.0	1.0
ihfA		Integration host factor subunit alpha	25	9	0	16	100.0	64.0	inf	8.298553021471068e-07	0.06402914554776432	0.0004297258090453981	1	1	0	1.0	1.0
lpxB		Lipid-A-disaccharide synthase	16	0	9	25	64.0	100.0	inf	8.298553021471068e-07	0.06402914554776432	0.0004297258090453981	1	1	0	1.0	1.0
rluB		hypothetical protein	25	9	0	16	100.0	64.0	inf	8.298553021471068e-07	0.06402914554776432	0.0004297258090453981	1	1	0	1.0	1.0
rhaR_1		hypothetical protein	16	0	9	25	64.0	100.0	inf	8.298553021471068e-07	0.06402914554776432	0.0004297258090453981	1	1	0	1.0	1.0
ohrR		Organic hydroperoxide resistance transcriptional regulator	16	0	9	25	64.0	100.0	inf	8.298553021471068e-07	0.06402914554776432	0.0004297258090453981	1	1	0	1.0	1.0
ohrB		Organic hydroperoxide resistance protein OhrB	16	0	9	25	64.0	100.0	inf	8.298553021471068e-07	0.06402914554776432	0.0004297258090453981	1	1	0	1.0	1.0
recR		Recombination protein RecR	25	9	0	16	100.0	64.0	inf	8.298553021471068e-07	0.06402914554776432	0.0004297258090453981	1	1	0	1.0	1.0
gntK		Gluconokinase	16	0	9	25	64.0	100.0	inf	8.298553021471068e-07	0.06402914554776432	0.0004297258090453981	1	1	0	1.0	1.0
pcm_2		Protein-L-isoaspartate O-methyltransferase	16	0	9	25	64.0	100.0	inf	8.298553021471068e-07	0.06402914554776432	0.0004297258090453981	1	1	0	1.0	1.0
tam_1		Trans-aconitate 2-methyltransferase	16	0	9	25	64.0	100.0	inf	8.298553021471068e-07	0.06402914554776432	0.0004297258090453981	1	1	0	1.0	1.0
accA1_1		Acetyl-/propionyl-coenzyme A carboxylase alpha chain	16	0	9	25	64.0	100.0	inf	8.298553021471068e-07	0.06402914554776432	0.0004297258090453981	1	1	0	1.0	1.0
hutH		Histidine ammonia-lyase	16	0	9	25	64.0	100.0	inf	8.298553021471068e-07	0.06402914554776432	0.0004297258090453981	1	1	0	1.0	1.0
murF		UDP-N-acetylmuramoyl-tripeptide--D-alanyl-D-alanine ligase	16	0	9	25	64.0	100.0	inf	8.298553021471068e-07	0.06402914554776432	0.0004297258090453981	1	1	0	1.0	1.0
mepM		hypothetical protein	23	6	2	19	92.0	76.0	36.416666666666664	1.6180890018965548e-06	0.12484689311933247	0.000785200585656179	1	1	1	1.0	1.0
prs		Ribose-phosphate pyrophosphokinase	23	6	2	19	92.0	76.0	36.416666666666664	1.6180890018965548e-06	0.12484689311933247	0.000785200585656179	1	1	1	1.0	1.0
mpl		UDP-N-acetylmuramate--L-alanyl-gamma-D-glutamyl-meso-2,6-diaminoheptandioate ligase	19	2	6	23	76.0	92.0	36.416666666666664	1.6180890018965548e-06	0.12484689311933247	0.000785200585656179	1	1	1	1.0	1.0
hemW		Heme chaperone HemW	23	6	2	19	92.0	76.0	36.416666666666664	1.6180890018965548e-06	0.12484689311933247	0.000785200585656179	1	1	1	1.0	1.0
mamZ		Magnetosome protein MamZ	19	2	6	23	76.0	92.0	36.416666666666664	1.6180890018965548e-06	0.12484689311933247	0.000785200585656179	1	1	1	1.0	1.0
dtd		D-aminoacyl-tRNA deacylase	19	2	6	23	76.0	92.0	36.416666666666664	1.6180890018965548e-06	0.12484689311933247	0.000785200585656179	1	1	1	1.0	1.0
queG		Epoxyqueuosine reductase	19	2	6	23	76.0	92.0	36.416666666666664	1.6180890018965548e-06	0.12484689311933247	0.000785200585656179	1	1	1	1.0	1.0
hrpB		hypothetical protein	19	2	6	23	76.0	92.0	36.416666666666664	1.6180890018965548e-06	0.12484689311933247	0.000785200585656179	1	1	1	1.0	1.0
thiC		Phosphomethylpyrimidine synthase	23	6	2	19	92.0	76.0	36.416666666666664	1.6180890018965548e-06	0.12484689311933247	0.000785200585656179	1	1	1	1.0	1.0
trpC		Indole-3-glycerol phosphate synthase	23	6	2	19	92.0	76.0	36.416666666666664	1.6180890018965548e-06	0.12484689311933247	0.000785200585656179	1	1	1	1.0	1.0
ahcY		Adenosylhomocysteinase	20	3	5	22	80.0	88.0	29.333333333333332	2.3333580963813054e-06	0.18003491064249239	0.0011045086542484195	1	1	1	1.0	1.0
trpD		Anthranilate phosphoribosyltransferase	22	5	3	20	88.0	80.0	29.333333333333332	2.3333580963813054e-06	0.18003491064249239	0.0011045086542484195	1	1	1	1.0	1.0
plsY		Glycerol-3-phosphate acyltransferase	22	5	3	20	88.0	80.0	29.333333333333332	2.3333580963813054e-06	0.18003491064249239	0.0011045086542484195	1	1	1	1.0	1.0
dusB		tRNA-dihydrouridine synthase B	22	5	3	20	88.0	80.0	29.333333333333332	2.3333580963813054e-06	0.18003491064249239	0.0011045086542484195	1	1	1	1.0	1.0
gcvH		Glycine cleavage system H protein	21	4	4	21	84.0	84.0	27.5625	2.6169184795652197e-06	0.20191357912781366	0.0012179457033542214	1	1	1	1.0	1.0
rkpK		UDP-glucose 6-dehydrogenase	21	4	4	21	84.0	84.0	27.5625	2.6169184795652197e-06	0.20191357912781366	0.0012179457033542214	1	1	1	1.0	1.0
group_12478		hypothetical protein	15	0	10	25	60.0	100.0	inf	2.9044935575148945e-06	0.22410200941717673	0.0012179457033542214	1	1	0	1.0	1.0
yngG		Hydroxymethylglutaryl-CoA lyase YngG	15	0	10	25	60.0	100.0	inf	2.9044935575148945e-06	0.22410200941717673	0.0012179457033542214	1	1	0	1.0	1.0
group_12702		hypothetical protein	15	0	10	25	60.0	100.0	inf	2.9044935575148945e-06	0.22410200941717673	0.0012179457033542214	1	1	0	1.0	1.0
group_12448		hypothetical protein	15	0	10	25	60.0	100.0	inf	2.9044935575148945e-06	0.22410200941717673	0.0012179457033542214	1	1	0	1.0	1.0
nqo3		NADH-quinone oxidoreductase chain 3	25	10	0	15	100.0	60.0	inf	2.9044935575148945e-06	0.22410200941717673	0.0012179457033542214	1	1	0	1.0	1.0
flhA_2		S-(hydroxymethyl)glutathione dehydrogenase	15	0	10	25	60.0	100.0	inf	2.9044935575148945e-06	0.22410200941717673	0.0012179457033542214	1	1	0	1.0	1.0
phhA		Phenylalanine-4-hydroxylase	15	0	10	25	60.0	100.0	inf	2.9044935575148945e-06	0.22410200941717673	0.0012179457033542214	1	1	0	1.0	1.0
uvrB		UvrABC system protein B	25	10	0	15	100.0	60.0	inf	2.9044935575148945e-06	0.22410200941717673	0.0012179457033542214	1	1	0	1.0	1.0
parA		Sporulation initiation inhibitor protein Soj	25	10	0	15	100.0	60.0	inf	2.9044935575148945e-06	0.22410200941717673	0.0012179457033542214	1	1	0	1.0	1.0
pdxA2		D-threonate 4-phosphate dehydrogenase	15	0	10	25	60.0	100.0	inf	2.9044935575148945e-06	0.22410200941717673	0.0012179457033542214	1	1	0	1.0	1.0
mobA		Molybdenum cofactor guanylyltransferase	15	0	10	25	60.0	100.0	inf	2.9044935575148945e-06	0.22410200941717673	0.0012179457033542214	1	1	0	1.0	1.0
chaC		Glutathione-specific gamma-glutamylcyclotransferase	15	0	10	25	60.0	100.0	inf	2.9044935575148945e-06	0.22410200941717673	0.0012179457033542214	1	1	0	1.0	1.0
curA		Putative NADP-dependent oxidoreductase YfmJ	15	0	10	25	60.0	100.0	inf	2.9044935575148945e-06	0.22410200941717673	0.0012179457033542214	1	1	0	1.0	1.0
dpgD		putative enoyl-CoA hydratase echA8	15	0	10	25	60.0	100.0	inf	2.9044935575148945e-06	0.22410200941717673	0.0012179457033542214	1	1	0	1.0	1.0
mutY		Adenine DNA glycosylase	25	10	0	15	100.0	60.0	inf	2.9044935575148945e-06	0.22410200941717673	0.0012179457033542214	1	1	0	1.0	1.0
xdhA		Putative xanthine dehydrogenase molybdenum-binding subunit XdhA	15	0	10	25	60.0	100.0	inf	2.9044935575148945e-06	0.22410200941717673	0.0012179457033542214	1	1	0	1.0	1.0
mazG		Nucleoside triphosphate pyrophosphohydrolase	15	0	10	25	60.0	100.0	inf	2.9044935575148945e-06	0.22410200941717673	0.0012179457033542214	1	1	0	1.0	1.0
nrdJ		hypothetical protein	15	0	10	25	60.0	100.0	inf	2.9044935575148945e-06	0.22410200941717673	0.0012179457033542214	1	1	0	1.0	1.0
bcr		Bicyclomycin resistance protein	15	0	10	25	60.0	100.0	inf	2.9044935575148945e-06	0.22410200941717673	0.0012179457033542214	1	1	0	1.0	1.0
dmlR_8		HTH-type transcriptional regulator PgrR	17	1	8	24	68.0	96.0	51.0	3.048719746390711e-06	0.23523006947226807	0.0012251566118347296	1	1	1	1.0	1.0
exbD_1		Biopolymer transport protein ExbD	24	8	1	17	96.0	68.0	51.0	3.048719746390711e-06	0.23523006947226807	0.0012251566118347296	1	1	1	1.0	1.0
glyS		Glycine--tRNA ligase beta subunit	17	1	8	24	68.0	96.0	51.0	3.048719746390711e-06	0.23523006947226807	0.0012251566118347296	1	1	1	1.0	1.0
group_1050	degQ	hypothetical protein	17	1	8	24	68.0	96.0	51.0	3.048719746390711e-06	0.23523006947226807	0.0012251566118347296	1	1	1	1.0	1.0
pilT_1		Twitching mobility protein	17	1	8	24	68.0	96.0	51.0	3.048719746390711e-06	0.23523006947226807	0.0012251566118347296	1	1	1	1.0	1.0
purN		Phosphoribosylglycinamide formyltransferase	24	8	1	17	96.0	68.0	51.0	3.048719746390711e-06	0.23523006947226807	0.0012251566118347296	1	1	1	1.0	1.0
tolQ_1		Tol-Pal system protein TolQ	24	8	1	17	96.0	68.0	51.0	3.048719746390711e-06	0.23523006947226807	0.0012251566118347296	1	1	1	1.0	1.0
fdx4		Ferredoxin, 2Fe-2S	17	1	8	24	68.0	96.0	51.0	3.048719746390711e-06	0.23523006947226807	0.0012251566118347296	1	1	1	1.0	1.0
rnhA		Ribonuclease HI	23	7	2	18	92.0	72.0	29.571428571428573	6.309913657385838e-06	0.4868540080629191	0.0024588586265803995	1	1	1	1.0	1.0
thiG		Thiazole synthase	23	7	2	18	92.0	72.0	29.571428571428573	6.309913657385838e-06	0.4868540080629191	0.0024588586265803995	1	1	1	1.0	1.0
tesA		Esterase TesA	18	2	7	23	72.0	92.0	29.571428571428573	6.309913657385838e-06	0.4868540080629191	0.0024588586265803995	1	1	1	1.0	1.0
hisH		Imidazole glycerol phosphate synthase subunit HisH	23	7	2	18	92.0	72.0	29.571428571428573	6.309913657385838e-06	0.4868540080629191	0.0024588586265803995	1	1	1	1.0	1.0
murI		Glutamate racemase	18	2	7	23	72.0	92.0	29.571428571428573	6.309913657385838e-06	0.4868540080629191	0.0024588586265803995	1	1	1	1.0	1.0
ppsC		Phthiocerol synthesis polyketide synthase type I PpsC	18	2	7	23	72.0	92.0	29.571428571428573	6.309913657385838e-06	0.4868540080629191	0.0024588586265803995	1	1	1	1.0	1.0
cheD		Chemoreceptor glutamine deamidase CheD	14	0	11	25	56.0	100.0	inf	9.505615279139628e-06	0.7334247580925763	0.002843683734881693	1	1	0	1.0	1.0
pnoA		Nitronate monooxygenase	14	0	11	25	56.0	100.0	inf	9.505615279139628e-06	0.7334247580925763	0.002843683734881693	1	1	0	1.0	1.0
group_13251		hypothetical protein	14	0	11	25	56.0	100.0	inf	9.505615279139628e-06	0.7334247580925763	0.002843683734881693	1	1	0	1.0	1.0
zwf		Glucose-6-phosphate 1-dehydrogenase	14	0	11	25	56.0	100.0	inf	9.505615279139628e-06	0.7334247580925763	0.002843683734881693	1	1	0	1.0	1.0
treZ		Malto-oligosyltrehalose trehalohydrolase	14	0	11	25	56.0	100.0	inf	9.505615279139628e-06	0.7334247580925763	0.002843683734881693	1	1	0	1.0	1.0
acdA_2		Acyl-CoA dehydrogenase	14	0	11	25	56.0	100.0	inf	9.505615279139628e-06	0.7334247580925763	0.002843683734881693	1	1	0	1.0	1.0
trmFO		Methylenetetrahydrofolate--tRNA-(uracil-5-)-methyltransferase TrmFO	14	0	11	25	56.0	100.0	inf	9.505615279139628e-06	0.7334247580925763	0.002843683734881693	1	1	0	1.0	1.0
putA		Bifunctional protein PutA	14	0	11	25	56.0	100.0	inf	9.505615279139628e-06	0.7334247580925763	0.002843683734881693	1	1	0	1.0	1.0
dadA		hypothetical protein	14	0	11	25	56.0	100.0	inf	9.505615279139628e-06	0.7334247580925763	0.002843683734881693	1	1	0	1.0	1.0
group_10713	ctaC	Cytochrome c oxidase subunit 2	14	0	11	25	56.0	100.0	inf	9.505615279139628e-06	0.7334247580925763	0.002843683734881693	1	1	0	1.0	1.0
proC		Pyrroline-5-carboxylate reductase	14	0	11	25	56.0	100.0	inf	9.505615279139628e-06	0.7334247580925763	0.002843683734881693	1	1	0	1.0	1.0
purD		Phosphoribosylamine--glycine ligase	25	11	0	14	100.0	56.0	inf	9.505615279139628e-06	0.7334247580925763	0.002843683734881693	1	1	0	1.0	1.0
cutA		Divalent-cation tolerance protein CutA	14	0	11	25	56.0	100.0	inf	9.505615279139628e-06	0.7334247580925763	0.002843683734881693	1	1	0	1.0	1.0
secD		Protein translocase subunit SecD	25	11	0	14	100.0	56.0	inf	9.505615279139628e-06	0.7334247580925763	0.002843683734881693	1	1	0	1.0	1.0
group_13346		hypothetical protein	14	0	11	25	56.0	100.0	inf	9.505615279139628e-06	0.7334247580925763	0.002843683734881693	1	1	0	1.0	1.0
wbgU		UDP-N-acetylglucosamine 4-epimerase	14	0	11	25	56.0	100.0	inf	9.505615279139628e-06	0.7334247580925763	0.002843683734881693	1	1	0	1.0	1.0
group_13199		hypothetical protein	14	0	11	25	56.0	100.0	inf	9.505615279139628e-06	0.7334247580925763	0.002843683734881693	1	1	0	1.0	1.0
group_13373		Polyphosphate:AMP/ADP phosphotransferase	14	0	11	25	56.0	100.0	inf	9.505615279139628e-06	0.7334247580925763	0.002843683734881693	1	1	0	1.0	1.0
nudC_1		hypothetical protein	14	0	11	25	56.0	100.0	inf	9.505615279139628e-06	0.7334247580925763	0.002843683734881693	1	1	0	1.0	1.0
rhaR_3		IS5 family transposase IS4811	14	0	11	25	56.0	100.0	inf	9.505615279139628e-06	0.7334247580925763	0.002843683734881693	1	1	0	1.0	1.0
gumD		hypothetical protein	14	0	11	25	56.0	100.0	inf	9.505615279139628e-06	0.7334247580925763	0.002843683734881693	1	1	0	1.0	1.0
pyrR		Bifunctional protein PyrR	14	0	11	25	56.0	100.0	inf	9.505615279139628e-06	0.7334247580925763	0.002843683734881693	1	1	0	1.0	1.0
group_13187		hypothetical protein	14	0	11	25	56.0	100.0	inf	9.505615279139628e-06	0.7334247580925763	0.002843683734881693	1	1	0	1.0	1.0
cat1		Succinyl-CoA:acetate CoA-transferase	14	0	11	25	56.0	100.0	inf	9.505615279139628e-06	0.7334247580925763	0.002843683734881693	1	1	0	1.0	1.0
malP		Maltodextrin phosphorylase	14	0	11	25	56.0	100.0	inf	9.505615279139628e-06	0.7334247580925763	0.002843683734881693	1	1	0	1.0	1.0
fabF		3-oxoacyl-[acyl-carrier-protein] synthase 2	25	11	0	14	100.0	56.0	inf	9.505615279139628e-06	0.7334247580925763	0.002843683734881693	1	1	0	1.0	1.0
thlA		Acetyl-CoA acetyltransferase	14	0	11	25	56.0	100.0	inf	9.505615279139628e-06	0.7334247580925763	0.002843683734881693	1	1	0	1.0	1.0
group_5319		hypothetical protein	14	0	11	25	56.0	100.0	inf	9.505615279139628e-06	0.7334247580925763	0.002843683734881693	1	1	0	1.0	1.0
gabR		HTH-type transcriptional regulatory protein GabR	14	0	11	25	56.0	100.0	inf	9.505615279139628e-06	0.7334247580925763	0.002843683734881693	1	1	0	1.0	1.0
group_13304		hypothetical protein	14	0	11	25	56.0	100.0	inf	9.505615279139628e-06	0.7334247580925763	0.002843683734881693	1	1	0	1.0	1.0
group_9268	ahpC	Alkyl hydroperoxide reductase C	14	0	11	25	56.0	100.0	inf	9.505615279139628e-06	0.7334247580925763	0.002843683734881693	1	1	0	1.0	1.0
pdp		Pyrimidine-nucleoside phosphorylase	14	0	11	25	56.0	100.0	inf	9.505615279139628e-06	0.7334247580925763	0.002843683734881693	1	1	0	1.0	1.0
nuoF		NADH-quinone oxidoreductase subunit F	25	11	0	14	100.0	56.0	inf	9.505615279139628e-06	0.7334247580925763	0.002843683734881693	1	1	0	1.0	1.0
bacC		Dihydroanticapsin 7-dehydrogenase	14	0	11	25	56.0	100.0	inf	9.505615279139628e-06	0.7334247580925763	0.002843683734881693	1	1	0	1.0	1.0
bioF		8-amino-7-oxononanoate synthase	14	0	11	25	56.0	100.0	inf	9.505615279139628e-06	0.7334247580925763	0.002843683734881693	1	1	0	1.0	1.0
group_2366		hypothetical protein	14	0	11	25	56.0	100.0	inf	9.505615279139628e-06	0.7334247580925763	0.002843683734881693	1	1	0	1.0	1.0
group_13217	icmF	Fused isobutyryl-CoA mutase	14	0	11	25	56.0	100.0	inf	9.505615279139628e-06	0.7334247580925763	0.002843683734881693	1	1	0	1.0	1.0
birA		Bifunctional ligase/repressor BirA	14	0	11	25	56.0	100.0	inf	9.505615279139628e-06	0.7334247580925763	0.002843683734881693	1	1	0	1.0	1.0
dsbD		Thiol:disulfide interchange protein DsbD	14	0	11	25	56.0	100.0	inf	9.505615279139628e-06	0.7334247580925763	0.002843683734881693	1	1	0	1.0	1.0
caaA_2		hypothetical protein	14	0	11	25	56.0	100.0	inf	9.505615279139628e-06	0.7334247580925763	0.002843683734881693	1	1	0	1.0	1.0
group_13066	acpS	Holo-[acyl-carrier-protein] synthase	0	14	25	11	0.0	44.0	0.0	9.505615279139628e-06	0.7334247580925763	0.002843683734881693	1	0	1	1.0	1.0
pgl		6-phosphogluconolactonase	14	0	11	25	56.0	100.0	inf	9.505615279139628e-06	0.7334247580925763	0.002843683734881693	1	1	0	1.0	1.0
ttuD		Putative hydroxypyruvate reductase	14	0	11	25	56.0	100.0	inf	9.505615279139628e-06	0.7334247580925763	0.002843683734881693	1	1	0	1.0	1.0
ahpF		Alkyl hydroperoxide reductase subunit F	14	0	11	25	56.0	100.0	inf	9.505615279139628e-06	0.7334247580925763	0.002843683734881693	1	1	0	1.0	1.0
mshA_1		D-inositol-3-phosphate glycosyltransferase	14	0	11	25	56.0	100.0	inf	9.505615279139628e-06	0.7334247580925763	0.002843683734881693	1	1	0	1.0	1.0
hprK		HPr kinase/phosphorylase	14	0	11	25	56.0	100.0	inf	9.505615279139628e-06	0.7334247580925763	0.002843683734881693	1	1	0	1.0	1.0
group_8581		hypothetical protein	14	0	11	25	56.0	100.0	inf	9.505615279139628e-06	0.7334247580925763	0.002843683734881693	1	1	0	1.0	1.0
rocF		Arginase	14	0	11	25	56.0	100.0	inf	9.505615279139628e-06	0.7334247580925763	0.002843683734881693	1	1	0	1.0	1.0
yffB		Protein YffB	14	0	11	25	56.0	100.0	inf	9.505615279139628e-06	0.7334247580925763	0.002843683734881693	1	1	0	1.0	1.0
xseA		Exodeoxyribonuclease 7 large subunit	22	6	3	19	88.0	76.0	23.22222222222222	9.545654799102588e-06	0.7365140873343584	0.002843683734881693	1	1	1	1.0	1.0
etfA		Electron transfer flavoprotein subunit alpha	19	3	6	22	76.0	88.0	23.22222222222222	9.545654799102588e-06	0.7365140873343584	0.002843683734881693	1	1	1	1.0	1.0
etfB		Electron transfer flavoprotein subunit beta	19	3	6	22	76.0	88.0	23.22222222222222	9.545654799102588e-06	0.7365140873343584	0.002843683734881693	1	1	1	1.0	1.0
rng		Ribonuclease G	19	3	6	22	76.0	88.0	23.22222222222222	9.545654799102588e-06	0.7365140873343584	0.002843683734881693	1	1	1	1.0	1.0
ribBA		Riboflavin biosynthesis protein RibBA	19	3	6	22	76.0	88.0	23.22222222222222	9.545654799102588e-06	0.7365140873343584	0.002843683734881693	1	1	1	1.0	1.0
argD		Acetylornithine aminotransferase	19	3	6	22	76.0	88.0	23.22222222222222	9.545654799102588e-06	0.7365140873343584	0.002843683734881693	1	1	1	1.0	1.0
ampD		1,6-anhydro-N-acetylmuramyl-L-alanine amidase AmpD	19	3	6	22	76.0	88.0	23.22222222222222	9.545654799102588e-06	0.7365140873343584	0.002843683734881693	1	1	1	1.0	1.0
group_9373		putative protein	19	3	6	22	76.0	88.0	23.22222222222222	9.545654799102588e-06	0.7365140873343584	0.002843683734881693	1	1	1	1.0	1.0
pleD_2		hypothetical protein	19	3	6	22	76.0	88.0	23.22222222222222	9.545654799102588e-06	0.7365140873343584	0.002843683734881693	1	1	1	1.0	1.0
nadA		Quinolinate synthase A	22	6	3	19	88.0	76.0	23.22222222222222	9.545654799102588e-06	0.7365140873343584	0.002843683734881693	1	1	1	1.0	1.0
rplJ		50S ribosomal protein L10	22	6	3	19	88.0	76.0	23.22222222222222	9.545654799102588e-06	0.7365140873343584	0.002843683734881693	1	1	1	1.0	1.0
garB		Glutathione amide reductase	19	3	6	22	76.0	88.0	23.22222222222222	9.545654799102588e-06	0.7365140873343584	0.002843683734881693	1	1	1	1.0	1.0
kup		Low affinity potassium transport system protein kup	16	1	9	24	64.0	96.0	42.666666666666664	1.0592858856818915e-05	0.8173132108155771	0.002982894929983858	1	1	1	1.0	1.0
holB		hypothetical protein	16	1	9	24	64.0	96.0	42.666666666666664	1.0592858856818915e-05	0.8173132108155771	0.002982894929983858	1	1	1	1.0	1.0
glnK		Nitrogen regulatory protein P-II 2	16	1	9	24	64.0	96.0	42.666666666666664	1.0592858856818915e-05	0.8173132108155771	0.002982894929983858	1	1	1	1.0	1.0
puuC		3-succinoylsemialdehyde-pyridine dehydrogenase	16	1	9	24	64.0	96.0	42.666666666666664	1.0592858856818915e-05	0.8173132108155771	0.002982894929983858	1	1	1	1.0	1.0
ybaN		Inner membrane protein YbaN	16	1	9	24	64.0	96.0	42.666666666666664	1.0592858856818915e-05	0.8173132108155771	0.002982894929983858	1	1	1	1.0	1.0
group_11593		hypothetical protein	16	1	9	24	64.0	96.0	42.666666666666664	1.0592858856818915e-05	0.8173132108155771	0.002982894929983858	1	1	1	1.0	1.0
group_11547		hypothetical protein	16	1	9	24	64.0	96.0	42.666666666666664	1.0592858856818915e-05	0.8173132108155771	0.002982894929983858	1	1	1	1.0	1.0
pepN		Aminopeptidase N	16	1	9	24	64.0	96.0	42.666666666666664	1.0592858856818915e-05	0.8173132108155771	0.002982894929983858	1	1	1	1.0	1.0
amn		AMP nucleosidase	16	1	9	24	64.0	96.0	42.666666666666664	1.0592858856818915e-05	0.8173132108155771	0.002982894929983858	1	1	1	1.0	1.0
ccoP		Cbb3-type cytochrome c oxidase subunit CcoP	16	1	9	24	64.0	96.0	42.666666666666664	1.0592858856818915e-05	0.8173132108155771	0.002982894929983858	1	1	1	1.0	1.0
yceF		7-methyl-GTP pyrophosphatase	16	1	9	24	64.0	96.0	42.666666666666664	1.0592858856818915e-05	0.8173132108155771	0.002982894929983858	1	1	1	1.0	1.0
group_9932		hypothetical protein	16	1	9	24	64.0	96.0	42.666666666666664	1.0592858856818915e-05	0.8173132108155771	0.002982894929983858	1	1	1	1.0	1.0
mneA		Putative manganese exporter	16	1	9	24	64.0	96.0	42.666666666666664	1.0592858856818915e-05	0.8173132108155771	0.002982894929983858	1	1	1	1.0	1.0
rlmJ		Ribosomal RNA large subunit methyltransferase J	16	1	9	24	64.0	96.0	42.666666666666664	1.0592858856818915e-05	0.8173132108155771	0.002982894929983858	1	1	1	1.0	1.0
prlC		Oligopeptidase A	16	1	9	24	64.0	96.0	42.666666666666664	1.0592858856818915e-05	0.8173132108155771	0.002982894929983858	1	1	1	1.0	1.0
pal_2		Peptidoglycan-associated lipoprotein	21	5	4	20	84.0	80.0	21.0	1.1549070549858552e-05	0.8910916364154363	0.003228592885563175	1	1	1	1.0	1.0
msrP		Protein-methionine-sulfoxide reductase catalytic subunit MsrP	21	5	4	20	84.0	80.0	21.0	1.1549070549858552e-05	0.8910916364154363	0.003228592885563175	1	1	1	1.0	1.0
hslR		Heat shock protein 15	17	2	8	23	68.0	92.0	24.4375	2.214482186966222e-05	1.0	0.006037554844514233	1	1	1	1.0	1.0
zapE		Cell division protein ZapE	17	2	8	23	68.0	92.0	24.4375	2.214482186966222e-05	1.0	0.006037554844514233	1	1	1	1.0	1.0
group_10447		hypothetical protein	17	2	8	23	68.0	92.0	24.4375	2.214482186966222e-05	1.0	0.006037554844514233	1	1	1	1.0	1.0
mscL		Large-conductance mechanosensitive channel	17	2	8	23	68.0	92.0	24.4375	2.214482186966222e-05	1.0	0.006037554844514233	1	1	1	1.0	1.0
yciO		putative protein YciO	17	2	8	23	68.0	92.0	24.4375	2.214482186966222e-05	1.0	0.006037554844514233	1	1	1	1.0	1.0
phoB		Adaptive-response sensory-kinase SasA	17	2	8	23	68.0	92.0	24.4375	2.214482186966222e-05	1.0	0.006037554844514233	1	1	1	1.0	1.0
group_10557		hypothetical protein	17	2	8	23	68.0	92.0	24.4375	2.214482186966222e-05	1.0	0.006037554844514233	1	1	1	1.0	1.0
sasA_12		Adaptive-response sensory-kinase SasA	13	0	12	25	52.0	100.0	inf	2.930898044401372e-05	1.0	0.006690511846505227	1	1	0	1.0	1.0
mdtA_5		Multidrug resistance protein MdtA	13	0	12	25	52.0	100.0	inf	2.930898044401372e-05	1.0	0.006690511846505227	1	1	0	1.0	1.0
fadJ		Fatty acid oxidation complex subunit alpha	13	0	12	25	52.0	100.0	inf	2.930898044401372e-05	1.0	0.006690511846505227	1	1	0	1.0	1.0
mtnA		Methylthioribose-1-phosphate isomerase	13	0	12	25	52.0	100.0	inf	2.930898044401372e-05	1.0	0.006690511846505227	1	1	0	1.0	1.0
mobB		Molybdopterin-guanine dinucleotide biosynthesis adapter protein	13	0	12	25	52.0	100.0	inf	2.930898044401372e-05	1.0	0.006690511846505227	1	1	0	1.0	1.0
bepF		Efflux pump periplasmic linker BepF	13	0	12	25	52.0	100.0	inf	2.930898044401372e-05	1.0	0.006690511846505227	1	1	0	1.0	1.0
mnmC_1		tRNA 5-methylaminomethyl-2-thiouridine biosynthesis bifunctional protein MnmC	13	0	12	25	52.0	100.0	inf	2.930898044401372e-05	1.0	0.006690511846505227	1	1	0	1.0	1.0
ravA_1		hypothetical protein	13	0	12	25	52.0	100.0	inf	2.930898044401372e-05	1.0	0.006690511846505227	1	1	0	1.0	1.0
rnk		Regulator of nucleoside diphosphate kinase	13	0	12	25	52.0	100.0	inf	2.930898044401372e-05	1.0	0.006690511846505227	1	1	0	1.0	1.0
group_7719		hypothetical protein	13	0	12	25	52.0	100.0	inf	2.930898044401372e-05	1.0	0.006690511846505227	1	1	0	1.0	1.0
phhB		Putative pterin-4-alpha-carbinolamine dehydratase	13	0	12	25	52.0	100.0	inf	2.930898044401372e-05	1.0	0.006690511846505227	1	1	0	1.0	1.0
group_13907		hypothetical protein	13	0	12	25	52.0	100.0	inf	2.930898044401372e-05	1.0	0.006690511846505227	1	1	0	1.0	1.0
purE		N5-carboxyaminoimidazole ribonucleotide mutase	25	12	0	13	100.0	52.0	inf	2.930898044401372e-05	1.0	0.006690511846505227	1	1	0	1.0	1.0
nqo2		NADH-quinone oxidoreductase subunit 2	25	12	0	13	100.0	52.0	inf	2.930898044401372e-05	1.0	0.006690511846505227	1	1	0	1.0	1.0
ccoN1		hypothetical protein	13	0	12	25	52.0	100.0	inf	2.930898044401372e-05	1.0	0.006690511846505227	1	1	0	1.0	1.0
cobS		Adenosylcobinamide-GDP ribazoletransferase	13	0	12	25	52.0	100.0	inf	2.930898044401372e-05	1.0	0.006690511846505227	1	1	0	1.0	1.0
group_13992		hypothetical protein	13	0	12	25	52.0	100.0	inf	2.930898044401372e-05	1.0	0.006690511846505227	1	1	0	1.0	1.0
liuE		3-hydroxy-3-isohexenylglutaryl-CoA/hydroxy-methylglutaryl-CoA lyase	13	0	12	25	52.0	100.0	inf	2.930898044401372e-05	1.0	0.006690511846505227	1	1	0	1.0	1.0
osmC		Peroxiredoxin OsmC	13	0	12	25	52.0	100.0	inf	2.930898044401372e-05	1.0	0.006690511846505227	1	1	0	1.0	1.0
group_13998		hypothetical protein	13	0	12	25	52.0	100.0	inf	2.930898044401372e-05	1.0	0.006690511846505227	1	1	0	1.0	1.0
paaK_1		Phenylacetate-coenzyme A ligase	13	0	12	25	52.0	100.0	inf	2.930898044401372e-05	1.0	0.006690511846505227	1	1	0	1.0	1.0
group_8565		hypothetical protein	13	0	12	25	52.0	100.0	inf	2.930898044401372e-05	1.0	0.006690511846505227	1	1	0	1.0	1.0
hemB		Delta-aminolevulinic acid dehydratase	25	12	0	13	100.0	52.0	inf	2.930898044401372e-05	1.0	0.006690511846505227	1	1	0	1.0	1.0
moeA_2		Molybdopterin molybdenumtransferase	13	0	12	25	52.0	100.0	inf	2.930898044401372e-05	1.0	0.006690511846505227	1	1	0	1.0	1.0
yibF		hypothetical protein	13	0	12	25	52.0	100.0	inf	2.930898044401372e-05	1.0	0.006690511846505227	1	1	0	1.0	1.0
mnhC1		Na(+)/H(+) antiporter subunit C1	13	0	12	25	52.0	100.0	inf	2.930898044401372e-05	1.0	0.006690511846505227	1	1	0	1.0	1.0
guaD		Guanine deaminase	13	0	12	25	52.0	100.0	inf	2.930898044401372e-05	1.0	0.006690511846505227	1	1	0	1.0	1.0
ftsH_1		ATP-dependent zinc metalloprotease FtsH	13	0	12	25	52.0	100.0	inf	2.930898044401372e-05	1.0	0.006690511846505227	1	1	0	1.0	1.0
miaA		tRNA dimethylallyltransferase	25	12	0	13	100.0	52.0	inf	2.930898044401372e-05	1.0	0.006690511846505227	1	1	0	1.0	1.0
coaX		Type III pantothenate kinase	13	0	12	25	52.0	100.0	inf	2.930898044401372e-05	1.0	0.006690511846505227	1	1	0	1.0	1.0
greB		Transcription elongation factor GreB	13	0	12	25	52.0	100.0	inf	2.930898044401372e-05	1.0	0.006690511846505227	1	1	0	1.0	1.0
group_9541		hypothetical protein	13	0	12	25	52.0	100.0	inf	2.930898044401372e-05	1.0	0.006690511846505227	1	1	0	1.0	1.0
resA_1		Thiol-disulfide oxidoreductase ResA	13	0	12	25	52.0	100.0	inf	2.930898044401372e-05	1.0	0.006690511846505227	1	1	0	1.0	1.0
dppC		Dipeptide transport system permease protein DppC	13	0	12	25	52.0	100.0	inf	2.930898044401372e-05	1.0	0.006690511846505227	1	1	0	1.0	1.0
nuoL		NADH-quinone oxidoreductase subunit L	25	12	0	13	100.0	52.0	inf	2.930898044401372e-05	1.0	0.006690511846505227	1	1	0	1.0	1.0
mnhE1		hypothetical protein	13	0	12	25	52.0	100.0	inf	2.930898044401372e-05	1.0	0.006690511846505227	1	1	0	1.0	1.0
ppaX		5'-nucleotidase	13	0	12	25	52.0	100.0	inf	2.930898044401372e-05	1.0	0.006690511846505227	1	1	0	1.0	1.0
gstB_1		hypothetical protein	13	0	12	25	52.0	100.0	inf	2.930898044401372e-05	1.0	0.006690511846505227	1	1	0	1.0	1.0
glpQ		Glycerophosphodiester phosphodiesterase	13	0	12	25	52.0	100.0	inf	2.930898044401372e-05	1.0	0.006690511846505227	1	1	0	1.0	1.0
uctC_2		Acetyl-CoA:oxalate CoA-transferase	13	0	12	25	52.0	100.0	inf	2.930898044401372e-05	1.0	0.006690511846505227	1	1	0	1.0	1.0
mdtC_2		Multidrug resistance protein MdtC	13	0	12	25	52.0	100.0	inf	2.930898044401372e-05	1.0	0.006690511846505227	1	1	0	1.0	1.0
folP		Dihydropteroate synthase	25	12	0	13	100.0	52.0	inf	2.930898044401372e-05	1.0	0.006690511846505227	1	1	0	1.0	1.0
ywrD		Glutathione hydrolase-like YwrD proenzyme	13	0	12	25	52.0	100.0	inf	2.930898044401372e-05	1.0	0.006690511846505227	1	1	0	1.0	1.0
yajO_2		1-deoxyxylulose-5-phosphate synthase YajO	13	0	12	25	52.0	100.0	inf	2.930898044401372e-05	1.0	0.006690511846505227	1	1	0	1.0	1.0
yjiE_2		Glycine cleavage system transcriptional activator	13	0	12	25	52.0	100.0	inf	2.930898044401372e-05	1.0	0.006690511846505227	1	1	0	1.0	1.0
chrR		2-hydroxy-1,4-benzoquinone reductase	13	0	12	25	52.0	100.0	inf	2.930898044401372e-05	1.0	0.006690511846505227	1	1	0	1.0	1.0
prmC		Release factor glutamine methyltransferase	25	12	0	13	100.0	52.0	inf	2.930898044401372e-05	1.0	0.006690511846505227	1	1	0	1.0	1.0
group_14116		hypothetical protein	13	0	12	25	52.0	100.0	inf	2.930898044401372e-05	1.0	0.006690511846505227	1	1	0	1.0	1.0
aroE		Shikimate dehydrogenase (NADP(+))	13	0	12	25	52.0	100.0	inf	2.930898044401372e-05	1.0	0.006690511846505227	1	1	0	1.0	1.0
hsrA		putative transport protein HsrA	13	0	12	25	52.0	100.0	inf	2.930898044401372e-05	1.0	0.006690511846505227	1	1	0	1.0	1.0
group_13906		hypothetical protein	13	0	12	25	52.0	100.0	inf	2.930898044401372e-05	1.0	0.006690511846505227	1	1	0	1.0	1.0
mrpA		NAD(P)H-quinone oxidoreductase subunit 2, chloroplastic	13	0	12	25	52.0	100.0	inf	2.930898044401372e-05	1.0	0.006690511846505227	1	1	0	1.0	1.0
mrpD		Na(+)/H(+) antiporter subunit D	13	0	12	25	52.0	100.0	inf	2.930898044401372e-05	1.0	0.006690511846505227	1	1	0	1.0	1.0
mrpG		hypothetical protein	13	0	12	25	52.0	100.0	inf	2.930898044401372e-05	1.0	0.006690511846505227	1	1	0	1.0	1.0
mrpF		hypothetical protein	13	0	12	25	52.0	100.0	inf	2.930898044401372e-05	1.0	0.006690511846505227	1	1	0	1.0	1.0
kdpA		Potassium-transporting ATPase potassium-binding subunit	15	1	10	24	60.0	96.0	36.0	3.4024067388031426e-05	1.0	0.0073949154012911	1	1	1	1.0	1.0
kdpC		Potassium-transporting ATPase KdpC subunit	15	1	10	24	60.0	96.0	36.0	3.4024067388031426e-05	1.0	0.0073949154012911	1	1	1	1.0	1.0
kdpB		Potassium-transporting ATPase ATP-binding subunit	15	1	10	24	60.0	96.0	36.0	3.4024067388031426e-05	1.0	0.0073949154012911	1	1	1	1.0	1.0
cysA_2		Sulfate/thiosulfate import ATP-binding protein CysA	15	1	10	24	60.0	96.0	36.0	3.4024067388031426e-05	1.0	0.0073949154012911	1	1	1	1.0	1.0
rimO		Ribosomal protein S12 methylthiotransferase RimO	15	1	10	24	60.0	96.0	36.0	3.4024067388031426e-05	1.0	0.0073949154012911	1	1	1	1.0	1.0
glnB		Nitrogen regulatory protein P-II	15	1	10	24	60.0	96.0	36.0	3.4024067388031426e-05	1.0	0.0073949154012911	1	1	1	1.0	1.0
yheS		putative ABC transporter ATP-binding protein YheS	15	1	10	24	60.0	96.0	36.0	3.4024067388031426e-05	1.0	0.0073949154012911	1	1	1	1.0	1.0
group_12104		tRNA-Ser(tga)	15	1	10	24	60.0	96.0	36.0	3.4024067388031426e-05	1.0	0.0073949154012911	1	1	1	1.0	1.0
blh		Beta-lactamase hydrolase-like protein	15	1	10	24	60.0	96.0	36.0	3.4024067388031426e-05	1.0	0.0073949154012911	1	1	1	1.0	1.0
group_8039		hypothetical protein	15	1	10	24	60.0	96.0	36.0	3.4024067388031426e-05	1.0	0.0073949154012911	1	1	1	1.0	1.0
xcpT		Type II secretion system protein G	15	1	10	24	60.0	96.0	36.0	3.4024067388031426e-05	1.0	0.0073949154012911	1	1	1	1.0	1.0
dinB		DNA polymerase IV	15	1	10	24	60.0	96.0	36.0	3.4024067388031426e-05	1.0	0.0073949154012911	1	1	1	1.0	1.0
limB		hypothetical protein	15	1	10	24	60.0	96.0	36.0	3.4024067388031426e-05	1.0	0.0073949154012911	1	1	1	1.0	1.0
anmK		Anhydro-N-acetylmuramic acid kinase	15	1	10	24	60.0	96.0	36.0	3.4024067388031426e-05	1.0	0.0073949154012911	1	1	1	1.0	1.0
yadG		putative ABC transporter ATP-binding protein YadG	15	1	10	24	60.0	96.0	36.0	3.4024067388031426e-05	1.0	0.0073949154012911	1	1	1	1.0	1.0
amtB		Ammonia channel	15	1	10	24	60.0	96.0	36.0	3.4024067388031426e-05	1.0	0.0073949154012911	1	1	1	1.0	1.0
ppsA		Phosphoenolpyruvate synthase	15	1	10	24	60.0	96.0	36.0	3.4024067388031426e-05	1.0	0.0073949154012911	1	1	1	1.0	1.0
kdsA		2-dehydro-3-deoxyphosphooctonate aldolase	18	3	7	22	72.0	88.0	18.857142857142858	3.44608615903217e-05	1.0	0.007468810948664188	1	1	1	1.0	1.0
norR_2		Anaerobic nitric oxide reductase transcription regulator NorR	21	6	4	19	84.0	76.0	16.625	4.380406413702875e-05	1.0	0.00933643695199096	1	1	1	1.0	1.0
hisF		Imidazole glycerol phosphate synthase subunit HisF	21	6	4	19	84.0	76.0	16.625	4.380406413702875e-05	1.0	0.00933643695199096	1	1	1	1.0	1.0
ureC		Urease subunit alpha	19	4	6	21	76.0	84.0	16.625	4.380406413702875e-05	1.0	0.00933643695199096	1	1	1	1.0	1.0
sbp		Sulfate-binding protein	19	4	6	21	76.0	84.0	16.625	4.380406413702875e-05	1.0	0.00933643695199096	1	1	1	1.0	1.0
proA		Gamma-glutamyl phosphate reductase	21	6	4	19	84.0	76.0	16.625	4.380406413702875e-05	1.0	0.00933643695199096	1	1	1	1.0	1.0
yqeY		putative protein YqeY	21	6	4	19	84.0	76.0	16.625	4.380406413702875e-05	1.0	0.00933643695199096	1	1	1	1.0	1.0
fpr		Ferredoxin--NADP reductase	20	5	5	20	80.0	80.0	16.0	4.727767883103173e-05	1.0	0.009993983193331276	1	1	1	1.0	1.0
mtgA_2		Biosynthetic peptidoglycan transglycosylase	20	5	5	20	80.0	80.0	16.0	4.727767883103173e-05	1.0	0.009993983193331276	1	1	1	1.0	1.0
pglF		UDP-N-acetyl-alpha-D-glucosamine C6 dehydratase	20	5	5	20	80.0	80.0	16.0	4.727767883103173e-05	1.0	0.009993983193331276	1	1	1	1.0	1.0
selD		Selenide, water dikinase	16	2	9	23	64.0	92.0	20.444444444444443	7.094597174024504e-05	1.0	0.014464388849775031	1	1	1	1.0	1.0
mltF_2		hypothetical protein	16	2	9	23	64.0	92.0	20.444444444444443	7.094597174024504e-05	1.0	0.014464388849775031	1	1	1	1.0	1.0
sir		Sulfite reductase [ferredoxin]	16	2	9	23	64.0	92.0	20.444444444444443	7.094597174024504e-05	1.0	0.014464388849775031	1	1	1	1.0	1.0
parE		DNA topoisomerase 4 subunit B	16	2	9	23	64.0	92.0	20.444444444444443	7.094597174024504e-05	1.0	0.014464388849775031	1	1	1	1.0	1.0
dnaB		Replicative DNA helicase	23	9	2	16	92.0	64.0	20.444444444444443	7.094597174024504e-05	1.0	0.014464388849775031	1	1	1	1.0	1.0
oppD_1		Oligopeptide transport ATP-binding protein OppD	16	2	9	23	64.0	92.0	20.444444444444443	7.094597174024504e-05	1.0	0.014464388849775031	1	1	1	1.0	1.0
group_13504		Long-chain-fatty-acid--CoA ligase FadD15	12	0	13	25	48.0	100.0	inf	8.567240437480967e-05	1.0	0.014464388849775031	1	1	0	1.0	1.0
bepA_4		Beta-barrel assembly-enhancing protease	12	0	13	25	48.0	100.0	inf	8.567240437480967e-05	1.0	0.014464388849775031	1	1	0	1.0	1.0
ypeA		hypothetical protein	12	0	13	25	48.0	100.0	inf	8.567240437480967e-05	1.0	0.014464388849775031	1	1	0	1.0	1.0
tolB		Tol-Pal system protein TolB	12	0	13	25	48.0	100.0	inf	8.567240437480967e-05	1.0	0.014464388849775031	1	1	0	1.0	1.0
fixJ_2		Transcriptional regulatory protein FixJ	12	0	13	25	48.0	100.0	inf	8.567240437480967e-05	1.0	0.014464388849775031	1	1	0	1.0	1.0
yhfA		Protein YhfA	12	0	13	25	48.0	100.0	inf	8.567240437480967e-05	1.0	0.014464388849775031	1	1	0	1.0	1.0
group_13391		hypothetical protein	12	0	13	25	48.0	100.0	inf	8.567240437480967e-05	1.0	0.014464388849775031	1	1	0	1.0	1.0
group_14627		hypothetical protein	12	0	13	25	48.0	100.0	inf	8.567240437480967e-05	1.0	0.014464388849775031	1	1	0	1.0	1.0
menB		1,4-dihydroxy-2-naphthoyl-CoA synthase	12	0	13	25	48.0	100.0	inf	8.567240437480967e-05	1.0	0.014464388849775031	1	1	0	1.0	1.0
baiN		3-dehydro-bile acid delta(4,6)-reductase	12	0	13	25	48.0	100.0	inf	8.567240437480967e-05	1.0	0.014464388849775031	1	1	0	1.0	1.0
ybaK		Cys-tRNA(Pro)/Cys-tRNA(Cys) deacylase YbaK	12	0	13	25	48.0	100.0	inf	8.567240437480967e-05	1.0	0.014464388849775031	1	1	0	1.0	1.0
livF_4		High-affinity branched-chain amino acid transport ATP-binding protein LivF	12	0	13	25	48.0	100.0	inf	8.567240437480967e-05	1.0	0.014464388849775031	1	1	0	1.0	1.0
rfuD_2		hypothetical protein	12	0	13	25	48.0	100.0	inf	8.567240437480967e-05	1.0	0.014464388849775031	1	1	0	1.0	1.0
group_10936		hypothetical protein	12	0	13	25	48.0	100.0	inf	8.567240437480967e-05	1.0	0.014464388849775031	1	1	0	1.0	1.0
egtD		Hercynine oxygenase	12	0	13	25	48.0	100.0	inf	8.567240437480967e-05	1.0	0.014464388849775031	1	1	0	1.0	1.0
dmdB_1		3-methylmercaptopropionyl-CoA ligase	12	0	13	25	48.0	100.0	inf	8.567240437480967e-05	1.0	0.014464388849775031	1	1	0	1.0	1.0
hbd		3-hydroxybutyryl-CoA dehydrogenase	12	0	13	25	48.0	100.0	inf	8.567240437480967e-05	1.0	0.014464388849775031	1	1	0	1.0	1.0
epsF		Type II secretion system protein F	12	0	13	25	48.0	100.0	inf	8.567240437480967e-05	1.0	0.014464388849775031	1	1	0	1.0	1.0
ygiD		4,5-DOPA dioxygenase extradiol	12	0	13	25	48.0	100.0	inf	8.567240437480967e-05	1.0	0.014464388849775031	1	1	0	1.0	1.0
ppc		Phosphoenolpyruvate carboxylase	12	0	13	25	48.0	100.0	inf	8.567240437480967e-05	1.0	0.014464388849775031	1	1	0	1.0	1.0
mnaT		L-methionine sulfoximine/L-methionine sulfone acetyltransferase	12	0	13	25	48.0	100.0	inf	8.567240437480967e-05	1.0	0.014464388849775031	1	1	0	1.0	1.0
mdtA_2		Multidrug resistance protein MdtA	12	0	13	25	48.0	100.0	inf	8.567240437480967e-05	1.0	0.014464388849775031	1	1	0	1.0	1.0
group_9295	tyrS	Tyrosine--tRNA ligase	0	12	25	13	0.0	52.0	0.0	8.567240437480967e-05	1.0	0.014464388849775031	1	0	1	1.0	1.0
glgX_2		Glycogen operon protein GlgX	12	0	13	25	48.0	100.0	inf	8.567240437480967e-05	1.0	0.014464388849775031	1	1	0	1.0	1.0
bkdB		Dihydrolipoyllysine-residue acetyltransferase component of pyruvate dehydrogenase complex	12	0	13	25	48.0	100.0	inf	8.567240437480967e-05	1.0	0.014464388849775031	1	1	0	1.0	1.0
hisN		Histidinol-phosphatase	12	0	13	25	48.0	100.0	inf	8.567240437480967e-05	1.0	0.014464388849775031	1	1	0	1.0	1.0
czcA_1		Cobalt-zinc-cadmium resistance protein CzcA	12	0	13	25	48.0	100.0	inf	8.567240437480967e-05	1.0	0.014464388849775031	1	1	0	1.0	1.0
manX		PTS system mannose-specific EIIAB component	12	0	13	25	48.0	100.0	inf	8.567240437480967e-05	1.0	0.014464388849775031	1	1	0	1.0	1.0
ccmF		Cytochrome c-type biogenesis protein CcmF	12	0	13	25	48.0	100.0	inf	8.567240437480967e-05	1.0	0.014464388849775031	1	1	0	1.0	1.0
ccmA		Cytochrome c biogenesis ATP-binding export protein CcmA	12	0	13	25	48.0	100.0	inf	8.567240437480967e-05	1.0	0.014464388849775031	1	1	0	1.0	1.0
ccmB		Heme exporter protein B	12	0	13	25	48.0	100.0	inf	8.567240437480967e-05	1.0	0.014464388849775031	1	1	0	1.0	1.0
entS_3		Enterobactin exporter EntS	12	0	13	25	48.0	100.0	inf	8.567240437480967e-05	1.0	0.014464388849775031	1	1	0	1.0	1.0
group_14573		hypothetical protein	12	0	13	25	48.0	100.0	inf	8.567240437480967e-05	1.0	0.014464388849775031	1	1	0	1.0	1.0
group_14574	glpE_1	Thiosulfate sulfurtransferase GlpE	12	0	13	25	48.0	100.0	inf	8.567240437480967e-05	1.0	0.014464388849775031	1	1	0	1.0	1.0
pepP		Xaa-Pro aminopeptidase	12	0	13	25	48.0	100.0	inf	8.567240437480967e-05	1.0	0.014464388849775031	1	1	0	1.0	1.0
pat		Peptidyl-lysine N-acetyltransferase Pat	12	0	13	25	48.0	100.0	inf	8.567240437480967e-05	1.0	0.014464388849775031	1	1	0	1.0	1.0
drrA		Glutamine transport ATP-binding protein GlnQ	12	0	13	25	48.0	100.0	inf	8.567240437480967e-05	1.0	0.014464388849775031	1	1	0	1.0	1.0
group_14578		hypothetical protein	12	0	13	25	48.0	100.0	inf	8.567240437480967e-05	1.0	0.014464388849775031	1	1	0	1.0	1.0
lnrL_1		Vitamin B12 import ATP-binding protein BtuD	12	0	13	25	48.0	100.0	inf	8.567240437480967e-05	1.0	0.014464388849775031	1	1	0	1.0	1.0
group_4333	ctpB	hypothetical protein	12	0	13	25	48.0	100.0	inf	8.567240437480967e-05	1.0	0.014464388849775031	1	1	0	1.0	1.0
group_12768		hypothetical protein	12	0	13	25	48.0	100.0	inf	8.567240437480967e-05	1.0	0.014464388849775031	1	1	0	1.0	1.0
group_13361		hypothetical protein	12	0	13	25	48.0	100.0	inf	8.567240437480967e-05	1.0	0.014464388849775031	1	1	0	1.0	1.0
lrp_1		Leucine-responsive regulatory protein	12	0	13	25	48.0	100.0	inf	8.567240437480967e-05	1.0	0.014464388849775031	1	1	0	1.0	1.0
ypjD		Inner membrane protein YpjD	12	0	13	25	48.0	100.0	inf	8.567240437480967e-05	1.0	0.014464388849775031	1	1	0	1.0	1.0
group_14699		hypothetical protein	12	0	13	25	48.0	100.0	inf	8.567240437480967e-05	1.0	0.014464388849775031	1	1	0	1.0	1.0
group_14698		hypothetical protein	12	0	13	25	48.0	100.0	inf	8.567240437480967e-05	1.0	0.014464388849775031	1	1	0	1.0	1.0
ureE		Urease accessory protein UreE	12	0	13	25	48.0	100.0	inf	8.567240437480967e-05	1.0	0.014464388849775031	1	1	0	1.0	1.0
hemE		Uroporphyrinogen decarboxylase	25	13	0	12	100.0	48.0	inf	8.567240437480967e-05	1.0	0.014464388849775031	1	1	0	1.0	1.0
tpiA		Triosephosphate isomerase	25	13	0	12	100.0	48.0	inf	8.567240437480967e-05	1.0	0.014464388849775031	1	1	0	1.0	1.0
cnbA		Chloronitrobenzene nitroreductase	12	0	13	25	48.0	100.0	inf	8.567240437480967e-05	1.0	0.014464388849775031	1	1	0	1.0	1.0
group_1681		hypothetical protein	12	0	13	25	48.0	100.0	inf	8.567240437480967e-05	1.0	0.014464388849775031	1	1	0	1.0	1.0
yhaZ		putative protein YhaZ	12	0	13	25	48.0	100.0	inf	8.567240437480967e-05	1.0	0.014464388849775031	1	1	0	1.0	1.0
comEC		hypothetical protein	12	0	13	25	48.0	100.0	inf	8.567240437480967e-05	1.0	0.014464388849775031	1	1	0	1.0	1.0
cobT_1		Nicotinate-nucleotide--dimethylbenzimidazole phosphoribosyltransferase	12	0	13	25	48.0	100.0	inf	8.567240437480967e-05	1.0	0.014464388849775031	1	1	0	1.0	1.0
group_14647		hypothetical protein	12	0	13	25	48.0	100.0	inf	8.567240437480967e-05	1.0	0.014464388849775031	1	1	0	1.0	1.0
group_14796		hypothetical protein	12	0	13	25	48.0	100.0	inf	8.567240437480967e-05	1.0	0.014464388849775031	1	1	0	1.0	1.0
group_1407	trxA	Thioredoxin 1	12	0	13	25	48.0	100.0	inf	8.567240437480967e-05	1.0	0.014464388849775031	1	1	0	1.0	1.0
ku		Non-homologous end joining protein Ku	12	0	13	25	48.0	100.0	inf	8.567240437480967e-05	1.0	0.014464388849775031	1	1	0	1.0	1.0
rseP		Regulator of sigma-E protease RseP	12	0	13	25	48.0	100.0	inf	8.567240437480967e-05	1.0	0.014464388849775031	1	1	0	1.0	1.0
hisC2		Histidinol-phosphate aminotransferase 2	12	0	13	25	48.0	100.0	inf	8.567240437480967e-05	1.0	0.014464388849775031	1	1	0	1.0	1.0
cmpB		Bicarbonate transport system permease protein CmpB	12	0	13	25	48.0	100.0	inf	8.567240437480967e-05	1.0	0.014464388849775031	1	1	0	1.0	1.0
group_12093		putative protein	12	0	13	25	48.0	100.0	inf	8.567240437480967e-05	1.0	0.014464388849775031	1	1	0	1.0	1.0
livH_4		High-affinity branched-chain amino acid transport system permease protein LivH	12	0	13	25	48.0	100.0	inf	8.567240437480967e-05	1.0	0.014464388849775031	1	1	0	1.0	1.0
group_14659		hypothetical protein	12	0	13	25	48.0	100.0	inf	8.567240437480967e-05	1.0	0.014464388849775031	1	1	0	1.0	1.0
ruvB		Holliday junction ATP-dependent DNA helicase RuvB	25	13	0	12	100.0	48.0	inf	8.567240437480967e-05	1.0	0.014464388849775031	1	1	0	1.0	1.0
mutL		DNA mismatch repair protein MutL	25	13	0	12	100.0	48.0	inf	8.567240437480967e-05	1.0	0.014464388849775031	1	1	0	1.0	1.0
pcm_1		Protein-L-isoaspartate O-methyltransferase	12	0	13	25	48.0	100.0	inf	8.567240437480967e-05	1.0	0.014464388849775031	1	1	0	1.0	1.0
oqxB23		multidrug efflux RND transporter permease subunit OqxB23	12	0	13	25	48.0	100.0	inf	8.567240437480967e-05	1.0	0.014464388849775031	1	1	0	1.0	1.0
prmA		Ribosomal protein L11 methyltransferase	12	0	13	25	48.0	100.0	inf	8.567240437480967e-05	1.0	0.014464388849775031	1	1	0	1.0	1.0
copA_3		Copper-exporting P-type ATPase	12	0	13	25	48.0	100.0	inf	8.567240437480967e-05	1.0	0.014464388849775031	1	1	0	1.0	1.0
rcsC_21		Sensor histidine kinase RcsC	12	0	13	25	48.0	100.0	inf	8.567240437480967e-05	1.0	0.014464388849775031	1	1	0	1.0	1.0
srkA		Stress response kinase A	12	0	13	25	48.0	100.0	inf	8.567240437480967e-05	1.0	0.014464388849775031	1	1	0	1.0	1.0
nrtA		Nitrate/nitrite binding protein NrtA	12	0	13	25	48.0	100.0	inf	8.567240437480967e-05	1.0	0.014464388849775031	1	1	0	1.0	1.0
group_10581		hypothetical protein	12	0	13	25	48.0	100.0	inf	8.567240437480967e-05	1.0	0.014464388849775031	1	1	0	1.0	1.0
dnaK_2		Chaperone protein DnaK	12	0	13	25	48.0	100.0	inf	8.567240437480967e-05	1.0	0.014464388849775031	1	1	0	1.0	1.0
yaeQ		putative protein YaeQ	12	0	13	25	48.0	100.0	inf	8.567240437480967e-05	1.0	0.014464388849775031	1	1	0	1.0	1.0
group_5516		hypothetical protein	12	0	13	25	48.0	100.0	inf	8.567240437480967e-05	1.0	0.014464388849775031	1	1	0	1.0	1.0
lplT_2		Lysophospholipid transporter LplT	12	0	13	25	48.0	100.0	inf	8.567240437480967e-05	1.0	0.014464388849775031	1	1	0	1.0	1.0
quiP		Acyl-homoserine lactone acylase QuiP	12	0	13	25	48.0	100.0	inf	8.567240437480967e-05	1.0	0.014464388849775031	1	1	0	1.0	1.0
cpdA_1		3',5'-cyclic adenosine monophosphate phosphodiesterase CpdA	12	0	13	25	48.0	100.0	inf	8.567240437480967e-05	1.0	0.014464388849775031	1	1	0	1.0	1.0
virS		hypothetical protein	12	0	13	25	48.0	100.0	inf	8.567240437480967e-05	1.0	0.014464388849775031	1	1	0	1.0	1.0
modA		Molybdate-binding protein ModA	12	0	13	25	48.0	100.0	inf	8.567240437480967e-05	1.0	0.014464388849775031	1	1	0	1.0	1.0
yqaA		Inner membrane protein YqaA	12	0	13	25	48.0	100.0	inf	8.567240437480967e-05	1.0	0.014464388849775031	1	1	0	1.0	1.0
cobQ		Cobyric acid synthase	12	0	13	25	48.0	100.0	inf	8.567240437480967e-05	1.0	0.014464388849775031	1	1	0	1.0	1.0
mcm		Methylmalonyl-CoA mutase	12	0	13	25	48.0	100.0	inf	8.567240437480967e-05	1.0	0.014464388849775031	1	1	0	1.0	1.0
mglA		Galactose/methyl galactoside import ATP-binding protein MglA	12	0	13	25	48.0	100.0	inf	8.567240437480967e-05	1.0	0.014464388849775031	1	1	0	1.0	1.0
rraA_1		Putative 4-hydroxy-4-methyl-2-oxoglutarate aldolase	14	1	11	24	56.0	96.0	30.545454545454547	0.00010192131938188601	1.0	0.016767469593919358	1	1	1	1.0	1.0
menF		Isochorismate synthase MenF	14	1	11	24	56.0	96.0	30.545454545454547	0.00010192131938188601	1.0	0.016767469593919358	1	1	1	1.0	1.0
livH		High-affinity branched-chain amino acid transport system permease protein LivH	14	1	11	24	56.0	96.0	30.545454545454547	0.00010192131938188601	1.0	0.016767469593919358	1	1	1	1.0	1.0
group_4286	coaD	Phosphopantetheine adenylyltransferase	14	1	11	24	56.0	96.0	30.545454545454547	0.00010192131938188601	1.0	0.016767469593919358	1	1	1	1.0	1.0
glpE_1		Sulfurtransferase	14	1	11	24	56.0	96.0	30.545454545454547	0.00010192131938188601	1.0	0.016767469593919358	1	1	1	1.0	1.0
ccmH		Cytochrome c-type biogenesis protein CcmH	14	1	11	24	56.0	96.0	30.545454545454547	0.00010192131938188601	1.0	0.016767469593919358	1	1	1	1.0	1.0
adoK		Adenosine kinase	14	1	11	24	56.0	96.0	30.545454545454547	0.00010192131938188601	1.0	0.016767469593919358	1	1	1	1.0	1.0
group_12590		hypothetical protein	14	1	11	24	56.0	96.0	30.545454545454547	0.00010192131938188601	1.0	0.016767469593919358	1	1	1	1.0	1.0
group_12591	argG	Argininosuccinate synthase	14	1	11	24	56.0	96.0	30.545454545454547	0.00010192131938188601	1.0	0.016767469593919358	1	1	1	1.0	1.0
panC		Pantothenate synthetase	24	11	1	14	96.0	56.0	30.545454545454547	0.00010192131938188601	1.0	0.016767469593919358	1	1	1	1.0	1.0
cdd		Cytidine deaminase	14	1	11	24	56.0	96.0	30.545454545454547	0.00010192131938188601	1.0	0.016767469593919358	1	1	1	1.0	1.0
group_4777	adk	Adenylate kinase	14	1	11	24	56.0	96.0	30.545454545454547	0.00010192131938188601	1.0	0.016767469593919358	1	1	1	1.0	1.0
gatA_2		Acylamidase	17	3	8	22	68.0	88.0	15.583333333333334	0.00011187596840589461	1.0	0.017983362696445022	1	1	1	1.0	1.0
ybaL		Putative cation/proton antiporter YbaL	17	3	8	22	68.0	88.0	15.583333333333334	0.00011187596840589461	1.0	0.017983362696445022	1	1	1	1.0	1.0
bdlA		hypothetical protein	17	3	8	22	68.0	88.0	15.583333333333334	0.00011187596840589461	1.0	0.017983362696445022	1	1	1	1.0	1.0
uvrA_1		UvrABC system protein A	17	3	8	22	68.0	88.0	15.583333333333334	0.00011187596840589461	1.0	0.017983362696445022	1	1	1	1.0	1.0
group_10263		hypothetical protein	17	3	8	22	68.0	88.0	15.583333333333334	0.00011187596840589461	1.0	0.017983362696445022	1	1	1	1.0	1.0
hfq		RNA-binding protein Hfq	17	3	8	22	68.0	88.0	15.583333333333334	0.00011187596840589461	1.0	0.017983362696445022	1	1	1	1.0	1.0
ctaB		Protoheme IX farnesyltransferase	17	3	8	22	68.0	88.0	15.583333333333334	0.00011187596840589461	1.0	0.017983362696445022	1	1	1	1.0	1.0
yadH		Inner membrane transport permease YadH	17	3	8	22	68.0	88.0	15.583333333333334	0.00011187596840589461	1.0	0.017983362696445022	1	1	1	1.0	1.0
hflX		GTPase HflX	17	3	8	22	68.0	88.0	15.583333333333334	0.00011187596840589461	1.0	0.017983362696445022	1	1	1	1.0	1.0
trmL		tRNA (cytidine(34)-2'-O)-methyltransferase	22	8	3	17	88.0	68.0	15.583333333333334	0.00011187596840589463	1.0	0.017983362696445022	1	1	1	1.0	1.0
trpB		Tryptophan synthase beta chain	22	8	3	17	88.0	68.0	15.583333333333334	0.00011187596840589463	1.0	0.017983362696445022	1	1	1	1.0	1.0
yfcA		putative membrane transporter protein YfcA	18	4	7	21	72.0	84.0	13.5	0.00014657929215080694	1.0	0.023318800916453223	1	1	1	1.0	1.0
ureA		Urease subunit gamma	18	4	7	21	72.0	84.0	13.5	0.00014657929215080694	1.0	0.023318800916453223	1	1	1	1.0	1.0
secE		Protein translocase subunit SecE	18	4	7	21	72.0	84.0	13.5	0.00014657929215080694	1.0	0.023318800916453223	1	1	1	1.0	1.0
ampG		Anhydromuropeptide permease	18	4	7	21	72.0	84.0	13.5	0.00014657929215080694	1.0	0.023318800916453223	1	1	1	1.0	1.0
argF		Ornithine carbamoyltransferase, anabolic	21	7	4	18	84.0	72.0	13.5	0.00014657929215080697	1.0	0.023318800916453223	1	1	1	1.0	1.0
argJ		Arginine biosynthesis bifunctional protein ArgJ	19	5	6	20	76.0	80.0	12.666666666666666	0.00016637303976827622	1.0	0.02625121601104476	1	1	1	1.0	1.0
trpG		Anthranilate synthase component 2	20	6	5	19	80.0	76.0	12.666666666666666	0.00016637303976827622	1.0	0.02625121601104476	1	1	1	1.0	1.0
trpE		Anthranilate synthase component 1	20	6	5	19	80.0	76.0	12.666666666666666	0.00016637303976827622	1.0	0.02625121601104476	1	1	1	1.0	1.0
fdx_1		2Fe-2S ferredoxin	20	6	5	19	80.0	76.0	12.666666666666666	0.00016637303976827622	1.0	0.02625121601104476	1	1	1	1.0	1.0
acsA_2		Acetyl-coenzyme A synthetase	15	2	10	23	60.0	92.0	17.25	0.00020975813137212454	1.0	0.02877218777561826	1	1	1	1.0	1.0
group_15094		tRNA-Tyr(gta)	15	2	10	23	60.0	92.0	17.25	0.00020975813137212454	1.0	0.02877218777561826	1	1	1	1.0	1.0
gdhA		Glutamate dehydrogenase	15	2	10	23	60.0	92.0	17.25	0.00020975813137212454	1.0	0.02877218777561826	1	1	1	1.0	1.0
ald		Alanine dehydrogenase	15	2	10	23	60.0	92.0	17.25	0.00020975813137212454	1.0	0.02877218777561826	1	1	1	1.0	1.0
parB		putative chromosome-partitioning protein ParB	23	10	2	15	92.0	60.0	17.25	0.00020975813137212454	1.0	0.02877218777561826	1	1	1	1.0	1.0
metXA		Bifunctional methionine biosynthesis protein MetXA/MetW	15	2	10	23	60.0	92.0	17.25	0.00020975813137212454	1.0	0.02877218777561826	1	1	1	1.0	1.0
dat		D-alanine aminotransferase	15	2	10	23	60.0	92.0	17.25	0.00020975813137212454	1.0	0.02877218777561826	1	1	1	1.0	1.0
ttcA		tRNA-cytidine(32) 2-sulfurtransferase	15	2	10	23	60.0	92.0	17.25	0.00020975813137212454	1.0	0.02877218777561826	1	1	1	1.0	1.0
dmlR_1		HTH-type transcriptional regulator DmlR	11	0	14	25	44.0	100.0	inf	0.00023865884075839763	1.0	0.02877218777561826	1	1	0	1.0	1.0
tolR		Biopolymer transport protein ExbD	11	0	14	25	44.0	100.0	inf	0.00023865884075839763	1.0	0.02877218777561826	1	1	0	1.0	1.0
sugA		Trehalose transport system permease protein SugA	11	0	14	25	44.0	100.0	inf	0.00023865884075839763	1.0	0.02877218777561826	1	1	0	1.0	1.0
cyaA_2		hypothetical protein	11	0	14	25	44.0	100.0	inf	0.00023865884075839763	1.0	0.02877218777561826	1	1	0	1.0	1.0
oleB		Cis-3-alkyl-4-alkyloxetan-2-one decarboxylase	11	0	14	25	44.0	100.0	inf	0.00023865884075839763	1.0	0.02877218777561826	1	1	0	1.0	1.0
holA		DNA polymerase III subunit delta	11	0	14	25	44.0	100.0	inf	0.00023865884075839763	1.0	0.02877218777561826	1	1	0	1.0	1.0
rnfH		hypothetical protein	11	0	14	25	44.0	100.0	inf	0.00023865884075839763	1.0	0.02877218777561826	1	1	0	1.0	1.0
ftsN		Cell division protein FtsN	11	0	14	25	44.0	100.0	inf	0.00023865884075839763	1.0	0.02877218777561826	1	1	0	1.0	1.0
hemA		Glutamyl-tRNA reductase	11	0	14	25	44.0	100.0	inf	0.00023865884075839763	1.0	0.02877218777561826	1	1	0	1.0	1.0
group_14668		putative protein	11	0	14	25	44.0	100.0	inf	0.00023865884075839763	1.0	0.02877218777561826	1	1	0	1.0	1.0
roxA		50S ribosomal protein L16 3-hydroxylase	11	0	14	25	44.0	100.0	inf	0.00023865884075839763	1.0	0.02877218777561826	1	1	0	1.0	1.0
zapA		hypothetical protein	11	0	14	25	44.0	100.0	inf	0.00023865884075839763	1.0	0.02877218777561826	1	1	0	1.0	1.0
group_15099	rplJ	50S ribosomal protein L10	0	11	25	14	0.0	56.0	0.0	0.00023865884075839763	1.0	0.02877218777561826	1	0	1	1.0	1.0
COQ5_2		2-methoxy-6-polyprenyl-1,4-benzoquinol methylase, mitochondrial	11	0	14	25	44.0	100.0	inf	0.00023865884075839763	1.0	0.02877218777561826	1	1	0	1.0	1.0
mupP		N-acetylmuramic acid 6-phosphate phosphatase	11	0	14	25	44.0	100.0	inf	0.00023865884075839763	1.0	0.02877218777561826	1	1	0	1.0	1.0
rimM		Ribosome maturation factor RimM	11	0	14	25	44.0	100.0	inf	0.00023865884075839763	1.0	0.02877218777561826	1	1	0	1.0	1.0
group_15390	htpX_2	Protease HtpX	11	0	14	25	44.0	100.0	inf	0.00023865884075839763	1.0	0.02877218777561826	1	1	0	1.0	1.0
group_15397		hypothetical protein	11	0	14	25	44.0	100.0	inf	0.00023865884075839763	1.0	0.02877218777561826	1	1	0	1.0	1.0
group_15398		hypothetical protein	11	0	14	25	44.0	100.0	inf	0.00023865884075839763	1.0	0.02877218777561826	1	1	0	1.0	1.0
slt		Soluble lytic murein transglycosylase	11	0	14	25	44.0	100.0	inf	0.00023865884075839763	1.0	0.02877218777561826	1	1	0	1.0	1.0
sugB		Trehalose transport system permease protein SugB	11	0	14	25	44.0	100.0	inf	0.00023865884075839763	1.0	0.02877218777561826	1	1	0	1.0	1.0
sdpR		hypothetical protein	11	0	14	25	44.0	100.0	inf	0.00023865884075839763	1.0	0.02877218777561826	1	1	0	1.0	1.0
rsmA		Ribosomal RNA small subunit methyltransferase A	25	14	0	11	100.0	44.0	inf	0.00023865884075839763	1.0	0.02877218777561826	1	1	0	1.0	1.0
decR_1		Leucine-responsive regulatory protein	11	0	14	25	44.0	100.0	inf	0.00023865884075839763	1.0	0.02877218777561826	1	1	0	1.0	1.0
nudJ		Phosphatase NudJ	11	0	14	25	44.0	100.0	inf	0.00023865884075839763	1.0	0.02877218777561826	1	1	0	1.0	1.0
ribA		GTP cyclohydrolase-2	11	0	14	25	44.0	100.0	inf	0.00023865884075839763	1.0	0.02877218777561826	1	1	0	1.0	1.0
group_7383	upp	Uracil phosphoribosyltransferase	11	0	14	25	44.0	100.0	inf	0.00023865884075839763	1.0	0.02877218777561826	1	1	0	1.0	1.0
group_15149	pal_2	Peptidoglycan-associated lipoprotein	11	0	14	25	44.0	100.0	inf	0.00023865884075839763	1.0	0.02877218777561826	1	1	0	1.0	1.0
dkgB		2,5-diketo-D-gluconic acid reductase B	11	0	14	25	44.0	100.0	inf	0.00023865884075839763	1.0	0.02877218777561826	1	1	0	1.0	1.0
glgB_1		1,4-alpha-glucan branching enzyme GlgB	11	0	14	25	44.0	100.0	inf	0.00023865884075839763	1.0	0.02877218777561826	1	1	0	1.0	1.0
group_15366		hypothetical protein	11	0	14	25	44.0	100.0	inf	0.00023865884075839763	1.0	0.02877218777561826	1	1	0	1.0	1.0
kefC_2		Glutathione-regulated potassium-efflux system protein KefC	11	0	14	25	44.0	100.0	inf	0.00023865884075839763	1.0	0.02877218777561826	1	1	0	1.0	1.0
yjjV		putative metal-dependent hydrolase YjjV	11	0	14	25	44.0	100.0	inf	0.00023865884075839763	1.0	0.02877218777561826	1	1	0	1.0	1.0
yhjQ		putative cysteine-rich protein YhjQ	11	0	14	25	44.0	100.0	inf	0.00023865884075839763	1.0	0.02877218777561826	1	1	0	1.0	1.0
rcp1_2		Response regulator rcp1	11	0	14	25	44.0	100.0	inf	0.00023865884075839763	1.0	0.02877218777561826	1	1	0	1.0	1.0
group_1803	ettA	Energy-dependent translational throttle protein EttA	11	0	14	25	44.0	100.0	inf	0.00023865884075839763	1.0	0.02877218777561826	1	1	0	1.0	1.0
iorB		Isoquinoline 1-oxidoreductase subunit beta	11	0	14	25	44.0	100.0	inf	0.00023865884075839763	1.0	0.02877218777561826	1	1	0	1.0	1.0
sigV		hypothetical protein	11	0	14	25	44.0	100.0	inf	0.00023865884075839763	1.0	0.02877218777561826	1	1	0	1.0	1.0
group_7718		hypothetical protein	11	0	14	25	44.0	100.0	inf	0.00023865884075839763	1.0	0.02877218777561826	1	1	0	1.0	1.0
ppiD		Peptidyl-prolyl cis-trans isomerase D	11	0	14	25	44.0	100.0	inf	0.00023865884075839763	1.0	0.02877218777561826	1	1	0	1.0	1.0
group_15606	hprK	HPr kinase/phosphorylase	11	0	14	25	44.0	100.0	inf	0.00023865884075839763	1.0	0.02877218777561826	1	1	0	1.0	1.0
group_15356	lpxH	UDP-2,3-diacylglucosamine hydrolase	11	0	14	25	44.0	100.0	inf	0.00023865884075839763	1.0	0.02877218777561826	1	1	0	1.0	1.0
pknD_3		Serine/threonine-protein kinase PknD	11	0	14	25	44.0	100.0	inf	0.00023865884075839763	1.0	0.02877218777561826	1	1	0	1.0	1.0
ycaC		hypothetical protein	11	0	14	25	44.0	100.0	inf	0.00023865884075839763	1.0	0.02877218777561826	1	1	0	1.0	1.0
djlA		Co-chaperone protein DjlA	11	0	14	25	44.0	100.0	inf	0.00023865884075839763	1.0	0.02877218777561826	1	1	0	1.0	1.0
secB		Protein-export protein SecB	11	0	14	25	44.0	100.0	inf	0.00023865884075839763	1.0	0.02877218777561826	1	1	0	1.0	1.0
group_7503		hypothetical protein	11	0	14	25	44.0	100.0	inf	0.00023865884075839763	1.0	0.02877218777561826	1	1	0	1.0	1.0
group_15581		hypothetical protein	11	0	14	25	44.0	100.0	inf	0.00023865884075839763	1.0	0.02877218777561826	1	1	0	1.0	1.0
group_15582	atpC	ATP synthase epsilon chain	11	0	14	25	44.0	100.0	inf	0.00023865884075839763	1.0	0.02877218777561826	1	1	0	1.0	1.0
group_15295		hypothetical protein	11	0	14	25	44.0	100.0	inf	0.00023865884075839763	1.0	0.02877218777561826	1	1	0	1.0	1.0
ethA		FAD-containing monooxygenase EthA	11	0	14	25	44.0	100.0	inf	0.00023865884075839763	1.0	0.02877218777561826	1	1	0	1.0	1.0
fadH		putative 2,4-dienoyl-CoA reductase	11	0	14	25	44.0	100.0	inf	0.00023865884075839763	1.0	0.02877218777561826	1	1	0	1.0	1.0
lpxD		UDP-3-O-acylglucosamine N-acyltransferase	11	0	14	25	44.0	100.0	inf	0.00023865884075839763	1.0	0.02877218777561826	1	1	0	1.0	1.0
ycbX		putative protein YcbX	11	0	14	25	44.0	100.0	inf	0.00023865884075839763	1.0	0.02877218777561826	1	1	0	1.0	1.0
lpxP		Lipid A biosynthesis lauroyltransferase	11	0	14	25	44.0	100.0	inf	0.00023865884075839763	1.0	0.02877218777561826	1	1	0	1.0	1.0
group_15117	aroE	Shikimate dehydrogenase (NADP(+))	0	11	25	14	0.0	56.0	0.0	0.00023865884075839763	1.0	0.02877218777561826	1	0	1	1.0	1.0
cph1		Adaptive-response sensory-kinase SasA	11	0	14	25	44.0	100.0	inf	0.00023865884075839763	1.0	0.02877218777561826	1	1	0	1.0	1.0
fliQ_2		hypothetical protein	11	0	14	25	44.0	100.0	inf	0.00023865884075839763	1.0	0.02877218777561826	1	1	0	1.0	1.0
acrF		Multidrug efflux pump subunit AcrB	11	0	14	25	44.0	100.0	inf	0.00023865884075839763	1.0	0.02877218777561826	1	1	0	1.0	1.0
group_15244		hypothetical protein	11	0	14	25	44.0	100.0	inf	0.00023865884075839763	1.0	0.02877218777561826	1	1	0	1.0	1.0
mngB		hypothetical protein	11	0	14	25	44.0	100.0	inf	0.00023865884075839763	1.0	0.02877218777561826	1	1	0	1.0	1.0
group_15436		hypothetical protein	11	0	14	25	44.0	100.0	inf	0.00023865884075839763	1.0	0.02877218777561826	1	1	0	1.0	1.0
ansA		L-asparaginase	11	0	14	25	44.0	100.0	inf	0.00023865884075839763	1.0	0.02877218777561826	1	1	0	1.0	1.0
group_15105	ribF	Bifunctional riboflavin kinase/FMN adenylyltransferase	0	11	25	14	0.0	56.0	0.0	0.00023865884075839763	1.0	0.02877218777561826	1	0	1	1.0	1.0
bktB		Acetyl-CoA acetyltransferase	11	0	14	25	44.0	100.0	inf	0.00023865884075839763	1.0	0.02877218777561826	1	1	0	1.0	1.0
fadD3		3-[(3aS,4S,7aS)-7a-methyl-1,5-dioxo-octahydro-1H-inden-4-yl]propanoyl:CoA ligase	11	0	14	25	44.0	100.0	inf	0.00023865884075839763	1.0	0.02877218777561826	1	1	0	1.0	1.0
fadA_2		3-ketoacyl-CoA thiolase	11	0	14	25	44.0	100.0	inf	0.00023865884075839763	1.0	0.02877218777561826	1	1	0	1.0	1.0
group_13958		hypothetical protein	11	0	14	25	44.0	100.0	inf	0.00023865884075839763	1.0	0.02877218777561826	1	1	0	1.0	1.0
recN		DNA repair protein RecN	11	0	14	25	44.0	100.0	inf	0.00023865884075839763	1.0	0.02877218777561826	1	1	0	1.0	1.0
yqgF		Putative pre-16S rRNA nuclease	11	0	14	25	44.0	100.0	inf	0.00023865884075839763	1.0	0.02877218777561826	1	1	0	1.0	1.0
bdhA		D-beta-hydroxybutyrate dehydrogenase	11	0	14	25	44.0	100.0	inf	0.00023865884075839763	1.0	0.02877218777561826	1	1	0	1.0	1.0
yedA		hypothetical protein	11	0	14	25	44.0	100.0	inf	0.00023865884075839763	1.0	0.02877218777561826	1	1	0	1.0	1.0
penA		putative peptidoglycan D,D-transpeptidase PenA	11	0	14	25	44.0	100.0	inf	0.00023865884075839763	1.0	0.02877218777561826	1	1	0	1.0	1.0
galE1		UDP-glucose 4-epimerase	11	0	14	25	44.0	100.0	inf	0.00023865884075839763	1.0	0.02877218777561826	1	1	0	1.0	1.0
dedD		Cell division protein DedD	11	0	14	25	44.0	100.0	inf	0.00023865884075839763	1.0	0.02877218777561826	1	1	0	1.0	1.0
group_10036		hypothetical protein	11	0	14	25	44.0	100.0	inf	0.00023865884075839763	1.0	0.02877218777561826	1	1	0	1.0	1.0
hisC_1		Histidinol-phosphate aminotransferase	11	0	14	25	44.0	100.0	inf	0.00023865884075839763	1.0	0.02877218777561826	1	1	0	1.0	1.0
group_15313		hypothetical protein	11	0	14	25	44.0	100.0	inf	0.00023865884075839763	1.0	0.02877218777561826	1	1	0	1.0	1.0
group_15314		hypothetical protein	11	0	14	25	44.0	100.0	inf	0.00023865884075839763	1.0	0.02877218777561826	1	1	0	1.0	1.0
recX		Regulatory protein RecX	11	0	14	25	44.0	100.0	inf	0.00023865884075839763	1.0	0.02877218777561826	1	1	0	1.0	1.0
group_15265	nudC	NADH pyrophosphatase	11	0	14	25	44.0	100.0	inf	0.00023865884075839763	1.0	0.02877218777561826	1	1	0	1.0	1.0
iorA_1		Isoquinoline 1-oxidoreductase subunit alpha	11	0	14	25	44.0	100.0	inf	0.00023865884075839763	1.0	0.02877218777561826	1	1	0	1.0	1.0
selU		tRNA 2-selenouridine synthase	11	0	14	25	44.0	100.0	inf	0.00023865884075839763	1.0	0.02877218777561826	1	1	0	1.0	1.0
msrB		Peptide methionine sulfoxide reductase MsrB	11	0	14	25	44.0	100.0	inf	0.00023865884075839763	1.0	0.02877218777561826	1	1	0	1.0	1.0
group_12443		hypothetical protein	11	0	14	25	44.0	100.0	inf	0.00023865884075839763	1.0	0.02877218777561826	1	1	0	1.0	1.0
ctaG		Cytochrome c oxidase assembly protein CtaG	11	0	14	25	44.0	100.0	inf	0.00023865884075839763	1.0	0.02877218777561826	1	1	0	1.0	1.0
ctaA		Heme A synthase	11	0	14	25	44.0	100.0	inf	0.00023865884075839763	1.0	0.02877218777561826	1	1	0	1.0	1.0
mtfA		Protein MtfA	11	0	14	25	44.0	100.0	inf	0.00023865884075839763	1.0	0.02877218777561826	1	1	0	1.0	1.0
group_15272		hypothetical protein	11	0	14	25	44.0	100.0	inf	0.00023865884075839763	1.0	0.02877218777561826	1	1	0	1.0	1.0
fur		Ferric uptake regulation protein	11	0	14	25	44.0	100.0	inf	0.00023865884075839763	1.0	0.02877218777561826	1	1	0	1.0	1.0
group_15623		hypothetical protein	11	0	14	25	44.0	100.0	inf	0.00023865884075839763	1.0	0.02877218777561826	1	1	0	1.0	1.0
mexA		Multidrug resistance protein MexA	11	0	14	25	44.0	100.0	inf	0.00023865884075839763	1.0	0.02877218777561826	1	1	0	1.0	1.0
nodD2_2		PCP degradation transcriptional activation protein	11	0	14	25	44.0	100.0	inf	0.00023865884075839763	1.0	0.02877218777561826	1	1	0	1.0	1.0
group_11545		hypothetical protein	11	0	14	25	44.0	100.0	inf	0.00023865884075839763	1.0	0.02877218777561826	1	1	0	1.0	1.0
group_10548		hypothetical protein	11	0	14	25	44.0	100.0	inf	0.00023865884075839763	1.0	0.02877218777561826	1	1	0	1.0	1.0
group_9974		hypothetical protein	11	0	14	25	44.0	100.0	inf	0.00023865884075839763	1.0	0.02877218777561826	1	1	0	1.0	1.0
outO		Type 4 prepilin-like proteins leader peptide-processing enzyme	11	0	14	25	44.0	100.0	inf	0.00023865884075839763	1.0	0.02877218777561826	1	1	0	1.0	1.0
fldA		Flavodoxin	0	11	25	14	0.0	56.0	0.0	0.00023865884075839763	1.0	0.02877218777561826	1	0	1	1.0	1.0
nasA_2		Nitrate reductase	11	0	14	25	44.0	100.0	inf	0.00023865884075839763	1.0	0.02877218777561826	1	1	0	1.0	1.0
pyrD		Dihydroorotate dehydrogenase (quinone)	25	14	0	11	100.0	44.0	inf	0.00023865884075839763	1.0	0.02877218777561826	1	1	0	1.0	1.0
amgK		N-acetylmuramate/N-acetylglucosamine kinase	11	0	14	25	44.0	100.0	inf	0.00023865884075839763	1.0	0.02877218777561826	1	1	0	1.0	1.0
sapB		hypothetical protein	11	0	14	25	44.0	100.0	inf	0.00023865884075839763	1.0	0.02877218777561826	1	1	0	1.0	1.0
rfnT		Riboflavin transporter RfnT	11	0	14	25	44.0	100.0	inf	0.00023865884075839763	1.0	0.02877218777561826	1	1	0	1.0	1.0
folE		GTP cyclohydrolase 1	11	0	14	25	44.0	100.0	inf	0.00023865884075839763	1.0	0.02877218777561826	1	1	0	1.0	1.0
sirB		hypothetical protein	11	0	14	25	44.0	100.0	inf	0.00023865884075839763	1.0	0.02877218777561826	1	1	0	1.0	1.0
thiO		Glycine oxidase	11	0	14	25	44.0	100.0	inf	0.00023865884075839763	1.0	0.02877218777561826	1	1	0	1.0	1.0
phoH		PhoH-like protein	11	0	14	25	44.0	100.0	inf	0.00023865884075839763	1.0	0.02877218777561826	1	1	0	1.0	1.0
group_3332		hypothetical protein	11	0	14	25	44.0	100.0	inf	0.00023865884075839763	1.0	0.02877218777561826	1	1	0	1.0	1.0
narQ		hypothetical protein	11	0	14	25	44.0	100.0	inf	0.00023865884075839763	1.0	0.02877218777561826	1	1	0	1.0	1.0
group_5659	yggS	Pyridoxal phosphate homeostasis protein	11	0	14	25	44.0	100.0	inf	0.00023865884075839763	1.0	0.02877218777561826	1	1	0	1.0	1.0
lemA		Protein LemA	11	0	14	25	44.0	100.0	inf	0.00023865884075839763	1.0	0.02877218777561826	1	1	0	1.0	1.0
group_8458		hypothetical protein	11	0	14	25	44.0	100.0	inf	0.00023865884075839763	1.0	0.02877218777561826	1	1	0	1.0	1.0
ttgR		HTH-type transcriptional regulator TtgR	11	0	14	25	44.0	100.0	inf	0.00023865884075839763	1.0	0.02877218777561826	1	1	0	1.0	1.0
cueR_2		hypothetical protein	11	0	14	25	44.0	100.0	inf	0.00023865884075839763	1.0	0.02877218777561826	1	1	0	1.0	1.0
ald2		5-(methylthio)ribulose-1-phosphate aldolase	11	0	14	25	44.0	100.0	inf	0.00023865884075839763	1.0	0.02877218777561826	1	1	0	1.0	1.0
group_12621		hypothetical protein	11	0	14	25	44.0	100.0	inf	0.00023865884075839763	1.0	0.02877218777561826	1	1	0	1.0	1.0
lapB		Lipopolysaccharide assembly protein B	11	0	14	25	44.0	100.0	inf	0.00023865884075839763	1.0	0.02877218777561826	1	1	0	1.0	1.0
group_14066		hypothetical protein	11	0	14	25	44.0	100.0	inf	0.00023865884075839763	1.0	0.02877218777561826	1	1	0	1.0	1.0
group_6512		hypothetical protein	11	0	14	25	44.0	100.0	inf	0.00023865884075839763	1.0	0.02877218777561826	1	1	0	1.0	1.0
fieF		Ferrous-iron efflux pump FieF	11	0	14	25	44.0	100.0	inf	0.00023865884075839763	1.0	0.02877218777561826	1	1	0	1.0	1.0
accA1_2		Acetyl-/propionyl-coenzyme A carboxylase alpha chain	11	0	14	25	44.0	100.0	inf	0.00023865884075839763	1.0	0.02877218777561826	1	1	0	1.0	1.0
regA		Photosynthetic apparatus regulatory protein RegA	11	0	14	25	44.0	100.0	inf	0.00023865884075839763	1.0	0.02877218777561826	1	1	0	1.0	1.0
envZ		Sensor histidine kinase RcsC	11	0	14	25	44.0	100.0	inf	0.00023865884075839763	1.0	0.02877218777561826	1	1	0	1.0	1.0
group_10613		hypothetical protein	11	0	14	25	44.0	100.0	inf	0.00023865884075839763	1.0	0.02877218777561826	1	1	0	1.0	1.0
ftsA_1		Cell division protein FtsA	11	0	14	25	44.0	100.0	inf	0.00023865884075839763	1.0	0.02877218777561826	1	1	0	1.0	1.0
IMPDH		hypothetical protein	11	0	14	25	44.0	100.0	inf	0.00023865884075839763	1.0	0.02877218777561826	1	1	0	1.0	1.0
nagL		Maleylpyruvate isomerase	11	0	14	25	44.0	100.0	inf	0.00023865884075839763	1.0	0.02877218777561826	1	1	0	1.0	1.0
yheI		Vitamin B12 import ATP-binding protein BtuD	11	0	14	25	44.0	100.0	inf	0.00023865884075839763	1.0	0.02877218777561826	1	1	0	1.0	1.0
cheB_8		Protein-glutamate methylesterase/protein-glutamine glutaminase	11	0	14	25	44.0	100.0	inf	0.00023865884075839763	1.0	0.02877218777561826	1	1	0	1.0	1.0
group_15404		hypothetical protein	11	0	14	25	44.0	100.0	inf	0.00023865884075839763	1.0	0.02877218777561826	1	1	0	1.0	1.0
group_15506		hypothetical protein	11	0	14	25	44.0	100.0	inf	0.00023865884075839763	1.0	0.02877218777561826	1	1	0	1.0	1.0
mltC_2		hypothetical protein	11	0	14	25	44.0	100.0	inf	0.00023865884075839763	1.0	0.02877218777561826	1	1	0	1.0	1.0
walR_2		Transcriptional regulatory protein WalR	11	0	14	25	44.0	100.0	inf	0.00023865884075839763	1.0	0.02877218777561826	1	1	0	1.0	1.0
eamA		hypothetical protein	11	0	14	25	44.0	100.0	inf	0.00023865884075839763	1.0	0.02877218777561826	1	1	0	1.0	1.0
sadH		putative oxidoreductase	11	0	14	25	44.0	100.0	inf	0.00023865884075839763	1.0	0.02877218777561826	1	1	0	1.0	1.0
group_15237		hypothetical protein	11	0	14	25	44.0	100.0	inf	0.00023865884075839763	1.0	0.02877218777561826	1	1	0	1.0	1.0
otsA		Trehalose-6-phosphate synthase	11	0	14	25	44.0	100.0	inf	0.00023865884075839763	1.0	0.02877218777561826	1	1	0	1.0	1.0
otsB		Trehalose-6-phosphate phosphatase	11	0	14	25	44.0	100.0	inf	0.00023865884075839763	1.0	0.02877218777561826	1	1	0	1.0	1.0
group_13803		hypothetical protein	11	0	14	25	44.0	100.0	inf	0.00023865884075839763	1.0	0.02877218777561826	1	1	0	1.0	1.0
mraZ		Transcriptional regulator MraZ	11	0	14	25	44.0	100.0	inf	0.00023865884075839763	1.0	0.02877218777561826	1	1	0	1.0	1.0
mraY		Phospho-N-acetylmuramoyl-pentapeptide-transferase	25	14	0	11	100.0	44.0	inf	0.00023865884075839763	1.0	0.02877218777561826	1	1	0	1.0	1.0
rsbT		Serine/threonine-protein kinase RsbT	11	0	14	25	44.0	100.0	inf	0.00023865884075839763	1.0	0.02877218777561826	1	1	0	1.0	1.0
group_4263	rsmH	Ribosomal RNA small subunit methyltransferase H	0	11	25	14	0.0	56.0	0.0	0.00023865884075839763	1.0	0.02877218777561826	1	0	1	1.0	1.0
pilT_2		hypothetical protein	13	1	12	24	52.0	96.0	26.0	0.000286752727587378	1.0	0.03322069099468367	1	1	1	1.0	1.0
nudC		NADH pyrophosphatase	13	1	12	24	52.0	96.0	26.0	0.000286752727587378	1.0	0.03322069099468367	1	1	1	1.0	1.0
livF		High-affinity branched-chain amino acid transport ATP-binding protein LivF	13	1	12	24	52.0	96.0	26.0	0.000286752727587378	1.0	0.03322069099468367	1	1	1	1.0	1.0
rsmB_1		Ribosomal RNA small subunit methyltransferase B	13	1	12	24	52.0	96.0	26.0	0.000286752727587378	1.0	0.03322069099468367	1	1	1	1.0	1.0
ccmC		Heme exporter protein C	13	1	12	24	52.0	96.0	26.0	0.000286752727587378	1.0	0.03322069099468367	1	1	1	1.0	1.0
lpxH		UDP-2,3-diacylglucosamine hydrolase	13	1	12	24	52.0	96.0	26.0	0.000286752727587378	1.0	0.03322069099468367	1	1	1	1.0	1.0
epmA		Elongation factor P--(R)-beta-lysine ligase	13	1	12	24	52.0	96.0	26.0	0.000286752727587378	1.0	0.03322069099468367	1	1	1	1.0	1.0
group_985	lptB_2	Lipopolysaccharide export system ATP-binding protein LptB	13	1	12	24	52.0	96.0	26.0	0.000286752727587378	1.0	0.03322069099468367	1	1	1	1.0	1.0
group_4274	rnhA	Ribonuclease HI	1	13	24	12	4.0	48.0	0.038461538461538464	0.000286752727587378	1.0	0.03322069099468367	1	1	1	1.0	1.0
group_29	phoB	Adaptive-response sensory-kinase SasA	13	1	12	24	52.0	96.0	26.0	0.000286752727587378	1.0	0.03322069099468367	1	1	1	1.0	1.0
dedA		Protein DedA	13	1	12	24	52.0	96.0	26.0	0.000286752727587378	1.0	0.03322069099468367	1	1	1	1.0	1.0
dapL		LL-diaminopimelate aminotransferase	13	1	12	24	52.0	96.0	26.0	0.000286752727587378	1.0	0.03322069099468367	1	1	1	1.0	1.0
group_13096		hypothetical protein	13	1	12	24	52.0	96.0	26.0	0.000286752727587378	1.0	0.03322069099468367	1	1	1	1.0	1.0
queF		NADPH-dependent 7-cyano-7-deazaguanine reductase	13	1	12	24	52.0	96.0	26.0	0.000286752727587378	1.0	0.03322069099468367	1	1	1	1.0	1.0
acuC		hypothetical protein	13	1	12	24	52.0	96.0	26.0	0.000286752727587378	1.0	0.03322069099468367	1	1	1	1.0	1.0
kamA		L-lysine 2,3-aminomutase	13	1	12	24	52.0	96.0	26.0	0.000286752727587378	1.0	0.03322069099468367	1	1	1	1.0	1.0
rutC		Putative aminoacrylate peracid reductase RutC	13	1	12	24	52.0	96.0	26.0	0.000286752727587378	1.0	0.03322069099468367	1	1	1	1.0	1.0
rutG		Putative pyrimidine permease RutG	13	1	12	24	52.0	96.0	26.0	0.000286752727587378	1.0	0.03322069099468367	1	1	1	1.0	1.0
yfkJ		Putative low molecular weight protein-tyrosine-phosphatase	13	1	12	24	52.0	96.0	26.0	0.000286752727587378	1.0	0.03322069099468367	1	1	1	1.0	1.0
group_13269	pstA	Phosphate transport system permease protein PstA	13	1	12	24	52.0	96.0	26.0	0.000286752727587378	1.0	0.03322069099468367	1	1	1	1.0	1.0
pstS		Phosphate-binding protein PstS	13	1	12	24	52.0	96.0	26.0	0.000286752727587378	1.0	0.03322069099468367	1	1	1	1.0	1.0
pstC		Phosphate transport system permease protein PstC	13	1	12	24	52.0	96.0	26.0	0.000286752727587378	1.0	0.03322069099468367	1	1	1	1.0	1.0
dps2		DNA protection during starvation protein 2	13	1	12	24	52.0	96.0	26.0	0.000286752727587378	1.0	0.03322069099468367	1	1	1	1.0	1.0
group_5439	pstB	Phosphate import ATP-binding protein PstB	13	1	12	24	52.0	96.0	26.0	0.000286752727587378	1.0	0.03322069099468367	1	1	1	1.0	1.0
group_2246	rpoD	RNA polymerase sigma factor RpoD	13	1	12	24	52.0	96.0	26.0	0.000286752727587378	1.0	0.03322069099468367	1	1	1	1.0	1.0
pdxH		Pyridoxine/pyridoxamine 5'-phosphate oxidase	24	12	1	13	96.0	52.0	26.0	0.000286752727587378	1.0	0.03322069099468367	1	1	1	1.0	1.0
gcvT		Aminomethyltransferase	16	3	9	22	64.0	88.0	13.037037037037036	0.0003312187710500196	1.0	0.03791668652508363	1	1	1	1.0	1.0
gloA		Lactoylglutathione lyase	16	3	9	22	64.0	88.0	13.037037037037036	0.0003312187710500196	1.0	0.03791668652508363	1	1	1	1.0	1.0
cysD		Sulfate adenylyltransferase subunit 2	22	9	3	16	88.0	64.0	13.037037037037036	0.0003312187710500196	1.0	0.03791668652508363	1	1	1	1.0	1.0
cycY		Thiol:disulfide interchange protein CycY	16	3	9	22	64.0	88.0	13.037037037037036	0.0003312187710500196	1.0	0.03791668652508363	1	1	1	1.0	1.0
recG		ATP-dependent DNA helicase RecG	22	9	3	16	88.0	64.0	13.037037037037036	0.0003312187710500196	1.0	0.03791668652508363	1	1	1	1.0	1.0
pcaF		Acetyl-CoA acetyltransferase	16	3	9	22	64.0	88.0	13.037037037037036	0.0003312187710500196	1.0	0.03791668652508363	1	1	1	1.0	1.0
metXS		Homoserine O-succinyltransferase	16	3	9	22	64.0	88.0	13.037037037037036	0.0003312187710500196	1.0	0.03791668652508363	1	1	1	1.0	1.0
tag		DNA-3-methyladenine glycosylase 1	16	3	9	22	64.0	88.0	13.037037037037036	0.0003312187710500196	1.0	0.03791668652508363	1	1	1	1.0	1.0
group_8398		tRNA-Phe(gaa)	17	4	8	21	68.0	84.0	11.15625	0.0004408901723720823	1.0	0.04641260283905659	1	1	1	1.0	1.0
acn		Aconitate hydratase A	21	8	4	17	84.0	68.0	11.15625	0.0004408901723720823	1.0	0.04641260283905659	1	1	1	1.0	1.0
lolD		Lipoprotein-releasing system ATP-binding protein LolD	17	4	8	21	68.0	84.0	11.15625	0.0004408901723720823	1.0	0.04641260283905659	1	1	1	1.0	1.0
hscA		Chaperone protein HscA	18	5	7	20	72.0	80.0	10.285714285714286	0.0005165701130004096	1.0	0.04641260283905659	1	1	1	1.0	1.0
map		Methionine aminopeptidase	5	18	20	7	20.0	28.0	0.09722222222222222	0.0005165701130004096	1.0	0.04641260283905659	1	1	1	1.0	1.0
ctaC		Cytochrome c oxidase subunit 2	18	5	7	20	72.0	80.0	10.285714285714286	0.0005165701130004096	1.0	0.04641260283905659	1	1	1	1.0	1.0
nuoB		NADH-quinone oxidoreductase subunit B	20	7	5	18	80.0	72.0	10.285714285714286	0.0005165701130004096	1.0	0.04641260283905659	1	1	1	1.0	1.0
kdsB		3-deoxy-manno-octulosonate cytidylyltransferase	18	5	7	20	72.0	80.0	10.285714285714286	0.0005165701130004096	1.0	0.04641260283905659	1	1	1	1.0	1.0
uppP		Undecaprenyl-diphosphatase	20	7	5	18	80.0	72.0	10.285714285714286	0.0005165701130004096	1.0	0.04641260283905659	1	1	1	1.0	1.0
kdsD		Arabinose 5-phosphate isomerase KdsD	19	6	6	19	76.0	76.0	10.027777777777779	0.0005435083494028818	1.0	0.04641260283905659	1	1	1	1.0	1.0
hemL		Glutamate-1-semialdehyde 2,1-aminomutase	19	6	6	19	76.0	76.0	10.027777777777779	0.0005435083494028818	1.0	0.04641260283905659	1	1	1	1.0	1.0
crcB		Putative fluoride ion transporter CrcB	19	6	6	19	76.0	76.0	10.027777777777779	0.0005435083494028818	1.0	0.04641260283905659	1	1	1	1.0	1.0
gshB		Glutathione synthetase	19	6	6	19	76.0	76.0	10.027777777777779	0.0005435083494028818	1.0	0.04641260283905659	1	1	1	1.0	1.0
acoA		Acetoin:2,6-dichlorophenolindophenol oxidoreductase subunit alpha	14	2	11	23	56.0	92.0	14.636363636363637	0.0005772020833388652	1.0	0.04641260283905659	1	1	1	1.0	1.0
fabF_2		3-oxoacyl-[acyl-carrier-protein] synthase 2	14	2	11	23	56.0	92.0	14.636363636363637	0.0005772020833388652	1.0	0.04641260283905659	1	1	1	1.0	1.0
group_11946		hypothetical protein	14	2	11	23	56.0	92.0	14.636363636363637	0.0005772020833388652	1.0	0.04641260283905659	1	1	1	1.0	1.0
bfmBAB		2-oxoisovalerate dehydrogenase subunit beta	14	2	11	23	56.0	92.0	14.636363636363637	0.0005772020833388652	1.0	0.04641260283905659	1	1	1	1.0	1.0
glnA		Glutamine synthetase	23	11	2	14	92.0	56.0	14.636363636363637	0.0005772020833388652	1.0	0.04641260283905659	1	1	1	1.0	1.0
PGdx		Peroxiredoxin	14	2	11	23	56.0	92.0	14.636363636363637	0.0005772020833388652	1.0	0.04641260283905659	1	1	1	1.0	1.0
cstA		Peptide transporter CstA	14	2	11	23	56.0	92.0	14.636363636363637	0.0005772020833388652	1.0	0.04641260283905659	1	1	1	1.0	1.0
queA		S-adenosylmethionine:tRNA ribosyltransferase-isomerase	23	11	2	14	92.0	56.0	14.636363636363637	0.0005772020833388652	1.0	0.04641260283905659	1	1	1	1.0	1.0
btuR		Corrinoid adenosyltransferase	14	2	11	23	56.0	92.0	14.636363636363637	0.0005772020833388652	1.0	0.04641260283905659	1	1	1	1.0	1.0
ruvC		Crossover junction endodeoxyribonuclease RuvC	23	11	2	14	92.0	56.0	14.636363636363637	0.0005772020833388652	1.0	0.04641260283905659	1	1	1	1.0	1.0
cinA		Putative competence-damage inducible protein	14	2	11	23	56.0	92.0	14.636363636363637	0.0005772020833388652	1.0	0.04641260283905659	1	1	1	1.0	1.0
tmk		Thymidylate kinase	14	2	11	23	56.0	92.0	14.636363636363637	0.0005772020833388652	1.0	0.04641260283905659	1	1	1	1.0	1.0
rbfA		Ribosome-binding factor A	10	0	15	25	40.0	100.0	inf	0.0006364235753557276	1.0	0.04641260283905659	1	1	0	1.0	1.0
speH		S-adenosylmethionine decarboxylase proenzyme	10	0	15	25	40.0	100.0	inf	0.0006364235753557276	1.0	0.04641260283905659	1	1	0	1.0	1.0
speE		Polyamine aminopropyltransferase	10	0	15	25	40.0	100.0	inf	0.0006364235753557276	1.0	0.04641260283905659	1	1	0	1.0	1.0
yeaW		Carnitine monooxygenase oxygenase subunit	10	0	15	25	40.0	100.0	inf	0.0006364235753557276	1.0	0.04641260283905659	1	1	0	1.0	1.0
bepA_5		Beta-barrel assembly-enhancing protease	10	0	15	25	40.0	100.0	inf	0.0006364235753557276	1.0	0.04641260283905659	1	1	0	1.0	1.0
group_11502	dmlR_10	HTH-type transcriptional regulator DmlR	10	0	15	25	40.0	100.0	inf	0.0006364235753557276	1.0	0.04641260283905659	1	1	0	1.0	1.0
tolC		Outer membrane protein TolC	10	0	15	25	40.0	100.0	inf	0.0006364235753557276	1.0	0.04641260283905659	1	1	0	1.0	1.0
ghrB		Glyoxylate/hydroxypyruvate reductase B	10	0	15	25	40.0	100.0	inf	0.0006364235753557276	1.0	0.04641260283905659	1	1	0	1.0	1.0
group_16426		hypothetical protein	10	0	15	25	40.0	100.0	inf	0.0006364235753557276	1.0	0.04641260283905659	1	1	0	1.0	1.0
group_16198		hypothetical protein	10	0	15	25	40.0	100.0	inf	0.0006364235753557276	1.0	0.04641260283905659	1	1	0	1.0	1.0
group_16199		hypothetical protein	10	0	15	25	40.0	100.0	inf	0.0006364235753557276	1.0	0.04641260283905659	1	1	0	1.0	1.0
cbiB		Cobalamin biosynthesis protein CbiB	10	0	15	25	40.0	100.0	inf	0.0006364235753557276	1.0	0.04641260283905659	1	1	0	1.0	1.0
tgpA		Protein-glutamine gamma-glutamyltransferase	10	0	15	25	40.0	100.0	inf	0.0006364235753557276	1.0	0.04641260283905659	1	1	0	1.0	1.0
glgA		Glycogen synthase	10	0	15	25	40.0	100.0	inf	0.0006364235753557276	1.0	0.04641260283905659	1	1	0	1.0	1.0
group_16283		hypothetical protein	10	0	15	25	40.0	100.0	inf	0.0006364235753557276	1.0	0.04641260283905659	1	1	0	1.0	1.0
group_16280		hypothetical protein	10	0	15	25	40.0	100.0	inf	0.0006364235753557276	1.0	0.04641260283905659	1	1	0	1.0	1.0
sasA_3		Adaptive-response sensory-kinase SasA	10	0	15	25	40.0	100.0	inf	0.0006364235753557276	1.0	0.04641260283905659	1	1	0	1.0	1.0
exbD_2		Biopolymer transport protein ExbD	10	0	15	25	40.0	100.0	inf	0.0006364235753557276	1.0	0.04641260283905659	1	1	0	1.0	1.0
exbD_3		Biopolymer transport protein ExbD	10	0	15	25	40.0	100.0	inf	0.0006364235753557276	1.0	0.04641260283905659	1	1	0	1.0	1.0
group_16309		putative protein	10	0	15	25	40.0	100.0	inf	0.0006364235753557276	1.0	0.04641260283905659	1	1	0	1.0	1.0
gatC		Glutamyl-tRNA(Gln) amidotransferase subunit C	10	0	15	25	40.0	100.0	inf	0.0006364235753557276	1.0	0.04641260283905659	1	1	0	1.0	1.0
mhpA_3		hypothetical protein	10	0	15	25	40.0	100.0	inf	0.0006364235753557276	1.0	0.04641260283905659	1	1	0	1.0	1.0
hslO		33 kDa chaperonin	10	0	15	25	40.0	100.0	inf	0.0006364235753557276	1.0	0.04641260283905659	1	1	0	1.0	1.0
argE		Acetylornithine deacetylase	10	0	15	25	40.0	100.0	inf	0.0006364235753557276	1.0	0.04641260283905659	1	1	0	1.0	1.0
decR		DNA-binding transcriptional activator DecR	10	0	15	25	40.0	100.0	inf	0.0006364235753557276	1.0	0.04641260283905659	1	1	0	1.0	1.0
dsbC		putative thiol:disulfide interchange protein DsbC	10	0	15	25	40.0	100.0	inf	0.0006364235753557276	1.0	0.04641260283905659	1	1	0	1.0	1.0
ureD		Urease accessory protein UreD	10	0	15	25	40.0	100.0	inf	0.0006364235753557276	1.0	0.04641260283905659	1	1	0	1.0	1.0
ftsL		Cell division protein FtsL	10	0	15	25	40.0	100.0	inf	0.0006364235753557276	1.0	0.04641260283905659	1	1	0	1.0	1.0
mtnN		5'-methylthioadenosine/S-adenosylhomocysteine nucleosidase	10	0	15	25	40.0	100.0	inf	0.0006364235753557276	1.0	0.04641260283905659	1	1	0	1.0	1.0
ftsQ		Cell division protein FtsQ	10	0	15	25	40.0	100.0	inf	0.0006364235753557276	1.0	0.04641260283905659	1	1	0	1.0	1.0
ybdK		Putative glutamate--cysteine ligase 2	10	0	15	25	40.0	100.0	inf	0.0006364235753557276	1.0	0.04641260283905659	1	1	0	1.0	1.0
group_8657		hypothetical protein	10	0	15	25	40.0	100.0	inf	0.0006364235753557276	1.0	0.04641260283905659	1	1	0	1.0	1.0
group_16304		hypothetical protein	10	0	15	25	40.0	100.0	inf	0.0006364235753557276	1.0	0.04641260283905659	1	1	0	1.0	1.0
group_7946	selO	Protein adenylyltransferase SelO	10	0	15	25	40.0	100.0	inf	0.0006364235753557276	1.0	0.04641260283905659	1	1	0	1.0	1.0
zapD		Cell division protein ZapD	10	0	15	25	40.0	100.0	inf	0.0006364235753557276	1.0	0.04641260283905659	1	1	0	1.0	1.0
COQ5_4		2-methoxy-6-polyprenyl-1,4-benzoquinol methylase, mitochondrial	10	0	15	25	40.0	100.0	inf	0.0006364235753557276	1.0	0.04641260283905659	1	1	0	1.0	1.0
glgE1		Alpha-1,4-glucan:maltose-1-phosphate maltosyltransferase 1	10	0	15	25	40.0	100.0	inf	0.0006364235753557276	1.0	0.04641260283905659	1	1	0	1.0	1.0
group_16361		hypothetical protein	10	0	15	25	40.0	100.0	inf	0.0006364235753557276	1.0	0.04641260283905659	1	1	0	1.0	1.0
group_16453		hypothetical protein	10	0	15	25	40.0	100.0	inf	0.0006364235753557276	1.0	0.04641260283905659	1	1	0	1.0	1.0
group_16365		hypothetical protein	10	0	15	25	40.0	100.0	inf	0.0006364235753557276	1.0	0.04641260283905659	1	1	0	1.0	1.0
group_16367		hypothetical protein	10	0	15	25	40.0	100.0	inf	0.0006364235753557276	1.0	0.04641260283905659	1	1	0	1.0	1.0
group_16366		hypothetical protein	10	0	15	25	40.0	100.0	inf	0.0006364235753557276	1.0	0.04641260283905659	1	1	0	1.0	1.0
group_16369		hypothetical protein	10	0	15	25	40.0	100.0	inf	0.0006364235753557276	1.0	0.04641260283905659	1	1	0	1.0	1.0
group_16104		hypothetical protein	10	0	15	25	40.0	100.0	inf	0.0006364235753557276	1.0	0.04641260283905659	1	1	0	1.0	1.0
pucM		5-hydroxyisourate hydrolase	10	0	15	25	40.0	100.0	inf	0.0006364235753557276	1.0	0.04641260283905659	1	1	0	1.0	1.0
puuA		Gamma-glutamylputrescine synthetase PuuA	10	0	15	25	40.0	100.0	inf	0.0006364235753557276	1.0	0.04641260283905659	1	1	0	1.0	1.0
group_16702		hypothetical protein	10	0	15	25	40.0	100.0	inf	0.0006364235753557276	1.0	0.04641260283905659	1	1	0	1.0	1.0
treS		Glucosamine kinase	10	0	15	25	40.0	100.0	inf	0.0006364235753557276	1.0	0.04641260283905659	1	1	0	1.0	1.0
ydgJ		putative oxidoreductase YdgJ	10	0	15	25	40.0	100.0	inf	0.0006364235753557276	1.0	0.04641260283905659	1	1	0	1.0	1.0
tmoT		Response regulator protein TmoT	10	0	15	25	40.0	100.0	inf	0.0006364235753557276	1.0	0.04641260283905659	1	1	0	1.0	1.0
group_14562		hypothetical protein	10	0	15	25	40.0	100.0	inf	0.0006364235753557276	1.0	0.04641260283905659	1	1	0	1.0	1.0
group_16016	nadK	NAD kinase	0	10	25	15	0.0	60.0	0.0	0.0006364235753557276	1.0	0.04641260283905659	1	0	1	1.0	1.0
group_16015	glyS	Glycine--tRNA ligase beta subunit	0	10	25	15	0.0	60.0	0.0	0.0006364235753557276	1.0	0.04641260283905659	1	0	1	1.0	1.0
group_16014	secE	Protein translocase subunit SecE	0	10	25	15	0.0	60.0	0.0	0.0006364235753557276	1.0	0.04641260283905659	1	0	1	1.0	1.0
group_16389		hypothetical protein	10	0	15	25	40.0	100.0	inf	0.0006364235753557276	1.0	0.04641260283905659	1	1	0	1.0	1.0
group_16383		hypothetical protein	10	0	15	25	40.0	100.0	inf	0.0006364235753557276	1.0	0.04641260283905659	1	1	0	1.0	1.0
group_16382		hypothetical protein	10	0	15	25	40.0	100.0	inf	0.0006364235753557276	1.0	0.04641260283905659	1	1	0	1.0	1.0
group_16387		hypothetical protein	10	0	15	25	40.0	100.0	inf	0.0006364235753557276	1.0	0.04641260283905659	1	1	0	1.0	1.0
group_16385		hypothetical protein	10	0	15	25	40.0	100.0	inf	0.0006364235753557276	1.0	0.04641260283905659	1	1	0	1.0	1.0
group_16384		hypothetical protein	10	0	15	25	40.0	100.0	inf	0.0006364235753557276	1.0	0.04641260283905659	1	1	0	1.0	1.0
adhA		putative alcohol dehydrogenase AdhA	10	0	15	25	40.0	100.0	inf	0.0006364235753557276	1.0	0.04641260283905659	1	1	0	1.0	1.0
flgJ		Peptidoglycan hydrolase FlgJ	10	0	15	25	40.0	100.0	inf	0.0006364235753557276	1.0	0.04641260283905659	1	1	0	1.0	1.0
group_1866		hypothetical protein	10	0	15	25	40.0	100.0	inf	0.0006364235753557276	1.0	0.04641260283905659	1	1	0	1.0	1.0
priB		Primosomal replication protein N	10	0	15	25	40.0	100.0	inf	0.0006364235753557276	1.0	0.04641260283905659	1	1	0	1.0	1.0
trmJ		tRNA (cytidine/uridine/adenosine-2'-O-)-methyltransferase TrmJ	10	0	15	25	40.0	100.0	inf	0.0006364235753557276	1.0	0.04641260283905659	1	1	0	1.0	1.0
group_3128	bolA	DNA-binding transcriptional regulator BolA	10	0	15	25	40.0	100.0	inf	0.0006364235753557276	1.0	0.04641260283905659	1	1	0	1.0	1.0
mrcA_2		Biosynthetic peptidoglycan transglycosylase	10	0	15	25	40.0	100.0	inf	0.0006364235753557276	1.0	0.04641260283905659	1	1	0	1.0	1.0
group_6397	xcpT	Type II secretion system protein G	10	0	15	25	40.0	100.0	inf	0.0006364235753557276	1.0	0.04641260283905659	1	1	0	1.0	1.0
group_13979		hypothetical protein	10	0	15	25	40.0	100.0	inf	0.0006364235753557276	1.0	0.04641260283905659	1	1	0	1.0	1.0
yvgN		Glyoxal reductase	10	0	15	25	40.0	100.0	inf	0.0006364235753557276	1.0	0.04641260283905659	1	1	0	1.0	1.0
mreC		Cell shape-determining protein MreC	10	0	15	25	40.0	100.0	inf	0.0006364235753557276	1.0	0.04641260283905659	1	1	0	1.0	1.0
group_15394		hypothetical protein	10	0	15	25	40.0	100.0	inf	0.0006364235753557276	1.0	0.04641260283905659	1	1	0	1.0	1.0
group_3703	dapA	4-hydroxy-tetrahydrodipicolinate synthase	10	0	15	25	40.0	100.0	inf	0.0006364235753557276	1.0	0.04641260283905659	1	1	0	1.0	1.0
group_16374		hypothetical protein	10	0	15	25	40.0	100.0	inf	0.0006364235753557276	1.0	0.04641260283905659	1	1	0	1.0	1.0
group_16373		hypothetical protein	10	0	15	25	40.0	100.0	inf	0.0006364235753557276	1.0	0.04641260283905659	1	1	0	1.0	1.0
group_16371		hypothetical protein	10	0	15	25	40.0	100.0	inf	0.0006364235753557276	1.0	0.04641260283905659	1	1	0	1.0	1.0
group_16379		hypothetical protein	10	0	15	25	40.0	100.0	inf	0.0006364235753557276	1.0	0.04641260283905659	1	1	0	1.0	1.0
group_15373		hypothetical protein	10	0	15	25	40.0	100.0	inf	0.0006364235753557276	1.0	0.04641260283905659	1	1	0	1.0	1.0
group_13380		Ribonuclease	10	0	15	25	40.0	100.0	inf	0.0006364235753557276	1.0	0.04641260283905659	1	1	0	1.0	1.0
glnE		Bifunctional glutamine synthetase adenylyltransferase/adenylyl-removing enzyme	10	0	15	25	40.0	100.0	inf	0.0006364235753557276	1.0	0.04641260283905659	1	1	0	1.0	1.0
glnD		Bifunctional uridylyltransferase/uridylyl-removing enzyme	10	0	15	25	40.0	100.0	inf	0.0006364235753557276	1.0	0.04641260283905659	1	1	0	1.0	1.0
rnb		Exoribonuclease 2	10	0	15	25	40.0	100.0	inf	0.0006364235753557276	1.0	0.04641260283905659	1	1	0	1.0	1.0
group_16009	folC	Dihydrofolate synthase/folylpolyglutamate synthase	0	10	25	15	0.0	60.0	0.0	0.0006364235753557276	1.0	0.04641260283905659	1	0	1	1.0	1.0
stp_6		hypothetical protein	10	0	15	25	40.0	100.0	inf	0.0006364235753557276	1.0	0.04641260283905659	1	1	0	1.0	1.0
group_16399		hypothetical protein	10	0	15	25	40.0	100.0	inf	0.0006364235753557276	1.0	0.04641260283905659	1	1	0	1.0	1.0
group_16392		hypothetical protein	10	0	15	25	40.0	100.0	inf	0.0006364235753557276	1.0	0.04641260283905659	1	1	0	1.0	1.0
group_16393		hypothetical protein	10	0	15	25	40.0	100.0	inf	0.0006364235753557276	1.0	0.04641260283905659	1	1	0	1.0	1.0
group_16395		hypothetical protein	10	0	15	25	40.0	100.0	inf	0.0006364235753557276	1.0	0.04641260283905659	1	1	0	1.0	1.0
asnB_2		Asparagine synthetase [glutamine-hydrolyzing] 1	10	0	15	25	40.0	100.0	inf	0.0006364235753557276	1.0	0.04641260283905659	1	1	0	1.0	1.0
rsmE		Ribosomal RNA small subunit methyltransferase E	10	0	15	25	40.0	100.0	inf	0.0006364235753557276	1.0	0.04641260283905659	1	1	0	1.0	1.0
group_12122		5-formyltetrahydrofolate cyclo-ligase	10	0	15	25	40.0	100.0	inf	0.0006364235753557276	1.0	0.04641260283905659	1	1	0	1.0	1.0
group_10360		hypothetical protein	10	0	15	25	40.0	100.0	inf	0.0006364235753557276	1.0	0.04641260283905659	1	1	0	1.0	1.0
nudL		putative Nudix hydrolase NudL	10	0	15	25	40.0	100.0	inf	0.0006364235753557276	1.0	0.04641260283905659	1	1	0	1.0	1.0
araP		Melibiose/raffinose/stachyose import permease protein MelD	10	0	15	25	40.0	100.0	inf	0.0006364235753557276	1.0	0.04641260283905659	1	1	0	1.0	1.0
sotB		putative transporter	10	0	15	25	40.0	100.0	inf	0.0006364235753557276	1.0	0.04641260283905659	1	1	0	1.0	1.0
group_12757		hypothetical protein	10	0	15	25	40.0	100.0	inf	0.0006364235753557276	1.0	0.04641260283905659	1	1	0	1.0	1.0
cidA		Holin-like protein CidA	10	0	15	25	40.0	100.0	inf	0.0006364235753557276	1.0	0.04641260283905659	1	1	0	1.0	1.0
surA		Chaperone SurA	10	0	15	25	40.0	100.0	inf	0.0006364235753557276	1.0	0.04641260283905659	1	1	0	1.0	1.0
speE_2		Polyamine aminopropyltransferase	10	0	15	25	40.0	100.0	inf	0.0006364235753557276	1.0	0.04641260283905659	1	1	0	1.0	1.0
truD		tRNA pseudouridine synthase D	10	0	15	25	40.0	100.0	inf	0.0006364235753557276	1.0	0.04641260283905659	1	1	0	1.0	1.0
group_11603		hypothetical protein	10	0	15	25	40.0	100.0	inf	0.0006364235753557276	1.0	0.04641260283905659	1	1	0	1.0	1.0
dacB		D-alanyl-D-alanine carboxypeptidase DacB	10	0	15	25	40.0	100.0	inf	0.0006364235753557276	1.0	0.04641260283905659	1	1	0	1.0	1.0
group_16495		hypothetical protein	10	0	15	25	40.0	100.0	inf	0.0006364235753557276	1.0	0.04641260283905659	1	1	0	1.0	1.0
group_16494		hypothetical protein	10	0	15	25	40.0	100.0	inf	0.0006364235753557276	1.0	0.04641260283905659	1	1	0	1.0	1.0
group_16149		hypothetical protein	10	0	15	25	40.0	100.0	inf	0.0006364235753557276	1.0	0.04641260283905659	1	1	0	1.0	1.0
group_16728	ridA	hypothetical protein	10	0	15	25	40.0	100.0	inf	0.0006364235753557276	1.0	0.04641260283905659	1	1	0	1.0	1.0
mltC		hypothetical protein	10	0	15	25	40.0	100.0	inf	0.0006364235753557276	1.0	0.04641260283905659	1	1	0	1.0	1.0
group_4832	sasA_12	Adaptive-response sensory-kinase SasA	10	0	15	25	40.0	100.0	inf	0.0006364235753557276	1.0	0.04641260283905659	1	1	0	1.0	1.0
fbp_2		Fructose-1,6-bisphosphatase class 1	10	0	15	25	40.0	100.0	inf	0.0006364235753557276	1.0	0.04641260283905659	1	1	0	1.0	1.0
group_16243		hypothetical protein	10	0	15	25	40.0	100.0	inf	0.0006364235753557276	1.0	0.04641260283905659	1	1	0	1.0	1.0
group_9015	algC	Phosphomannomutase/phosphoglucomutase	10	0	15	25	40.0	100.0	inf	0.0006364235753557276	1.0	0.04641260283905659	1	1	0	1.0	1.0
yhjE		Inner membrane metabolite transport protein YhjE	10	0	15	25	40.0	100.0	inf	0.0006364235753557276	1.0	0.04641260283905659	1	1	0	1.0	1.0
group_16538		putative aminopeptidase	10	0	15	25	40.0	100.0	inf	0.0006364235753557276	1.0	0.04641260283905659	1	1	0	1.0	1.0
rlmB_2		23S rRNA (guanosine-2'-O-)-methyltransferase RlmB	10	0	15	25	40.0	100.0	inf	0.0006364235753557276	1.0	0.04641260283905659	1	1	0	1.0	1.0
group_12136		hypothetical protein	10	0	15	25	40.0	100.0	inf	0.0006364235753557276	1.0	0.04641260283905659	1	1	0	1.0	1.0
glmU		Bifunctional protein GlmU	25	15	0	10	100.0	40.0	inf	0.0006364235753557276	1.0	0.04641260283905659	1	1	0	1.0	1.0
cyaY		Iron-sulfur cluster assembly protein CyaY	10	0	15	25	40.0	100.0	inf	0.0006364235753557276	1.0	0.04641260283905659	1	1	0	1.0	1.0
ldcA		Murein tetrapeptide carboxypeptidase	10	0	15	25	40.0	100.0	inf	0.0006364235753557276	1.0	0.04641260283905659	1	1	0	1.0	1.0
group_7911		hypothetical protein	10	0	15	25	40.0	100.0	inf	0.0006364235753557276	1.0	0.04641260283905659	1	1	0	1.0	1.0
group_9461		hypothetical protein	10	0	15	25	40.0	100.0	inf	0.0006364235753557276	1.0	0.04641260283905659	1	1	0	1.0	1.0
hscA_3		Chaperone protein HscA	10	0	15	25	40.0	100.0	inf	0.0006364235753557276	1.0	0.04641260283905659	1	1	0	1.0	1.0
cysB		HTH-type transcriptional regulator CysB	10	0	15	25	40.0	100.0	inf	0.0006364235753557276	1.0	0.04641260283905659	1	1	0	1.0	1.0
thiD_1		hypothetical protein	10	0	15	25	40.0	100.0	inf	0.0006364235753557276	1.0	0.04641260283905659	1	1	0	1.0	1.0
group_9480		hypothetical protein	10	0	15	25	40.0	100.0	inf	0.0006364235753557276	1.0	0.04641260283905659	1	1	0	1.0	1.0
ygfZ		tRNA-modifying protein YgfZ	10	0	15	25	40.0	100.0	inf	0.0006364235753557276	1.0	0.04641260283905659	1	1	0	1.0	1.0
group_10253		Purine-binding protein	10	0	15	25	40.0	100.0	inf	0.0006364235753557276	1.0	0.04641260283905659	1	1	0	1.0	1.0
can		Carbonic anhydrase 2	10	0	15	25	40.0	100.0	inf	0.0006364235753557276	1.0	0.04641260283905659	1	1	0	1.0	1.0
bioD1		ATP-dependent dethiobiotin synthetase BioD 1	10	0	15	25	40.0	100.0	inf	0.0006364235753557276	1.0	0.04641260283905659	1	1	0	1.0	1.0
group_16159		hypothetical protein	10	0	15	25	40.0	100.0	inf	0.0006364235753557276	1.0	0.04641260283905659	1	1	0	1.0	1.0
group_16150		hypothetical protein	10	0	15	25	40.0	100.0	inf	0.0006364235753557276	1.0	0.04641260283905659	1	1	0	1.0	1.0
xynR		HTH-type transcriptional regulator XynR	10	0	15	25	40.0	100.0	inf	0.0006364235753557276	1.0	0.04641260283905659	1	1	0	1.0	1.0
group_16235		hypothetical protein	10	0	15	25	40.0	100.0	inf	0.0006364235753557276	1.0	0.04641260283905659	1	1	0	1.0	1.0
pncC		Nicotinamide-nucleotide amidohydrolase PncC	10	0	15	25	40.0	100.0	inf	0.0006364235753557276	1.0	0.04641260283905659	1	1	0	1.0	1.0
cutM		Carbon monoxide dehydrogenase medium chain	10	0	15	25	40.0	100.0	inf	0.0006364235753557276	1.0	0.04641260283905659	1	1	0	1.0	1.0
group_5822		hypothetical protein	10	0	15	25	40.0	100.0	inf	0.0006364235753557276	1.0	0.04641260283905659	1	1	0	1.0	1.0
group_16023	ibaG	Acid stress protein IbaG	0	10	25	15	0.0	60.0	0.0	0.0006364235753557276	1.0	0.04641260283905659	1	0	1	1.0	1.0
yjiA		P-loop guanosine triphosphatase YjiA	10	0	15	25	40.0	100.0	inf	0.0006364235753557276	1.0	0.04641260283905659	1	1	0	1.0	1.0
dltA_2		D-alanine--D-alanyl carrier protein ligase	10	0	15	25	40.0	100.0	inf	0.0006364235753557276	1.0	0.04641260283905659	1	1	0	1.0	1.0
menH_3		2-succinyl-6-hydroxy-2,4-cyclohexadiene-1-carboxylate synthase	10	0	15	25	40.0	100.0	inf	0.0006364235753557276	1.0	0.04641260283905659	1	1	0	1.0	1.0
bamD_2		hypothetical protein	10	0	15	25	40.0	100.0	inf	0.0006364235753557276	1.0	0.04641260283905659	1	1	0	1.0	1.0
group_998	rhlE_2	ATP-dependent RNA helicase RhlE	10	0	15	25	40.0	100.0	inf	0.0006364235753557276	1.0	0.04641260283905659	1	1	0	1.0	1.0
rsmI_1		Ribosomal RNA small subunit methyltransferase I	10	0	15	25	40.0	100.0	inf	0.0006364235753557276	1.0	0.04641260283905659	1	1	0	1.0	1.0
tolQ_3		Tol-Pal system protein TolQ	10	0	15	25	40.0	100.0	inf	0.0006364235753557276	1.0	0.04641260283905659	1	1	0	1.0	1.0
tolQ_2		Tol-Pal system protein TolQ	10	0	15	25	40.0	100.0	inf	0.0006364235753557276	1.0	0.04641260283905659	1	1	0	1.0	1.0
tolQ_4		Tol-Pal system protein TolQ	10	0	15	25	40.0	100.0	inf	0.0006364235753557276	1.0	0.04641260283905659	1	1	0	1.0	1.0
group_23238		tRNA-Leu(tag)	10	0	15	25	40.0	100.0	inf	0.0006364235753557276	1.0	0.04641260283905659	1	1	0	1.0	1.0
dasC		Diacetylchitobiose uptake system permease protein DasC	10	0	15	25	40.0	100.0	inf	0.0006364235753557276	1.0	0.04641260283905659	1	1	0	1.0	1.0
group_8503		hypothetical protein	10	0	15	25	40.0	100.0	inf	0.0006364235753557276	1.0	0.04641260283905659	1	1	0	1.0	1.0
group_16129		hypothetical protein	10	0	15	25	40.0	100.0	inf	0.0006364235753557276	1.0	0.04641260283905659	1	1	0	1.0	1.0
group_16128		hypothetical protein	10	0	15	25	40.0	100.0	inf	0.0006364235753557276	1.0	0.04641260283905659	1	1	0	1.0	1.0
group_16124		hypothetical protein	10	0	15	25	40.0	100.0	inf	0.0006364235753557276	1.0	0.04641260283905659	1	1	0	1.0	1.0
group_16120	pgpA	Phosphatidylglycerophosphatase A	10	0	15	25	40.0	100.0	inf	0.0006364235753557276	1.0	0.04641260283905659	1	1	0	1.0	1.0
group_16231		hypothetical protein	10	0	15	25	40.0	100.0	inf	0.0006364235753557276	1.0	0.04641260283905659	1	1	0	1.0	1.0
group_16230		hypothetical protein	10	0	15	25	40.0	100.0	inf	0.0006364235753557276	1.0	0.04641260283905659	1	1	0	1.0	1.0
group_16239		hypothetical protein	10	0	15	25	40.0	100.0	inf	0.0006364235753557276	1.0	0.04641260283905659	1	1	0	1.0	1.0
lnt		Apolipoprotein N-acyltransferase	10	0	15	25	40.0	100.0	inf	0.0006364235753557276	1.0	0.04641260283905659	1	1	0	1.0	1.0
rsmB_2		Ribosomal RNA small subunit methyltransferase B	10	0	15	25	40.0	100.0	inf	0.0006364235753557276	1.0	0.04641260283905659	1	1	0	1.0	1.0
ypdB		Transcriptional regulatory protein YpdB	10	0	15	25	40.0	100.0	inf	0.0006364235753557276	1.0	0.04641260283905659	1	1	0	1.0	1.0
czcA_2		Cobalt-zinc-cadmium resistance protein CzcA	10	0	15	25	40.0	100.0	inf	0.0006364235753557276	1.0	0.04641260283905659	1	1	0	1.0	1.0
crt_1		Crotonyl-CoA hydratase	10	0	15	25	40.0	100.0	inf	0.0006364235753557276	1.0	0.04641260283905659	1	1	0	1.0	1.0
hda		DnaA regulatory inactivator Hda	10	0	15	25	40.0	100.0	inf	0.0006364235753557276	1.0	0.04641260283905659	1	1	0	1.0	1.0
cvpA		Colicin V production protein	10	0	15	25	40.0	100.0	inf	0.0006364235753557276	1.0	0.04641260283905659	1	1	0	1.0	1.0
fsr_1		hypothetical protein	10	0	15	25	40.0	100.0	inf	0.0006364235753557276	1.0	0.04641260283905659	1	1	0	1.0	1.0
nfuA		Fe/S biogenesis protein NfuA	0	10	25	15	0.0	60.0	0.0	0.0006364235753557276	1.0	0.04641260283905659	1	0	1	1.0	1.0
group_3679	rpmB	50S ribosomal protein L28	10	0	15	25	40.0	100.0	inf	0.0006364235753557276	1.0	0.04641260283905659	1	1	0	1.0	1.0
group_10186	slyD	FKBP-type peptidyl-prolyl cis-trans isomerase SlyD	10	0	15	25	40.0	100.0	inf	0.0006364235753557276	1.0	0.04641260283905659	1	1	0	1.0	1.0
maeB_2		NADP-dependent malic enzyme	10	0	15	25	40.0	100.0	inf	0.0006364235753557276	1.0	0.04641260283905659	1	1	0	1.0	1.0
group_16138		hypothetical protein	10	0	15	25	40.0	100.0	inf	0.0006364235753557276	1.0	0.04641260283905659	1	1	0	1.0	1.0
group_16134	manX	hypothetical protein	10	0	15	25	40.0	100.0	inf	0.0006364235753557276	1.0	0.04641260283905659	1	1	0	1.0	1.0
group_16130		hypothetical protein	10	0	15	25	40.0	100.0	inf	0.0006364235753557276	1.0	0.04641260283905659	1	1	0	1.0	1.0
group_16131		hypothetical protein	10	0	15	25	40.0	100.0	inf	0.0006364235753557276	1.0	0.04641260283905659	1	1	0	1.0	1.0
group_16133		hypothetical protein	10	0	15	25	40.0	100.0	inf	0.0006364235753557276	1.0	0.04641260283905659	1	1	0	1.0	1.0
group_5113		hypothetical protein	10	0	15	25	40.0	100.0	inf	0.0006364235753557276	1.0	0.04641260283905659	1	1	0	1.0	1.0
group_16221	dinB	DNA polymerase IV	10	0	15	25	40.0	100.0	inf	0.0006364235753557276	1.0	0.04641260283905659	1	1	0	1.0	1.0
group_16222		hypothetical protein	10	0	15	25	40.0	100.0	inf	0.0006364235753557276	1.0	0.04641260283905659	1	1	0	1.0	1.0
group_16223		hypothetical protein	10	0	15	25	40.0	100.0	inf	0.0006364235753557276	1.0	0.04641260283905659	1	1	0	1.0	1.0
group_16224		hypothetical protein	10	0	15	25	40.0	100.0	inf	0.0006364235753557276	1.0	0.04641260283905659	1	1	0	1.0	1.0
group_16225	crtB	15-cis-phytoene synthase	10	0	15	25	40.0	100.0	inf	0.0006364235753557276	1.0	0.04641260283905659	1	1	0	1.0	1.0
yccX		Acylphosphatase	10	0	15	25	40.0	100.0	inf	0.0006364235753557276	1.0	0.04641260283905659	1	1	0	1.0	1.0
lolB		Outer-membrane lipoprotein LolB	10	0	15	25	40.0	100.0	inf	0.0006364235753557276	1.0	0.04641260283905659	1	1	0	1.0	1.0
group_10035		hypothetical protein	10	0	15	25	40.0	100.0	inf	0.0006364235753557276	1.0	0.04641260283905659	1	1	0	1.0	1.0
lacG		Lactose transport system permease protein LacG	10	0	15	25	40.0	100.0	inf	0.0006364235753557276	1.0	0.04641260283905659	1	1	0	1.0	1.0
group_16026	yqgF	Putative pre-16S rRNA nuclease	0	10	25	15	0.0	60.0	0.0	0.0006364235753557276	1.0	0.04641260283905659	1	0	1	1.0	1.0
group_3065	ilvA	L-threonine dehydratase biosynthetic IlvA	10	0	15	25	40.0	100.0	inf	0.0006364235753557276	1.0	0.04641260283905659	1	1	0	1.0	1.0
echA8_1		putative enoyl-CoA hydratase echA8	10	0	15	25	40.0	100.0	inf	0.0006364235753557276	1.0	0.04641260283905659	1	1	0	1.0	1.0
group_10197		hypothetical protein	10	0	15	25	40.0	100.0	inf	0.0006364235753557276	1.0	0.04641260283905659	1	1	0	1.0	1.0
hemD		Uroporphyrinogen-III synthase	10	0	15	25	40.0	100.0	inf	0.0006364235753557276	1.0	0.04641260283905659	1	1	0	1.0	1.0
betI_7		hypothetical protein	10	0	15	25	40.0	100.0	inf	0.0006364235753557276	1.0	0.04641260283905659	1	1	0	1.0	1.0
group_8410		hypothetical protein	10	0	15	25	40.0	100.0	inf	0.0006364235753557276	1.0	0.04641260283905659	1	1	0	1.0	1.0
uvrY_1		Response regulator UvrY	10	0	15	25	40.0	100.0	inf	0.0006364235753557276	1.0	0.04641260283905659	1	1	0	1.0	1.0
yhjX		L-lactate transporter	10	0	15	25	40.0	100.0	inf	0.0006364235753557276	1.0	0.04641260283905659	1	1	0	1.0	1.0
yceJ		Cytochrome b561	10	0	15	25	40.0	100.0	inf	0.0006364235753557276	1.0	0.04641260283905659	1	1	0	1.0	1.0
malQ		hypothetical protein	10	0	15	25	40.0	100.0	inf	0.0006364235753557276	1.0	0.04641260283905659	1	1	0	1.0	1.0
dinG_1		3'-5' exonuclease DinG	10	0	15	25	40.0	100.0	inf	0.0006364235753557276	1.0	0.04641260283905659	1	1	0	1.0	1.0
ycdF		3-phenylpropionate-dihydrodiol/cinnamic acid-dihydrodiol dehydrogenase	10	0	15	25	40.0	100.0	inf	0.0006364235753557276	1.0	0.04641260283905659	1	1	0	1.0	1.0
phzF		Trans-2,3-dihydro-3-hydroxyanthranilate isomerase	10	0	15	25	40.0	100.0	inf	0.0006364235753557276	1.0	0.04641260283905659	1	1	0	1.0	1.0
ispD		2-C-methyl-D-erythritol 4-phosphate cytidylyltransferase	10	0	15	25	40.0	100.0	inf	0.0006364235753557276	1.0	0.04641260283905659	1	1	0	1.0	1.0
yedK		SOS response-associated protein YedK	10	0	15	25	40.0	100.0	inf	0.0006364235753557276	1.0	0.04641260283905659	1	1	0	1.0	1.0
ypmQ		hypothetical protein	10	0	15	25	40.0	100.0	inf	0.0006364235753557276	1.0	0.04641260283905659	1	1	0	1.0	1.0
group_16360		hypothetical protein	10	0	15	25	40.0	100.0	inf	0.0006364235753557276	1.0	0.04641260283905659	1	1	0	1.0	1.0
ugpA		sn-glycerol-3-phosphate transport system permease protein UgpA	10	0	15	25	40.0	100.0	inf	0.0006364235753557276	1.0	0.04641260283905659	1	1	0	1.0	1.0
ugpB		sn-glycerol-3-phosphate-binding periplasmic protein UgpB	10	0	15	25	40.0	100.0	inf	0.0006364235753557276	1.0	0.04641260283905659	1	1	0	1.0	1.0
group_16200		hypothetical protein	10	0	15	25	40.0	100.0	inf	0.0006364235753557276	1.0	0.04641260283905659	1	1	0	1.0	1.0
lolA		Outer-membrane lipoprotein carrier protein	10	0	15	25	40.0	100.0	inf	0.0006364235753557276	1.0	0.04641260283905659	1	1	0	1.0	1.0
ybiB		putative protein YbiB	10	0	15	25	40.0	100.0	inf	0.0006364235753557276	1.0	0.04641260283905659	1	1	0	1.0	1.0
xcpV		hypothetical protein	10	0	15	25	40.0	100.0	inf	0.0006364235753557276	1.0	0.04641260283905659	1	1	0	1.0	1.0
xcpX		Type II secretion system protein K	10	0	15	25	40.0	100.0	inf	0.0006364235753557276	1.0	0.04641260283905659	1	1	0	1.0	1.0
group_16440		hypothetical protein	10	0	15	25	40.0	100.0	inf	0.0006364235753557276	1.0	0.04641260283905659	1	1	0	1.0	1.0
group_16114		hypothetical protein	10	0	15	25	40.0	100.0	inf	0.0006364235753557276	1.0	0.04641260283905659	1	1	0	1.0	1.0
group_16446		hypothetical protein	10	0	15	25	40.0	100.0	inf	0.0006364235753557276	1.0	0.04641260283905659	1	1	0	1.0	1.0
group_16118		hypothetical protein	10	0	15	25	40.0	100.0	inf	0.0006364235753557276	1.0	0.04641260283905659	1	1	0	1.0	1.0
recO		DNA repair protein RecO	10	0	15	25	40.0	100.0	inf	0.0006364235753557276	1.0	0.04641260283905659	1	1	0	1.0	1.0
group_11036		hypothetical protein	10	0	15	25	40.0	100.0	inf	0.0006364235753557276	1.0	0.04641260283905659	1	1	0	1.0	1.0
group_16208		hypothetical protein	10	0	15	25	40.0	100.0	inf	0.0006364235753557276	1.0	0.04641260283905659	1	1	0	1.0	1.0
group_16207		hypothetical protein	10	0	15	25	40.0	100.0	inf	0.0006364235753557276	1.0	0.04641260283905659	1	1	0	1.0	1.0
group_15267	phoU	Phosphate-specific transport system accessory protein PhoU	10	0	15	25	40.0	100.0	inf	0.0006364235753557276	1.0	0.04641260283905659	1	1	0	1.0	1.0
phaC		Poly(3-hydroxyalkanoate) polymerase subunit PhaC	10	0	15	25	40.0	100.0	inf	0.0006364235753557276	1.0	0.04641260283905659	1	1	0	1.0	1.0
yceD		hypothetical protein	10	0	15	25	40.0	100.0	inf	0.0006364235753557276	1.0	0.04641260283905659	1	1	0	1.0	1.0
otnI		2-oxo-tetronate isomerase	10	0	15	25	40.0	100.0	inf	0.0006364235753557276	1.0	0.04641260283905659	1	1	0	1.0	1.0
ubiJ		Ubiquinone biosynthesis accessory factor UbiJ	10	0	15	25	40.0	100.0	inf	0.0006364235753557276	1.0	0.04641260283905659	1	1	0	1.0	1.0
ubiI		2-octaprenylphenol hydroxylase	10	0	15	25	40.0	100.0	inf	0.0006364235753557276	1.0	0.04641260283905659	1	1	0	1.0	1.0
yceI_2		Protein YceI	10	0	15	25	40.0	100.0	inf	0.0006364235753557276	1.0	0.04641260283905659	1	1	0	1.0	1.0
ascD		CDP-6-deoxy-L-threo-D-glycero-4-hexulose-3-dehydrase reductase	10	0	15	25	40.0	100.0	inf	0.0006364235753557276	1.0	0.04641260283905659	1	1	0	1.0	1.0
hcaB_3		3-phenylpropionate-dihydrodiol/cinnamic acid-dihydrodiol dehydrogenase	10	0	15	25	40.0	100.0	inf	0.0006364235753557276	1.0	0.04641260283905659	1	1	0	1.0	1.0
rsgA		Small ribosomal subunit biogenesis GTPase RsgA	10	0	15	25	40.0	100.0	inf	0.0006364235753557276	1.0	0.04641260283905659	1	1	0	1.0	1.0
nadE_1		NH(3)-dependent NAD(+) synthetase	10	0	15	25	40.0	100.0	inf	0.0006364235753557276	1.0	0.04641260283905659	1	1	0	1.0	1.0
puuD		Gamma-glutamyl-gamma-aminobutyrate hydrolase PuuD	10	0	15	25	40.0	100.0	inf	0.0006364235753557276	1.0	0.04641260283905659	1	1	0	1.0	1.0
amaB		hypothetical protein	10	0	15	25	40.0	100.0	inf	0.0006364235753557276	1.0	0.04641260283905659	1	1	0	1.0	1.0
group_13363		hypothetical protein	10	0	15	25	40.0	100.0	inf	0.0006364235753557276	1.0	0.04641260283905659	1	1	0	1.0	1.0
lhgD		L-2-hydroxyglutarate dehydrogenase	10	0	15	25	40.0	100.0	inf	0.0006364235753557276	1.0	0.04641260283905659	1	1	0	1.0	1.0
hrp1		Hypoxic response protein 1	10	0	15	25	40.0	100.0	inf	0.0006364235753557276	1.0	0.04641260283905659	1	1	0	1.0	1.0
plsC		hypothetical protein	10	0	15	25	40.0	100.0	inf	0.0006364235753557276	1.0	0.04641260283905659	1	1	0	1.0	1.0
group_14019	IMPDH	Inosine-5'-monophosphate dehydrogenase	10	0	15	25	40.0	100.0	inf	0.0006364235753557276	1.0	0.04641260283905659	1	1	0	1.0	1.0
miaB		tRNA-2-methylthio-N(6)-dimethylallyladenosine synthase	25	15	0	10	100.0	40.0	inf	0.0006364235753557276	1.0	0.04641260283905659	1	1	0	1.0	1.0
group_16279	rimP	Ribosome maturation factor RimP	10	0	15	25	40.0	100.0	inf	0.0006364235753557276	1.0	0.04641260283905659	1	1	0	1.0	1.0
group_16273		hypothetical protein	10	0	15	25	40.0	100.0	inf	0.0006364235753557276	1.0	0.04641260283905659	1	1	0	1.0	1.0
group_5787	yrdA	Protein YrdA	10	0	15	25	40.0	100.0	inf	0.0006364235753557276	1.0	0.04641260283905659	1	1	0	1.0	1.0
ybhF		putative multidrug ABC transporter ATP-binding protein YbhF	10	0	15	25	40.0	100.0	inf	0.0006364235753557276	1.0	0.04641260283905659	1	1	0	1.0	1.0
hpnC		hypothetical protein	10	0	15	25	40.0	100.0	inf	0.0006364235753557276	1.0	0.04641260283905659	1	1	0	1.0	1.0
group_16093	bepA_3	Beta-barrel assembly-enhancing protease	10	0	15	25	40.0	100.0	inf	0.0006364235753557276	1.0	0.04641260283905659	1	1	0	1.0	1.0
group_16092		hypothetical protein	10	0	15	25	40.0	100.0	inf	0.0006364235753557276	1.0	0.04641260283905659	1	1	0	1.0	1.0
group_16097		hypothetical protein	10	0	15	25	40.0	100.0	inf	0.0006364235753557276	1.0	0.04641260283905659	1	1	0	1.0	1.0
group_16094		hypothetical protein	10	0	15	25	40.0	100.0	inf	0.0006364235753557276	1.0	0.04641260283905659	1	1	0	1.0	1.0
group_16302	cinA	CinA-like protein	10	0	15	25	40.0	100.0	inf	0.0006364235753557276	1.0	0.04641260283905659	1	1	0	1.0	1.0
group_16301		hypothetical protein	10	0	15	25	40.0	100.0	inf	0.0006364235753557276	1.0	0.04641260283905659	1	1	0	1.0	1.0
rutE		putative malonic semialdehyde reductase RutE	10	0	15	25	40.0	100.0	inf	0.0006364235753557276	1.0	0.04641260283905659	1	1	0	1.0	1.0
group_16651		hypothetical protein	10	0	15	25	40.0	100.0	inf	0.0006364235753557276	1.0	0.04641260283905659	1	1	0	1.0	1.0
group_16139		hypothetical protein	10	0	15	25	40.0	100.0	inf	0.0006364235753557276	1.0	0.04641260283905659	1	1	0	1.0	1.0
dsbA		Thiol:disulfide interchange protein DsbA	10	0	15	25	40.0	100.0	inf	0.0006364235753557276	1.0	0.04641260283905659	1	1	0	1.0	1.0
group_16786	tsaB	tRNA threonylcarbamoyladenosine biosynthesis protein TsaB	0	10	25	15	0.0	60.0	0.0	0.0006364235753557276	1.0	0.04641260283905659	1	0	1	1.0	1.0
group_16782		hypothetical protein	10	0	15	25	40.0	100.0	inf	0.0006364235753557276	1.0	0.04641260283905659	1	1	0	1.0	1.0
group_13937		hypothetical protein	10	0	15	25	40.0	100.0	inf	0.0006364235753557276	1.0	0.04641260283905659	1	1	0	1.0	1.0
hmgA		Homogentisate 1,2-dioxygenase	10	0	15	25	40.0	100.0	inf	0.0006364235753557276	1.0	0.04641260283905659	1	1	0	1.0	1.0
group_16388		hypothetical protein	10	0	15	25	40.0	100.0	inf	0.0006364235753557276	1.0	0.04641260283905659	1	1	0	1.0	1.0
slyD		FKBP-type peptidyl-prolyl cis-trans isomerase SlyD	10	0	15	25	40.0	100.0	inf	0.0006364235753557276	1.0	0.04641260283905659	1	1	0	1.0	1.0
slyA		hypothetical protein	10	0	15	25	40.0	100.0	inf	0.0006364235753557276	1.0	0.04641260283905659	1	1	0	1.0	1.0
lptD		LPS-assembly protein LptD	10	0	15	25	40.0	100.0	inf	0.0006364235753557276	1.0	0.04641260283905659	1	1	0	1.0	1.0
lptE		LPS-assembly lipoprotein LptE	10	0	15	25	40.0	100.0	inf	0.0006364235753557276	1.0	0.04641260283905659	1	1	0	1.0	1.0
lptF		hypothetical protein	10	0	15	25	40.0	100.0	inf	0.0006364235753557276	1.0	0.04641260283905659	1	1	0	1.0	1.0
lptG		Lipopolysaccharide export system permease protein LptG	10	0	15	25	40.0	100.0	inf	0.0006364235753557276	1.0	0.04641260283905659	1	1	0	1.0	1.0
lptA		Lipopolysaccharide export system protein LptA	10	0	15	25	40.0	100.0	inf	0.0006364235753557276	1.0	0.04641260283905659	1	1	0	1.0	1.0
bcr_1		Bicyclomycin resistance protein	10	0	15	25	40.0	100.0	inf	0.0006364235753557276	1.0	0.04641260283905659	1	1	0	1.0	1.0
group_4120	dapH	2,3,4,5-tetrahydropyridine-2,6-dicarboxylate N-acetyltransferase	10	0	15	25	40.0	100.0	inf	0.0006364235753557276	1.0	0.04641260283905659	1	1	0	1.0	1.0
ptsN		Nitrogen regulatory protein	10	0	15	25	40.0	100.0	inf	0.0006364235753557276	1.0	0.04641260283905659	1	1	0	1.0	1.0
phnW		Soluble hydrogenase 42 kDa subunit	10	0	15	25	40.0	100.0	inf	0.0006364235753557276	1.0	0.04641260283905659	1	1	0	1.0	1.0
rlmL		Ribosomal RNA large subunit methyltransferase L	10	0	15	25	40.0	100.0	inf	0.0006364235753557276	1.0	0.04641260283905659	1	1	0	1.0	1.0
wbbL		hypothetical protein	10	0	15	25	40.0	100.0	inf	0.0006364235753557276	1.0	0.04641260283905659	1	1	0	1.0	1.0
group_16265		hypothetical protein	10	0	15	25	40.0	100.0	inf	0.0006364235753557276	1.0	0.04641260283905659	1	1	0	1.0	1.0
group_16266		hypothetical protein	10	0	15	25	40.0	100.0	inf	0.0006364235753557276	1.0	0.04641260283905659	1	1	0	1.0	1.0
group_16261		hypothetical protein	10	0	15	25	40.0	100.0	inf	0.0006364235753557276	1.0	0.04641260283905659	1	1	0	1.0	1.0
group_16311		hypothetical protein	10	0	15	25	40.0	100.0	inf	0.0006364235753557276	1.0	0.04641260283905659	1	1	0	1.0	1.0
group_16312		hypothetical protein	10	0	15	25	40.0	100.0	inf	0.0006364235753557276	1.0	0.04641260283905659	1	1	0	1.0	1.0
group_16013	rnpA	Ribonuclease P protein component	0	10	25	15	0.0	60.0	0.0	0.0006364235753557276	1.0	0.04641260283905659	1	0	1	1.0	1.0
group_13921		hypothetical protein	10	0	15	25	40.0	100.0	inf	0.0006364235753557276	1.0	0.04641260283905659	1	1	0	1.0	1.0
katE		Catalase HPII	10	0	15	25	40.0	100.0	inf	0.0006364235753557276	1.0	0.04641260283905659	1	1	0	1.0	1.0
gloB_1		Hydroxyacylglutathione hydrolase GloB	10	0	15	25	40.0	100.0	inf	0.0006364235753557276	1.0	0.04641260283905659	1	1	0	1.0	1.0
mlaC		Intermembrane phospholipid transport system binding protein MlaC	10	0	15	25	40.0	100.0	inf	0.0006364235753557276	1.0	0.04641260283905659	1	1	0	1.0	1.0
atpH_2		ATP synthase subunit delta	10	0	15	25	40.0	100.0	inf	0.0006364235753557276	1.0	0.04641260283905659	1	1	0	1.0	1.0
group_5368	nlhH	Carboxylesterase NlhH	10	0	15	25	40.0	100.0	inf	0.0006364235753557276	1.0	0.04641260283905659	1	1	0	1.0	1.0
hpnE		Hydroxysqualene dehydroxylase	10	0	15	25	40.0	100.0	inf	0.0006364235753557276	1.0	0.04641260283905659	1	1	0	1.0	1.0
group_16765		hypothetical protein	10	0	15	25	40.0	100.0	inf	0.0006364235753557276	1.0	0.04641260283905659	1	1	0	1.0	1.0
group_16761		hypothetical protein	10	0	15	25	40.0	100.0	inf	0.0006364235753557276	1.0	0.04641260283905659	1	1	0	1.0	1.0
rnpA		Ribonuclease P protein component	10	0	15	25	40.0	100.0	inf	0.0006364235753557276	1.0	0.04641260283905659	1	1	0	1.0	1.0
prpC_2		Protein phosphatase PrpC	10	0	15	25	40.0	100.0	inf	0.0006364235753557276	1.0	0.04641260283905659	1	1	0	1.0	1.0
group_7276		hypothetical protein	10	0	15	25	40.0	100.0	inf	0.0006364235753557276	1.0	0.04641260283905659	1	1	0	1.0	1.0
tam		hypothetical protein	10	0	15	25	40.0	100.0	inf	0.0006364235753557276	1.0	0.04641260283905659	1	1	0	1.0	1.0
betI		hypothetical protein	10	0	15	25	40.0	100.0	inf	0.0006364235753557276	1.0	0.04641260283905659	1	1	0	1.0	1.0
rodZ		Cytoskeleton protein RodZ	10	0	15	25	40.0	100.0	inf	0.0006364235753557276	1.0	0.04641260283905659	1	1	0	1.0	1.0
group_8453	serB	Phosphoserine phosphatase	10	0	15	25	40.0	100.0	inf	0.0006364235753557276	1.0	0.04641260283905659	1	1	0	1.0	1.0
group_6690		Histone deacetylase-like amidohydrolase	10	0	15	25	40.0	100.0	inf	0.0006364235753557276	1.0	0.04641260283905659	1	1	0	1.0	1.0
group_16521		hypothetical protein	10	0	15	25	40.0	100.0	inf	0.0006364235753557276	1.0	0.04641260283905659	1	1	0	1.0	1.0
group_9895		putative oxidoreductase	10	0	15	25	40.0	100.0	inf	0.0006364235753557276	1.0	0.04641260283905659	1	1	0	1.0	1.0
group_9898		hypothetical protein	10	0	15	25	40.0	100.0	inf	0.0006364235753557276	1.0	0.04641260283905659	1	1	0	1.0	1.0
group_3578	glnB	Nitrogen regulatory protein P-II	10	0	15	25	40.0	100.0	inf	0.0006364235753557276	1.0	0.04641260283905659	1	1	0	1.0	1.0
group_16414	coaX	Type III pantothenate kinase	10	0	15	25	40.0	100.0	inf	0.0006364235753557276	1.0	0.04641260283905659	1	1	0	1.0	1.0
group_16413		hypothetical protein	10	0	15	25	40.0	100.0	inf	0.0006364235753557276	1.0	0.04641260283905659	1	1	0	1.0	1.0
group_16410		hypothetical protein	10	0	15	25	40.0	100.0	inf	0.0006364235753557276	1.0	0.04641260283905659	1	1	0	1.0	1.0
group_5501		hypothetical protein	10	0	15	25	40.0	100.0	inf	0.0006364235753557276	1.0	0.04641260283905659	1	1	0	1.0	1.0
lplT_1		Lysophospholipid transporter LplT	10	0	15	25	40.0	100.0	inf	0.0006364235753557276	1.0	0.04641260283905659	1	1	0	1.0	1.0
group_16637	modA	Molybdate-binding protein ModA	10	0	15	25	40.0	100.0	inf	0.0006364235753557276	1.0	0.04641260283905659	1	1	0	1.0	1.0
group_16326		hypothetical protein	10	0	15	25	40.0	100.0	inf	0.0006364235753557276	1.0	0.04641260283905659	1	1	0	1.0	1.0
dmsA		Dimethyl sulfoxide reductase DmsA	10	0	15	25	40.0	100.0	inf	0.0006364235753557276	1.0	0.04641260283905659	1	1	0	1.0	1.0
sseB		Putative thiosulfate sulfurtransferase SseB	10	0	15	25	40.0	100.0	inf	0.0006364235753557276	1.0	0.04641260283905659	1	1	0	1.0	1.0
group_2778	pepA	Cytosol aminopeptidase	10	0	15	25	40.0	100.0	inf	0.0006364235753557276	1.0	0.04641260283905659	1	1	0	1.0	1.0
group_11996		hypothetical protein	10	0	15	25	40.0	100.0	inf	0.0006364235753557276	1.0	0.04641260283905659	1	1	0	1.0	1.0
cusA		Cation efflux system protein CusA	10	0	15	25	40.0	100.0	inf	0.0006364235753557276	1.0	0.04641260283905659	1	1	0	1.0	1.0
lpxL_1		Lipid A biosynthesis lauroyltransferase	10	0	15	25	40.0	100.0	inf	0.0006364235753557276	1.0	0.04641260283905659	1	1	0	1.0	1.0
group_12530	regB	Sensor histidine kinase RegB	10	0	15	25	40.0	100.0	inf	0.0006364235753557276	1.0	0.04641260283905659	1	1	0	1.0	1.0
group_16343	pknD_3	Serine/threonine-protein kinase PknD	10	0	15	25	40.0	100.0	inf	0.0006364235753557276	1.0	0.04641260283905659	1	1	0	1.0	1.0
petE		hypothetical protein	10	0	15	25	40.0	100.0	inf	0.0006364235753557276	1.0	0.04641260283905659	1	1	0	1.0	1.0
lapA		hypothetical protein	10	0	15	25	40.0	100.0	inf	0.0006364235753557276	1.0	0.04641260283905659	1	1	0	1.0	1.0
potF		Spermidine-binding periplasmic protein SpuE	10	0	15	25	40.0	100.0	inf	0.0006364235753557276	1.0	0.04641260283905659	1	1	0	1.0	1.0
bamD		Outer membrane protein assembly factor BamD	10	0	15	25	40.0	100.0	inf	0.0006364235753557276	1.0	0.04641260283905659	1	1	0	1.0	1.0
bamB		Outer membrane protein assembly factor BamB	10	0	15	25	40.0	100.0	inf	0.0006364235753557276	1.0	0.04641260283905659	1	1	0	1.0	1.0
rnaSA		hypothetical protein	10	0	15	25	40.0	100.0	inf	0.0006364235753557276	1.0	0.04641260283905659	1	1	0	1.0	1.0
yhdN		Aldo-keto reductase IolS	10	0	15	25	40.0	100.0	inf	0.0006364235753557276	1.0	0.04641260283905659	1	1	0	1.0	1.0
group_16244		hypothetical protein	10	0	15	25	40.0	100.0	inf	0.0006364235753557276	1.0	0.04641260283905659	1	1	0	1.0	1.0
nagA		N-acetylglucosamine-6-phosphate deacetylase	10	0	15	25	40.0	100.0	inf	0.0006364235753557276	1.0	0.04641260283905659	1	1	0	1.0	1.0
group_16404		hypothetical protein	10	0	15	25	40.0	100.0	inf	0.0006364235753557276	1.0	0.04641260283905659	1	1	0	1.0	1.0
group_16405		hypothetical protein	10	0	15	25	40.0	100.0	inf	0.0006364235753557276	1.0	0.04641260283905659	1	1	0	1.0	1.0
group_16400		hypothetical protein	10	0	15	25	40.0	100.0	inf	0.0006364235753557276	1.0	0.04641260283905659	1	1	0	1.0	1.0
group_16402		hypothetical protein	10	0	15	25	40.0	100.0	inf	0.0006364235753557276	1.0	0.04641260283905659	1	1	0	1.0	1.0
group_16332		putative protein	10	0	15	25	40.0	100.0	inf	0.0006364235753557276	1.0	0.04641260283905659	1	1	0	1.0	1.0
group_16732		hypothetical protein	10	0	15	25	40.0	100.0	inf	0.0006364235753557276	1.0	0.04641260283905659	1	1	0	1.0	1.0
group_16331		hypothetical protein	10	0	15	25	40.0	100.0	inf	0.0006364235753557276	1.0	0.04641260283905659	1	1	0	1.0	1.0
cheB_2		Protein-glutamate methylesterase/protein-glutamine glutaminase	10	0	15	25	40.0	100.0	inf	0.0006364235753557276	1.0	0.04641260283905659	1	1	0	1.0	1.0
mshA_3		D-inositol-3-phosphate glycosyltransferase	10	0	15	25	40.0	100.0	inf	0.0006364235753557276	1.0	0.04641260283905659	1	1	0	1.0	1.0
group_14613		hypothetical protein	10	0	15	25	40.0	100.0	inf	0.0006364235753557276	1.0	0.04641260283905659	1	1	0	1.0	1.0
group_13479		hypothetical protein	10	0	15	25	40.0	100.0	inf	0.0006364235753557276	1.0	0.04641260283905659	1	1	0	1.0	1.0
tycC_1		D-alanine--D-alanyl carrier protein ligase	10	0	15	25	40.0	100.0	inf	0.0006364235753557276	1.0	0.04641260283905659	1	1	0	1.0	1.0
fkpB		FKBP-type 16 kDa peptidyl-prolyl cis-trans isomerase	10	0	15	25	40.0	100.0	inf	0.0006364235753557276	1.0	0.04641260283905659	1	1	0	1.0	1.0
fabG_1		3-oxoacyl-[acyl-carrier-protein] reductase FabG	10	0	15	25	40.0	100.0	inf	0.0006364235753557276	1.0	0.04641260283905659	1	1	0	1.0	1.0
yohK		Inner membrane protein YohK	10	0	15	25	40.0	100.0	inf	0.0006364235753557276	1.0	0.04641260283905659	1	1	0	1.0	1.0
group_13140		hypothetical protein	10	0	15	25	40.0	100.0	inf	0.0006364235753557276	1.0	0.04641260283905659	1	1	0	1.0	1.0
nirM		Cytochrome c-552	10	0	15	25	40.0	100.0	inf	0.0006364235753557276	1.0	0.04641260283905659	1	1	0	1.0	1.0
group_15188		hypothetical protein	10	0	15	25	40.0	100.0	inf	0.0006364235753557276	1.0	0.04641260283905659	1	1	0	1.0	1.0
sutR		hypothetical protein	10	0	15	25	40.0	100.0	inf	0.0006364235753557276	1.0	0.04641260283905659	1	1	0	1.0	1.0
group_15236		hypothetical protein	10	0	15	25	40.0	100.0	inf	0.0006364235753557276	1.0	0.04641260283905659	1	1	0	1.0	1.0
group_2533	yhhW	Quercetin 2,3-dioxygenase	10	0	15	25	40.0	100.0	inf	0.0006364235753557276	1.0	0.04641260283905659	1	1	0	1.0	1.0
cntI		Pseudopaline exporter CntI	10	0	15	25	40.0	100.0	inf	0.0006364235753557276	1.0	0.04641260283905659	1	1	0	1.0	1.0
group_16430		hypothetical protein	10	0	15	25	40.0	100.0	inf	0.0006364235753557276	1.0	0.04641260283905659	1	1	0	1.0	1.0
group_16432		hypothetical protein	10	0	15	25	40.0	100.0	inf	0.0006364235753557276	1.0	0.04641260283905659	1	1	0	1.0	1.0
group_16435		hypothetical protein	10	0	15	25	40.0	100.0	inf	0.0006364235753557276	1.0	0.04641260283905659	1	1	0	1.0	1.0
group_16434		hypothetical protein	10	0	15	25	40.0	100.0	inf	0.0006364235753557276	1.0	0.04641260283905659	1	1	0	1.0	1.0
group_16189		hypothetical protein	10	0	15	25	40.0	100.0	inf	0.0006364235753557276	1.0	0.04641260283905659	1	1	0	1.0	1.0
rarD		Protein RarD	10	0	15	25	40.0	100.0	inf	0.0006364235753557276	1.0	0.04641260283905659	1	1	0	1.0	1.0
group_16291		hypothetical protein	10	0	15	25	40.0	100.0	inf	0.0006364235753557276	1.0	0.04641260283905659	1	1	0	1.0	1.0
group_16293		hypothetical protein	10	0	15	25	40.0	100.0	inf	0.0006364235753557276	1.0	0.04641260283905659	1	1	0	1.0	1.0
group_16292		hypothetical protein	10	0	15	25	40.0	100.0	inf	0.0006364235753557276	1.0	0.04641260283905659	1	1	0	1.0	1.0
czcB		Cobalt-zinc-cadmium resistance protein CzcB	10	0	15	25	40.0	100.0	inf	0.0006364235753557276	1.0	0.04641260283905659	1	1	0	1.0	1.0
czcD		Cadmium, cobalt and zinc/H(+)-K(+) antiporter	10	0	15	25	40.0	100.0	inf	0.0006364235753557276	1.0	0.04641260283905659	1	1	0	1.0	1.0
group_1535	acdA_2	Acyl-CoA dehydrogenase	10	0	15	25	40.0	100.0	inf	0.0006364235753557276	1.0	0.04641260283905659	1	1	0	1.0	1.0
fliG		Flagellar motor switch protein FliG	10	0	15	25	40.0	100.0	inf	0.0006364235753557276	1.0	0.04641260283905659	1	1	0	1.0	1.0
srmB		ATP-dependent RNA helicase SrmB	10	0	15	25	40.0	100.0	inf	0.0006364235753557276	1.0	0.04641260283905659	1	1	0	1.0	1.0
group_14607	cc4	Cytochrome c4	10	0	15	25	40.0	100.0	inf	0.0006364235753557276	1.0	0.04641260283905659	1	1	0	1.0	1.0
bamA_1		Outer membrane protein assembly factor BamA	10	0	15	25	40.0	100.0	inf	0.0006364235753557276	1.0	0.04641260283905659	1	1	0	1.0	1.0
fabG_4		3-oxoacyl-[acyl-carrier-protein] reductase FabG	10	0	15	25	40.0	100.0	inf	0.0006364235753557276	1.0	0.04641260283905659	1	1	0	1.0	1.0
hpd		4-hydroxyphenylpyruvate dioxygenase	10	0	15	25	40.0	100.0	inf	0.0006364235753557276	1.0	0.04641260283905659	1	1	0	1.0	1.0
group_16174	tatB	Sec-independent protein translocase protein TatB	10	0	15	25	40.0	100.0	inf	0.0006364235753557276	1.0	0.04641260283905659	1	1	0	1.0	1.0
group_13918		hypothetical protein	12	1	13	24	48.0	96.0	22.153846153846153	0.0007620334915443563	1.0	0.05424005360432463	1	1	1	1.0	1.0
group_656	livF_1	High-affinity branched-chain amino acid transport ATP-binding protein LivF	12	1	13	24	48.0	96.0	22.153846153846153	0.0007620334915443563	1.0	0.05424005360432463	1	1	1	1.0	1.0
phaB		Acetoacetyl-CoA reductase	12	1	13	24	48.0	96.0	22.153846153846153	0.0007620334915443563	1.0	0.05424005360432463	1	1	1	1.0	1.0
cysA_1		Sulfate/thiosulfate import ATP-binding protein CysA	12	1	13	24	48.0	96.0	22.153846153846153	0.0007620334915443563	1.0	0.05424005360432463	1	1	1	1.0	1.0
alaA		Glutamate-pyruvate aminotransferase AlaA	12	1	13	24	48.0	96.0	22.153846153846153	0.0007620334915443563	1.0	0.05424005360432463	1	1	1	1.0	1.0
fadN		putative 3-hydroxyacyl-CoA dehydrogenase	12	1	13	24	48.0	96.0	22.153846153846153	0.0007620334915443563	1.0	0.05424005360432463	1	1	1	1.0	1.0
algU		RNA polymerase sigma-H factor	12	1	13	24	48.0	96.0	22.153846153846153	0.0007620334915443563	1.0	0.05424005360432463	1	1	1	1.0	1.0
pheA		Bifunctional chorismate mutase/prephenate dehydratase	12	1	13	24	48.0	96.0	22.153846153846153	0.0007620334915443563	1.0	0.05424005360432463	1	1	1	1.0	1.0
hmrR_2		hypothetical protein	12	1	13	24	48.0	96.0	22.153846153846153	0.0007620334915443563	1.0	0.05424005360432463	1	1	1	1.0	1.0
elaA		Protein ElaA	12	1	13	24	48.0	96.0	22.153846153846153	0.0007620334915443563	1.0	0.05424005360432463	1	1	1	1.0	1.0
group_13999		hypothetical protein	12	1	13	24	48.0	96.0	22.153846153846153	0.0007620334915443563	1.0	0.05424005360432463	1	1	1	1.0	1.0
rluA		Dual-specificity RNA pseudouridine synthase RluA	12	1	13	24	48.0	96.0	22.153846153846153	0.0007620334915443563	1.0	0.05424005360432463	1	1	1	1.0	1.0
group_11634		hypothetical protein	12	1	13	24	48.0	96.0	22.153846153846153	0.0007620334915443563	1.0	0.05424005360432463	1	1	1	1.0	1.0
nasE		3-phenylpropionate/cinnamic acid dioxygenase ferredoxin subunit	12	1	13	24	48.0	96.0	22.153846153846153	0.0007620334915443563	1.0	0.05424005360432463	1	1	1	1.0	1.0
ltaE		Low specificity L-threonine aldolase	12	1	13	24	48.0	96.0	22.153846153846153	0.0007620334915443563	1.0	0.05424005360432463	1	1	1	1.0	1.0
xerC_1		Tyrosine recombinase XerC	12	1	13	24	48.0	96.0	22.153846153846153	0.0007620334915443563	1.0	0.05424005360432463	1	1	1	1.0	1.0
yheS_2		putative ABC transporter ATP-binding protein YheS	12	1	13	24	48.0	96.0	22.153846153846153	0.0007620334915443563	1.0	0.05424005360432463	1	1	1	1.0	1.0
livH_1		High-affinity branched-chain amino acid transport system permease protein LivH	12	1	13	24	48.0	96.0	22.153846153846153	0.0007620334915443563	1.0	0.05424005360432463	1	1	1	1.0	1.0
group_13895	pdxJ	Pyridoxine 5'-phosphate synthase	12	1	13	24	48.0	96.0	22.153846153846153	0.0007620334915443563	1.0	0.05424005360432463	1	1	1	1.0	1.0
group_12158		hypothetical protein	12	1	13	24	48.0	96.0	22.153846153846153	0.0007620334915443563	1.0	0.05424005360432463	1	1	1	1.0	1.0
rlmI		Ribosomal RNA large subunit methyltransferase I	12	1	13	24	48.0	96.0	22.153846153846153	0.0007620334915443563	1.0	0.05424005360432463	1	1	1	1.0	1.0
gspD2		Secretin GspD 2	12	1	13	24	48.0	96.0	22.153846153846153	0.0007620334915443563	1.0	0.05424005360432463	1	1	1	1.0	1.0
nasD		Nitrite reductase [NAD(P)H]	12	1	13	24	48.0	96.0	22.153846153846153	0.0007620334915443563	1.0	0.05424005360432463	1	1	1	1.0	1.0
group_13872	purC	Phosphoribosylaminoimidazole-succinocarboxamide synthase	12	1	13	24	48.0	96.0	22.153846153846153	0.0007620334915443563	1.0	0.05424005360432463	1	1	1	1.0	1.0
phaA		Acetyl-CoA acetyltransferase	12	1	13	24	48.0	96.0	22.153846153846153	0.0007620334915443563	1.0	0.05424005360432463	1	1	1	1.0	1.0
pccB		Propionyl-CoA carboxylase beta chain	12	1	13	24	48.0	96.0	22.153846153846153	0.0007620334915443563	1.0	0.05424005360432463	1	1	1	1.0	1.0
alkA_1		DNA-3-methyladenine glycosylase	15	3	10	22	60.0	88.0	11.0	0.0009038189295315269	1.0	0.06362769812578833	1	1	1	1.0	1.0
iscR		HTH-type transcriptional regulator IscR	15	3	10	22	60.0	88.0	11.0	0.0009038189295315269	1.0	0.06362769812578833	1	1	1	1.0	1.0
tusA		Sulfur carrier protein TusA	15	3	10	22	60.0	88.0	11.0	0.0009038189295315269	1.0	0.06362769812578833	1	1	1	1.0	1.0
egtA		Glutamate--cysteine ligase EgtA	15	3	10	22	60.0	88.0	11.0	0.0009038189295315269	1.0	0.06362769812578833	1	1	1	1.0	1.0
thrB		Homoserine kinase	15	3	10	22	60.0	88.0	11.0	0.0009038189295315269	1.0	0.06362769812578833	1	1	1	1.0	1.0
queD		6-carboxy-5,6,7,8-tetrahydropterin synthase	15	3	10	22	60.0	88.0	11.0	0.0009038189295315269	1.0	0.06362769812578833	1	1	1	1.0	1.0
lptB_2		Lipopolysaccharide export system ATP-binding protein LptB	15	3	10	22	60.0	88.0	11.0	0.0009038189295315269	1.0	0.06362769812578833	1	1	1	1.0	1.0
garR		2-hydroxy-3-oxopropionate reductase	15	3	10	22	60.0	88.0	11.0	0.0009038189295315269	1.0	0.06362769812578833	1	1	1	1.0	1.0
hemN		Oxygen-independent coproporphyrinogen III oxidase	15	3	10	22	60.0	88.0	11.0	0.0009038189295315269	1.0	0.06362769812578833	1	1	1	1.0	1.0
tatB		Sec-independent protein translocase protein TatB	15	3	10	22	60.0	88.0	11.0	0.0009038189295315269	1.0	0.06362769812578833	1	1	1	1.0	1.0
phoU		Phosphate-specific transport system accessory protein PhoU	15	3	10	22	60.0	88.0	11.0	0.0009038189295315269	1.0	0.06362769812578833	1	1	1	1.0	1.0
group_10175		hypothetical protein	15	3	10	22	60.0	88.0	11.0	0.0009038189295315269	1.0	0.06362769812578833	1	1	1	1.0	1.0
ctaD		Cytochrome c oxidase subunit 1	16	4	9	21	64.0	84.0	9.333333333333334	0.001208589981626514	1.0	0.08431390344697734	1	1	1	1.0	1.0
ribD		Riboflavin biosynthesis protein RibD	16	4	9	21	64.0	84.0	9.333333333333334	0.001208589981626514	1.0	0.08431390344697734	1	1	1	1.0	1.0
spoT		GTP pyrophosphokinase rsh	16	4	9	21	64.0	84.0	9.333333333333334	0.001208589981626514	1.0	0.08431390344697734	1	1	1	1.0	1.0
ctpF		Copper-exporting P-type ATPase	16	4	9	21	64.0	84.0	9.333333333333334	0.001208589981626514	1.0	0.08431390344697734	1	1	1	1.0	1.0
aceE		Pyruvate dehydrogenase E1 component	4	16	21	9	16.0	36.0	0.10714285714285714	0.001208589981626514	1.0	0.08431390344697734	1	1	1	1.0	1.0
hemF		Oxygen-dependent coproporphyrinogen-III oxidase	21	9	4	16	84.0	64.0	9.333333333333334	0.001208589981626514	1.0	0.08431390344697734	1	1	1	1.0	1.0
panB		3-methyl-2-oxobutanoate hydroxymethyltransferase	16	4	9	21	64.0	84.0	9.333333333333334	0.001208589981626514	1.0	0.08431390344697734	1	1	1	1.0	1.0
group_10149	ribH	6,7-dimethyl-8-ribityllumazine synthase	16	4	9	21	64.0	84.0	9.333333333333334	0.001208589981626514	1.0	0.08431390344697734	1	1	1	1.0	1.0
metF		5,10-methylenetetrahydrofolate reductase	21	9	4	16	84.0	64.0	9.333333333333334	0.001208589981626514	1.0	0.08431390344697734	1	1	1	1.0	1.0
nrdA		Ribonucleoside-diphosphate reductase 1 subunit alpha	16	4	9	21	64.0	84.0	9.333333333333334	0.001208589981626514	1.0	0.08431390344697734	1	1	1	1.0	1.0
xseB		Exodeoxyribonuclease 7 small subunit	17	5	8	20	68.0	80.0	8.5	0.001441547165124412	1.0	0.08911499141079134	1	1	1	1.0	1.0
mkl		putative ribonucleotide transport ATP-binding protein mkl	17	5	8	20	68.0	80.0	8.5	0.001441547165124412	1.0	0.08911499141079134	1	1	1	1.0	1.0
ihfB		Integration host factor subunit beta	20	8	5	17	80.0	68.0	8.5	0.001441547165124412	1.0	0.08911499141079134	1	1	1	1.0	1.0
hisE		Phosphoribosyl-ATP pyrophosphatase	17	5	8	20	68.0	80.0	8.5	0.001441547165124412	1.0	0.08911499141079134	1	1	1	1.0	1.0
lolE		Lipoprotein-releasing system transmembrane protein LolE	17	5	8	20	68.0	80.0	8.5	0.001441547165124412	1.0	0.08911499141079134	1	1	1	1.0	1.0
mlaE_1		hypothetical protein	17	5	8	20	68.0	80.0	8.5	0.001441547165124412	1.0	0.08911499141079134	1	1	1	1.0	1.0
group_12703	tal	Transaldolase	13	2	12	23	52.0	92.0	12.458333333333334	0.0014881568809230806	1.0	0.08911499141079134	1	1	1	1.0	1.0
nemA		N-ethylmaleimide reductase	13	2	12	23	52.0	92.0	12.458333333333334	0.0014881568809230806	1.0	0.08911499141079134	1	1	1	1.0	1.0
yaaA		Peroxide stress resistance protein YaaA	13	2	12	23	52.0	92.0	12.458333333333334	0.0014881568809230806	1.0	0.08911499141079134	1	1	1	1.0	1.0
qorA		2-haloacrylate reductase	13	2	12	23	52.0	92.0	12.458333333333334	0.0014881568809230806	1.0	0.08911499141079134	1	1	1	1.0	1.0
recQ		ATP-dependent DNA helicase RecQ	13	2	12	23	52.0	92.0	12.458333333333334	0.0014881568809230806	1.0	0.08911499141079134	1	1	1	1.0	1.0
queC		7-cyano-7-deazaguanine synthase	13	2	12	23	52.0	92.0	12.458333333333334	0.0014881568809230806	1.0	0.08911499141079134	1	1	1	1.0	1.0
group_12441		hypothetical protein	13	2	12	23	52.0	92.0	12.458333333333334	0.0014881568809230806	1.0	0.08911499141079134	1	1	1	1.0	1.0
tdcG		L-serine dehydratase TdcG	13	2	12	23	52.0	92.0	12.458333333333334	0.0014881568809230806	1.0	0.08911499141079134	1	1	1	1.0	1.0
yisK		Ureidoglycolate lyase	13	2	12	23	52.0	92.0	12.458333333333334	0.0014881568809230806	1.0	0.08911499141079134	1	1	1	1.0	1.0
regB		Sensor histidine kinase RegB	13	2	12	23	52.0	92.0	12.458333333333334	0.0014881568809230806	1.0	0.08911499141079134	1	1	1	1.0	1.0
group_12434		hypothetical protein	13	2	12	23	52.0	92.0	12.458333333333334	0.0014881568809230806	1.0	0.08911499141079134	1	1	1	1.0	1.0
fliN		Flagellar motor switch protein FliN	13	2	12	23	52.0	92.0	12.458333333333334	0.0014881568809230806	1.0	0.08911499141079134	1	1	1	1.0	1.0
fliI		Flagellum-specific ATP synthase	13	2	12	23	52.0	92.0	12.458333333333334	0.0014881568809230806	1.0	0.08911499141079134	1	1	1	1.0	1.0
hisA		1-(5-phosphoribosyl)-5-[(5-phosphoribosylamino)methylideneamino] imidazole-4-carboxamide isomerase	18	6	7	19	72.0	76.0	8.142857142857142	0.0015671613326968166	1.0	0.08911499141079134	1	1	1	1.0	1.0
trxC		Thioredoxin 2	19	7	6	18	76.0	72.0	8.142857142857142	0.0015671613326968166	1.0	0.08911499141079134	1	1	1	1.0	1.0
iscA		Iron-binding protein IscA	19	7	6	18	76.0	72.0	8.142857142857142	0.0015671613326968166	1.0	0.08911499141079134	1	1	1	1.0	1.0
speA		Biosynthetic arginine decarboxylase	9	0	16	25	36.0	100.0	inf	0.0016308354118490529	1.0	0.08911499141079134	1	1	0	1.0	1.0
group_7280	gloA	Lactoylglutathione lyase	9	0	16	25	36.0	100.0	inf	0.0016308354118490529	1.0	0.08911499141079134	1	1	0	1.0	1.0
rfuC		hypothetical protein	9	0	16	25	36.0	100.0	inf	0.0016308354118490529	1.0	0.08911499141079134	1	1	0	1.0	1.0
dpgD_1		1,4-dihydroxy-2-naphthoyl-CoA synthase	9	0	16	25	36.0	100.0	inf	0.0016308354118490529	1.0	0.08911499141079134	1	1	0	1.0	1.0
bepA_1		Beta-barrel assembly-enhancing protease	9	0	16	25	36.0	100.0	inf	0.0016308354118490529	1.0	0.08911499141079134	1	1	0	1.0	1.0
group_9923		hypothetical protein	9	0	16	25	36.0	100.0	inf	0.0016308354118490529	1.0	0.08911499141079134	1	1	0	1.0	1.0
kaiC_1		Circadian clock protein kinase KaiC	9	0	16	25	36.0	100.0	inf	0.0016308354118490529	1.0	0.08911499141079134	1	1	0	1.0	1.0
fecE		Fe(3+) dicitrate transport ATP-binding protein FecE	9	0	16	25	36.0	100.0	inf	0.0016308354118490529	1.0	0.08911499141079134	1	1	0	1.0	1.0
group_5625	radA	DNA repair protein RadA	9	0	16	25	36.0	100.0	inf	0.0016308354118490529	1.0	0.08911499141079134	1	1	0	1.0	1.0
group_4806	etfA	Electron transfer flavoprotein subunit alpha	9	0	16	25	36.0	100.0	inf	0.0016308354118490529	1.0	0.08911499141079134	1	1	0	1.0	1.0
group_17393		hypothetical protein	9	0	16	25	36.0	100.0	inf	0.0016308354118490529	1.0	0.08911499141079134	1	1	0	1.0	1.0
group_17394	lrp_1	Leucine-responsive regulatory protein	9	0	16	25	36.0	100.0	inf	0.0016308354118490529	1.0	0.08911499141079134	1	1	0	1.0	1.0
mdtA_3		Multidrug resistance protein MdtA	9	0	16	25	36.0	100.0	inf	0.0016308354118490529	1.0	0.08911499141079134	1	1	0	1.0	1.0
rutB		Peroxyureidoacrylate/ureidoacrylate amidohydrolase RutB	9	0	16	25	36.0	100.0	inf	0.0016308354118490529	1.0	0.08911499141079134	1	1	0	1.0	1.0
group_9046		Electron transfer flavoprotein-ubiquinone oxidoreductase	9	0	16	25	36.0	100.0	inf	0.0016308354118490529	1.0	0.08911499141079134	1	1	0	1.0	1.0
group_17527		tRNA-Ser(cga)	9	0	16	25	36.0	100.0	inf	0.0016308354118490529	1.0	0.08911499141079134	1	1	0	1.0	1.0
group_14450	murE	UDP-N-acetylmuramoyl-L-alanyl-D-glutamate--2,6-diaminopimelate ligase	0	9	25	16	0.0	64.0	0.0	0.0016308354118490529	1.0	0.08911499141079134	1	0	1	1.0	1.0
vfr		Cyclic AMP receptor-like protein	9	0	16	25	36.0	100.0	inf	0.0016308354118490529	1.0	0.08911499141079134	1	1	0	1.0	1.0
wbiB		dTDP-L-rhamnose 4-epimerase	9	0	16	25	36.0	100.0	inf	0.0016308354118490529	1.0	0.08911499141079134	1	1	0	1.0	1.0
group_10285		hypothetical protein	9	0	16	25	36.0	100.0	inf	0.0016308354118490529	1.0	0.08911499141079134	1	1	0	1.0	1.0
group_10287		hypothetical protein	9	0	16	25	36.0	100.0	inf	0.0016308354118490529	1.0	0.08911499141079134	1	1	0	1.0	1.0
ureF		Urease accessory protein UreF	9	0	16	25	36.0	100.0	inf	0.0016308354118490529	1.0	0.08911499141079134	1	1	0	1.0	1.0
mtnP		S-methyl-5'-thioadenosine phosphorylase	9	0	16	25	36.0	100.0	inf	0.0016308354118490529	1.0	0.08911499141079134	1	1	0	1.0	1.0
ftsP		Cell division protein FtsP	9	0	16	25	36.0	100.0	inf	0.0016308354118490529	1.0	0.08911499141079134	1	1	0	1.0	1.0
group_15438		hypothetical protein	9	0	16	25	36.0	100.0	inf	0.0016308354118490529	1.0	0.08911499141079134	1	1	0	1.0	1.0
group_17437		hypothetical protein	9	0	16	25	36.0	100.0	inf	0.0016308354118490529	1.0	0.08911499141079134	1	1	0	1.0	1.0
clsB_1		Cardiolipin synthase B	9	0	16	25	36.0	100.0	inf	0.0016308354118490529	1.0	0.08911499141079134	1	1	0	1.0	1.0
qseC_1		Sensor protein QseC	9	0	16	25	36.0	100.0	inf	0.0016308354118490529	1.0	0.08911499141079134	1	1	0	1.0	1.0
hemS		Hemin transport protein HemS	9	0	16	25	36.0	100.0	inf	0.0016308354118490529	1.0	0.08911499141079134	1	1	0	1.0	1.0
fixN		Cytochrome c oxidase subunit 1 , bacteroid	9	0	16	25	36.0	100.0	inf	0.0016308354118490529	1.0	0.08911499141079134	1	1	0	1.0	1.0
hdfR_5		hypothetical protein	9	0	16	25	36.0	100.0	inf	0.0016308354118490529	1.0	0.08911499141079134	1	1	0	1.0	1.0
pucA		hypothetical protein	9	0	16	25	36.0	100.0	inf	0.0016308354118490529	1.0	0.08911499141079134	1	1	0	1.0	1.0
group_17539	fadH	putative 2,4-dienoyl-CoA reductase	9	0	16	25	36.0	100.0	inf	0.0016308354118490529	1.0	0.08911499141079134	1	1	0	1.0	1.0
puuB		Gamma-glutamylputrescine oxidoreductase	9	0	16	25	36.0	100.0	inf	0.0016308354118490529	1.0	0.08911499141079134	1	1	0	1.0	1.0
pgmB		6-phosphogluconate phosphatase	9	0	16	25	36.0	100.0	inf	0.0016308354118490529	1.0	0.08911499141079134	1	1	0	1.0	1.0
group_17380	dadA	D-amino acid dehydrogenase 1	9	0	16	25	36.0	100.0	inf	0.0016308354118490529	1.0	0.08911499141079134	1	1	0	1.0	1.0
group_17381		hypothetical protein	9	0	16	25	36.0	100.0	inf	0.0016308354118490529	1.0	0.08911499141079134	1	1	0	1.0	1.0
group_17386		hypothetical protein	9	0	16	25	36.0	100.0	inf	0.0016308354118490529	1.0	0.08911499141079134	1	1	0	1.0	1.0
hmuU_1		Hemin transport system permease protein HmuU	9	0	16	25	36.0	100.0	inf	0.0016308354118490529	1.0	0.08911499141079134	1	1	0	1.0	1.0
group_16018	murD	UDP-N-acetylmuramoylalanine--D-glutamate ligase	0	9	25	16	0.0	64.0	0.0	0.0016308354118490529	1.0	0.08911499141079134	1	0	1	1.0	1.0
nanR		HTH-type transcriptional repressor RspR	9	0	16	25	36.0	100.0	inf	0.0016308354118490529	1.0	0.08911499141079134	1	1	0	1.0	1.0
adhB		Alcohol dehydrogenase (quinone), cytochrome c subunit	9	0	16	25	36.0	100.0	inf	0.0016308354118490529	1.0	0.08911499141079134	1	1	0	1.0	1.0
group_17492		hypothetical protein	9	0	16	25	36.0	100.0	inf	0.0016308354118490529	1.0	0.08911499141079134	1	1	0	1.0	1.0
group_17493		hypothetical protein	9	0	16	25	36.0	100.0	inf	0.0016308354118490529	1.0	0.08911499141079134	1	1	0	1.0	1.0
group_4049	ydfG	hypothetical protein	9	0	16	25	36.0	100.0	inf	0.0016308354118490529	1.0	0.08911499141079134	1	1	0	1.0	1.0
group_14849		hypothetical protein	9	0	16	25	36.0	100.0	inf	0.0016308354118490529	1.0	0.08911499141079134	1	1	0	1.0	1.0
group_14624		hypothetical protein	9	0	16	25	36.0	100.0	inf	0.0016308354118490529	1.0	0.08911499141079134	1	1	0	1.0	1.0
group_17656		hypothetical protein	9	0	16	25	36.0	100.0	inf	0.0016308354118490529	1.0	0.08911499141079134	1	1	0	1.0	1.0
rhtB_3		Homoserine/homoserine lactone efflux protein	9	0	16	25	36.0	100.0	inf	0.0016308354118490529	1.0	0.08911499141079134	1	1	0	1.0	1.0
cyoE		Protoheme IX farnesyltransferase	0	9	25	16	0.0	64.0	0.0	0.0016308354118490529	1.0	0.08911499141079134	1	0	1	1.0	1.0
petJ		hypothetical protein	9	0	16	25	36.0	100.0	inf	0.0016308354118490529	1.0	0.08911499141079134	1	1	0	1.0	1.0
group_17442		hypothetical protein	9	0	16	25	36.0	100.0	inf	0.0016308354118490529	1.0	0.08911499141079134	1	1	0	1.0	1.0
ybaA		putative protein YbaA	9	0	16	25	36.0	100.0	inf	0.0016308354118490529	1.0	0.08911499141079134	1	1	0	1.0	1.0
group_17446		hypothetical protein	9	0	16	25	36.0	100.0	inf	0.0016308354118490529	1.0	0.08911499141079134	1	1	0	1.0	1.0
group_17444		Putative phospholipase A1	9	0	16	25	36.0	100.0	inf	0.0016308354118490529	1.0	0.08911499141079134	1	1	0	1.0	1.0
group_6395	comM	Competence protein ComM	9	0	16	25	36.0	100.0	inf	0.0016308354118490529	1.0	0.08911499141079134	1	1	0	1.0	1.0
braC		Leucine-, isoleucine-, valine-, threonine-, and alanine-binding protein	9	0	16	25	36.0	100.0	inf	0.0016308354118490529	1.0	0.08911499141079134	1	1	0	1.0	1.0
fnr		Fumarate and nitrate reduction regulatory protein	9	0	16	25	36.0	100.0	inf	0.0016308354118490529	1.0	0.08911499141079134	1	1	0	1.0	1.0
mucB		Sigma factor AlgU regulatory protein MucB	9	0	16	25	36.0	100.0	inf	0.0016308354118490529	1.0	0.08911499141079134	1	1	0	1.0	1.0
group_17657		hypothetical protein	9	0	16	25	36.0	100.0	inf	0.0016308354118490529	1.0	0.08911499141079134	1	1	0	1.0	1.0
ydaP		Putative thiamine pyrophosphate-containing protein YdaP	9	0	16	25	36.0	100.0	inf	0.0016308354118490529	1.0	0.08911499141079134	1	1	0	1.0	1.0
cobB_1		NAD-dependent protein deacetylase	9	0	16	25	36.0	100.0	inf	0.0016308354118490529	1.0	0.08911499141079134	1	1	0	1.0	1.0
acsA_1		Acetyl-coenzyme A synthetase	9	0	16	25	36.0	100.0	inf	0.0016308354118490529	1.0	0.08911499141079134	1	1	0	1.0	1.0
davD		Glutarate-semialdehyde dehydrogenase	9	0	16	25	36.0	100.0	inf	0.0016308354118490529	1.0	0.08911499141079134	1	1	0	1.0	1.0
group_17134	rbfA	30S ribosome-binding factor	0	9	25	16	0.0	64.0	0.0	0.0016308354118490529	1.0	0.08911499141079134	1	0	1	1.0	1.0
ywnA		Putative HTH-type transcriptional regulator YwnA	9	0	16	25	36.0	100.0	inf	0.0016308354118490529	1.0	0.08911499141079134	1	1	0	1.0	1.0
group_17537		hypothetical protein	9	0	16	25	36.0	100.0	inf	0.0016308354118490529	1.0	0.08911499141079134	1	1	0	1.0	1.0
kgtP		Alpha-ketoglutarate permease	9	0	16	25	36.0	100.0	inf	0.0016308354118490529	1.0	0.08911499141079134	1	1	0	1.0	1.0
nudF		ADP-ribose pyrophosphatase	9	0	16	25	36.0	100.0	inf	0.0016308354118490529	1.0	0.08911499141079134	1	1	0	1.0	1.0
livF_3		High-affinity branched-chain amino acid transport ATP-binding protein LivF	9	0	16	25	36.0	100.0	inf	0.0016308354118490529	1.0	0.08911499141079134	1	1	0	1.0	1.0
rutD		Putative aminoacrylate hydrolase RutD	9	0	16	25	36.0	100.0	inf	0.0016308354118490529	1.0	0.08911499141079134	1	1	0	1.0	1.0
group_9626		hypothetical protein	9	0	16	25	36.0	100.0	inf	0.0016308354118490529	1.0	0.08911499141079134	1	1	0	1.0	1.0
ribX		Riboflavin transport system permease protein RibX	9	0	16	25	36.0	100.0	inf	0.0016308354118490529	1.0	0.08911499141079134	1	1	0	1.0	1.0
hipO_1		Hippurate hydrolase	9	0	16	25	36.0	100.0	inf	0.0016308354118490529	1.0	0.08911499141079134	1	1	0	1.0	1.0
group_3135	rho	Transcription termination factor Rho	9	0	16	25	36.0	100.0	inf	0.0016308354118490529	1.0	0.08911499141079134	1	1	0	1.0	1.0
yqjG		Glutathionyl-hydroquinone reductase YqjG	9	0	16	25	36.0	100.0	inf	0.0016308354118490529	1.0	0.08911499141079134	1	1	0	1.0	1.0
dauA		C4-dicarboxylic acid transporter DauA	9	0	16	25	36.0	100.0	inf	0.0016308354118490529	1.0	0.08911499141079134	1	1	0	1.0	1.0
truB		tRNA pseudouridine synthase B	25	16	0	9	100.0	36.0	inf	0.0016308354118490529	1.0	0.08911499141079134	1	1	0	1.0	1.0
group_17392		hypothetical protein	9	0	16	25	36.0	100.0	inf	0.0016308354118490529	1.0	0.08911499141079134	1	1	0	1.0	1.0
dacC		hypothetical protein	9	0	16	25	36.0	100.0	inf	0.0016308354118490529	1.0	0.08911499141079134	1	1	0	1.0	1.0
group_16492		hypothetical protein	9	0	16	25	36.0	100.0	inf	0.0016308354118490529	1.0	0.08911499141079134	1	1	0	1.0	1.0
group_14645		hypothetical protein	9	0	16	25	36.0	100.0	inf	0.0016308354118490529	1.0	0.08911499141079134	1	1	0	1.0	1.0
group_17633		hypothetical protein	9	0	16	25	36.0	100.0	inf	0.0016308354118490529	1.0	0.08911499141079134	1	1	0	1.0	1.0
group_17417	phhB	Putative pterin-4-alpha-carbinolamine dehydratase	9	0	16	25	36.0	100.0	inf	0.0016308354118490529	1.0	0.08911499141079134	1	1	0	1.0	1.0
group_4546	hisF	Imidazole glycerol phosphate synthase subunit HisF	0	9	25	16	0.0	64.0	0.0	0.0016308354118490529	1.0	0.08911499141079134	1	0	1	1.0	1.0
tusE		Sulfurtransferase TusE	0	9	25	16	0.0	64.0	0.0	0.0016308354118490529	1.0	0.08911499141079134	1	0	1	1.0	1.0
cheB_4		Protein-glutamate methylesterase/protein-glutamine glutaminase	9	0	16	25	36.0	100.0	inf	0.0016308354118490529	1.0	0.08911499141079134	1	1	0	1.0	1.0
group_17450		hypothetical protein	9	0	16	25	36.0	100.0	inf	0.0016308354118490529	1.0	0.08911499141079134	1	1	0	1.0	1.0
glmM		Phosphoglucosamine mutase	25	16	0	9	100.0	36.0	inf	0.0016308354118490529	1.0	0.08911499141079134	1	1	0	1.0	1.0
group_9462		hypothetical protein	9	0	16	25	36.0	100.0	inf	0.0016308354118490529	1.0	0.08911499141079134	1	1	0	1.0	1.0
cysM		Cysteine synthase B	9	0	16	25	36.0	100.0	inf	0.0016308354118490529	1.0	0.08911499141079134	1	1	0	1.0	1.0
cynR_2		HTH-type transcriptional regulator DmlR	9	0	16	25	36.0	100.0	inf	0.0016308354118490529	1.0	0.08911499141079134	1	1	0	1.0	1.0
group_677	livF_2	High-affinity branched-chain amino acid transport ATP-binding protein LivF	9	0	16	25	36.0	100.0	inf	0.0016308354118490529	1.0	0.08911499141079134	1	1	0	1.0	1.0
ykfA		putative murein peptide carboxypeptidase	9	0	16	25	36.0	100.0	inf	0.0016308354118490529	1.0	0.08911499141079134	1	1	0	1.0	1.0
xerD		Tyrosine recombinase XerD	9	0	16	25	36.0	100.0	inf	0.0016308354118490529	1.0	0.08911499141079134	1	1	0	1.0	1.0
btuB_1		Vitamin B12 transporter BtuB	9	0	16	25	36.0	100.0	inf	0.0016308354118490529	1.0	0.08911499141079134	1	1	0	1.0	1.0
rdgC		Recombination-associated protein RdgC	9	0	16	25	36.0	100.0	inf	0.0016308354118490529	1.0	0.08911499141079134	1	1	0	1.0	1.0
group_17379	lpxD	UDP-3-O-acylglucosamine N-acyltransferase	9	0	16	25	36.0	100.0	inf	0.0016308354118490529	1.0	0.08911499141079134	1	1	0	1.0	1.0
cdsA		Phosphatidate cytidylyltransferase	25	16	0	9	100.0	36.0	inf	0.0016308354118490529	1.0	0.08911499141079134	1	1	0	1.0	1.0
group_13450		hypothetical protein	9	0	16	25	36.0	100.0	inf	0.0016308354118490529	1.0	0.08911499141079134	1	1	0	1.0	1.0
group_11077		hypothetical protein	9	0	16	25	36.0	100.0	inf	0.0016308354118490529	1.0	0.08911499141079134	1	1	0	1.0	1.0
group_10890		PKHD-type hydroxylase	9	0	16	25	36.0	100.0	inf	0.0016308354118490529	1.0	0.08911499141079134	1	1	0	1.0	1.0
group_17861		hypothetical protein	9	0	16	25	36.0	100.0	inf	0.0016308354118490529	1.0	0.08911499141079134	1	1	0	1.0	1.0
group_17433		hypothetical protein	9	0	16	25	36.0	100.0	inf	0.0016308354118490529	1.0	0.08911499141079134	1	1	0	1.0	1.0
group_2455	rpoH	RNA polymerase sigma factor RpoH	9	0	16	25	36.0	100.0	inf	0.0016308354118490529	1.0	0.08911499141079134	1	1	0	1.0	1.0
mdtB_2		Multidrug resistance protein MdtB	9	0	16	25	36.0	100.0	inf	0.0016308354118490529	1.0	0.08911499141079134	1	1	0	1.0	1.0
cutL		Carbon monoxide dehydrogenase large chain	9	0	16	25	36.0	100.0	inf	0.0016308354118490529	1.0	0.08911499141079134	1	1	0	1.0	1.0
group_12035		hypothetical protein	9	0	16	25	36.0	100.0	inf	0.0016308354118490529	1.0	0.08911499141079134	1	1	0	1.0	1.0
group_17283		hypothetical protein	9	0	16	25	36.0	100.0	inf	0.0016308354118490529	1.0	0.08911499141079134	1	1	0	1.0	1.0
group_17282		hypothetical protein	9	0	16	25	36.0	100.0	inf	0.0016308354118490529	1.0	0.08911499141079134	1	1	0	1.0	1.0
group_17284		hypothetical protein	9	0	16	25	36.0	100.0	inf	0.0016308354118490529	1.0	0.08911499141079134	1	1	0	1.0	1.0
group_17286		hypothetical protein	9	0	16	25	36.0	100.0	inf	0.0016308354118490529	1.0	0.08911499141079134	1	1	0	1.0	1.0
cobP		Bifunctional adenosylcobalamin biosynthesis protein CobP	9	0	16	25	36.0	100.0	inf	0.0016308354118490529	1.0	0.08911499141079134	1	1	0	1.0	1.0
cheR_2		Chemotaxis protein methyltransferase	9	0	16	25	36.0	100.0	inf	0.0016308354118490529	1.0	0.08911499141079134	1	1	0	1.0	1.0
cheR_1		Chemotaxis protein methyltransferase	9	0	16	25	36.0	100.0	inf	0.0016308354118490529	1.0	0.08911499141079134	1	1	0	1.0	1.0
yphA		Inner membrane protein YphA	9	0	16	25	36.0	100.0	inf	0.0016308354118490529	1.0	0.08911499141079134	1	1	0	1.0	1.0
accB		Biotin carboxyl carrier protein of acetyl-CoA carboxylase	25	16	0	9	100.0	36.0	inf	0.0016308354118490529	1.0	0.08911499141079134	1	1	0	1.0	1.0
cheY_2		Chemotaxis protein CheY	9	0	16	25	36.0	100.0	inf	0.0016308354118490529	1.0	0.08911499141079134	1	1	0	1.0	1.0
ttgI_2		Toluene efflux pump outer membrane protein TtgI	9	0	16	25	36.0	100.0	inf	0.0016308354118490529	1.0	0.08911499141079134	1	1	0	1.0	1.0
adiA		Biodegradative arginine decarboxylase	9	0	16	25	36.0	100.0	inf	0.0016308354118490529	1.0	0.08911499141079134	1	1	0	1.0	1.0
group_11599		hypothetical protein	9	0	16	25	36.0	100.0	inf	0.0016308354118490529	1.0	0.08911499141079134	1	1	0	1.0	1.0
tolB_4		hypothetical protein	9	0	16	25	36.0	100.0	inf	0.0016308354118490529	1.0	0.08911499141079134	1	1	0	1.0	1.0
tolB_2		Tol-Pal system protein TolB	9	0	16	25	36.0	100.0	inf	0.0016308354118490529	1.0	0.08911499141079134	1	1	0	1.0	1.0
group_15830		hypothetical protein	9	0	16	25	36.0	100.0	inf	0.0016308354118490529	1.0	0.08911499141079134	1	1	0	1.0	1.0
group_18185		hypothetical protein	9	0	16	25	36.0	100.0	inf	0.0016308354118490529	1.0	0.08911499141079134	1	1	0	1.0	1.0
group_17305		hypothetical protein	9	0	16	25	36.0	100.0	inf	0.0016308354118490529	1.0	0.08911499141079134	1	1	0	1.0	1.0
group_17728		hypothetical protein	9	0	16	25	36.0	100.0	inf	0.0016308354118490529	1.0	0.08911499141079134	1	1	0	1.0	1.0
group_17296		hypothetical protein	9	0	16	25	36.0	100.0	inf	0.0016308354118490529	1.0	0.08911499141079134	1	1	0	1.0	1.0
group_17297		hypothetical protein	9	0	16	25	36.0	100.0	inf	0.0016308354118490529	1.0	0.08911499141079134	1	1	0	1.0	1.0
group_17294	oprM_4	Outer membrane protein OprM	9	0	16	25	36.0	100.0	inf	0.0016308354118490529	1.0	0.08911499141079134	1	1	0	1.0	1.0
group_17292		hypothetical protein	9	0	16	25	36.0	100.0	inf	0.0016308354118490529	1.0	0.08911499141079134	1	1	0	1.0	1.0
frzE_2		Gliding motility regulatory protein	9	0	16	25	36.0	100.0	inf	0.0016308354118490529	1.0	0.08911499141079134	1	1	0	1.0	1.0
cycP		Cytochrome c'	9	0	16	25	36.0	100.0	inf	0.0016308354118490529	1.0	0.08911499141079134	1	1	0	1.0	1.0
group_14571		hypothetical protein	9	0	16	25	36.0	100.0	inf	0.0016308354118490529	1.0	0.08911499141079134	1	1	0	1.0	1.0
tetA_1		Tetracycline resistance protein, class C	9	0	16	25	36.0	100.0	inf	0.0016308354118490529	1.0	0.08911499141079134	1	1	0	1.0	1.0
accC		Biotin carboxylase	25	16	0	9	100.0	36.0	inf	0.0016308354118490529	1.0	0.08911499141079134	1	1	0	1.0	1.0
paaF_2		1,2-epoxyphenylacetyl-CoA isomerase	9	0	16	25	36.0	100.0	inf	0.0016308354118490529	1.0	0.08911499141079134	1	1	0	1.0	1.0
group_181	norR_2	Anaerobic nitric oxide reductase transcription regulator NorR	9	0	16	25	36.0	100.0	inf	0.0016308354118490529	1.0	0.08911499141079134	1	1	0	1.0	1.0
clsA		Cardiolipin synthase B	9	0	16	25	36.0	100.0	inf	0.0016308354118490529	1.0	0.08911499141079134	1	1	0	1.0	1.0
group_5939	yfcF	Glutathione S-transferase YfcF	9	0	16	25	36.0	100.0	inf	0.0016308354118490529	1.0	0.08911499141079134	1	1	0	1.0	1.0
group_15113	tmk	Thymidylate kinase	0	9	25	16	0.0	64.0	0.0	0.0016308354118490529	1.0	0.08911499141079134	1	0	1	1.0	1.0
yccA		Modulator of FtsH protease YccA	9	0	16	25	36.0	100.0	inf	0.0016308354118490529	1.0	0.08911499141079134	1	1	0	1.0	1.0
group_17262	resA_1	Thiol-disulfide oxidoreductase ResA	9	0	16	25	36.0	100.0	inf	0.0016308354118490529	1.0	0.08911499141079134	1	1	0	1.0	1.0
group_17260		hypothetical protein	9	0	16	25	36.0	100.0	inf	0.0016308354118490529	1.0	0.08911499141079134	1	1	0	1.0	1.0
group_17661		hypothetical protein	9	0	16	25	36.0	100.0	inf	0.0016308354118490529	1.0	0.08911499141079134	1	1	0	1.0	1.0
group_15513		hypothetical protein	9	0	16	25	36.0	100.0	inf	0.0016308354118490529	1.0	0.08911499141079134	1	1	0	1.0	1.0
group_17404		hypothetical protein	9	0	16	25	36.0	100.0	inf	0.0016308354118490529	1.0	0.08911499141079134	1	1	0	1.0	1.0
group_17402		hypothetical protein	9	0	16	25	36.0	100.0	inf	0.0016308354118490529	1.0	0.08911499141079134	1	1	0	1.0	1.0
scrK		Fructokinase	9	0	16	25	36.0	100.0	inf	0.0016308354118490529	1.0	0.08911499141079134	1	1	0	1.0	1.0
group_13183		hypothetical protein	9	0	16	25	36.0	100.0	inf	0.0016308354118490529	1.0	0.08911499141079134	1	1	0	1.0	1.0
group_17310	puuD	Putative glutamine amidotransferase	9	0	16	25	36.0	100.0	inf	0.0016308354118490529	1.0	0.08911499141079134	1	1	0	1.0	1.0
rhlG		Rhamnolipids biosynthesis 3-oxoacyl-[acyl-carrier-protein] reductase	9	0	16	25	36.0	100.0	inf	0.0016308354118490529	1.0	0.08911499141079134	1	1	0	1.0	1.0
group_13564		hypothetical protein	9	0	16	25	36.0	100.0	inf	0.0016308354118490529	1.0	0.08911499141079134	1	1	0	1.0	1.0
group_10269	yceI_2	Protein YceI	9	0	16	25	36.0	100.0	inf	0.0016308354118490529	1.0	0.08911499141079134	1	1	0	1.0	1.0
group_14034	ymdB	O-acetyl-ADP-ribose deacetylase	9	0	16	25	36.0	100.0	inf	0.0016308354118490529	1.0	0.08911499141079134	1	1	0	1.0	1.0
group_15109		hypothetical protein	9	0	16	25	36.0	100.0	inf	0.0016308354118490529	1.0	0.08911499141079134	1	1	0	1.0	1.0
slmA		Nucleoid occlusion factor SlmA	9	0	16	25	36.0	100.0	inf	0.0016308354118490529	1.0	0.08911499141079134	1	1	0	1.0	1.0
group_17127	pheT	Phenylalanine--tRNA ligase beta subunit	0	9	25	16	0.0	64.0	0.0	0.0016308354118490529	1.0	0.08911499141079134	1	0	1	1.0	1.0
group_15720		hypothetical protein	9	0	16	25	36.0	100.0	inf	0.0016308354118490529	1.0	0.08911499141079134	1	1	0	1.0	1.0
group_17272		hypothetical protein	9	0	16	25	36.0	100.0	inf	0.0016308354118490529	1.0	0.08911499141079134	1	1	0	1.0	1.0
group_4472	recQ	ATP-dependent DNA helicase RecQ	9	0	16	25	36.0	100.0	inf	0.0016308354118490529	1.0	0.08911499141079134	1	1	0	1.0	1.0
group_17676		hypothetical protein	9	0	16	25	36.0	100.0	inf	0.0016308354118490529	1.0	0.08911499141079134	1	1	0	1.0	1.0
group_17414	gloB_2	putative metallo-hydrolase	9	0	16	25	36.0	100.0	inf	0.0016308354118490529	1.0	0.08911499141079134	1	1	0	1.0	1.0
group_17415		hypothetical protein	9	0	16	25	36.0	100.0	inf	0.0016308354118490529	1.0	0.08911499141079134	1	1	0	1.0	1.0
group_17405		hypothetical protein	9	0	16	25	36.0	100.0	inf	0.0016308354118490529	1.0	0.08911499141079134	1	1	0	1.0	1.0
group_12773		hypothetical protein	9	0	16	25	36.0	100.0	inf	0.0016308354118490529	1.0	0.08911499141079134	1	1	0	1.0	1.0
btuF_1		Vitamin B12-binding protein	9	0	16	25	36.0	100.0	inf	0.0016308354118490529	1.0	0.08911499141079134	1	1	0	1.0	1.0
group_8174	pntB	NAD(P) transhydrogenase subunit beta	9	0	16	25	36.0	100.0	inf	0.0016308354118490529	1.0	0.08911499141079134	1	1	0	1.0	1.0
group_17358		hypothetical protein	9	0	16	25	36.0	100.0	inf	0.0016308354118490529	1.0	0.08911499141079134	1	1	0	1.0	1.0
yejE		Inner membrane ABC transporter permease protein YejE	9	0	16	25	36.0	100.0	inf	0.0016308354118490529	1.0	0.08911499141079134	1	1	0	1.0	1.0
yejB		Inner membrane ABC transporter permease protein YejB	9	0	16	25	36.0	100.0	inf	0.0016308354118490529	1.0	0.08911499141079134	1	1	0	1.0	1.0
rbsA		Ribose import ATP-binding protein RbsA	9	0	16	25	36.0	100.0	inf	0.0016308354118490529	1.0	0.08911499141079134	1	1	0	1.0	1.0
group_16205		hypothetical protein	9	0	16	25	36.0	100.0	inf	0.0016308354118490529	1.0	0.08911499141079134	1	1	0	1.0	1.0
group_14748		hypothetical protein	9	0	16	25	36.0	100.0	inf	0.0016308354118490529	1.0	0.08911499141079134	1	1	0	1.0	1.0
guaC		GMP reductase	9	0	16	25	36.0	100.0	inf	0.0016308354118490529	1.0	0.08911499141079134	1	1	0	1.0	1.0
ispU		Ditrans,polycis-undecaprenyl-diphosphate synthase ((2E,6E)-farnesyl-diphosphate specific)	25	16	0	9	100.0	36.0	inf	0.0016308354118490529	1.0	0.08911499141079134	1	1	0	1.0	1.0
corA_2		hypothetical protein	9	0	16	25	36.0	100.0	inf	0.0016308354118490529	1.0	0.08911499141079134	1	1	0	1.0	1.0
copZ_2		hypothetical protein	9	0	16	25	36.0	100.0	inf	0.0016308354118490529	1.0	0.08911499141079134	1	1	0	1.0	1.0
group_15793	yabJ_3	2-iminobutanoate/2-iminopropanoate deaminase	9	0	16	25	36.0	100.0	inf	0.0016308354118490529	1.0	0.08911499141079134	1	1	0	1.0	1.0
gntR		HTH-type transcriptional regulator GntR	9	0	16	25	36.0	100.0	inf	0.0016308354118490529	1.0	0.08911499141079134	1	1	0	1.0	1.0
group_17428		hypothetical protein	9	0	16	25	36.0	100.0	inf	0.0016308354118490529	1.0	0.08911499141079134	1	1	0	1.0	1.0
group_17421		hypothetical protein	9	0	16	25	36.0	100.0	inf	0.0016308354118490529	1.0	0.08911499141079134	1	1	0	1.0	1.0
group_17422		hypothetical protein	9	0	16	25	36.0	100.0	inf	0.0016308354118490529	1.0	0.08911499141079134	1	1	0	1.0	1.0
lip		Triacylglycerol lipase	9	0	16	25	36.0	100.0	inf	0.0016308354118490529	1.0	0.08911499141079134	1	1	0	1.0	1.0
algU_3		ECF RNA polymerase sigma factor SigW	9	0	16	25	36.0	100.0	inf	0.0016308354118490529	1.0	0.08911499141079134	1	1	0	1.0	1.0
group_17335		hypothetical protein	9	0	16	25	36.0	100.0	inf	0.0016308354118490529	1.0	0.08911499141079134	1	1	0	1.0	1.0
group_17334		hypothetical protein	9	0	16	25	36.0	100.0	inf	0.0016308354118490529	1.0	0.08911499141079134	1	1	0	1.0	1.0
group_2509		putative parvulin-type peptidyl-prolyl cis-trans isomerase	9	0	16	25	36.0	100.0	inf	0.0016308354118490529	1.0	0.08911499141079134	1	1	0	1.0	1.0
crp		CRP-like cAMP-activated global transcriptional regulator	9	0	16	25	36.0	100.0	inf	0.0016308354118490529	1.0	0.08911499141079134	1	1	0	1.0	1.0
group_6814	nnr	Bifunctional NAD(P)H-hydrate repair enzyme Nnr	9	0	16	25	36.0	100.0	inf	0.0016308354118490529	1.0	0.08911499141079134	1	1	0	1.0	1.0
resA_3		Thiol-disulfide oxidoreductase ResA	9	0	16	25	36.0	100.0	inf	0.0016308354118490529	1.0	0.08911499141079134	1	1	0	1.0	1.0
group_10530		hypothetical protein	9	0	16	25	36.0	100.0	inf	0.0016308354118490529	1.0	0.08911499141079134	1	1	0	1.0	1.0
group_10531		hypothetical protein	9	0	16	25	36.0	100.0	inf	0.0016308354118490529	1.0	0.08911499141079134	1	1	0	1.0	1.0
group_1123	clpB	Chaperone protein ClpB	9	0	16	25	36.0	100.0	inf	0.0016308354118490529	1.0	0.08911499141079134	1	1	0	1.0	1.0
ybhS		putative multidrug ABC transporter permease YbhS	9	0	16	25	36.0	100.0	inf	0.0016308354118490529	1.0	0.08911499141079134	1	1	0	1.0	1.0
glgC		Glucose-1-phosphate adenylyltransferase	9	0	16	25	36.0	100.0	inf	0.0016308354118490529	1.0	0.08911499141079134	1	1	0	1.0	1.0
group_17255		hypothetical protein	9	0	16	25	36.0	100.0	inf	0.0016308354118490529	1.0	0.08911499141079134	1	1	0	1.0	1.0
group_5090	apaH	Bis(5'-nucleosyl)-tetraphosphatase, symmetrical	9	0	16	25	36.0	100.0	inf	0.0016308354118490529	1.0	0.08911499141079134	1	1	0	1.0	1.0
group_4384	cysQ	3'(2'),5'-bisphosphate nucleotidase CysQ	9	0	16	25	36.0	100.0	inf	0.0016308354118490529	1.0	0.08911499141079134	1	1	0	1.0	1.0
oprM_1		Outer membrane protein OprM	9	0	16	25	36.0	100.0	inf	0.0016308354118490529	1.0	0.08911499141079134	1	1	0	1.0	1.0
group_13930		hypothetical protein	9	0	16	25	36.0	100.0	inf	0.0016308354118490529	1.0	0.08911499141079134	1	1	0	1.0	1.0
group_17436		hypothetical protein	9	0	16	25	36.0	100.0	inf	0.0016308354118490529	1.0	0.08911499141079134	1	1	0	1.0	1.0
flgB		Flagellar basal body rod protein FlgB	9	0	16	25	36.0	100.0	inf	0.0016308354118490529	1.0	0.08911499141079134	1	1	0	1.0	1.0
flgF		Flagellar basal-body rod protein FlgF	9	0	16	25	36.0	100.0	inf	0.0016308354118490529	1.0	0.08911499141079134	1	1	0	1.0	1.0
ldh		Leucine dehydrogenase	9	0	16	25	36.0	100.0	inf	0.0016308354118490529	1.0	0.08911499141079134	1	1	0	1.0	1.0
group_17320		hypothetical protein	9	0	16	25	36.0	100.0	inf	0.0016308354118490529	1.0	0.08911499141079134	1	1	0	1.0	1.0
group_17321		hypothetical protein	9	0	16	25	36.0	100.0	inf	0.0016308354118490529	1.0	0.08911499141079134	1	1	0	1.0	1.0
gno_2		Gluconate 5-dehydrogenase	9	0	16	25	36.0	100.0	inf	0.0016308354118490529	1.0	0.08911499141079134	1	1	0	1.0	1.0
group_17328		hypothetical protein	9	0	16	25	36.0	100.0	inf	0.0016308354118490529	1.0	0.08911499141079134	1	1	0	1.0	1.0
group_14111	rsgA	Small ribosomal subunit biogenesis GTPase RsgA	9	0	16	25	36.0	100.0	inf	0.0016308354118490529	1.0	0.08911499141079134	1	1	0	1.0	1.0
mtrA_2		IS5 family transposase IS4811	9	0	16	25	36.0	100.0	inf	0.0016308354118490529	1.0	0.08911499141079134	1	1	0	1.0	1.0
mdoG		Glucans biosynthesis protein G	9	0	16	25	36.0	100.0	inf	0.0016308354118490529	1.0	0.08911499141079134	1	1	0	1.0	1.0
group_17336		hypothetical protein	9	0	16	25	36.0	100.0	inf	0.0016308354118490529	1.0	0.08911499141079134	1	1	0	1.0	1.0
group_6312		putative FAD-linked oxidoreductase	9	0	16	25	36.0	100.0	inf	0.0016308354118490529	1.0	0.08911499141079134	1	1	0	1.0	1.0
yfkM		Protein/nucleic acid deglycase 2	9	0	16	25	36.0	100.0	inf	0.0016308354118490529	1.0	0.08911499141079134	1	1	0	1.0	1.0
group_6049	regA	Photosynthetic apparatus regulatory protein RegA	9	0	16	25	36.0	100.0	inf	0.0016308354118490529	1.0	0.08911499141079134	1	1	0	1.0	1.0
group_17224		hypothetical protein	9	0	16	25	36.0	100.0	inf	0.0016308354118490529	1.0	0.08911499141079134	1	1	0	1.0	1.0
gstB_3		Glutathione S-transferase GST-6.0	9	0	16	25	36.0	100.0	inf	0.0016308354118490529	1.0	0.08911499141079134	1	1	0	1.0	1.0
glpR		Glycerol-3-phosphate regulon repressor	9	0	16	25	36.0	100.0	inf	0.0016308354118490529	1.0	0.08911499141079134	1	1	0	1.0	1.0
group_17133	trpC	Tryptophan biosynthesis protein TrpCF	0	9	25	16	0.0	64.0	0.0	0.0016308354118490529	1.0	0.08911499141079134	1	0	1	1.0	1.0
group_9156		hypothetical protein	9	0	16	25	36.0	100.0	inf	0.0016308354118490529	1.0	0.08911499141079134	1	1	0	1.0	1.0
group_17139	fpr	Flavodoxin/ferredoxin--NADP reductase	0	9	25	16	0.0	64.0	0.0	0.0016308354118490529	1.0	0.08911499141079134	1	0	1	1.0	1.0
yciI		Protein YciI	9	0	16	25	36.0	100.0	inf	0.0016308354118490529	1.0	0.08911499141079134	1	1	0	1.0	1.0
group_8846	ureG	Urease accessory protein UreG	9	0	16	25	36.0	100.0	inf	0.0016308354118490529	1.0	0.08911499141079134	1	1	0	1.0	1.0
livH_2		High-affinity branched-chain amino acid transport system permease protein LivH	9	0	16	25	36.0	100.0	inf	0.0016308354118490529	1.0	0.08911499141079134	1	1	0	1.0	1.0
nagK		hypothetical protein	9	0	16	25	36.0	100.0	inf	0.0016308354118490529	1.0	0.08911499141079134	1	1	0	1.0	1.0
yjiA_2		P-loop guanosine triphosphatase YjiA	9	0	16	25	36.0	100.0	inf	0.0016308354118490529	1.0	0.08911499141079134	1	1	0	1.0	1.0
group_9528		hypothetical protein	9	0	16	25	36.0	100.0	inf	0.0016308354118490529	1.0	0.08911499141079134	1	1	0	1.0	1.0
phoD		Alkaline phosphatase D	9	0	16	25	36.0	100.0	inf	0.0016308354118490529	1.0	0.08911499141079134	1	1	0	1.0	1.0
ephA		Epoxide hydrolase A	9	0	16	25	36.0	100.0	inf	0.0016308354118490529	1.0	0.08911499141079134	1	1	0	1.0	1.0
group_17231		hypothetical protein	9	0	16	25	36.0	100.0	inf	0.0016308354118490529	1.0	0.08911499141079134	1	1	0	1.0	1.0
thiE		Thiamine-phosphate synthase	9	0	16	25	36.0	100.0	inf	0.0016308354118490529	1.0	0.08911499141079134	1	1	0	1.0	1.0
group_14106	acuR_1	hypothetical protein	9	0	16	25	36.0	100.0	inf	0.0016308354118490529	1.0	0.08911499141079134	1	1	0	1.0	1.0
chrA		hypothetical protein	9	0	16	25	36.0	100.0	inf	0.0016308354118490529	1.0	0.08911499141079134	1	1	0	1.0	1.0
group_13793	hisH	Imidazole glycerol phosphate synthase subunit HisH	0	9	25	16	0.0	64.0	0.0	0.0016308354118490529	1.0	0.08911499141079134	1	0	1	1.0	1.0
dmdC_2		3-methylmercaptopropionyl-CoA dehydrogenase	9	0	16	25	36.0	100.0	inf	0.0016308354118490529	1.0	0.08911499141079134	1	1	0	1.0	1.0
ylxH		Flagellum site-determining protein YlxH	9	0	16	25	36.0	100.0	inf	0.0016308354118490529	1.0	0.08911499141079134	1	1	0	1.0	1.0
group_17406		hypothetical protein	9	0	16	25	36.0	100.0	inf	0.0016308354118490529	1.0	0.08911499141079134	1	1	0	1.0	1.0
group_12084	rluB	Ribosomal large subunit pseudouridine synthase B	9	0	16	25	36.0	100.0	inf	0.0016308354118490529	1.0	0.08911499141079134	1	1	0	1.0	1.0
waaA		3-deoxy-D-manno-octulosonic acid transferase	9	0	16	25	36.0	100.0	inf	0.0016308354118490529	1.0	0.08911499141079134	1	1	0	1.0	1.0
group_9318	tas	Protein tas	9	0	16	25	36.0	100.0	inf	0.0016308354118490529	1.0	0.08911499141079134	1	1	0	1.0	1.0
ampR_1		HTH-type transcriptional regulator DmlR	9	0	16	25	36.0	100.0	inf	0.0016308354118490529	1.0	0.08911499141079134	1	1	0	1.0	1.0
mmgC_2		Acyl-CoA dehydrogenase	9	0	16	25	36.0	100.0	inf	0.0016308354118490529	1.0	0.08911499141079134	1	1	0	1.0	1.0
group_7005	topB	DNA topoisomerase 3	9	0	16	25	36.0	100.0	inf	0.0016308354118490529	1.0	0.08911499141079134	1	1	0	1.0	1.0
rcsC_23		hypothetical protein	9	0	16	25	36.0	100.0	inf	0.0016308354118490529	1.0	0.08911499141079134	1	1	0	1.0	1.0
rcsC_22		hypothetical protein	9	0	16	25	36.0	100.0	inf	0.0016308354118490529	1.0	0.08911499141079134	1	1	0	1.0	1.0
group_18173		hypothetical protein	9	0	16	25	36.0	100.0	inf	0.0016308354118490529	1.0	0.08911499141079134	1	1	0	1.0	1.0
rppA		Alpha-pyrone synthesis polyketide synthase-like Pks11	9	0	16	25	36.0	100.0	inf	0.0016308354118490529	1.0	0.08911499141079134	1	1	0	1.0	1.0
group_6058	etfB	Electron transfer flavoprotein subunit beta	9	0	16	25	36.0	100.0	inf	0.0016308354118490529	1.0	0.08911499141079134	1	1	0	1.0	1.0
fliO		hypothetical protein	9	0	16	25	36.0	100.0	inf	0.0016308354118490529	1.0	0.08911499141079134	1	1	0	1.0	1.0
nagZ		Beta-hexosaminidase	9	0	16	25	36.0	100.0	inf	0.0016308354118490529	1.0	0.08911499141079134	1	1	0	1.0	1.0
yycJ		Putative metallo-hydrolase YycJ	9	0	16	25	36.0	100.0	inf	0.0016308354118490529	1.0	0.08911499141079134	1	1	0	1.0	1.0
group_9081	lysN	2-aminoadipate transaminase	9	0	16	25	36.0	100.0	inf	0.0016308354118490529	1.0	0.08911499141079134	1	1	0	1.0	1.0
tyrA		hypothetical protein	9	0	16	25	36.0	100.0	inf	0.0016308354118490529	1.0	0.08911499141079134	1	1	0	1.0	1.0
group_17597	rnpA	Ribonuclease P protein component	9	0	16	25	36.0	100.0	inf	0.0016308354118490529	1.0	0.08911499141079134	1	1	0	1.0	1.0
group_17578		putative zinc protease	9	0	16	25	36.0	100.0	inf	0.0016308354118490529	1.0	0.08911499141079134	1	1	0	1.0	1.0
lrp_2		Leucine-responsive regulatory protein	9	0	16	25	36.0	100.0	inf	0.0016308354118490529	1.0	0.08911499141079134	1	1	0	1.0	1.0
group_17466		Trehalase	9	0	16	25	36.0	100.0	inf	0.0016308354118490529	1.0	0.08911499141079134	1	1	0	1.0	1.0
rbn		Ribonuclease BN	9	0	16	25	36.0	100.0	inf	0.0016308354118490529	1.0	0.08911499141079134	1	1	0	1.0	1.0
rfbE		CDP-paratose 2-epimerase	9	0	16	25	36.0	100.0	inf	0.0016308354118490529	1.0	0.08911499141079134	1	1	0	1.0	1.0
alkB		Alpha-ketoglutarate-dependent dioxygenase AlkB	9	0	16	25	36.0	100.0	inf	0.0016308354118490529	1.0	0.08911499141079134	1	1	0	1.0	1.0
group_23349		tRNA-Ala(cgc)	9	0	16	25	36.0	100.0	inf	0.0016308354118490529	1.0	0.08911499141079134	1	1	0	1.0	1.0
hmuT		Hemin-binding periplasmic protein HmuT	9	0	16	25	36.0	100.0	inf	0.0016308354118490529	1.0	0.08911499141079134	1	1	0	1.0	1.0
sufD		FeS cluster assembly protein SufD	9	0	16	25	36.0	100.0	inf	0.0016308354118490529	1.0	0.08911499141079134	1	1	0	1.0	1.0
group_2755	map	Methionine aminopeptidase	9	0	16	25	36.0	100.0	inf	0.0016308354118490529	1.0	0.08911499141079134	1	1	0	1.0	1.0
group_15234		hypothetical protein	9	0	16	25	36.0	100.0	inf	0.0016308354118490529	1.0	0.08911499141079134	1	1	0	1.0	1.0
group_6435	ubiE	Ubiquinone/menaquinone biosynthesis C-methyltransferase UbiE	9	0	16	25	36.0	100.0	inf	0.0016308354118490529	1.0	0.08911499141079134	1	1	0	1.0	1.0
dap_14		putative protein	9	0	16	25	36.0	100.0	inf	0.0016308354118490529	1.0	0.08911499141079134	1	1	0	1.0	1.0
group_2531	yhhW	Quercetin 2,3-dioxygenase	9	0	16	25	36.0	100.0	inf	0.0016308354118490529	1.0	0.08911499141079134	1	1	0	1.0	1.0
murC		UDP-N-acetylmuramate--L-alanine ligase	25	16	0	9	100.0	36.0	inf	0.0016308354118490529	1.0	0.08911499141079134	1	1	0	1.0	1.0
murU		N-acetylmuramate alpha-1-phosphate uridylyltransferase	9	0	16	25	36.0	100.0	inf	0.0016308354118490529	1.0	0.08911499141079134	1	1	0	1.0	1.0
group_8908	pnoA	hypothetical protein	9	0	16	25	36.0	100.0	inf	0.0016308354118490529	1.0	0.08911499141079134	1	1	0	1.0	1.0
group_4323	egtD	Histidine N-alpha-methyltransferase	9	0	16	25	36.0	100.0	inf	0.0016308354118490529	1.0	0.08911499141079134	1	1	0	1.0	1.0
yddG		hypothetical protein	9	0	16	25	36.0	100.0	inf	0.0016308354118490529	1.0	0.08911499141079134	1	1	0	1.0	1.0
dcp		Dipeptidyl carboxypeptidase	9	0	16	25	36.0	100.0	inf	0.0016308354118490529	1.0	0.08911499141079134	1	1	0	1.0	1.0
group_17561	bepA_5	Beta-barrel assembly-enhancing protease	9	0	16	25	36.0	100.0	inf	0.0016308354118490529	1.0	0.08911499141079134	1	1	0	1.0	1.0
fliS		Flagellar secretion chaperone FliS	9	0	16	25	36.0	100.0	inf	0.0016308354118490529	1.0	0.08911499141079134	1	1	0	1.0	1.0
fliM		Flagellar motor switch protein FliM	9	0	16	25	36.0	100.0	inf	0.0016308354118490529	1.0	0.08911499141079134	1	1	0	1.0	1.0
fliA		RNA polymerase sigma factor FliA	9	0	16	25	36.0	100.0	inf	0.0016308354118490529	1.0	0.08911499141079134	1	1	0	1.0	1.0
group_12607	gloB_6	hypothetical protein	9	0	16	25	36.0	100.0	inf	0.0016308354118490529	1.0	0.08911499141079134	1	1	0	1.0	1.0
bbsG		Crotonobetainyl-CoA reductase	9	0	16	25	36.0	100.0	inf	0.0016308354118490529	1.0	0.08911499141079134	1	1	0	1.0	1.0
petC_2		Cytochrome b6-f complex iron-sulfur subunit	9	0	16	25	36.0	100.0	inf	0.0016308354118490529	1.0	0.08911499141079134	1	1	0	1.0	1.0
group_14576		hypothetical protein	9	0	16	25	36.0	100.0	inf	0.0016308354118490529	1.0	0.08911499141079134	1	1	0	1.0	1.0
yghO		Protein YghO	9	0	16	25	36.0	100.0	inf	0.0016308354118490529	1.0	0.08911499141079134	1	1	0	1.0	1.0
fbaB		Fructose-bisphosphate aldolase class 1	11	1	14	24	44.0	96.0	18.857142857142858	0.0019215096409778748	1.0	0.10182549407206723	1	1	1	1.0	1.0
group_1057	degQ	hypothetical protein	11	1	14	24	44.0	96.0	18.857142857142858	0.0019215096409778748	1.0	0.10182549407206723	1	1	1	1.0	1.0
ompA		Outer membrane protein A	11	1	14	24	44.0	96.0	18.857142857142858	0.0019215096409778748	1.0	0.10182549407206723	1	1	1	1.0	1.0
dadX		Alanine racemase, catabolic	11	1	14	24	44.0	96.0	18.857142857142858	0.0019215096409778748	1.0	0.10182549407206723	1	1	1	1.0	1.0
aqpZ		Aquaporin Z	11	1	14	24	44.0	96.0	18.857142857142858	0.0019215096409778748	1.0	0.10182549407206723	1	1	1	1.0	1.0
gsiC_1		Glutathione transport system permease protein GsiC	11	1	14	24	44.0	96.0	18.857142857142858	0.0019215096409778748	1.0	0.10182549407206723	1	1	1	1.0	1.0
petA		Ubiquinol-cytochrome c reductase iron-sulfur subunit	11	1	14	24	44.0	96.0	18.857142857142858	0.0019215096409778748	1.0	0.10182549407206723	1	1	1	1.0	1.0
petC		Ammonia monooxygenase gamma subunit	11	1	14	24	44.0	96.0	18.857142857142858	0.0019215096409778748	1.0	0.10182549407206723	1	1	1	1.0	1.0
group_14540		hypothetical protein	11	1	14	24	44.0	96.0	18.857142857142858	0.0019215096409778748	1.0	0.10182549407206723	1	1	1	1.0	1.0
pheT		Phenylalanine--tRNA ligase beta subunit	11	1	14	24	44.0	96.0	18.857142857142858	0.0019215096409778748	1.0	0.10182549407206723	1	1	1	1.0	1.0
sasA_13		Adaptive-response sensory-kinase SasA	11	1	14	24	44.0	96.0	18.857142857142858	0.0019215096409778748	1.0	0.10182549407206723	1	1	1	1.0	1.0
fdx_2		Ferredoxin	11	1	14	24	44.0	96.0	18.857142857142858	0.0019215096409778748	1.0	0.10182549407206723	1	1	1	1.0	1.0
mltB		Membrane-bound lytic murein transglycosylase B	11	1	14	24	44.0	96.0	18.857142857142858	0.0019215096409778748	1.0	0.10182549407206723	1	1	1	1.0	1.0
fadA_1		3-ketoacyl-CoA thiolase	11	1	14	24	44.0	96.0	18.857142857142858	0.0019215096409778748	1.0	0.10182549407206723	1	1	1	1.0	1.0
flhA_1		Flagellar biosynthesis protein FlhA	11	1	14	24	44.0	96.0	18.857142857142858	0.0019215096409778748	1.0	0.10182549407206723	1	1	1	1.0	1.0
group_14550		hypothetical protein	11	1	14	24	44.0	96.0	18.857142857142858	0.0019215096409778748	1.0	0.10182549407206723	1	1	1	1.0	1.0
group_14561	secF	Protein translocase subunit SecF	11	1	14	24	44.0	96.0	18.857142857142858	0.0019215096409778748	1.0	0.10182549407206723	1	1	1	1.0	1.0
group_14560	birA	Bifunctional ligase/repressor BirA	11	1	14	24	44.0	96.0	18.857142857142858	0.0019215096409778748	1.0	0.10182549407206723	1	1	1	1.0	1.0
ccmE		Cytochrome c-type biogenesis protein CcmE	11	1	14	24	44.0	96.0	18.857142857142858	0.0019215096409778748	1.0	0.10182549407206723	1	1	1	1.0	1.0
group_3909	rpe	Ribulose-phosphate 3-epimerase	11	1	14	24	44.0	96.0	18.857142857142858	0.0019215096409778748	1.0	0.10182549407206723	1	1	1	1.0	1.0
group_14579		Adenine deaminase	11	1	14	24	44.0	96.0	18.857142857142858	0.0019215096409778748	1.0	0.10182549407206723	1	1	1	1.0	1.0
sumT		Uroporphyrinogen-III C-methyltransferase	11	1	14	24	44.0	96.0	18.857142857142858	0.0019215096409778748	1.0	0.10182549407206723	1	1	1	1.0	1.0
irpA		Iron-regulated protein A	11	1	14	24	44.0	96.0	18.857142857142858	0.0019215096409778748	1.0	0.10182549407206723	1	1	1	1.0	1.0
group_14723		hypothetical protein	11	1	14	24	44.0	96.0	18.857142857142858	0.0019215096409778748	1.0	0.10182549407206723	1	1	1	1.0	1.0
group_14683	recJ	Single-stranded-DNA-specific exonuclease RecJ	11	1	14	24	44.0	96.0	18.857142857142858	0.0019215096409778748	1.0	0.10182549407206723	1	1	1	1.0	1.0
group_14000		hypothetical protein	11	1	14	24	44.0	96.0	18.857142857142858	0.0019215096409778748	1.0	0.10182549407206723	1	1	1	1.0	1.0
group_8950		hypothetical protein	11	1	14	24	44.0	96.0	18.857142857142858	0.0019215096409778748	1.0	0.10182549407206723	1	1	1	1.0	1.0
sctC_1		Type 3 secretion system secretin	11	1	14	24	44.0	96.0	18.857142857142858	0.0019215096409778748	1.0	0.10182549407206723	1	1	1	1.0	1.0
group_14531		hypothetical protein	11	1	14	24	44.0	96.0	18.857142857142858	0.0019215096409778748	1.0	0.10182549407206723	1	1	1	1.0	1.0
gsiD		Glutathione transport system permease protein GsiD	11	1	14	24	44.0	96.0	18.857142857142858	0.0019215096409778748	1.0	0.10182549407206723	1	1	1	1.0	1.0
cnoX		Chaperedoxin	11	1	14	24	44.0	96.0	18.857142857142858	0.0019215096409778748	1.0	0.10182549407206723	1	1	1	1.0	1.0
rlmD		23S rRNA (uracil(1939)-C(5))-methyltransferase RlmD	11	1	14	24	44.0	96.0	18.857142857142858	0.0019215096409778748	1.0	0.10182549407206723	1	1	1	1.0	1.0
rpoN		RNA polymerase sigma-54 factor	11	1	14	24	44.0	96.0	18.857142857142858	0.0019215096409778748	1.0	0.10182549407206723	1	1	1	1.0	1.0
mrdA		Peptidoglycan D,D-transpeptidase MrdA	11	1	14	24	44.0	96.0	18.857142857142858	0.0019215096409778748	1.0	0.10182549407206723	1	1	1	1.0	1.0
bamE		Outer membrane protein assembly factor BamE	11	1	14	24	44.0	96.0	18.857142857142858	0.0019215096409778748	1.0	0.10182549407206723	1	1	1	1.0	1.0
group_7267	tmk	Thymidylate kinase	11	1	14	24	44.0	96.0	18.857142857142858	0.0019215096409778748	1.0	0.10182549407206723	1	1	1	1.0	1.0
rpmD		50S ribosomal protein L30	24	14	1	11	96.0	44.0	18.857142857142858	0.0019215096409778748	1.0	0.10182549407206723	1	1	1	1.0	1.0
hupB		DNA-binding protein HU-beta	11	1	14	24	44.0	96.0	18.857142857142858	0.0019215096409778748	1.0	0.10182549407206723	1	1	1	1.0	1.0
group_14725	pyrF	Orotidine 5'-phosphate decarboxylase	11	1	14	24	44.0	96.0	18.857142857142858	0.0019215096409778748	1.0	0.10182549407206723	1	1	1	1.0	1.0
murG		UDP-N-acetylglucosamine--N-acetylmuramyl-(pentapeptide) pyrophosphoryl-undecaprenol N-acetylglucosamine transferase	11	1	14	24	44.0	96.0	18.857142857142858	0.0019215096409778748	1.0	0.10182549407206723	1	1	1	1.0	1.0
group_5180	pcaI	putative succinyl-CoA:3-ketoacid coenzyme A transferase subunit A	11	1	14	24	44.0	96.0	18.857142857142858	0.0019215096409778748	1.0	0.10182549407206723	1	1	1	1.0	1.0
pip		Proline iminopeptidase	11	1	14	24	44.0	96.0	18.857142857142858	0.0019215096409778748	1.0	0.10182549407206723	1	1	1	1.0	1.0
ppsR		Phosphoenolpyruvate synthase regulatory protein	11	1	14	24	44.0	96.0	18.857142857142858	0.0019215096409778748	1.0	0.10182549407206723	1	1	1	1.0	1.0
hpf		Ribosome hibernation promoting factor	11	1	14	24	44.0	96.0	18.857142857142858	0.0019215096409778748	1.0	0.10182549407206723	1	1	1	1.0	1.0
glnG		DNA-binding transcriptional regulator NtrC	14	3	11	22	56.0	88.0	9.333333333333334	0.0022919405258503157	1.0	0.12070938918295757	1	1	1	1.0	1.0
group_11415	atpG	ATP synthase gamma chain	14	3	11	22	56.0	88.0	9.333333333333334	0.0022919405258503157	1.0	0.12070938918295757	1	1	1	1.0	1.0
yfcG_2		Disulfide-bond oxidoreductase YfcG	14	3	11	22	56.0	88.0	9.333333333333334	0.0022919405258503157	1.0	0.12070938918295757	1	1	1	1.0	1.0
group_11383		Putative 3-methyladenine DNA glycosylase	14	3	11	22	56.0	88.0	9.333333333333334	0.0022919405258503157	1.0	0.12070938918295757	1	1	1	1.0	1.0
panD		Aspartate 1-decarboxylase	14	3	11	22	56.0	88.0	9.333333333333334	0.0022919405258503157	1.0	0.12070938918295757	1	1	1	1.0	1.0
bioA		Adenosylmethionine-8-amino-7-oxononanoate aminotransferase	14	3	11	22	56.0	88.0	9.333333333333334	0.0022919405258503157	1.0	0.12070938918295757	1	1	1	1.0	1.0
yrrK		Putative pre-16S rRNA nuclease	14	3	11	22	56.0	88.0	9.333333333333334	0.0022919405258503157	1.0	0.12070938918295757	1	1	1	1.0	1.0
tatC		Sec-independent protein translocase protein TatC	22	11	3	14	88.0	56.0	9.333333333333334	0.002291940525850316	1.0	0.12070938918295757	1	1	1	1.0	1.0
group_3310	tufA_2	Elongation factor Tu	22	11	3	14	88.0	56.0	9.333333333333334	0.002291940525850316	1.0	0.12070938918295757	1	1	1	1.0	1.0
msrA		Peptide methionine sulfoxide reductase MsrA	15	4	10	21	60.0	84.0	7.875	0.0030510695238371724	1.0	0.16058074437292272	1	1	1	1.0	1.0
aer_1		hypothetical protein	12	2	13	23	48.0	92.0	10.615384615384615	0.0036137180752862405	1.0	0.16353236533792068	1	1	1	1.0	1.0
group_13285		hypothetical protein	12	2	13	23	48.0	92.0	10.615384615384615	0.0036137180752862405	1.0	0.16353236533792068	1	1	1	1.0	1.0
argO		Arginine exporter protein ArgO	12	2	13	23	48.0	92.0	10.615384615384615	0.0036137180752862405	1.0	0.16353236533792068	1	1	1	1.0	1.0
rsmI_2		Ribosomal RNA small subunit methyltransferase I	12	2	13	23	48.0	92.0	10.615384615384615	0.0036137180752862405	1.0	0.16353236533792068	1	1	1	1.0	1.0
fliP		Flagellar biosynthetic protein FliP	12	2	13	23	48.0	92.0	10.615384615384615	0.0036137180752862405	1.0	0.16353236533792068	1	1	1	1.0	1.0
fabZ		3-hydroxyacyl-[acyl-carrier-protein] dehydratase FabZ	23	13	2	12	92.0	48.0	10.615384615384615	0.0036137180752862405	1.0	0.16353236533792068	1	1	1	1.0	1.0
cbbA		Fructose-bisphosphate aldolase	12	2	13	23	48.0	92.0	10.615384615384615	0.0036137180752862405	1.0	0.16353236533792068	1	1	1	1.0	1.0
pyrH		Uridylate kinase	23	13	2	12	92.0	48.0	10.615384615384615	0.0036137180752862405	1.0	0.16353236533792068	1	1	1	1.0	1.0
thiL		Thiamine-monophosphate kinase	12	2	13	23	48.0	92.0	10.615384615384615	0.0036137180752862405	1.0	0.16353236533792068	1	1	1	1.0	1.0
ahpC		Alkyl hydroperoxide reductase C	2	12	23	13	8.0	52.0	0.09420289855072464	0.0036137180752862405	1.0	0.16353236533792068	1	1	1	1.0	1.0
gltJ		Glutamate/aspartate import permease protein GltJ	16	5	9	20	64.0	80.0	7.111111111111111	0.0036652293712407186	1.0	0.16353236533792068	1	1	1	1.0	1.0
lepB		Signal peptidase I	20	9	5	16	80.0	64.0	7.111111111111111	0.0036652293712407186	1.0	0.16353236533792068	1	1	1	1.0	1.0
cysN		Sulfate adenylyltransferase subunit 1	20	9	5	16	80.0	64.0	7.111111111111111	0.0036652293712407186	1.0	0.16353236533792068	1	1	1	1.0	1.0
thrC		Threonine synthase	16	5	9	20	64.0	80.0	7.111111111111111	0.0036652293712407186	1.0	0.16353236533792068	1	1	1	1.0	1.0
ilvC		Ketol-acid reductoisomerase (NADP(+))	16	5	9	20	64.0	80.0	7.111111111111111	0.0036652293712407186	1.0	0.16353236533792068	1	1	1	1.0	1.0
thyA		Thymidylate synthase	20	9	5	16	80.0	64.0	7.111111111111111	0.0036652293712407186	1.0	0.16353236533792068	1	1	1	1.0	1.0
adhC2		NADP-dependent alcohol dehydrogenase C 2	8	0	17	25	32.0	100.0	inf	0.004029122782215316	1.0	0.16353236533792068	1	1	0	1.0	1.0
glmU_2		Bifunctional protein GlmU	8	0	17	25	32.0	100.0	inf	0.004029122782215316	1.0	0.16353236533792068	1	1	0	1.0	1.0
bepA_2		hypothetical protein	8	0	17	25	32.0	100.0	inf	0.004029122782215316	1.0	0.16353236533792068	1	1	0	1.0	1.0
rclR		IS5 family transposase IS4811	8	0	17	25	32.0	100.0	inf	0.004029122782215316	1.0	0.16353236533792068	1	1	0	1.0	1.0
group_18601		hypothetical protein	8	0	17	25	32.0	100.0	inf	0.004029122782215316	1.0	0.16353236533792068	1	1	0	1.0	1.0
group_24167		hypothetical protein	8	0	17	25	32.0	100.0	inf	0.004029122782215316	1.0	0.16353236533792068	1	1	0	1.0	1.0
bluB		5,6-dimethylbenzimidazole synthase	8	0	17	25	32.0	100.0	inf	0.004029122782215316	1.0	0.16353236533792068	1	1	0	1.0	1.0
group_19081	ftsB	Cell division protein FtsB	8	0	17	25	32.0	100.0	inf	0.004029122782215316	1.0	0.16353236533792068	1	1	0	1.0	1.0
group_19082		hypothetical protein	8	0	17	25	32.0	100.0	inf	0.004029122782215316	1.0	0.16353236533792068	1	1	0	1.0	1.0
group_19085		hypothetical protein	8	0	17	25	32.0	100.0	inf	0.004029122782215316	1.0	0.16353236533792068	1	1	0	1.0	1.0
group_19084		hypothetical protein	8	0	17	25	32.0	100.0	inf	0.004029122782215316	1.0	0.16353236533792068	1	1	0	1.0	1.0
cheZ		Protein phosphatase CheZ	8	0	17	25	32.0	100.0	inf	0.004029122782215316	1.0	0.16353236533792068	1	1	0	1.0	1.0
group_17827	sctC_1	Type 3 secretion system secretin	8	0	17	25	32.0	100.0	inf	0.004029122782215316	1.0	0.16353236533792068	1	1	0	1.0	1.0
group_15841		hypothetical protein	8	0	17	25	32.0	100.0	inf	0.004029122782215316	1.0	0.16353236533792068	1	1	0	1.0	1.0
calB		Coniferyl aldehyde dehydrogenase	8	0	17	25	32.0	100.0	inf	0.004029122782215316	1.0	0.16353236533792068	1	1	0	1.0	1.0
group_19063		hypothetical protein	8	0	17	25	32.0	100.0	inf	0.004029122782215316	1.0	0.16353236533792068	1	1	0	1.0	1.0
group_19067	rimM	Ribosome maturation factor RimM	8	0	17	25	32.0	100.0	inf	0.004029122782215316	1.0	0.16353236533792068	1	1	0	1.0	1.0
group_19066		hypothetical protein	8	0	17	25	32.0	100.0	inf	0.004029122782215316	1.0	0.16353236533792068	1	1	0	1.0	1.0
group_19065		hypothetical protein	8	0	17	25	32.0	100.0	inf	0.004029122782215316	1.0	0.16353236533792068	1	1	0	1.0	1.0
group_19064	pheT	Phenylalanine--tRNA ligase beta subunit	8	0	17	25	32.0	100.0	inf	0.004029122782215316	1.0	0.16353236533792068	1	1	0	1.0	1.0
oleD		hypothetical protein	8	0	17	25	32.0	100.0	inf	0.004029122782215316	1.0	0.16353236533792068	1	1	0	1.0	1.0
algE5		hypothetical protein	8	0	17	25	32.0	100.0	inf	0.004029122782215316	1.0	0.16353236533792068	1	1	0	1.0	1.0
group_18938		hypothetical protein	8	0	17	25	32.0	100.0	inf	0.004029122782215316	1.0	0.16353236533792068	1	1	0	1.0	1.0
recF_2		DNA replication and repair protein RecF	8	0	17	25	32.0	100.0	inf	0.004029122782215316	1.0	0.16353236533792068	1	1	0	1.0	1.0
group_18933		hypothetical protein	8	0	17	25	32.0	100.0	inf	0.004029122782215316	1.0	0.16353236533792068	1	1	0	1.0	1.0
group_312		hypothetical protein	8	0	17	25	32.0	100.0	inf	0.004029122782215316	1.0	0.16353236533792068	1	1	0	1.0	1.0
pitA_1		L-methionine sulfoximine/L-methionine sulfone acetyltransferase	8	0	17	25	32.0	100.0	inf	0.004029122782215316	1.0	0.16353236533792068	1	1	0	1.0	1.0
creC		Sensor protein CreC	8	0	17	25	32.0	100.0	inf	0.004029122782215316	1.0	0.16353236533792068	1	1	0	1.0	1.0
imuB		Protein ImuB	8	0	17	25	32.0	100.0	inf	0.004029122782215316	1.0	0.16353236533792068	1	1	0	1.0	1.0
group_19149	rimM	Ribosome maturation factor RimM	0	8	25	17	0.0	68.0	0.0	0.004029122782215316	1.0	0.16353236533792068	1	0	1	1.0	1.0
pqqE		PqqA peptide cyclase	8	0	17	25	32.0	100.0	inf	0.004029122782215316	1.0	0.16353236533792068	1	1	0	1.0	1.0
ttuC'		putative tartrate dehydrogenase/decarboxylase TtuC'	8	0	17	25	32.0	100.0	inf	0.004029122782215316	1.0	0.16353236533792068	1	1	0	1.0	1.0
group_19071		hypothetical protein	8	0	17	25	32.0	100.0	inf	0.004029122782215316	1.0	0.16353236533792068	1	1	0	1.0	1.0
group_7121	glgX_2	Glycogen operon protein GlgX	8	0	17	25	32.0	100.0	inf	0.004029122782215316	1.0	0.16353236533792068	1	1	0	1.0	1.0
gph_1		Phosphoglycolate phosphatase	8	0	17	25	32.0	100.0	inf	0.004029122782215316	1.0	0.16353236533792068	1	1	0	1.0	1.0
group_18635		hypothetical protein	8	0	17	25	32.0	100.0	inf	0.004029122782215316	1.0	0.16353236533792068	1	1	0	1.0	1.0
group_18634		hypothetical protein	8	0	17	25	32.0	100.0	inf	0.004029122782215316	1.0	0.16353236533792068	1	1	0	1.0	1.0
group_18631		hypothetical protein	8	0	17	25	32.0	100.0	inf	0.004029122782215316	1.0	0.16353236533792068	1	1	0	1.0	1.0
group_18630		hypothetical protein	8	0	17	25	32.0	100.0	inf	0.004029122782215316	1.0	0.16353236533792068	1	1	0	1.0	1.0
group_18633	corA_2	Cobalt/magnesium transport protein CorA	8	0	17	25	32.0	100.0	inf	0.004029122782215316	1.0	0.16353236533792068	1	1	0	1.0	1.0
smg		Protein Smg	8	0	17	25	32.0	100.0	inf	0.004029122782215316	1.0	0.16353236533792068	1	1	0	1.0	1.0
clsB_2		Cardiolipin synthase B	8	0	17	25	32.0	100.0	inf	0.004029122782215316	1.0	0.16353236533792068	1	1	0	1.0	1.0
group_19092		hypothetical protein	8	0	17	25	32.0	100.0	inf	0.004029122782215316	1.0	0.16353236533792068	1	1	0	1.0	1.0
rssB_4		hypothetical protein	8	0	17	25	32.0	100.0	inf	0.004029122782215316	1.0	0.16353236533792068	1	1	0	1.0	1.0
group_2648	gsiC_1	Glutathione transport system permease protein GsiC	8	0	17	25	32.0	100.0	inf	0.004029122782215316	1.0	0.16353236533792068	1	1	0	1.0	1.0
accA		Acetyl-coenzyme A carboxylase carboxyl transferase subunit alpha	25	17	0	8	100.0	32.0	inf	0.004029122782215316	1.0	0.16353236533792068	1	1	0	1.0	1.0
bluF		hypothetical protein	8	0	17	25	32.0	100.0	inf	0.004029122782215316	1.0	0.16353236533792068	1	1	0	1.0	1.0
group_18692	rlmE	Ribosomal RNA large subunit methyltransferase E	8	0	17	25	32.0	100.0	inf	0.004029122782215316	1.0	0.16353236533792068	1	1	0	1.0	1.0
qseE		Sensor histidine kinase GlrK	8	0	17	25	32.0	100.0	inf	0.004029122782215316	1.0	0.16353236533792068	1	1	0	1.0	1.0
group_19127	ftsW	putative peptidoglycan glycosyltransferase FtsW	8	0	17	25	32.0	100.0	inf	0.004029122782215316	1.0	0.16353236533792068	1	1	0	1.0	1.0
group_5143		Putative acyl-CoA dehydrogenase FadE17	8	0	17	25	32.0	100.0	inf	0.004029122782215316	1.0	0.16353236533792068	1	1	0	1.0	1.0
group_19078		hypothetical protein	8	0	17	25	32.0	100.0	inf	0.004029122782215316	1.0	0.16353236533792068	1	1	0	1.0	1.0
group_19070		hypothetical protein	8	0	17	25	32.0	100.0	inf	0.004029122782215316	1.0	0.16353236533792068	1	1	0	1.0	1.0
group_19077	lexA	LexA repressor	8	0	17	25	32.0	100.0	inf	0.004029122782215316	1.0	0.16353236533792068	1	1	0	1.0	1.0
group_1516	uvrD	ATP-dependent DNA helicase PcrA	8	0	17	25	32.0	100.0	inf	0.004029122782215316	1.0	0.16353236533792068	1	1	0	1.0	1.0
yhhT		hypothetical protein	8	0	17	25	32.0	100.0	inf	0.004029122782215316	1.0	0.16353236533792068	1	1	0	1.0	1.0
group_19124	bepA_4	hypothetical protein	8	0	17	25	32.0	100.0	inf	0.004029122782215316	1.0	0.16353236533792068	1	1	0	1.0	1.0
group_13394		putative FAD-linked oxidoreductase	8	0	17	25	32.0	100.0	inf	0.004029122782215316	1.0	0.16353236533792068	1	1	0	1.0	1.0
menG		Demethylmenaquinone methyltransferase	8	0	17	25	32.0	100.0	inf	0.004029122782215316	1.0	0.16353236533792068	1	1	0	1.0	1.0
ppsC_1		Alcohol dehydrogenase	8	0	17	25	32.0	100.0	inf	0.004029122782215316	1.0	0.16353236533792068	1	1	0	1.0	1.0
group_16424		hypothetical protein	8	0	17	25	32.0	100.0	inf	0.004029122782215316	1.0	0.16353236533792068	1	1	0	1.0	1.0
ctaB1		Protoheme IX farnesyltransferase 1	8	0	17	25	32.0	100.0	inf	0.004029122782215316	1.0	0.16353236533792068	1	1	0	1.0	1.0
dauA_2		FAD-dependent catabolic D-arginine dehydrogenase DauA	8	0	17	25	32.0	100.0	inf	0.004029122782215316	1.0	0.16353236533792068	1	1	0	1.0	1.0
group_18138		hypothetical protein	8	0	17	25	32.0	100.0	inf	0.004029122782215316	1.0	0.16353236533792068	1	1	0	1.0	1.0
dctP		C4-dicarboxylate-binding periplasmic protein DctP	8	0	17	25	32.0	100.0	inf	0.004029122782215316	1.0	0.16353236533792068	1	1	0	1.0	1.0
htpX_1		Protease HtpX	8	0	17	25	32.0	100.0	inf	0.004029122782215316	1.0	0.16353236533792068	1	1	0	1.0	1.0
group_7422		putative protein	8	0	17	25	32.0	100.0	inf	0.004029122782215316	1.0	0.16353236533792068	1	1	0	1.0	1.0
group_18628		hypothetical protein	8	0	17	25	32.0	100.0	inf	0.004029122782215316	1.0	0.16353236533792068	1	1	0	1.0	1.0
group_18629		hypothetical protein	8	0	17	25	32.0	100.0	inf	0.004029122782215316	1.0	0.16353236533792068	1	1	0	1.0	1.0
group_18627		hypothetical protein	8	0	17	25	32.0	100.0	inf	0.004029122782215316	1.0	0.16353236533792068	1	1	0	1.0	1.0
group_8624	otsA	hypothetical protein	8	0	17	25	32.0	100.0	inf	0.004029122782215316	1.0	0.16353236533792068	1	1	0	1.0	1.0
group_10653	treS	Trehalose synthase/amylase TreS	8	0	17	25	32.0	100.0	inf	0.004029122782215316	1.0	0.16353236533792068	1	1	0	1.0	1.0
hisC_3		Histidinol-phosphate aminotransferase	8	0	17	25	32.0	100.0	inf	0.004029122782215316	1.0	0.16353236533792068	1	1	0	1.0	1.0
group_18719		hypothetical protein	8	0	17	25	32.0	100.0	inf	0.004029122782215316	1.0	0.16353236533792068	1	1	0	1.0	1.0
group_18716	murG	UDP-N-acetylglucosamine--N-acetylmuramyl-(pentapeptide) pyrophosphoryl-undecaprenol N-acetylglucosamine transferase	8	0	17	25	32.0	100.0	inf	0.004029122782215316	1.0	0.16353236533792068	1	1	0	1.0	1.0
group_18714	spoIIAB	hypothetical protein	8	0	17	25	32.0	100.0	inf	0.004029122782215316	1.0	0.16353236533792068	1	1	0	1.0	1.0
group_18710		hypothetical protein	8	0	17	25	32.0	100.0	inf	0.004029122782215316	1.0	0.16353236533792068	1	1	0	1.0	1.0
mcd		(2S)-methylsuccinyl-CoA dehydrogenase	8	0	17	25	32.0	100.0	inf	0.004029122782215316	1.0	0.16353236533792068	1	1	0	1.0	1.0
group_15375		3',5'-nucleoside bisphosphate phosphatase	8	0	17	25	32.0	100.0	inf	0.004029122782215316	1.0	0.16353236533792068	1	1	0	1.0	1.0
hmrR		HTH-type transcriptional regulator HmrR	8	0	17	25	32.0	100.0	inf	0.004029122782215316	1.0	0.16353236533792068	1	1	0	1.0	1.0
gltR		hypothetical protein	8	0	17	25	32.0	100.0	inf	0.004029122782215316	1.0	0.16353236533792068	1	1	0	1.0	1.0
group_19049		hypothetical protein	8	0	17	25	32.0	100.0	inf	0.004029122782215316	1.0	0.16353236533792068	1	1	0	1.0	1.0
group_19048		hypothetical protein	8	0	17	25	32.0	100.0	inf	0.004029122782215316	1.0	0.16353236533792068	1	1	0	1.0	1.0
group_19041		hypothetical protein	8	0	17	25	32.0	100.0	inf	0.004029122782215316	1.0	0.16353236533792068	1	1	0	1.0	1.0
group_19042		hypothetical protein	8	0	17	25	32.0	100.0	inf	0.004029122782215316	1.0	0.16353236533792068	1	1	0	1.0	1.0
group_16398	aroE	Shikimate dehydrogenase (NADP(+))	8	0	17	25	32.0	100.0	inf	0.004029122782215316	1.0	0.16353236533792068	1	1	0	1.0	1.0
mmsA		Methylmalonate-semialdehyde dehydrogenase [acylating]	8	0	17	25	32.0	100.0	inf	0.004029122782215316	1.0	0.16353236533792068	1	1	0	1.0	1.0
epi		Ethylmalonyl-CoA/methylmalonyl-CoA epimerase	8	0	17	25	32.0	100.0	inf	0.004029122782215316	1.0	0.16353236533792068	1	1	0	1.0	1.0
dasR		HTH-type transcriptional repressor NagR	8	0	17	25	32.0	100.0	inf	0.004029122782215316	1.0	0.16353236533792068	1	1	0	1.0	1.0
group_12125		hypothetical protein	8	0	17	25	32.0	100.0	inf	0.004029122782215316	1.0	0.16353236533792068	1	1	0	1.0	1.0
rnc		Ribonuclease 3	25	17	0	8	100.0	32.0	inf	0.004029122782215316	1.0	0.16353236533792068	1	1	0	1.0	1.0
group_12727		hypothetical protein	8	0	17	25	32.0	100.0	inf	0.004029122782215316	1.0	0.16353236533792068	1	1	0	1.0	1.0
araG		Fructose import ATP-binding protein FrcA	8	0	17	25	32.0	100.0	inf	0.004029122782215316	1.0	0.16353236533792068	1	1	0	1.0	1.0
rfuD		hypothetical protein	8	0	17	25	32.0	100.0	inf	0.004029122782215316	1.0	0.16353236533792068	1	1	0	1.0	1.0
epsE_2		Type II secretion system protein E	8	0	17	25	32.0	100.0	inf	0.004029122782215316	1.0	0.16353236533792068	1	1	0	1.0	1.0
group_13523		hypothetical protein	8	0	17	25	32.0	100.0	inf	0.004029122782215316	1.0	0.16353236533792068	1	1	0	1.0	1.0
bkdA1		2-oxoisovalerate dehydrogenase subunit alpha	8	0	17	25	32.0	100.0	inf	0.004029122782215316	1.0	0.16353236533792068	1	1	0	1.0	1.0
rtcA		RNA 3'-terminal phosphate cyclase	8	0	17	25	32.0	100.0	inf	0.004029122782215316	1.0	0.16353236533792068	1	1	0	1.0	1.0
tamA		Outer membrane protein assembly factor BamA	8	0	17	25	32.0	100.0	inf	0.004029122782215316	1.0	0.16353236533792068	1	1	0	1.0	1.0
mutS2_1		Endonuclease MutS2	8	0	17	25	32.0	100.0	inf	0.004029122782215316	1.0	0.16353236533792068	1	1	0	1.0	1.0
tesB		Acyl-CoA thioesterase 2	8	0	17	25	32.0	100.0	inf	0.004029122782215316	1.0	0.16353236533792068	1	1	0	1.0	1.0
dgkA		Diacylglycerol kinase	8	0	17	25	32.0	100.0	inf	0.004029122782215316	1.0	0.16353236533792068	1	1	0	1.0	1.0
group_19121		hypothetical protein	8	0	17	25	32.0	100.0	inf	0.004029122782215316	1.0	0.16353236533792068	1	1	0	1.0	1.0
group_16729	hemA	Glutamyl-tRNA reductase	8	0	17	25	32.0	100.0	inf	0.004029122782215316	1.0	0.16353236533792068	1	1	0	1.0	1.0
group_17747		putative protein	8	0	17	25	32.0	100.0	inf	0.004029122782215316	1.0	0.16353236533792068	1	1	0	1.0	1.0
idnO		Rhamnolipids biosynthesis 3-oxoacyl-[acyl-carrier-protein] reductase	8	0	17	25	32.0	100.0	inf	0.004029122782215316	1.0	0.16353236533792068	1	1	0	1.0	1.0
group_18364	hisA	1-(5-phosphoribosyl)-5-[(5-phosphoribosylamino)methylideneamino] imidazole-4-carboxamide isomerase	0	8	25	17	0.0	68.0	0.0	0.004029122782215316	1.0	0.16353236533792068	1	0	1	1.0	1.0
kefC_1		Glutathione-regulated potassium-efflux system protein KefC	8	0	17	25	32.0	100.0	inf	0.004029122782215316	1.0	0.16353236533792068	1	1	0	1.0	1.0
group_19052		hypothetical protein	8	0	17	25	32.0	100.0	inf	0.004029122782215316	1.0	0.16353236533792068	1	1	0	1.0	1.0
group_19056	nadD	Nicotinate-nucleotide adenylyltransferase	8	0	17	25	32.0	100.0	inf	0.004029122782215316	1.0	0.16353236533792068	1	1	0	1.0	1.0
ves		Protein Ves	8	0	17	25	32.0	100.0	inf	0.004029122782215316	1.0	0.16353236533792068	1	1	0	1.0	1.0
apbE		FAD:protein FMN transferase	8	0	17	25	32.0	100.0	inf	0.004029122782215316	1.0	0.16353236533792068	1	1	0	1.0	1.0
boxB		Benzoyl-CoA oxygenase component B	8	0	17	25	32.0	100.0	inf	0.004029122782215316	1.0	0.16353236533792068	1	1	0	1.0	1.0
group_18891		hypothetical protein	8	0	17	25	32.0	100.0	inf	0.004029122782215316	1.0	0.16353236533792068	1	1	0	1.0	1.0
group_18890		hypothetical protein	8	0	17	25	32.0	100.0	inf	0.004029122782215316	1.0	0.16353236533792068	1	1	0	1.0	1.0
group_18893		hypothetical protein	8	0	17	25	32.0	100.0	inf	0.004029122782215316	1.0	0.16353236533792068	1	1	0	1.0	1.0
group_18892	folE	GTP cyclohydrolase 1	8	0	17	25	32.0	100.0	inf	0.004029122782215316	1.0	0.16353236533792068	1	1	0	1.0	1.0
group_18377	pyrB	Aspartate carbamoyltransferase catalytic subunit	0	8	25	17	0.0	68.0	0.0	0.004029122782215316	1.0	0.16353236533792068	1	0	1	1.0	1.0
sigJ		ECF RNA polymerase sigma factor SigJ	8	0	17	25	32.0	100.0	inf	0.004029122782215316	1.0	0.16353236533792068	1	1	0	1.0	1.0
group_14084		hypothetical protein	8	0	17	25	32.0	100.0	inf	0.004029122782215316	1.0	0.16353236533792068	1	1	0	1.0	1.0
group_7715		hypothetical protein	8	0	17	25	32.0	100.0	inf	0.004029122782215316	1.0	0.16353236533792068	1	1	0	1.0	1.0
mvaA		3-hydroxy-3-methylglutaryl-coenzyme A reductase	8	0	17	25	32.0	100.0	inf	0.004029122782215316	1.0	0.16353236533792068	1	1	0	1.0	1.0
livK		hypothetical protein	8	0	17	25	32.0	100.0	inf	0.004029122782215316	1.0	0.16353236533792068	1	1	0	1.0	1.0
mscS		Small-conductance mechanosensitive channel	8	0	17	25	32.0	100.0	inf	0.004029122782215316	1.0	0.16353236533792068	1	1	0	1.0	1.0
mscK		hypothetical protein	8	0	17	25	32.0	100.0	inf	0.004029122782215316	1.0	0.16353236533792068	1	1	0	1.0	1.0
group_23383		tRNA-Arg(ccg)	8	0	17	25	32.0	100.0	inf	0.004029122782215316	1.0	0.16353236533792068	1	1	0	1.0	1.0
group_18649		hypothetical protein	8	0	17	25	32.0	100.0	inf	0.004029122782215316	1.0	0.16353236533792068	1	1	0	1.0	1.0
group_3653	rluD_2	Ribosomal large subunit pseudouridine synthase D	8	0	17	25	32.0	100.0	inf	0.004029122782215316	1.0	0.16353236533792068	1	1	0	1.0	1.0
trg_2		hypothetical protein	8	0	17	25	32.0	100.0	inf	0.004029122782215316	1.0	0.16353236533792068	1	1	0	1.0	1.0
group_17865		hypothetical protein	8	0	17	25	32.0	100.0	inf	0.004029122782215316	1.0	0.16353236533792068	1	1	0	1.0	1.0
cbbZC		Phosphoglycolate phosphatase, chromosomal	8	0	17	25	32.0	100.0	inf	0.004029122782215316	1.0	0.16353236533792068	1	1	0	1.0	1.0
clcD		Carboxymethylenebutenolidase	8	0	17	25	32.0	100.0	inf	0.004029122782215316	1.0	0.16353236533792068	1	1	0	1.0	1.0
group_19112		hypothetical protein	8	0	17	25	32.0	100.0	inf	0.004029122782215316	1.0	0.16353236533792068	1	1	0	1.0	1.0
group_19110		hypothetical protein	8	0	17	25	32.0	100.0	inf	0.004029122782215316	1.0	0.16353236533792068	1	1	0	1.0	1.0
ndbB		Demethylphylloquinone reductase NdbB	8	0	17	25	32.0	100.0	inf	0.004029122782215316	1.0	0.16353236533792068	1	1	0	1.0	1.0
group_18469	gatC	Glutamyl-tRNA(Gln) amidotransferase subunit C	8	0	17	25	32.0	100.0	inf	0.004029122782215316	1.0	0.16353236533792068	1	1	0	1.0	1.0
mdtB_1		Multidrug resistance protein MdtC	8	0	17	25	32.0	100.0	inf	0.004029122782215316	1.0	0.16353236533792068	1	1	0	1.0	1.0
group_19022	recN	DNA repair protein RecN	8	0	17	25	32.0	100.0	inf	0.004029122782215316	1.0	0.16353236533792068	1	1	0	1.0	1.0
group_18510		hypothetical protein	8	0	17	25	32.0	100.0	inf	0.004029122782215316	1.0	0.16353236533792068	1	1	0	1.0	1.0
yiaM_1		hypothetical protein	8	0	17	25	32.0	100.0	inf	0.004029122782215316	1.0	0.16353236533792068	1	1	0	1.0	1.0
rluD_2		Ribosomal large subunit pseudouridine synthase D	8	0	17	25	32.0	100.0	inf	0.004029122782215316	1.0	0.16353236533792068	1	1	0	1.0	1.0
mgtA		GDP-mannose-dependent alpha-mannosyltransferase	8	0	17	25	32.0	100.0	inf	0.004029122782215316	1.0	0.16353236533792068	1	1	0	1.0	1.0
bamA_2		Outer membrane protein assembly factor BamA	8	0	17	25	32.0	100.0	inf	0.004029122782215316	1.0	0.16353236533792068	1	1	0	1.0	1.0
group_1129		hypothetical protein	8	0	17	25	32.0	100.0	inf	0.004029122782215316	1.0	0.16353236533792068	1	1	0	1.0	1.0
group_18889		hypothetical protein	8	0	17	25	32.0	100.0	inf	0.004029122782215316	1.0	0.16353236533792068	1	1	0	1.0	1.0
group_13347		hypothetical protein	8	0	17	25	32.0	100.0	inf	0.004029122782215316	1.0	0.16353236533792068	1	1	0	1.0	1.0
mdtA_4		Multidrug resistance protein MdtA	8	0	17	25	32.0	100.0	inf	0.004029122782215316	1.0	0.16353236533792068	1	1	0	1.0	1.0
cheA_2		Chemotaxis protein CheA	8	0	17	25	32.0	100.0	inf	0.004029122782215316	1.0	0.16353236533792068	1	1	0	1.0	1.0
menH_2		2-succinyl-6-hydroxy-2,4-cyclohexadiene-1-carboxylate synthase	8	0	17	25	32.0	100.0	inf	0.004029122782215316	1.0	0.16353236533792068	1	1	0	1.0	1.0
group_3342	prs	Ribose-phosphate pyrophosphokinase	0	8	25	17	0.0	68.0	0.0	0.004029122782215316	1.0	0.16353236533792068	1	0	1	1.0	1.0
dhaA_2		Haloalkane dehalogenase	8	0	17	25	32.0	100.0	inf	0.004029122782215316	1.0	0.16353236533792068	1	1	0	1.0	1.0
group_18675		hypothetical protein	8	0	17	25	32.0	100.0	inf	0.004029122782215316	1.0	0.16353236533792068	1	1	0	1.0	1.0
group_18677		hypothetical protein	8	0	17	25	32.0	100.0	inf	0.004029122782215316	1.0	0.16353236533792068	1	1	0	1.0	1.0
group_18676		hypothetical protein	8	0	17	25	32.0	100.0	inf	0.004029122782215316	1.0	0.16353236533792068	1	1	0	1.0	1.0
group_18678		hypothetical protein	8	0	17	25	32.0	100.0	inf	0.004029122782215316	1.0	0.16353236533792068	1	1	0	1.0	1.0
group_3467	nth	Endonuclease III	0	8	25	17	0.0	68.0	0.0	0.004029122782215316	1.0	0.16353236533792068	1	0	1	1.0	1.0
group_6290	thiL	Thiamine-monophosphate kinase	8	0	17	25	32.0	100.0	inf	0.004029122782215316	1.0	0.16353236533792068	1	1	0	1.0	1.0
yigB		5-amino-6-(5-phospho-D-ribitylamino)uracil phosphatase YigB	8	0	17	25	32.0	100.0	inf	0.004029122782215316	1.0	0.16353236533792068	1	1	0	1.0	1.0
slyA_3		hypothetical protein	8	0	17	25	32.0	100.0	inf	0.004029122782215316	1.0	0.16353236533792068	1	1	0	1.0	1.0
group_11448		hypothetical protein	8	0	17	25	32.0	100.0	inf	0.004029122782215316	1.0	0.16353236533792068	1	1	0	1.0	1.0
xylH_2		Xylose transport system permease protein XylH	8	0	17	25	32.0	100.0	inf	0.004029122782215316	1.0	0.16353236533792068	1	1	0	1.0	1.0
group_19100		hypothetical protein	8	0	17	25	32.0	100.0	inf	0.004029122782215316	1.0	0.16353236533792068	1	1	0	1.0	1.0
group_19101		hypothetical protein	8	0	17	25	32.0	100.0	inf	0.004029122782215316	1.0	0.16353236533792068	1	1	0	1.0	1.0
group_19102		hypothetical protein	8	0	17	25	32.0	100.0	inf	0.004029122782215316	1.0	0.16353236533792068	1	1	0	1.0	1.0
allA		Ureidoglycolate lyase	8	0	17	25	32.0	100.0	inf	0.004029122782215316	1.0	0.16353236533792068	1	1	0	1.0	1.0
norM		Multidrug resistance protein NorM	8	0	17	25	32.0	100.0	inf	0.004029122782215316	1.0	0.16353236533792068	1	1	0	1.0	1.0
group_18691	hisC_2	Histidinol-phosphate aminotransferase	8	0	17	25	32.0	100.0	inf	0.004029122782215316	1.0	0.16353236533792068	1	1	0	1.0	1.0
group_18690		hypothetical protein	8	0	17	25	32.0	100.0	inf	0.004029122782215316	1.0	0.16353236533792068	1	1	0	1.0	1.0
group_15292		hypothetical protein	8	0	17	25	32.0	100.0	inf	0.004029122782215316	1.0	0.16353236533792068	1	1	0	1.0	1.0
lemA_2		Protein LemA	8	0	17	25	32.0	100.0	inf	0.004029122782215316	1.0	0.16353236533792068	1	1	0	1.0	1.0
group_18529		hypothetical protein	8	0	17	25	32.0	100.0	inf	0.004029122782215316	1.0	0.16353236533792068	1	1	0	1.0	1.0
group_18528		hypothetical protein	8	0	17	25	32.0	100.0	inf	0.004029122782215316	1.0	0.16353236533792068	1	1	0	1.0	1.0
group_19033		hypothetical protein	8	0	17	25	32.0	100.0	inf	0.004029122782215316	1.0	0.16353236533792068	1	1	0	1.0	1.0
inhA_2		hypothetical protein	8	0	17	25	32.0	100.0	inf	0.004029122782215316	1.0	0.16353236533792068	1	1	0	1.0	1.0
glpE_2		hypothetical protein	0	8	25	17	0.0	68.0	0.0	0.004029122782215316	1.0	0.16353236533792068	1	0	1	1.0	1.0
crp_5		hypothetical protein	8	0	17	25	32.0	100.0	inf	0.004029122782215316	1.0	0.16353236533792068	1	1	0	1.0	1.0
group_19320		hypothetical protein	8	0	17	25	32.0	100.0	inf	0.004029122782215316	1.0	0.16353236533792068	1	1	0	1.0	1.0
yajR		Inner membrane transport protein YajR	0	8	25	17	0.0	68.0	0.0	0.004029122782215316	1.0	0.16353236533792068	1	0	1	1.0	1.0
rocA1		1-pyrroline-5-carboxylate dehydrogenase 1	8	0	17	25	32.0	100.0	inf	0.004029122782215316	1.0	0.16353236533792068	1	1	0	1.0	1.0
entS_2		Enterobactin exporter EntS	8	0	17	25	32.0	100.0	inf	0.004029122782215316	1.0	0.16353236533792068	1	1	0	1.0	1.0
group_18989		hypothetical protein	8	0	17	25	32.0	100.0	inf	0.004029122782215316	1.0	0.16353236533792068	1	1	0	1.0	1.0
btuD_10		Vitamin B12 import ATP-binding protein BtuD	8	0	17	25	32.0	100.0	inf	0.004029122782215316	1.0	0.16353236533792068	1	1	0	1.0	1.0
group_14753		hypothetical protein	8	0	17	25	32.0	100.0	inf	0.004029122782215316	1.0	0.16353236533792068	1	1	0	1.0	1.0
group_18984		hypothetical protein	8	0	17	25	32.0	100.0	inf	0.004029122782215316	1.0	0.16353236533792068	1	1	0	1.0	1.0
group_18663		hypothetical protein	8	0	17	25	32.0	100.0	inf	0.004029122782215316	1.0	0.16353236533792068	1	1	0	1.0	1.0
ssuC		Putative aliphatic sulfonates transport permease protein SsuC	8	0	17	25	32.0	100.0	inf	0.004029122782215316	1.0	0.16353236533792068	1	1	0	1.0	1.0
fumA		Fumarate hydratase class I, aerobic	8	0	17	25	32.0	100.0	inf	0.004029122782215316	1.0	0.16353236533792068	1	1	0	1.0	1.0
ccsA_2		Cytochrome c biogenesis protein CcsA	8	0	17	25	32.0	100.0	inf	0.004029122782215316	1.0	0.16353236533792068	1	1	0	1.0	1.0
tig		Trigger factor	8	0	17	25	32.0	100.0	inf	0.004029122782215316	1.0	0.16353236533792068	1	1	0	1.0	1.0
dnaE2		Error-prone DNA polymerase	8	0	17	25	32.0	100.0	inf	0.004029122782215316	1.0	0.16353236533792068	1	1	0	1.0	1.0
group_19139	gloB_1	Hydroxyacylglutathione hydrolase	8	0	17	25	32.0	100.0	inf	0.004029122782215316	1.0	0.16353236533792068	1	1	0	1.0	1.0
group_18689		hypothetical protein	8	0	17	25	32.0	100.0	inf	0.004029122782215316	1.0	0.16353236533792068	1	1	0	1.0	1.0
group_18682		hypothetical protein	8	0	17	25	32.0	100.0	inf	0.004029122782215316	1.0	0.16353236533792068	1	1	0	1.0	1.0
group_18683		hypothetical protein	8	0	17	25	32.0	100.0	inf	0.004029122782215316	1.0	0.16353236533792068	1	1	0	1.0	1.0
group_18684		hypothetical protein	8	0	17	25	32.0	100.0	inf	0.004029122782215316	1.0	0.16353236533792068	1	1	0	1.0	1.0
group_19009		hypothetical protein	8	0	17	25	32.0	100.0	inf	0.004029122782215316	1.0	0.16353236533792068	1	1	0	1.0	1.0
group_5845	cheY_2	Chemotaxis protein CheY	8	0	17	25	32.0	100.0	inf	0.004029122782215316	1.0	0.16353236533792068	1	1	0	1.0	1.0
group_4889	pccB_2	Propionyl-CoA carboxylase beta chain	8	0	17	25	32.0	100.0	inf	0.004029122782215316	1.0	0.16353236533792068	1	1	0	1.0	1.0
group_12584		hypothetical protein	8	0	17	25	32.0	100.0	inf	0.004029122782215316	1.0	0.16353236533792068	1	1	0	1.0	1.0
group_9028		hypothetical protein	8	0	17	25	32.0	100.0	inf	0.004029122782215316	1.0	0.16353236533792068	1	1	0	1.0	1.0
group_13988		D-glycero-beta-D-manno-heptose-1,7-bisphosphate 7-phosphatase	8	0	17	25	32.0	100.0	inf	0.004029122782215316	1.0	0.16353236533792068	1	1	0	1.0	1.0
group_19319		hypothetical protein	8	0	17	25	32.0	100.0	inf	0.004029122782215316	1.0	0.16353236533792068	1	1	0	1.0	1.0
group_8871	nudL	putative Nudix hydrolase NudL	8	0	17	25	32.0	100.0	inf	0.004029122782215316	1.0	0.16353236533792068	1	1	0	1.0	1.0
group_18847		hypothetical protein	8	0	17	25	32.0	100.0	inf	0.004029122782215316	1.0	0.16353236533792068	1	1	0	1.0	1.0
group_17317		tRNA-Lys(ttt)	8	0	17	25	32.0	100.0	inf	0.004029122782215316	1.0	0.16353236533792068	1	1	0	1.0	1.0
pyrE_2		Orotate phosphoribosyltransferase	8	0	17	25	32.0	100.0	inf	0.004029122782215316	1.0	0.16353236533792068	1	1	0	1.0	1.0
group_18997	ctaA	Heme A synthase	8	0	17	25	32.0	100.0	inf	0.004029122782215316	1.0	0.16353236533792068	1	1	0	1.0	1.0
group_18990		hypothetical protein	8	0	17	25	32.0	100.0	inf	0.004029122782215316	1.0	0.16353236533792068	1	1	0	1.0	1.0
group_18991	rpsF	hypothetical protein	8	0	17	25	32.0	100.0	inf	0.004029122782215316	1.0	0.16353236533792068	1	1	0	1.0	1.0
group_16022	clsA	Cardiolipin synthase A	0	8	25	17	0.0	68.0	0.0	0.004029122782215316	1.0	0.16353236533792068	1	0	1	1.0	1.0
ftsI		Peptidoglycan D,D-transpeptidase FtsI	0	8	25	17	0.0	68.0	0.0	0.004029122782215316	1.0	0.16353236533792068	1	0	1	1.0	1.0
group_22183		tRNA-Arg(ccg)	8	0	17	25	32.0	100.0	inf	0.004029122782215316	1.0	0.16353236533792068	1	1	0	1.0	1.0
epsF_1		Type II secretion system protein F	8	0	17	25	32.0	100.0	inf	0.004029122782215316	1.0	0.16353236533792068	1	1	0	1.0	1.0
group_11446		hypothetical protein	8	0	17	25	32.0	100.0	inf	0.004029122782215316	1.0	0.16353236533792068	1	1	0	1.0	1.0
uvrC_2		UvrABC system protein C	8	0	17	25	32.0	100.0	inf	0.004029122782215316	1.0	0.16353236533792068	1	1	0	1.0	1.0
paoA		Aldehyde oxidoreductase iron-sulfur-binding subunit PaoA	8	0	17	25	32.0	100.0	inf	0.004029122782215316	1.0	0.16353236533792068	1	1	0	1.0	1.0
paoC		Aldehyde oxidoreductase molybdenum-binding subunit PaoC	8	0	17	25	32.0	100.0	inf	0.004029122782215316	1.0	0.16353236533792068	1	1	0	1.0	1.0
group_19122		hypothetical protein	8	0	17	25	32.0	100.0	inf	0.004029122782215316	1.0	0.16353236533792068	1	1	0	1.0	1.0
group_19120		hypothetical protein	8	0	17	25	32.0	100.0	inf	0.004029122782215316	1.0	0.16353236533792068	1	1	0	1.0	1.0
group_19126		hypothetical protein	8	0	17	25	32.0	100.0	inf	0.004029122782215316	1.0	0.16353236533792068	1	1	0	1.0	1.0
group_2488	tadA_2	tRNA-specific adenosine deaminase	8	0	17	25	32.0	100.0	inf	0.004029122782215316	1.0	0.16353236533792068	1	1	0	1.0	1.0
group_10681		hypothetical protein	8	0	17	25	32.0	100.0	inf	0.004029122782215316	1.0	0.16353236533792068	1	1	0	1.0	1.0
ybjJ		Inner membrane protein YbjJ	8	0	17	25	32.0	100.0	inf	0.004029122782215316	1.0	0.16353236533792068	1	1	0	1.0	1.0
group_19018		hypothetical protein	8	0	17	25	32.0	100.0	inf	0.004029122782215316	1.0	0.16353236533792068	1	1	0	1.0	1.0
group_19019		hypothetical protein	8	0	17	25	32.0	100.0	inf	0.004029122782215316	1.0	0.16353236533792068	1	1	0	1.0	1.0
group_19017	ftsA_1	Cell division protein FtsA	8	0	17	25	32.0	100.0	inf	0.004029122782215316	1.0	0.16353236533792068	1	1	0	1.0	1.0
group_19010		hypothetical protein	8	0	17	25	32.0	100.0	inf	0.004029122782215316	1.0	0.16353236533792068	1	1	0	1.0	1.0
group_19011		putative protein	8	0	17	25	32.0	100.0	inf	0.004029122782215316	1.0	0.16353236533792068	1	1	0	1.0	1.0
group_18547	yhbY	RNA-binding protein YhbY	8	0	17	25	32.0	100.0	inf	0.004029122782215316	1.0	0.16353236533792068	1	1	0	1.0	1.0
group_18546		hypothetical protein	8	0	17	25	32.0	100.0	inf	0.004029122782215316	1.0	0.16353236533792068	1	1	0	1.0	1.0
tagA		N-acetylglucosaminyldiphosphoundecaprenol N-acetyl-beta-D-mannosaminyltransferase	8	0	17	25	32.0	100.0	inf	0.004029122782215316	1.0	0.16353236533792068	1	1	0	1.0	1.0
group_19093		hypothetical protein	8	0	17	25	32.0	100.0	inf	0.004029122782215316	1.0	0.16353236533792068	1	1	0	1.0	1.0
astA		Arginine N-succinyltransferase	8	0	17	25	32.0	100.0	inf	0.004029122782215316	1.0	0.16353236533792068	1	1	0	1.0	1.0
group_19091	glyS	Glycine--tRNA ligase beta subunit	8	0	17	25	32.0	100.0	inf	0.004029122782215316	1.0	0.16353236533792068	1	1	0	1.0	1.0
cueR		hypothetical protein	8	0	17	25	32.0	100.0	inf	0.004029122782215316	1.0	0.16353236533792068	1	1	0	1.0	1.0
group_19303		hypothetical protein	8	0	17	25	32.0	100.0	inf	0.004029122782215316	1.0	0.16353236533792068	1	1	0	1.0	1.0
actP		Cation/acetate symporter ActP	8	0	17	25	32.0	100.0	inf	0.004029122782215316	1.0	0.16353236533792068	1	1	0	1.0	1.0
tsaC		Threonylcarbamoyl-AMP synthase	0	8	25	17	0.0	68.0	0.0	0.004029122782215316	1.0	0.16353236533792068	1	0	1	1.0	1.0
ugpQ		Glycerophosphodiester phosphodiesterase, cytoplasmic	8	0	17	25	32.0	100.0	inf	0.004029122782215316	1.0	0.16353236533792068	1	1	0	1.0	1.0
ompR_3		Transcriptional regulatory protein OmpR	8	0	17	25	32.0	100.0	inf	0.004029122782215316	1.0	0.16353236533792068	1	1	0	1.0	1.0
yejF		putative ABC transporter ATP-binding protein YejF	8	0	17	25	32.0	100.0	inf	0.004029122782215316	1.0	0.16353236533792068	1	1	0	1.0	1.0
group_13310		hypothetical protein	8	0	17	25	32.0	100.0	inf	0.004029122782215316	1.0	0.16353236533792068	1	1	0	1.0	1.0
group_14029		hypothetical protein	8	0	17	25	32.0	100.0	inf	0.004029122782215316	1.0	0.16353236533792068	1	1	0	1.0	1.0
group_800	cusB	hypothetical protein	8	0	17	25	32.0	100.0	inf	0.004029122782215316	1.0	0.16353236533792068	1	1	0	1.0	1.0
arsC_2		Arsenate reductase	8	0	17	25	32.0	100.0	inf	0.004029122782215316	1.0	0.16353236533792068	1	1	0	1.0	1.0
group_15648		hypothetical protein	8	0	17	25	32.0	100.0	inf	0.004029122782215316	1.0	0.16353236533792068	1	1	0	1.0	1.0
group_19151	xthA	Exodeoxyribonuclease III	0	8	25	17	0.0	68.0	0.0	0.004029122782215316	1.0	0.16353236533792068	1	0	1	1.0	1.0
pspA		Phosphoserine phosphatase 1	8	0	17	25	32.0	100.0	inf	0.004029122782215316	1.0	0.16353236533792068	1	1	0	1.0	1.0
group_15261		hypothetical protein	8	0	17	25	32.0	100.0	inf	0.004029122782215316	1.0	0.16353236533792068	1	1	0	1.0	1.0
group_18554		hypothetical protein	8	0	17	25	32.0	100.0	inf	0.004029122782215316	1.0	0.16353236533792068	1	1	0	1.0	1.0
group_18550		hypothetical protein	8	0	17	25	32.0	100.0	inf	0.004029122782215316	1.0	0.16353236533792068	1	1	0	1.0	1.0
group_18552		hypothetical protein	8	0	17	25	32.0	100.0	inf	0.004029122782215316	1.0	0.16353236533792068	1	1	0	1.0	1.0
group_18553		hypothetical protein	8	0	17	25	32.0	100.0	inf	0.004029122782215316	1.0	0.16353236533792068	1	1	0	1.0	1.0
mglA_4		Mutual gliding-motility protein MglA	8	0	17	25	32.0	100.0	inf	0.004029122782215316	1.0	0.16353236533792068	1	1	0	1.0	1.0
mglA_3		Ribose import ATP-binding protein RbsA	8	0	17	25	32.0	100.0	inf	0.004029122782215316	1.0	0.16353236533792068	1	1	0	1.0	1.0
group_19374		hypothetical protein	8	0	17	25	32.0	100.0	inf	0.004029122782215316	1.0	0.16353236533792068	1	1	0	1.0	1.0
group_8884		hypothetical protein	8	0	17	25	32.0	100.0	inf	0.004029122782215316	1.0	0.16353236533792068	1	1	0	1.0	1.0
algU_6		RNA polymerase sigma-H factor	8	0	17	25	32.0	100.0	inf	0.004029122782215316	1.0	0.16353236533792068	1	1	0	1.0	1.0
group_18827		hypothetical protein	8	0	17	25	32.0	100.0	inf	0.004029122782215316	1.0	0.16353236533792068	1	1	0	1.0	1.0
gshA		Glutamate--cysteine ligase	8	0	17	25	32.0	100.0	inf	0.004029122782215316	1.0	0.16353236533792068	1	1	0	1.0	1.0
acpP_8		hypothetical protein	8	0	17	25	32.0	100.0	inf	0.004029122782215316	1.0	0.16353236533792068	1	1	0	1.0	1.0
hppA		K(+)-insensitive pyrophosphate-energized proton pump	8	0	17	25	32.0	100.0	inf	0.004029122782215316	1.0	0.16353236533792068	1	1	0	1.0	1.0
group_1411	cnoX	Chaperedoxin	8	0	17	25	32.0	100.0	inf	0.004029122782215316	1.0	0.16353236533792068	1	1	0	1.0	1.0
group_19079		hypothetical protein	8	0	17	25	32.0	100.0	inf	0.004029122782215316	1.0	0.16353236533792068	1	1	0	1.0	1.0
group_18787		hypothetical protein	8	0	17	25	32.0	100.0	inf	0.004029122782215316	1.0	0.16353236533792068	1	1	0	1.0	1.0
group_18789		hypothetical protein	8	0	17	25	32.0	100.0	inf	0.004029122782215316	1.0	0.16353236533792068	1	1	0	1.0	1.0
ppnP		Pyrimidine/purine nucleoside phosphorylase	8	0	17	25	32.0	100.0	inf	0.004029122782215316	1.0	0.16353236533792068	1	1	0	1.0	1.0
group_19145		hypothetical protein	8	0	17	25	32.0	100.0	inf	0.004029122782215316	1.0	0.16353236533792068	1	1	0	1.0	1.0
group_18499		hypothetical protein	8	0	17	25	32.0	100.0	inf	0.004029122782215316	1.0	0.16353236533792068	1	1	0	1.0	1.0
group_18498	wecA	Undecaprenyl-phosphate alpha-N-acetylglucosaminyl 1-phosphate transferase	8	0	17	25	32.0	100.0	inf	0.004029122782215316	1.0	0.16353236533792068	1	1	0	1.0	1.0
hcaB_5		3-beta-hydroxycholanate 3-dehydrogenase (NADP(+))	8	0	17	25	32.0	100.0	inf	0.004029122782215316	1.0	0.16353236533792068	1	1	0	1.0	1.0
group_15018		hypothetical protein	8	0	17	25	32.0	100.0	inf	0.004029122782215316	1.0	0.16353236533792068	1	1	0	1.0	1.0
hcaB_4		hypothetical protein	8	0	17	25	32.0	100.0	inf	0.004029122782215316	1.0	0.16353236533792068	1	1	0	1.0	1.0
ybhN		Inner membrane protein YbhN	8	0	17	25	32.0	100.0	inf	0.004029122782215316	1.0	0.16353236533792068	1	1	0	1.0	1.0
mdoB		hypothetical protein	8	0	17	25	32.0	100.0	inf	0.004029122782215316	1.0	0.16353236533792068	1	1	0	1.0	1.0
mrdA_2		Peptidoglycan D,D-transpeptidase MrdA	8	0	17	25	32.0	100.0	inf	0.004029122782215316	1.0	0.16353236533792068	1	1	0	1.0	1.0
group_18563		hypothetical protein	8	0	17	25	32.0	100.0	inf	0.004029122782215316	1.0	0.16353236533792068	1	1	0	1.0	1.0
group_18769		hypothetical protein	8	0	17	25	32.0	100.0	inf	0.004029122782215316	1.0	0.16353236533792068	1	1	0	1.0	1.0
pgrR_3		HTH-type transcriptional regulator PgrR	8	0	17	25	32.0	100.0	inf	0.004029122782215316	1.0	0.16353236533792068	1	1	0	1.0	1.0
glgB		1,4-alpha-glucan branching enzyme GlgB	8	0	17	25	32.0	100.0	inf	0.004029122782215316	1.0	0.16353236533792068	1	1	0	1.0	1.0
rpoD_2		RNA polymerase sigma factor RpoD	8	0	17	25	32.0	100.0	inf	0.004029122782215316	1.0	0.16353236533792068	1	1	0	1.0	1.0
group_16650		hypothetical protein	8	0	17	25	32.0	100.0	inf	0.004029122782215316	1.0	0.16353236533792068	1	1	0	1.0	1.0
group_15238		hypothetical protein	8	0	17	25	32.0	100.0	inf	0.004029122782215316	1.0	0.16353236533792068	1	1	0	1.0	1.0
pqqB		Coenzyme PQQ synthesis protein B	8	0	17	25	32.0	100.0	inf	0.004029122782215316	1.0	0.16353236533792068	1	1	0	1.0	1.0
pqqC		Pyrroloquinoline-quinone synthase	8	0	17	25	32.0	100.0	inf	0.004029122782215316	1.0	0.16353236533792068	1	1	0	1.0	1.0
group_4412	resA_3	Thiol-disulfide oxidoreductase ResA	8	0	17	25	32.0	100.0	inf	0.004029122782215316	1.0	0.16353236533792068	1	1	0	1.0	1.0
dgk		Deoxyguanosine kinase	8	0	17	25	32.0	100.0	inf	0.004029122782215316	1.0	0.16353236533792068	1	1	0	1.0	1.0
group_17434		hypothetical protein	8	0	17	25	32.0	100.0	inf	0.004029122782215316	1.0	0.16353236533792068	1	1	0	1.0	1.0
group_11759	ctaE	Quinol oxidase subunit 3	8	0	17	25	32.0	100.0	inf	0.004029122782215316	1.0	0.16353236533792068	1	1	0	1.0	1.0
group_8942		hypothetical protein	8	0	17	25	32.0	100.0	inf	0.004029122782215316	1.0	0.16353236533792068	1	1	0	1.0	1.0
group_18818	resA_3	Thiol-disulfide oxidoreductase ResA	8	0	17	25	32.0	100.0	inf	0.004029122782215316	1.0	0.16353236533792068	1	1	0	1.0	1.0
group_18810		hypothetical protein	8	0	17	25	32.0	100.0	inf	0.004029122782215316	1.0	0.16353236533792068	1	1	0	1.0	1.0
group_13336	sutR	hypothetical protein	8	0	17	25	32.0	100.0	inf	0.004029122782215316	1.0	0.16353236533792068	1	1	0	1.0	1.0
dhaT		1,3-propanediol dehydrogenase	8	0	17	25	32.0	100.0	inf	0.004029122782215316	1.0	0.16353236533792068	1	1	0	1.0	1.0
gno_1		hypothetical protein	8	0	17	25	32.0	100.0	inf	0.004029122782215316	1.0	0.16353236533792068	1	1	0	1.0	1.0
accD		Acetyl-coenzyme A carboxylase carboxyl transferase subunit beta	25	17	0	8	100.0	32.0	inf	0.004029122782215316	1.0	0.16353236533792068	1	1	0	1.0	1.0
larC		Pyridinium-3,5-bisthiocarboxylic acid mononucleotide nickel insertion protein	8	0	17	25	32.0	100.0	inf	0.004029122782215316	1.0	0.16353236533792068	1	1	0	1.0	1.0
larB		Pyridinium-3,5-biscarboxylic acid mononucleotide synthase	8	0	17	25	32.0	100.0	inf	0.004029122782215316	1.0	0.16353236533792068	1	1	0	1.0	1.0
larE		Pyridinium-3,5-bisthiocarboxylic acid mononucleotide synthase	8	0	17	25	32.0	100.0	inf	0.004029122782215316	1.0	0.16353236533792068	1	1	0	1.0	1.0
group_18367	folA	Dihydrofolate reductase	0	8	25	17	0.0	68.0	0.0	0.004029122782215316	1.0	0.16353236533792068	1	0	1	1.0	1.0
group_18366	tilS	tRNA(Ile)-lysidine synthase	0	8	25	17	0.0	68.0	0.0	0.004029122782215316	1.0	0.16353236533792068	1	0	1	1.0	1.0
lipB		Octanoyltransferase	25	17	0	8	100.0	32.0	inf	0.004029122782215316	1.0	0.16353236533792068	1	1	0	1.0	1.0
group_18363	dnaN	Beta sliding clamp	0	8	25	17	0.0	68.0	0.0	0.004029122782215316	1.0	0.16353236533792068	1	0	1	1.0	1.0
srp54		Signal recognition particle 54 kDa protein	8	0	17	25	32.0	100.0	inf	0.004029122782215316	1.0	0.16353236533792068	1	1	0	1.0	1.0
group_18796		hypothetical protein	8	0	17	25	32.0	100.0	inf	0.004029122782215316	1.0	0.16353236533792068	1	1	0	1.0	1.0
group_18795		hypothetical protein	8	0	17	25	32.0	100.0	inf	0.004029122782215316	1.0	0.16353236533792068	1	1	0	1.0	1.0
pabB		Aminodeoxychorismate synthase component 1	0	8	25	17	0.0	68.0	0.0	0.004029122782215316	1.0	0.16353236533792068	1	0	1	1.0	1.0
group_18790	rlmD	23S rRNA (uracil(1939)-C(5))-methyltransferase RlmD	8	0	17	25	32.0	100.0	inf	0.004029122782215316	1.0	0.16353236533792068	1	1	0	1.0	1.0
group_18488		hypothetical protein	8	0	17	25	32.0	100.0	inf	0.004029122782215316	1.0	0.16353236533792068	1	1	0	1.0	1.0
adhT_1		Alcohol dehydrogenase	8	0	17	25	32.0	100.0	inf	0.004029122782215316	1.0	0.16353236533792068	1	1	0	1.0	1.0
group_18482		hypothetical protein	8	0	17	25	32.0	100.0	inf	0.004029122782215316	1.0	0.16353236533792068	1	1	0	1.0	1.0
group_18480		hypothetical protein	8	0	17	25	32.0	100.0	inf	0.004029122782215316	1.0	0.16353236533792068	1	1	0	1.0	1.0
group_18486		hypothetical protein	8	0	17	25	32.0	100.0	inf	0.004029122782215316	1.0	0.16353236533792068	1	1	0	1.0	1.0
group_18484	bamA_1	hypothetical protein	8	0	17	25	32.0	100.0	inf	0.004029122782215316	1.0	0.16353236533792068	1	1	0	1.0	1.0
group_18485	murD	UDP-N-acetylmuramoylalanine--D-glutamate ligase	8	0	17	25	32.0	100.0	inf	0.004029122782215316	1.0	0.16353236533792068	1	1	0	1.0	1.0
group_11017	btuF_1	Vitamin B12-binding protein	8	0	17	25	32.0	100.0	inf	0.004029122782215316	1.0	0.16353236533792068	1	1	0	1.0	1.0
group_16268		hypothetical protein	8	0	17	25	32.0	100.0	inf	0.004029122782215316	1.0	0.16353236533792068	1	1	0	1.0	1.0
group_15525	bbsG	(R)-benzylsuccinyl-CoA dehydrogenase	8	0	17	25	32.0	100.0	inf	0.004029122782215316	1.0	0.16353236533792068	1	1	0	1.0	1.0
yagG		hypothetical protein	8	0	17	25	32.0	100.0	inf	0.004029122782215316	1.0	0.16353236533792068	1	1	0	1.0	1.0
rlmL_1		Ribosomal RNA large subunit methyltransferase K/L	8	0	17	25	32.0	100.0	inf	0.004029122782215316	1.0	0.16353236533792068	1	1	0	1.0	1.0
group_12302		hypothetical protein	8	0	17	25	32.0	100.0	inf	0.004029122782215316	1.0	0.16353236533792068	1	1	0	1.0	1.0
group_18800		hypothetical protein	8	0	17	25	32.0	100.0	inf	0.004029122782215316	1.0	0.16353236533792068	1	1	0	1.0	1.0
group_13857		hypothetical protein	8	0	17	25	32.0	100.0	inf	0.004029122782215316	1.0	0.16353236533792068	1	1	0	1.0	1.0
ndhA		NAD(P)H-quinone oxidoreductase subunit 1, chloroplastic	8	0	17	25	32.0	100.0	inf	0.004029122782215316	1.0	0.16353236533792068	1	1	0	1.0	1.0
scmP		Hippurate hydrolase	8	0	17	25	32.0	100.0	inf	0.004029122782215316	1.0	0.16353236533792068	1	1	0	1.0	1.0
pknD_131		Serine/threonine-protein kinase PknD	8	0	17	25	32.0	100.0	inf	0.004029122782215316	1.0	0.16353236533792068	1	1	0	1.0	1.0
dsbD_1		Thiol:disulfide interchange protein DsbD	8	0	17	25	32.0	100.0	inf	0.004029122782215316	1.0	0.16353236533792068	1	1	0	1.0	1.0
rpoZ		DNA-directed RNA polymerase subunit omega	25	17	0	8	100.0	32.0	inf	0.004029122782215316	1.0	0.16353236533792068	1	1	0	1.0	1.0
group_18371	murF	UDP-N-acetylmuramoyl-tripeptide--D-alanyl-D-alanine ligase	0	8	25	17	0.0	68.0	0.0	0.004029122782215316	1.0	0.16353236533792068	1	0	1	1.0	1.0
group_18378	ispD	2-C-methyl-D-erythritol 4-phosphate cytidylyltransferase	0	8	25	17	0.0	68.0	0.0	0.004029122782215316	1.0	0.16353236533792068	1	0	1	1.0	1.0
rpsR		hypothetical protein	25	17	0	8	100.0	32.0	inf	0.004029122782215316	1.0	0.16353236533792068	1	1	0	1.0	1.0
rspR_2		HTH-type transcriptional repressor RspR	8	0	17	25	32.0	100.0	inf	0.004029122782215316	1.0	0.16353236533792068	1	1	0	1.0	1.0
boxC		Benzoyl-CoA-dihydrodiol lyase	8	0	17	25	32.0	100.0	inf	0.004029122782215316	1.0	0.16353236533792068	1	1	0	1.0	1.0
group_17819		tRNA-Gly(tcc)	8	0	17	25	32.0	100.0	inf	0.004029122782215316	1.0	0.16353236533792068	1	1	0	1.0	1.0
prpC_1		Protein phosphatase PrpC	8	0	17	25	32.0	100.0	inf	0.004029122782215316	1.0	0.16353236533792068	1	1	0	1.0	1.0
ndhJ		NAD(P)H-quinone oxidoreductase subunit J, chloroplastic	25	17	0	8	100.0	32.0	inf	0.004029122782215316	1.0	0.16353236533792068	1	1	0	1.0	1.0
yojI		ABC transporter ATP-binding/permease protein YojI	8	0	17	25	32.0	100.0	inf	0.004029122782215316	1.0	0.16353236533792068	1	1	0	1.0	1.0
group_10958	dmdC_2	3-methylmercaptopropionyl-CoA dehydrogenase	8	0	17	25	32.0	100.0	inf	0.004029122782215316	1.0	0.16353236533792068	1	1	0	1.0	1.0
group_19762		tRNA-Cys(gca)	8	0	17	25	32.0	100.0	inf	0.004029122782215316	1.0	0.16353236533792068	1	1	0	1.0	1.0
ctc		hypothetical protein	8	0	17	25	32.0	100.0	inf	0.004029122782215316	1.0	0.16353236533792068	1	1	0	1.0	1.0
menB_1		1,2-epoxyphenylacetyl-CoA isomerase	8	0	17	25	32.0	100.0	inf	0.004029122782215316	1.0	0.16353236533792068	1	1	0	1.0	1.0
group_18744	cpdA_1	3',5'-cyclic adenosine monophosphate phosphodiesterase CpdA	8	0	17	25	32.0	100.0	inf	0.004029122782215316	1.0	0.16353236533792068	1	1	0	1.0	1.0
group_18740		hypothetical protein	8	0	17	25	32.0	100.0	inf	0.004029122782215316	1.0	0.16353236533792068	1	1	0	1.0	1.0
tolR_2		Biopolymer transport protein ExbD	8	0	17	25	32.0	100.0	inf	0.004029122782215316	1.0	0.16353236533792068	1	1	0	1.0	1.0
group_15505		hypothetical protein	8	0	17	25	32.0	100.0	inf	0.004029122782215316	1.0	0.16353236533792068	1	1	0	1.0	1.0
pccB_2		Methylmalonyl-CoA carboxyltransferase 12S subunit	8	0	17	25	32.0	100.0	inf	0.004029122782215316	1.0	0.16353236533792068	1	1	0	1.0	1.0
tdh_2		Zinc-type alcohol dehydrogenase-like protein	8	0	17	25	32.0	100.0	inf	0.004029122782215316	1.0	0.16353236533792068	1	1	0	1.0	1.0
group_3023	qorA	Quinone oxidoreductase 1	8	0	17	25	32.0	100.0	inf	0.004029122782215316	1.0	0.16353236533792068	1	1	0	1.0	1.0
group_13133		hypothetical protein	8	0	17	25	32.0	100.0	inf	0.004029122782215316	1.0	0.16353236533792068	1	1	0	1.0	1.0
gltP		Proton/glutamate-aspartate symporter	8	0	17	25	32.0	100.0	inf	0.004029122782215316	1.0	0.16353236533792068	1	1	0	1.0	1.0
nadD		putative nicotinate-nucleotide adenylyltransferase	8	0	17	25	32.0	100.0	inf	0.004029122782215316	1.0	0.16353236533792068	1	1	0	1.0	1.0
rplI		50S ribosomal protein L9	25	17	0	8	100.0	32.0	inf	0.004029122782215316	1.0	0.16353236533792068	1	1	0	1.0	1.0
group_12043		hypothetical protein	8	0	17	25	32.0	100.0	inf	0.004029122782215316	1.0	0.16353236533792068	1	1	0	1.0	1.0
mrcA		Biosynthetic peptidoglycan transglycosylase	8	0	17	25	32.0	100.0	inf	0.004029122782215316	1.0	0.16353236533792068	1	1	0	1.0	1.0
ddl_1		D-alanine--D-alanine ligase	8	0	17	25	32.0	100.0	inf	0.004029122782215316	1.0	0.16353236533792068	1	1	0	1.0	1.0
group_18906		hypothetical protein	8	0	17	25	32.0	100.0	inf	0.004029122782215316	1.0	0.16353236533792068	1	1	0	1.0	1.0
potB		Spermidine/putrescine transport system permease protein PotB	8	0	17	25	32.0	100.0	inf	0.004029122782215316	1.0	0.16353236533792068	1	1	0	1.0	1.0
group_1424	rhaR_3	hypothetical protein	8	0	17	25	32.0	100.0	inf	0.004029122782215316	1.0	0.16353236533792068	1	1	0	1.0	1.0
copA_1		Copper-exporting P-type ATPase	8	0	17	25	32.0	100.0	inf	0.004029122782215316	1.0	0.16353236533792068	1	1	0	1.0	1.0
pknD_10		hypothetical protein	8	0	17	25	32.0	100.0	inf	0.004029122782215316	1.0	0.16353236533792068	1	1	0	1.0	1.0
group_8682		putative protein	8	0	17	25	32.0	100.0	inf	0.004029122782215316	1.0	0.16353236533792068	1	1	0	1.0	1.0
group_19504		hypothetical protein	8	0	17	25	32.0	100.0	inf	0.004029122782215316	1.0	0.16353236533792068	1	1	0	1.0	1.0
paiB		Protease synthase and sporulation protein PAI 2	8	0	17	25	32.0	100.0	inf	0.004029122782215316	1.0	0.16353236533792068	1	1	0	1.0	1.0
group_8595		putative oxidoreductase	8	0	17	25	32.0	100.0	inf	0.004029122782215316	1.0	0.16353236533792068	1	1	0	1.0	1.0
group_19094		hypothetical protein	8	0	17	25	32.0	100.0	inf	0.004029122782215316	1.0	0.16353236533792068	1	1	0	1.0	1.0
group_18461		Ferredoxin--NADP reductase	8	0	17	25	32.0	100.0	inf	0.004029122782215316	1.0	0.16353236533792068	1	1	0	1.0	1.0
rluC_1		Ribosomal large subunit pseudouridine synthase C	8	0	17	25	32.0	100.0	inf	0.004029122782215316	1.0	0.16353236533792068	1	1	0	1.0	1.0
ftsI_2		Peptidoglycan D,D-transpeptidase FtsI	8	0	17	25	32.0	100.0	inf	0.004029122782215316	1.0	0.16353236533792068	1	1	0	1.0	1.0
stkP_2		hypothetical protein	8	0	17	25	32.0	100.0	inf	0.004029122782215316	1.0	0.16353236533792068	1	1	0	1.0	1.0
accA1_3		Acetyl-/propionyl-coenzyme A carboxylase alpha chain	8	0	17	25	32.0	100.0	inf	0.004029122782215316	1.0	0.16353236533792068	1	1	0	1.0	1.0
dehH2		(S)-2-haloacid dehalogenase	8	0	17	25	32.0	100.0	inf	0.004029122782215316	1.0	0.16353236533792068	1	1	0	1.0	1.0
btuC		Vitamin B12 import system permease protein BtuC	8	0	17	25	32.0	100.0	inf	0.004029122782215316	1.0	0.16353236533792068	1	1	0	1.0	1.0
dgoK1		putative 2-dehydro-3-deoxygalactonokinase DgoK1	8	0	17	25	32.0	100.0	inf	0.004029122782215316	1.0	0.16353236533792068	1	1	0	1.0	1.0
group_18597		hypothetical protein	8	0	17	25	32.0	100.0	inf	0.004029122782215316	1.0	0.16353236533792068	1	1	0	1.0	1.0
group_6738		Putative cytokinin riboside 5'-monophosphate phosphoribohydrolase	8	0	17	25	32.0	100.0	inf	0.004029122782215316	1.0	0.16353236533792068	1	1	0	1.0	1.0
group_17377		hypothetical protein	8	0	17	25	32.0	100.0	inf	0.004029122782215316	1.0	0.16353236533792068	1	1	0	1.0	1.0
group_14901		hypothetical protein	8	0	17	25	32.0	100.0	inf	0.004029122782215316	1.0	0.16353236533792068	1	1	0	1.0	1.0
hvrA		hypothetical protein	8	0	17	25	32.0	100.0	inf	0.004029122782215316	1.0	0.16353236533792068	1	1	0	1.0	1.0
trxA_2		hypothetical protein	8	0	17	25	32.0	100.0	inf	0.004029122782215316	1.0	0.16353236533792068	1	1	0	1.0	1.0
hbpA_2		hypothetical protein	8	0	17	25	32.0	100.0	inf	0.004029122782215316	1.0	0.16353236533792068	1	1	0	1.0	1.0
coxS		Carbon monoxide dehydrogenase small chain	8	0	17	25	32.0	100.0	inf	0.004029122782215316	1.0	0.16353236533792068	1	1	0	1.0	1.0
group_7678	nagL	Maleylpyruvate isomerase	8	0	17	25	32.0	100.0	inf	0.004029122782215316	1.0	0.16353236533792068	1	1	0	1.0	1.0
group_1981	ctaD	Cytochrome c oxidase subunit 1	8	0	17	25	32.0	100.0	inf	0.004029122782215316	1.0	0.16353236533792068	1	1	0	1.0	1.0
fabR		hypothetical protein	8	0	17	25	32.0	100.0	inf	0.004029122782215316	1.0	0.16353236533792068	1	1	0	1.0	1.0
group_14722		hypothetical protein	8	0	17	25	32.0	100.0	inf	0.004029122782215316	1.0	0.16353236533792068	1	1	0	1.0	1.0
group_3001		hypothetical protein	8	0	17	25	32.0	100.0	inf	0.004029122782215316	1.0	0.16353236533792068	1	1	0	1.0	1.0
arsH		NADPH-dependent FMN reductase ArsH	8	0	17	25	32.0	100.0	inf	0.004029122782215316	1.0	0.16353236533792068	1	1	0	1.0	1.0
group_12037		hypothetical protein	8	0	17	25	32.0	100.0	inf	0.004029122782215316	1.0	0.16353236533792068	1	1	0	1.0	1.0
alaS_1		Alanine--tRNA ligase	8	0	17	25	32.0	100.0	inf	0.004029122782215316	1.0	0.16353236533792068	1	1	0	1.0	1.0
chrA1		hypothetical protein	8	0	17	25	32.0	100.0	inf	0.004029122782215316	1.0	0.16353236533792068	1	1	0	1.0	1.0
group_7299	hppA	hypothetical protein	8	0	17	25	32.0	100.0	inf	0.004029122782215316	1.0	0.16353236533792068	1	1	0	1.0	1.0
uctC		Acetyl-CoA:oxalate CoA-transferase	8	0	17	25	32.0	100.0	inf	0.004029122782215316	1.0	0.16353236533792068	1	1	0	1.0	1.0
psuG		Pseudouridine-5'-phosphate glycosidase	8	0	17	25	32.0	100.0	inf	0.004029122782215316	1.0	0.16353236533792068	1	1	0	1.0	1.0
hmuV		Hemin import ATP-binding protein HmuV	8	0	17	25	32.0	100.0	inf	0.004029122782215316	1.0	0.16353236533792068	1	1	0	1.0	1.0
group_17770	rfuC	hypothetical protein	8	0	17	25	32.0	100.0	inf	0.004029122782215316	1.0	0.16353236533792068	1	1	0	1.0	1.0
group_18611		hypothetical protein	8	0	17	25	32.0	100.0	inf	0.004029122782215316	1.0	0.16353236533792068	1	1	0	1.0	1.0
group_18610		hypothetical protein	8	0	17	25	32.0	100.0	inf	0.004029122782215316	1.0	0.16353236533792068	1	1	0	1.0	1.0
ydcV_2		Inner membrane ABC transporter permease protein YdcV	8	0	17	25	32.0	100.0	inf	0.004029122782215316	1.0	0.16353236533792068	1	1	0	1.0	1.0
fur_2		hypothetical protein	8	0	17	25	32.0	100.0	inf	0.004029122782215316	1.0	0.16353236533792068	1	1	0	1.0	1.0
todT_2		Response regulator protein TodT	8	0	17	25	32.0	100.0	inf	0.004029122782215316	1.0	0.16353236533792068	1	1	0	1.0	1.0
nlhH		Acetyl esterase	8	0	17	25	32.0	100.0	inf	0.004029122782215316	1.0	0.16353236533792068	1	1	0	1.0	1.0
group_16615		hypothetical protein	8	0	17	25	32.0	100.0	inf	0.004029122782215316	1.0	0.16353236533792068	1	1	0	1.0	1.0
group_6726	hom	Homoserine dehydrogenase	8	0	17	25	32.0	100.0	inf	0.004029122782215316	1.0	0.16353236533792068	1	1	0	1.0	1.0
yeaD		Putative glucose-6-phosphate 1-epimerase	8	0	17	25	32.0	100.0	inf	0.004029122782215316	1.0	0.16353236533792068	1	1	0	1.0	1.0
yfhP		hypothetical protein	8	0	17	25	32.0	100.0	inf	0.004029122782215316	1.0	0.16353236533792068	1	1	0	1.0	1.0
yueD		Benzil reductase ((S)-benzoin forming)	8	0	17	25	32.0	100.0	inf	0.004029122782215316	1.0	0.16353236533792068	1	1	0	1.0	1.0
RBKS		Ribokinase	8	0	17	25	32.0	100.0	inf	0.004029122782215316	1.0	0.16353236533792068	1	1	0	1.0	1.0
ccs1		Cytochrome c biogenesis protein Ccs1	8	0	17	25	32.0	100.0	inf	0.004029122782215316	1.0	0.16353236533792068	1	1	0	1.0	1.0
group_11550		hypothetical protein	8	0	17	25	32.0	100.0	inf	0.004029122782215316	1.0	0.16353236533792068	1	1	0	1.0	1.0
group_18923		hypothetical protein	8	0	17	25	32.0	100.0	inf	0.004029122782215316	1.0	0.16353236533792068	1	1	0	1.0	1.0
group_18924		tRNA-Thr(cgt)	8	0	17	25	32.0	100.0	inf	0.004029122782215316	1.0	0.16353236533792068	1	1	0	1.0	1.0
fliR		Flagellar biosynthetic protein FliR	8	0	17	25	32.0	100.0	inf	0.004029122782215316	1.0	0.16353236533792068	1	1	0	1.0	1.0
arnB		UDP-4-amino-4-deoxy-L-arabinose--oxoglutarate aminotransferase	8	0	17	25	32.0	100.0	inf	0.004029122782215316	1.0	0.16353236533792068	1	1	0	1.0	1.0
group_23648		tRNA-Leu(cag)	8	0	17	25	32.0	100.0	inf	0.004029122782215316	1.0	0.16353236533792068	1	1	0	1.0	1.0
fliF		Flagellar M-ring protein	8	0	17	25	32.0	100.0	inf	0.004029122782215316	1.0	0.16353236533792068	1	1	0	1.0	1.0
auaH_1		Aurachin B dehydrogenase	8	0	17	25	32.0	100.0	inf	0.004029122782215316	1.0	0.16353236533792068	1	1	0	1.0	1.0
group_9513		hypothetical protein	8	0	17	25	32.0	100.0	inf	0.004029122782215316	1.0	0.16353236533792068	1	1	0	1.0	1.0
kynA		Tryptophan 2,3-dioxygenase	8	0	17	25	32.0	100.0	inf	0.004029122782215316	1.0	0.16353236533792068	1	1	0	1.0	1.0
group_18506		Purine-binding protein	8	0	17	25	32.0	100.0	inf	0.004029122782215316	1.0	0.16353236533792068	1	1	0	1.0	1.0
nth		Endonuclease III	17	6	8	19	68.0	76.0	6.729166666666667	0.0040623154794757615	1.0	0.16418861993185507	1	1	1	1.0	1.0
qmcA		Protein QmcA	17	6	8	19	68.0	76.0	6.729166666666667	0.0040623154794757615	1.0	0.16418861993185507	1	1	1	1.0	1.0
argB		Acetylglutamate kinase	19	8	6	17	76.0	68.0	6.729166666666667	0.0040623154794757615	1.0	0.16418861993185507	1	1	1	1.0	1.0
ilvH		Acetolactate synthase isozyme 3 small subunit	19	8	6	17	76.0	68.0	6.729166666666667	0.0040623154794757615	1.0	0.16418861993185507	1	1	1	1.0	1.0
tatA		Sec-independent protein translocase protein TatA	17	6	8	19	68.0	76.0	6.729166666666667	0.0040623154794757615	1.0	0.16418861993185507	1	1	1	1.0	1.0
tgt		Queuine tRNA-ribosyltransferase	17	6	8	19	68.0	76.0	6.729166666666667	0.0040623154794757615	1.0	0.16418861993185507	1	1	1	1.0	1.0
metZ		O-succinylhomoserine sulfhydrylase	19	8	6	17	76.0	68.0	6.729166666666667	0.0040623154794757615	1.0	0.16418861993185507	1	1	1	1.0	1.0
group_9116		hypothetical protein	17	6	8	19	68.0	76.0	6.729166666666667	0.0040623154794757615	1.0	0.16418861993185507	1	1	1	1.0	1.0
hemH		Ferrochelatase	18	7	7	18	72.0	72.0	6.612244897959184	0.004199411861166917	1.0	0.1695520779550266	1	1	1	1.0	1.0
secA		Protein translocase subunit SecA	7	18	18	7	28.0	28.0	0.15123456790123457	0.004199411861166917	1.0	0.1695520779550266	1	1	1	1.0	1.0
crtB		15-cis-phytoene synthase	10	1	15	24	40.0	96.0	16.0	0.004614070921329025	1.0	0.18126673629174317	1	1	1	1.0	1.0
group_5628	fdxA	Ferredoxin 1	10	1	15	24	40.0	96.0	16.0	0.004614070921329025	1.0	0.18126673629174317	1	1	1	1.0	1.0
ccpA		Cytochrome c551 peroxidase	10	1	15	24	40.0	96.0	16.0	0.004614070921329025	1.0	0.18126673629174317	1	1	1	1.0	1.0
group_1056	degQ	Periplasmic pH-dependent serine endoprotease DegQ	10	1	15	24	40.0	96.0	16.0	0.004614070921329025	1.0	0.18126673629174317	1	1	1	1.0	1.0
gmhA		Phosphoheptose isomerase	10	1	15	24	40.0	96.0	16.0	0.004614070921329025	1.0	0.18126673629174317	1	1	1	1.0	1.0
msrC		Free methionine-R-sulfoxide reductase	10	1	15	24	40.0	96.0	16.0	0.004614070921329025	1.0	0.18126673629174317	1	1	1	1.0	1.0
flgD		hypothetical protein	10	1	15	24	40.0	96.0	16.0	0.004614070921329025	1.0	0.18126673629174317	1	1	1	1.0	1.0
menH		Putative aminoacrylate hydrolase RutD	10	1	15	24	40.0	96.0	16.0	0.004614070921329025	1.0	0.18126673629174317	1	1	1	1.0	1.0
group_19897		tRNA-Gln(ttg)	10	1	15	24	40.0	96.0	16.0	0.004614070921329025	1.0	0.18126673629174317	1	1	1	1.0	1.0
group_15400		hypothetical protein	10	1	15	24	40.0	96.0	16.0	0.004614070921329025	1.0	0.18126673629174317	1	1	1	1.0	1.0
algC		Phosphomannomutase/phosphoglucomutase	10	1	15	24	40.0	96.0	16.0	0.004614070921329025	1.0	0.18126673629174317	1	1	1	1.0	1.0
ribC		Riboflavin synthase	1	10	24	15	4.0	60.0	0.0625	0.004614070921329025	1.0	0.18126673629174317	1	1	1	1.0	1.0
group_15386		hypothetical protein	10	1	15	24	40.0	96.0	16.0	0.004614070921329025	1.0	0.18126673629174317	1	1	1	1.0	1.0
nasA_1		Nitrate transporter	10	1	15	24	40.0	96.0	16.0	0.004614070921329025	1.0	0.18126673629174317	1	1	1	1.0	1.0
pbpG		hypothetical protein	10	1	15	24	40.0	96.0	16.0	0.004614070921329025	1.0	0.18126673629174317	1	1	1	1.0	1.0
group_4844	scoB	putative succinyl-CoA:3-ketoacid coenzyme A transferase subunit B	10	1	15	24	40.0	96.0	16.0	0.004614070921329025	1.0	0.18126673629174317	1	1	1	1.0	1.0
group_15106	nadK	NAD kinase	10	1	15	24	40.0	96.0	16.0	0.004614070921329025	1.0	0.18126673629174317	1	1	1	1.0	1.0
tyrC		Cyclohexadienyl dehydrogenase	10	1	15	24	40.0	96.0	16.0	0.004614070921329025	1.0	0.18126673629174317	1	1	1	1.0	1.0
group_4524	dapB	4-hydroxy-tetrahydrodipicolinate reductase	1	10	24	15	4.0	60.0	0.0625	0.004614070921329025	1.0	0.18126673629174317	1	1	1	1.0	1.0
hisZ		ATP phosphoribosyltransferase regulatory subunit	10	1	15	24	40.0	96.0	16.0	0.004614070921329025	1.0	0.18126673629174317	1	1	1	1.0	1.0
C1-hpah		p-hydroxyphenylacetate 3-hydroxylase, reductase component	10	1	15	24	40.0	96.0	16.0	0.004614070921329025	1.0	0.18126673629174317	1	1	1	1.0	1.0
aceK		Isocitrate dehydrogenase kinase/phosphatase	10	1	15	24	40.0	96.0	16.0	0.004614070921329025	1.0	0.18126673629174317	1	1	1	1.0	1.0
group_15329	sdhC	Succinate dehydrogenase cytochrome b556 subunit	10	1	15	24	40.0	96.0	16.0	0.004614070921329025	1.0	0.18126673629174317	1	1	1	1.0	1.0
ggt		Glutathione hydrolase proenzyme	10	1	15	24	40.0	96.0	16.0	0.004614070921329025	1.0	0.18126673629174317	1	1	1	1.0	1.0
group_15250		hypothetical protein	10	1	15	24	40.0	96.0	16.0	0.004614070921329025	1.0	0.18126673629174317	1	1	1	1.0	1.0
cpoB		Cell division coordinator CpoB	10	1	15	24	40.0	96.0	16.0	0.004614070921329025	1.0	0.18126673629174317	1	1	1	1.0	1.0
frlR		putative fructoselysine utilization operon transcriptional repressor	10	1	15	24	40.0	96.0	16.0	0.004614070921329025	1.0	0.18126673629174317	1	1	1	1.0	1.0
group_15264		hypothetical protein	10	1	15	24	40.0	96.0	16.0	0.004614070921329025	1.0	0.18126673629174317	1	1	1	1.0	1.0
gpt		Xanthine phosphoribosyltransferase	10	1	15	24	40.0	96.0	16.0	0.004614070921329025	1.0	0.18126673629174317	1	1	1	1.0	1.0
group_15368		hypothetical protein	10	1	15	24	40.0	96.0	16.0	0.004614070921329025	1.0	0.18126673629174317	1	1	1	1.0	1.0
group_3946		hypothetical protein	10	1	15	24	40.0	96.0	16.0	0.004614070921329025	1.0	0.18126673629174317	1	1	1	1.0	1.0
group_12076	ispG	4-hydroxy-3-methylbut-2-en-1-yl diphosphate synthase (flavodoxin)	10	1	15	24	40.0	96.0	16.0	0.004614070921329025	1.0	0.18126673629174317	1	1	1	1.0	1.0
group_15307	hflC	Modulator of FtsH protease HflC	10	1	15	24	40.0	96.0	16.0	0.004614070921329025	1.0	0.18126673629174317	1	1	1	1.0	1.0
sppA		Protease 4	10	1	15	24	40.0	96.0	16.0	0.004614070921329025	1.0	0.18126673629174317	1	1	1	1.0	1.0
motA		Motility protein A	10	1	15	24	40.0	96.0	16.0	0.004614070921329025	1.0	0.18126673629174317	1	1	1	1.0	1.0
motB		Motility protein B	10	1	15	24	40.0	96.0	16.0	0.004614070921329025	1.0	0.18126673629174317	1	1	1	1.0	1.0
phnO		hypothetical protein	10	1	15	24	40.0	96.0	16.0	0.004614070921329025	1.0	0.18126673629174317	1	1	1	1.0	1.0
pknD_73		Serine/threonine-protein kinase PknD	10	1	15	24	40.0	96.0	16.0	0.004614070921329025	1.0	0.18126673629174317	1	1	1	1.0	1.0
group_3452	folD	Bifunctional protein FolD protein	10	1	15	24	40.0	96.0	16.0	0.004614070921329025	1.0	0.18126673629174317	1	1	1	1.0	1.0
nasF		Siroheme synthase	10	1	15	24	40.0	96.0	16.0	0.004614070921329025	1.0	0.18126673629174317	1	1	1	1.0	1.0
yciB		putative intracellular septation protein A	10	1	15	24	40.0	96.0	16.0	0.004614070921329025	1.0	0.18126673629174317	1	1	1	1.0	1.0
group_12523		hypothetical protein	10	1	15	24	40.0	96.0	16.0	0.004614070921329025	1.0	0.18126673629174317	1	1	1	1.0	1.0
group_3478	pal_2	Peptidoglycan-associated lipoprotein	10	1	15	24	40.0	96.0	16.0	0.004614070921329025	1.0	0.18126673629174317	1	1	1	1.0	1.0
cc4		Cytochrome c4	10	1	15	24	40.0	96.0	16.0	0.004614070921329025	1.0	0.18126673629174317	1	1	1	1.0	1.0
eryB		D-erythritol 1-phosphate dehydrogenase	10	1	15	24	40.0	96.0	16.0	0.004614070921329025	1.0	0.18126673629174317	1	1	1	1.0	1.0
sdhD		Succinate dehydrogenase hydrophobic membrane anchor subunit	10	1	15	24	40.0	96.0	16.0	0.004614070921329025	1.0	0.18126673629174317	1	1	1	1.0	1.0
aroG		Phospho-2-dehydro-3-deoxyheptonate aldolase, Phe-sensitive	10	1	15	24	40.0	96.0	16.0	0.004614070921329025	1.0	0.18126673629174317	1	1	1	1.0	1.0
skp		Chaperone protein Skp	10	1	15	24	40.0	96.0	16.0	0.004614070921329025	1.0	0.18126673629174317	1	1	1	1.0	1.0
sodB_2		Superoxide dismutase [Fe]	10	1	15	24	40.0	96.0	16.0	0.004614070921329025	1.0	0.18126673629174317	1	1	1	1.0	1.0
group_5631	gltA	Citrate synthase	10	1	15	24	40.0	96.0	16.0	0.004614070921329025	1.0	0.18126673629174317	1	1	1	1.0	1.0
group_15526		hypothetical protein	10	1	15	24	40.0	96.0	16.0	0.004614070921329025	1.0	0.18126673629174317	1	1	1	1.0	1.0
yghA		putative oxidoreductase YghA	10	1	15	24	40.0	96.0	16.0	0.004614070921329025	1.0	0.18126673629174317	1	1	1	1.0	1.0
group_15273		hypothetical protein	10	1	15	24	40.0	96.0	16.0	0.004614070921329025	1.0	0.18126673629174317	1	1	1	1.0	1.0
group_10922		hypothetical protein	13	3	12	22	52.0	88.0	7.944444444444445	0.0054356276704546486	1.0	0.2128917381569895	1	1	1	1.0	1.0
group_11915		putative protein	13	3	12	22	52.0	88.0	7.944444444444445	0.0054356276704546486	1.0	0.2128917381569895	1	1	1	1.0	1.0
pyrF		Orotidine 5'-phosphate decarboxylase	13	3	12	22	52.0	88.0	7.944444444444445	0.0054356276704546486	1.0	0.2128917381569895	1	1	1	1.0	1.0
pntB		NAD(P) transhydrogenase subunit beta	13	3	12	22	52.0	88.0	7.944444444444445	0.0054356276704546486	1.0	0.2128917381569895	1	1	1	1.0	1.0
lptB		Lipopolysaccharide export system ATP-binding protein LptB	22	12	3	13	88.0	52.0	7.944444444444445	0.0054356276704546486	1.0	0.2128917381569895	1	1	1	1.0	1.0
fabH		3-oxoacyl-[acyl-carrier-protein] synthase 3	22	12	3	13	88.0	52.0	7.944444444444445	0.0054356276704546486	1.0	0.2128917381569895	1	1	1	1.0	1.0
yngHB		Biotin/lipoyl attachment protein	14	4	11	21	56.0	84.0	6.681818181818182	0.007150366112966131	1.0	0.27905958430861294	1	1	1	1.0	1.0
fis		DNA-binding protein Fis	14	4	11	21	56.0	84.0	6.681818181818182	0.007150366112966131	1.0	0.27905958430861294	1	1	1	1.0	1.0
lysA		Diaminopimelate decarboxylase	21	11	4	14	84.0	56.0	6.681818181818182	0.007150366112966131	1.0	0.27905958430861294	1	1	1	1.0	1.0
group_10833	cca	CCA-adding enzyme	14	4	11	21	56.0	84.0	6.681818181818182	0.007150366112966131	1.0	0.27905958430861294	1	1	1	1.0	1.0
folD		Bifunctional protein FolD protein	11	21	14	4	44.0	16.0	0.14965986394557823	0.007150366112966131	1.0	0.27905958430861294	1	1	1	1.0	1.0
metI		D-methionine transport system permease protein MetI	14	4	11	21	56.0	84.0	6.681818181818182	0.007150366112966131	1.0	0.27905958430861294	1	1	1	1.0	1.0
leuA_1		2-isopropylmalate synthase	14	4	11	21	56.0	84.0	6.681818181818182	0.007150366112966131	1.0	0.27905958430861294	1	1	1	1.0	1.0
bepA_3		hypothetical protein	11	2	14	23	44.0	92.0	9.035714285714286	0.008298628462862178	1.0	0.296347125561267	1	1	1	1.0	1.0
fbaA		Fructose-bisphosphate aldolase class 2	2	11	23	14	8.0	56.0	0.11067193675889328	0.008298628462862178	1.0	0.296347125561267	1	1	1	1.0	1.0
dnaN		Beta sliding clamp	11	2	14	23	44.0	92.0	9.035714285714286	0.008298628462862178	1.0	0.296347125561267	1	1	1	1.0	1.0
group_12718		tRNA-Arg(acg)	11	2	14	23	44.0	92.0	9.035714285714286	0.008298628462862178	1.0	0.296347125561267	1	1	1	1.0	1.0
mltG		Endolytic murein transglycosylase	11	2	14	23	44.0	92.0	9.035714285714286	0.008298628462862178	1.0	0.296347125561267	1	1	1	1.0	1.0
group_4542	purH	Bifunctional purine biosynthesis protein PurH	11	2	14	23	44.0	92.0	9.035714285714286	0.008298628462862178	1.0	0.296347125561267	1	1	1	1.0	1.0
gatA		Glutamyl-tRNA(Gln) amidotransferase subunit A	23	14	2	11	92.0	44.0	9.035714285714286	0.008298628462862178	1.0	0.296347125561267	1	1	1	1.0	1.0
fmt		Methionyl-tRNA formyltransferase	23	14	2	11	92.0	44.0	9.035714285714286	0.008298628462862178	1.0	0.296347125561267	1	1	1	1.0	1.0
lutA		Lactate utilization protein A	11	2	14	23	44.0	92.0	9.035714285714286	0.008298628462862178	1.0	0.296347125561267	1	1	1	1.0	1.0
group_10476		hypothetical protein	11	2	14	23	44.0	92.0	9.035714285714286	0.008298628462862178	1.0	0.296347125561267	1	1	1	1.0	1.0
ratA		Ribosome association toxin RatA	11	2	14	23	44.0	92.0	9.035714285714286	0.008298628462862178	1.0	0.296347125561267	1	1	1	1.0	1.0
tcdA		tRNA threonylcarbamoyladenosine dehydratase	11	2	14	23	44.0	92.0	9.035714285714286	0.008298628462862178	1.0	0.296347125561267	1	1	1	1.0	1.0
group_6318		putative FAD-linked oxidoreductase	11	2	14	23	44.0	92.0	9.035714285714286	0.008298628462862178	1.0	0.296347125561267	1	1	1	1.0	1.0
gloB_3		Hydroxyacylglutathione hydrolase GloB	11	2	14	23	44.0	92.0	9.035714285714286	0.008298628462862178	1.0	0.296347125561267	1	1	1	1.0	1.0
thiS		hypothetical protein	11	2	14	23	44.0	92.0	9.035714285714286	0.008298628462862178	1.0	0.296347125561267	1	1	1	1.0	1.0
group_4925		hypothetical protein	11	2	14	23	44.0	92.0	9.035714285714286	0.008298628462862178	1.0	0.296347125561267	1	1	1	1.0	1.0
group_13873	purC	Phosphoribosylaminoimidazole-succinocarboxamide synthase	11	2	14	23	44.0	92.0	9.035714285714286	0.008298628462862178	1.0	0.296347125561267	1	1	1	1.0	1.0
rsuA		Ribosomal small subunit pseudouridine synthase A	11	2	14	23	44.0	92.0	9.035714285714286	0.008298628462862178	1.0	0.296347125561267	1	1	1	1.0	1.0
cpdA_6		hypothetical protein	11	2	14	23	44.0	92.0	9.035714285714286	0.008298628462862178	1.0	0.296347125561267	1	1	1	1.0	1.0
fabD		Malonyl CoA-acyl carrier protein transacylase	23	14	2	11	92.0	44.0	9.035714285714286	0.008298628462862178	1.0	0.296347125561267	1	1	1	1.0	1.0
dxs		1-deoxy-D-xylulose-5-phosphate synthase	20	10	5	15	80.0	60.0	6.0	0.0085785081504691	1.0	0.296347125561267	1	1	1	1.0	1.0
ribB		GTP cyclohydrolase-2	15	5	10	20	60.0	80.0	6.0	0.008578508150469101	1.0	0.296347125561267	1	1	1	1.0	1.0
[truncated: 1,593 more rows]

## Sheet: S3
Gene	Non-unique Gene name	Annotation	Number_pos_present_in	Number_neg_present_in	Number_pos_not_present_in	Number_neg_not_present_in	Sensitivity	Specificity	Odds_ratio	Naive_p	Bonferroni_p	Benjamini_H_p	Max_Pairwise_comparisons	Max_supporting_pairs	Max_opposing_pairs	Best_pairwise_comp_p	Worst_pairwise_comp_p
tilS		tRNA(Ile)-lysidine synthase	25	0	0	25	100.0	100.0	inf	1.5821457204897244e-14	1.2207361735582567e-09	2.4414723471165137e-10	1	1	0	1.0	1.0
tsaB		tRNA threonylcarbamoyladenosine biosynthesis protein TsaB	25	0	0	25	100.0	100.0	inf	1.5821457204897244e-14	1.2207361735582567e-09	2.4414723471165137e-10	1	1	0	1.0	1.0
gluQ		Glutamyl-Q tRNA(Asp) synthetase	25	1	0	24	100.0	96.0	inf	4.113578873273289e-13	3.173914051251472e-08	3.5265711680571908e-09	1	1	0	1.0	1.0
tsaE		tRNA threonylcarbamoyladenosine biosynthesis protein TsaE	25	7	0	18	100.0	72.0	inf	5.325274666184663e-08	0.0041088221741881	5.33613269375078e-05	1	1	0	1.0	1.0
dusB		tRNA-dihydrouridine synthase B	22	5	3	20	88.0	80.0	29.333333333333332	2.3333580963813054e-06	0.18003491064249239	0.0011045086542484195	1	1	1	1.0	1.0
trmFO		Methylenetetrahydrofolate--tRNA-(uracil-5-)-methyltransferase TrmFO	14	0	11	25	56.0	100.0	inf	9.505615279139628e-06	0.7334247580925763	0.002843683734881693	1	1	0	1.0	1.0
mnmC_1		tRNA 5-methylaminomethyl-2-thiouridine biosynthesis bifunctional protein MnmC	13	0	12	25	52.0	100.0	inf	2.930898044401372e-05	1.0	0.006690511846505227	1	1	0	1.0	1.0
miaA		tRNA dimethylallyltransferase	25	12	0	13	100.0	52.0	inf	2.930898044401372e-05	1.0	0.006690511846505227	1	1	0	1.0	1.0
trmL		tRNA (cytidine(34)-2'-O)-methyltransferase	22	8	3	17	88.0	68.0	15.583333333333334	0.00011187596840589463	1.0	0.017983362696445022	1	1	1	1.0	1.0
ttcA		tRNA-cytidine(32) 2-sulfurtransferase	15	2	10	23	60.0	92.0	17.25	0.00020975813137212454	1.0	0.02877218777561826	1	1	1	1.0	1.0
queA		S-adenosylmethionine:tRNA ribosyltransferase-isomerase	23	11	2	14	92.0	56.0	14.636363636363637	0.0005772020833388652	1.0	0.04641260283905659	1	1	1	1.0	1.0
trmJ		tRNA (cytidine/uridine/adenosine-2'-O-)-methyltransferase TrmJ	10	0	15	25	40.0	100.0	inf	0.0006364235753557276	1.0	0.04641260283905659	1	1	0	1.0	1.0
truD		tRNA pseudouridine synthase D	10	0	15	25	40.0	100.0	inf	0.0006364235753557276	1.0	0.04641260283905659	1	1	0	1.0	1.0
ygfZ		tRNA-modifying protein YgfZ	10	0	15	25	40.0	100.0	inf	0.0006364235753557276	1.0	0.04641260283905659	1	1	0	1.0	1.0
miaB		tRNA-2-methylthio-N(6)-dimethylallyladenosine synthase	25	15	0	10	100.0	40.0	inf	0.0006364235753557276	1.0	0.04641260283905659	1	1	0	1.0	1.0
group_16786	tsaB	tRNA threonylcarbamoyladenosine biosynthesis protein TsaB	0	10	25	15	0.0	60.0	0.0	0.0006364235753557276	1.0	0.04641260283905659	1	0	1	1.0	1.0
truB		tRNA pseudouridine synthase B	25	16	0	9	100.0	36.0	inf	0.0016308354118490529	1.0	0.08911499141079134	1	1	0	1.0	1.0
group_2488	tadA_2	tRNA-specific adenosine deaminase	8	0	17	25	32.0	100.0	inf	0.004029122782215316	1.0	0.16353236533792068	1	1	0	1.0	1.0
tgt		Queuine tRNA-ribosyltransferase	17	6	8	19	68.0	76.0	6.729166666666667	0.0040623154794757615	1.0	0.16418861993185507	1	1	1	1.0	1.0
tcdA		tRNA threonylcarbamoyladenosine dehydratase	11	2	14	23	44.0	92.0	9.035714285714286	0.008298628462862178	1.0	0.296347125561267	1	1	1	1.0	1.0
queA_2		S-adenosylmethionine:tRNA ribosyltransferase-isomerase	7	0	18	25	28.0	100.0	inf	0.009625126646403245	1.0	0.296347125561267	1	1	0	1.0	1.0
group_19584	ygfZ	tRNA-modifying protein YgfZ	0	7	25	18	0.0	72.0	0.0	0.009625126646403245	1.0	0.296347125561267	1	0	1	1.0	1.0
tusE		Sulfurtransferase TusE	0	9	25	16	0.0	64.0	0.0	0.0016308354118490529	1.0	0.08911499141079134	1	0	1	1.0	1.0
dusA		tRNA-dihydrouridine(20/20a) synthase	18	9	7	16	72.0	64.0	4.571428571428571	0.02224129569172241	1.0	0.5028688743134435	1	1	1	1.0	1.0
trmR_1		tRNA 5-hydroxyuridine methyltransferase	6	0	19	25	24.0	100.0	inf	0.02228976697061805	1.0	0.5028688743134435	1	1	0	1.0	1.0
trmD		tRNA (guanine-N(1)-)-methyltransferase	25	19	0	6	100.0	24.0	inf	0.02228976697061805	1.0	0.5028688743134435	1	1	0	1.0	1.0
yfiC		tRNA1(Val) (adenine(37)-N6)-methyltransferase	6	0	19	25	24.0	100.0	inf	0.02228976697061805	1.0	0.5028688743134435	1	1	0	1.0	1.0
mnmC_2		tRNA 5-methylaminomethyl-2-thiouridine biosynthesis bifunctional protein MnmC	8	1	17	24	32.0	96.0	11.294117647058824	0.02321542174514532	1.0	0.5163540777140898	1	1	1	1.0	1.0
group_10127	mnmA	tRNA-specific 2-thiouridylase MnmA	14	6	11	19	56.0	76.0	4.03030303030303	0.04207813619066261	1.0	0.7841086094917842	1	1	1	1.0	1.0
truC		tRNA pseudouridine synthase C	7	1	18	24	28.0	96.0	9.333333333333334	0.04879715369571884	1.0	0.7841086094917842	1	1	1	1.0	1.0

## Sheet: S4
Gene	Modification	Index	CDD patterns expected to be found in gene*	CDD patterns expected to be absent in gene*
tsaB	t6A	1	TIGR03725	-
tsaB	t6A	2	COG1214	-
tsaC	t6A	1	PRK10634	-
tsaC	t6A	2	COG0009, pfam03481	-
tsaD	t6A	1	COG0533	-
tsaD	t6A	2	TIGR03723	-
tsaD	t6A	3	PRK09604	-
tsaE	t6A	1	pfam02367	-
tsaE	t6A	2	COG0802	-
tsaE	t6A	3	PRK10646	-
gluQRS	GluQ	1	COG0008	TIGR00464 PRK05347 TIGR00440 pfam19269
gluQRS	GluQ	2	cd00808	TIGR00464 PRK05347 TIGR00440 pfam19269
gluQRS	GluQ	3	PRK05710	-
gluQRS	GluQ	4	TIGR03838	-
tgt	GluQ	1	TIGR00430	-
tgt	GluQ	2	pfam01702	-
tgt	GluQ	3	COG0343	-
tusE	2sU	1	PRK11508	-
tusE	2sU	2	COG2920	-
tusE	2sU	3	pfam04358	-
tusE	2sU	4	TIGR03342	-
mnmA	2sU	1	PRK00143	-
mnmA	2sU	2	cd01998	-
mnmA	2sU	3	COG0482	-
mnmA	2sU	4	TIGR00420	-
mnmA	2sU	5	pfam03054	-
tilS	K2C	1	PRK10660	-
tilS	K2C	2	COG0037	-
tilS	K2C	3	TIGR02432	-
tilS	K2C	4	TIGR02432 smart00977	-
tilS	K2C	5	TIGR02432 TIGR02433	-
tilS	K2C	6	TIGR02432 pfam11734	-
tilS	K2C	7	TIGR02432 smart00977 pfam09179	-
tilS	K2C	8	TIGR02432 TIGR02433 pfam09179	-
tilS	K2C	9	TIGR02432 pfam11734 pfam09179	-
tilS	K2C	10	COG0037 TIGR02433	-
tilS	K2C	11	COG0037 pfam11734	-
tilS	K2C	12	COG0037 smart00977	-
tilS	K2C	13	COG0037 TIGR02433 pfam09179	-
tilS	K2C	14	COG0037 pfam11734 pfam09179	-
tilS	K2C	15	COG0037 smart00977 pfam09179	-
*CDD uses patterns obtained from diverse sources. Here patterns are named using the code presented in CDD database, conserving upper and lower cases as used in the database.

## Sheet: S5
	t6A												GluQ									k2C																	2sU
Genome	Nº of tsaB_1	Nº of tsaB_2	Nº of tsaC_1	Nº of tsaC_2	Nº of tsaD_1	Nº of tsaD_2	Nº of tsaD_3	Nº of tsaE_1	Nº of tsaE_2	Nº of tsaE_3		Genome	Nº of GluQRS_1	Nº of GluQRS_2	Nº of GluQRS_3	Nº of GluQRS_4	Nº of TGT_1	Nº of TGT_2	Nº of TGT_3		Genome	Nº of tilS_1	Nº of tilS_10	Nº of tilS_11	Nº of tilS_12	Nº of tilS_13	Nº of tilS_14	Nº of tilS_15	Nº of tilS_2	Nº of tilS_3	Nº of tilS_4	Nº of tilS_5	Nº of tilS_6	Nº of tilS_7	Nº of tilS_8	Nº of tilS_9		Genome	Nº of mnmA_1	Nº of mnmA_2	Nº of mnmA_3	Nº of mnmA_4	Nº of mnmA_5	Nº of tusE_1	Nº of tusE_2	Nº of tusE_3	Nº of tusE_4
Genomes with	1382	1350	94	684	1469	1451	1467	1431	1311	105		Genomes with	593	86	1049	805	415	1452	1452		Genomes with	67	850	618	874	803	606	827	1475	1351	844	820	599	802	778	589		Genomes with	1445	1472	1472	532	947	60	355	621	527
Genomes without	102	134	1390	800	15	33	17	53	173	1379		Genomes without	891	1398	435	679	1069	32	32		Genomes without	1417	634	866	610	681	878	657	9	133	640	664	885	682	706	895		Genomes without	39	12	12	952	537	1424	1129	863	957
Total genomes	1484	1484	1484	1484	1484	1484	1484	1484	1484	1484		Total genomes	1484	1484	1484	1484	1484	1484	1484		Total genomes	1484	1484	1484	1484	1484	1484	1484	1484	1484	1484	1484	1484	1484	1484	1484		Total genomes	1484	1484	1484	1484	1484	1484	1484	1484	1484
% genomes with	93.13%	90.97%	6.33%	46.09%	98.99%	97.78%	98.85%	96.43%	88.34%	7.08%		% genomes with	39.96%	5.80%	70.69%	54.25%	27.96%	97.84%	97.84%		% genomes with	4.51%	57.28%	41.64%	58.89%	54.11%	40.84%	55.73%	99.39%	91.04%	56.87%	55.26%	40.36%	54.04%	52.43%	39.69%		% genomes with	97.37%	99.19%	99.19%	35.85%	63.81%	4.04%	23.92%	41.85%	35.51%
% genomes without	6.87%	9.03%	93.67%	53.91%	1.01%	2.22%	1.15%	3.57%	11.66%	92.92%		% genomes without	60.04%	94.20%	29.31%	45.75%	72.04%	2.16%	2.16%		% genomes without	95.49%	42.72%	58.36%	41.11%	45.89%	59.16%	44.27%	0.61%	8.96%	43.13%	44.74%	59.64%	45.96%	47.57%	60.31%		% genomes without	2.63%	0.81%	0.81%	64.15%	36.19%	95.96%	76.08%	58.15%	64.49%

## Sheet: S6
RefSeq accession	GC%
GCF_000005845.2	50.79%
GCF_000006725.1	52.62%
GCF_000006745.1	47.49%
GCF_000006765.1	66.56%
GCF_000006845.1	52.69%
GCF_000006905.1	67.21%
GCF_000006945.2	52.24%
GCF_000006965.1	62.17%
GCF_000007025.1	32.44%
GCF_000007125.1	57.22%
GCF_000007145.1	65.07%
GCF_000007565.2	61.52%
GCF_000007705.1	64.83%
GCF_000007745.1	42.54%
GCF_000007765.2	42.60%
GCF_000007805.1	58.34%
GCF_000007905.1	35.93%
GCF_000007945.1	38.22%
GCF_000007985.2	60.94%
GCF_000008025.1	35.23%
GCF_000008045.1	28.92%
GCF_000008325.1	63.58%
GCF_000008385.1	34.18%
GCF_000008465.1	47.04%
GCF_000008485.1	38.27%
GCF_000008525.1	38.87%
GCF_000008805.1	51.53%
GCF_000008985.1	32.26%
GCF_000009065.1	47.64%
GCF_000009085.1	30.55%
GCF_000009125.1	66.98%
GCF_000009145.1	50.72%
GCF_000009305.1	38.17%
GCF_000009345.1	47.22%
GCF_000009365.1	54.73%
GCF_000009605.1	26.36%
GCF_000009625.1	62.51%
GCF_000009985.1	65.09%
GCF_000010085.1	54.50%
GCF_000010325.1	39.69%
GCF_000010345.1	43.87%
GCF_000010405.1	31.59%
GCF_000010525.1	67.32%
GCF_000010665.1	62.67%
GCF_000010725.1	67.61%
GCF_000011365.1	64.06%
GCF_000011545.1	68.06%
GCF_000011685.1	60.82%
GCF_000011705.1	68.49%
GCF_000011745.1	29.56%
GCF_000011805.1	38.35%
GCF_000011965.2	64.07%
GCF_000012145.1	32.51%
GCF_000012305.1	42.80%
GCF_000012325.1	38.01%
GCF_000012345.1	29.68%
GCF_000012385.1	31.65%
GCF_000012425.1	59.25%
GCF_000012565.1	28.96%
GCF_000012605.1	43.13%
GCF_000012665.1	57.84%
GCF_000012685.1	68.89%
GCF_000012725.1	62.05%
GCF_000012745.1	66.07%
GCF_000012805.1	50.34%
GCF_000012885.1	55.11%
GCF_000012925.1	59.49%
GCF_000012965.1	34.46%
GCF_000012985.1	53.87%
GCF_000013005.1	63.07%
GCF_000013025.1	61.93%
GCF_000013085.1	65.38%
GCF_000013125.1	41.64%
GCF_000013145.1	30.10%
GCF_000013165.1	41.08%
GCF_000013185.1	33.24%
GCF_000013325.1	65.11%
GCF_000013405.1	51.46%
GCF_000013565.1	62.24%
GCF_000013605.1	59.60%
GCF_000013625.1	54.23%
GCF_000013645.1	62.63%
GCF_000013665.1	45.83%
GCF_000013705.1	55.72%
GCF_000013765.1	45.15%
GCF_000013865.1	61.97%
GCF_000013885.1	61.62%
GCF_000013985.1	65.46%
GCF_000014025.1	27.05%
GCF_000014045.1	58.88%
GCF_000014065.1	60.06%
GCF_000014225.1	44.62%
GCF_000014245.1	61.10%
GCF_000014285.2	59.07%
GCF_000014345.1	31.05%
GCF_000014665.1	47.86%
GCF_000014685.1	47.89%
GCF_000014705.1	41.58%
GCF_000014745.1	62.73%
GCF_000014765.1	48.54%
GCF_000014785.1	67.53%
GCF_000014805.1	61.55%
GCF_000014825.1	64.44%
GCF_000014865.1	54.17%
GCF_000014885.1	43.29%
GCF_000014965.1	59.95%
GCF_000015045.1	58.48%
GCF_000015105.1	34.03%
GCF_000015165.1	64.81%
GCF_000015185.1	44.63%
GCF_000015245.1	53.59%
GCF_000015285.1	40.09%
GCF_000015345.1	44.40%
GCF_000015445.1	38.24%
GCF_000015505.1	61.68%
GCF_000015545.1	66.09%
GCF_000015565.1	65.24%
GCF_000015585.1	67.98%
GCF_000015725.1	68.78%
GCF_000016065.1	53.67%
GCF_000016185.1	70.46%
GCF_000016285.1	57.47%
GCF_000016325.1	52.90%
GCF_000016345.1	44.83%
GCF_000016405.1	68.23%
GCF_000016565.1	64.68%
GCF_000016625.1	32.53%
GCF_000016685.1	41.23%
GCF_000016725.1	67.10%
GCF_000016745.1	54.24%
GCF_000016765.1	67.90%
GCF_000016845.1	57.19%
GCF_000016885.1	44.84%
GCF_000017145.1	61.15%
GCF_000017245.1	44.92%
GCF_000017265.1	71.10%
GCF_000017285.1	42.59%
GCF_000017405.1	56.13%
GCF_000017465.2	44.54%
GCF_000017505.1	73.53%
GCF_000017565.1	62.33%
GCF_000017585.1	31.74%
GCF_000017645.1	67.35%
GCF_000017705.1	45.42%
GCF_000018025.1	46.08%
GCF_000018085.1	55.02%
GCF_000018145.1	65.52%
GCF_000018205.1	32.33%
GCF_000018285.1	44.66%
GCF_000018405.1	56.17%
GCF_000018545.1	62.42%
GCF_000018665.1	66.48%
GCF_000019145.1	67.35%
GCF_000019185.1	44.59%
GCF_000019205.1	29.62%
GCF_000019225.1	51.99%
GCF_000019285.1	32.57%
GCF_000019365.1	71.50%
GCF_000019405.1	37.38%
GCF_000019525.1	43.70%
GCF_000019585.2	63.63%
GCF_000019725.1	71.04%
GCF_000019745.1	45.56%
GCF_000019785.1	68.90%
GCF_000019845.1	56.98%
GCF_000019945.1	69.36%
GCF_000020045.1	62.29%
GCF_000020125.1	62.29%
GCF_000020205.1	63.65%
GCF_000020305.1	49.77%
GCF_000020365.1	48.76%
GCF_000020385.1	54.74%
GCF_000020725.1	60.27%
GCF_000020805.1	74.84%
GCF_000021025.1	62.35%
GCF_000021325.1	66.32%
GCF_000021485.1	58.77%
GCF_000021525.1	32.60%
GCF_000021725.1	33.51%
GCF_000021745.1	63.08%
GCF_000021765.1	68.30%
GCF_000021865.1	66.56%
GCF_000021885.1	39.99%
GCF_000021905.1	54.48%
GCF_000021985.1	65.06%
GCF_000022085.1	68.44%
GCF_000022125.1	58.07%
GCF_000022145.1	74.72%
GCF_000022265.1	53.47%
GCF_000022285.1	35.16%
GCF_000022305.1	66.83%
GCF_000022525.1	41.27%
GCF_000022645.2	67.93%
GCF_000022725.1	38.04%
GCF_000022745.1	57.25%
GCF_000023005.1	32.41%
GCF_000023025.1	50.89%
GCF_000023065.1	49.03%
GCF_000023225.1	58.65%
GCF_000023445.1	47.09%
GCF_000023605.1	51.93%
GCF_000023645.1	60.47%
GCF_000023705.1	45.51%
GCF_000023745.1	54.61%
GCF_000023785.1	45.19%
GCF_000024085.1	43.69%
GCF_000024165.1	63.97%
GCF_000024325.1	57.33%
GCF_000024465.1	48.85%
GCF_000024505.1	49.98%
GCF_000024645.1	50.48%
GCF_000024725.1	51.61%
GCF_000024765.1	54.71%
GCF_000024805.1	69.48%
GCF_000024825.1	44.90%
GCF_000024885.1	38.97%
GCF_000025065.1	53.64%
GCF_000025405.2	53.69%
GCF_000025485.1	64.19%
GCF_000025545.1	65.54%
GCF_000025565.1	54.58%
GCF_000025705.1	57.54%
GCF_000025945.1	46.63%
GCF_000025965.1	64.70%
GCF_000026005.1	27.48%
GCF_000026085.1	40.09%
GCF_000026105.1	64.16%
GCF_000026125.1	54.29%
GCF_000026145.1	65.51%
GCF_000026185.1	53.39%
GCF_000026225.1	49.92%
GCF_000027065.2	57.25%
GCF_000027085.1	54.55%
GCF_000027225.1	44.97%
GCF_000027305.1	38.15%
GCF_000043285.1	27.38%
GCF_000046685.1	38.80%
GCF_000046705.1	38.23%
GCF_000046845.1	40.43%
GCF_000055785.1	63.91%
GCF_000055945.1	33.08%
GCF_000061505.1	67.92%
GCF_000063545.1	30.53%
GCF_000067165.1	71.38%
GCF_000067205.1	65.48%
GCF_000069965.1	38.88%
GCF_000070465.1	61.58%
GCF_000072485.1	66.32%
GCF_000087965.2	62.88%
GCF_000091125.1	64.85%
GCF_000091325.1	44.72%
GCF_000091465.1	43.91%
GCF_000091565.1	53.58%
GCF_000091785.1	37.13%
GCF_000091985.1	42.47%
GCF_000092025.1	59.04%
GCF_000092045.1	61.03%
GCF_000092205.1	60.29%
GCF_000092245.1	28.36%
GCF_000092265.1	41.67%
GCF_000092285.1	67.67%
GCF_000092885.1	63.27%
GCF_000092925.1	67.88%
GCF_000093025.1	42.64%
GCF_000093065.1	28.57%
GCF_000143085.1	50.14%
GCF_000143145.1	60.81%
GCF_000143965.1	65.70%
GCF_000144605.1	68.42%
GCF_000145255.1	52.75%
GCF_000146165.2	45.89%
GCF_000146305.1	59.71%
GCF_000147355.1	35.24%
GCF_000147835.2	63.81%
GCF_000148645.1	60.22%
GCF_000148685.1	63.25%
GCF_000152825.2	60.66%
GCF_000153405.2	38.62%
GCF_000154785.2	57.23%
GCF_000155675.2	54.62%
GCF_000155735.2	55.15%
GCF_000164015.3	58.07%
GCF_000164865.1	57.02%
GCF_000165485.1	67.46%
GCF_000165815.1	53.65%
GCF_000166055.1	62.25%
GCF_000166295.1	56.86%
GCF_000169215.2	44.50%
GCF_000172635.2	44.71%
GCF_000172695.2	61.18%
GCF_000172795.2	61.12%
GCF_000175095.2	44.79%
GCF_000175115.2	61.18%
GCF_000175215.2	59.51%
GCF_000175575.2	61.41%
GCF_000175935.2	54.33%
GCF_000176035.2	62.87%
GCF_000176855.2	68.82%
GCF_000176915.2	62.56%
GCF_000176935.3	63.36%
GCF_000178875.2	46.29%
GCF_000180175.2	56.84%
GCF_000182745.2	60.58%
GCF_000183115.1	55.44%
GCF_000183665.1	35.24%
GCF_000183725.1	44.56%
GCF_000184065.1	40.28%
GCF_000184325.1	50.67%
GCF_000184745.1	66.48%
GCF_000185905.1	62.56%
GCF_000185965.1	70.21%
GCF_000185985.2	27.51%
GCF_000186245.1	53.91%
GCF_000187705.1	52.22%
GCF_000191145.1	38.82%
GCF_000192635.1	58.54%
GCF_000192745.1	67.13%
GCF_000192865.1	44.13%
GCF_000194135.1	37.47%
GCF_000195085.1	31.67%
GCF_000195295.1	52.89%
GCF_000195715.1	67.72%
GCF_000195735.1	29.00%
GCF_000195755.1	63.28%
GCF_000196015.1	63.53%
GCF_000196095.1	45.37%
GCF_000196135.1	48.46%
GCF_000196155.1	42.83%
GCF_000196255.1	41.73%
GCF_000196295.1	52.28%
GCF_000196355.1	53.88%
GCF_000196395.1	58.18%
GCF_000196435.1	38.82%
GCF_000196475.1	42.14%
GCF_000196495.1	38.97%
GCF_000196615.1	55.04%
GCF_000196795.1	38.73%
GCF_000198515.1	53.26%
GCF_000198775.1	60.71%
GCF_000200595.1	44.51%
GCF_000202835.1	66.97%
GCF_000203875.1	64.43%
GCF_000203895.1	66.80%
GCF_000203935.1	47.93%
GCF_000204645.1	67.90%
GCF_000209655.1	56.91%
GCF_000209675.1	39.87%
GCF_000210895.1	39.57%
GCF_000210915.2	36.75%
GCF_000212335.1	44.04%
GCF_000212675.2	61.42%
GCF_000213655.1	43.51%
GCF_000213805.1	63.51%
GCF_000214095.2	56.59%
GCF_000214195.1	55.96%
GCF_000214215.1	44.29%
GCF_000214395.1	66.72%
GCF_000214665.1	51.31%
GCF_000214805.1	55.96%
GCF_000214825.1	46.98%
GCF_000215705.1	70.00%
GCF_000215745.1	54.85%
GCF_000217675.1	44.51%
GCF_000218565.1	62.33%
GCF_000218875.1	44.04%
GCF_000219045.1	32.87%
GCF_000219105.1	70.63%
GCF_000219195.1	58.83%
GCF_000219215.1	65.47%
GCF_000219355.1	36.55%
GCF_000219585.1	45.44%
GCF_000219915.2	54.78%
GCF_000221205.1	32.32%
GCF_000223375.1	61.73%
GCF_000224005.2	67.86%
GCF_000226315.1	54.71%
GCF_000226565.1	42.30%
GCF_000226625.1	38.31%
GCF_000227665.2	45.91%
GCF_000227685.2	66.55%
GCF_000227745.2	62.61%
GCF_000230555.1	61.36%
GCF_000230695.2	67.45%
GCF_000230995.2	62.84%
GCF_000233915.3	67.65%
GCF_000236065.1	63.26%
GCF_000236665.1	65.37%
GCF_000237065.1	60.78%
GCF_000237845.1	32.50%
GCF_000238255.3	40.86%
GCF_000238395.3	39.16%
GCF_000240185.1	57.12%
GCF_000241385.1	44.86%
GCF_000242255.2	63.40%
GCF_000243075.1	61.08%
GCF_000247565.1	25.22%
GCF_000253015.1	35.73%
GCF_000253255.1	63.26%
GCF_000253295.1	59.17%
GCF_000255295.1	69.90%
GCF_000255535.1	52.14%
GCF_000257545.3	59.00%
GCF_000259175.1	41.27%
GCF_000259255.1	34.53%
GCF_000260965.1	47.92%
GCF_000260985.4	44.75%
GCF_000262305.1	56.51%
GCF_000262695.1	67.18%
GCF_000263795.2	68.39%
GCF_000264455.2	68.08%
GCF_000264765.2	58.38%
GCF_000264945.2	65.01%
GCF_000265295.1	38.82%
GCF_000266945.1	50.09%
GCF_000276685.1	37.34%
GCF_000280925.3	69.17%
GCF_000283275.1	54.13%
GCF_000283515.1	65.53%
GCF_000283535.1	64.36%
GCF_000283595.1	32.35%
GCF_000283795.1	32.44%
GCF_000283995.1	32.47%
GCF_000284075.1	32.39%
GCF_000284155.1	32.28%
GCF_000284175.1	32.57%
GCF_000284195.1	32.43%
GCF_000284235.1	26.58%
GCF_000284255.1	71.24%
GCF_000284275.1	64.30%
GCF_000284375.1	63.67%
GCF_000284415.1	64.74%
GCF_000284615.1	57.43%
GCF_000286435.2	51.14%
GCF_000287215.2	60.73%
GCF_000287335.1	43.29%
GCF_000287355.1	28.90%
GCF_000296215.2	63.57%
GCF_000297055.2	56.12%
GCF_000299095.1	28.63%
GCF_000299115.1	32.26%
GCF_000299335.2	62.60%
GCF_000299965.1	42.00%
GCF_000300005.1	61.63%
GCF_000300095.1	63.15%
GCF_000300235.2	54.66%
GCF_000300295.4	39.64%
GCF_000300455.3	53.74%
GCF_000302535.1	64.92%
GCF_000304315.1	63.35%
GCF_000305785.2	55.83%
GCF_000306885.1	32.07%
GCF_000307105.1	41.45%
GCF_000310085.1	44.68%
GCF_000310105.2	39.03%
GCF_000316175.1	60.05%
GCF_000317935.1	67.81%
GCF_000318015.1	68.12%
GCF_000319225.1	30.96%
GCF_000319245.1	32.55%
GCF_000319385.1	34.15%
GCF_000319575.2	62.65%
GCF_000321415.2	66.50%
GCF_000325745.1	35.36%
GCF_000327045.1	65.59%
GCF_000330845.1	54.02%
GCF_000330865.1	58.86%
GCF_000330885.1	59.49%
GCF_000331065.1	29.45%
GCF_000331735.1	69.19%
GCF_000336465.1	60.85%
GCF_000340795.1	30.17%
GCF_000340865.1	31.23%
GCF_000340905.1	32.36%
GCF_000341355.1	41.84%
GCF_000341385.1	38.83%
GCF_000341395.1	45.38%
GCF_000342265.1	46.09%
GCF_000344805.1	65.13%
GCF_000346225.2	58.67%
GCF_000347595.1	41.05%
GCF_000347635.1	40.37%
GCF_000347675.2	66.66%
GCF_000348585.1	64.74%
GCF_000348725.1	41.92%
GCF_000349845.1	65.24%
GCF_000349945.1	65.03%
GCF_000349975.1	38.34%
GCF_000354175.2	44.68%
GCF_000355675.1	46.63%
GCF_000355765.4	53.64%
GCF_000364725.1	43.52%
GCF_000376545.2	58.77%
GCF_000376585.1	34.01%
GCF_000376645.1	41.05%
GCF_000380335.1	65.68%
GCF_000385525.1	67.51%
GCF_000397205.1	63.39%
GCF_000402035.1	63.15%
GCF_000410515.1	54.01%
GCF_000412695.1	65.27%
GCF_000418305.1	42.42%
GCF_000422085.1	55.33%
GCF_000442595.1	42.02%
GCF_000444995.1	63.40%
GCF_000463345.2	49.30%
GCF_000477435.1	59.09%
GCF_000485905.1	63.86%
GCF_000494915.1	61.56%
GCF_000495505.1	33.12%
GCF_000496595.1	31.11%
GCF_000499645.1	59.10%
GCF_000499665.2	32.39%
GCF_000503895.1	63.88%
GCF_000504545.1	56.82%
GCF_000505725.1	32.30%
GCF_000508205.1	60.49%
GCF_000508225.1	29.66%
GCF_000511325.1	63.28%
GCF_000511355.1	62.33%
GCF_000511385.1	59.44%
GCF_000512205.2	66.66%
GCF_000512355.1	40.86%
GCF_000513215.1	59.51%
GCF_000513295.1	63.28%
GCF_000517305.1	58.10%
GCF_000517405.1	56.06%
GCF_000517425.1	57.10%
GCF_000517565.1	32.08%
GCF_000517605.1	60.94%
GCF_000520015.2	50.88%
GCF_000521505.1	54.22%
GCF_000521605.1	39.64%
GCF_000521695.1	40.45%
GCF_000525675.1	43.29%
GCF_000530755.1	32.07%
GCF_000550765.1	62.13%
GCF_000568815.1	40.90%
GCF_000582515.1	46.98%
GCF_000585995.1	60.53%
GCF_000590475.1	60.58%
GCF_000590795.1	57.23%
GCF_000590865.2	36.40%
GCF_000590925.1	65.74%
GCF_000599985.1	33.62%
GCF_000600005.1	41.27%
GCF_000612485.1	62.69%
GCF_000612685.1	68.94%
GCF_000619905.2	53.25%
GCF_000632805.1	64.23%
GCF_000632845.1	29.65%
GCF_000632985.1	41.69%
GCF_000635915.2	67.52%
GCF_000648515.1	52.27%
GCF_000689415.1	65.61%
GCF_000695995.1	59.46%
GCF_000696485.1	52.65%
GCF_000697965.2	62.32%
GCF_000698845.1	61.12%
GCF_000699025.1	57.22%
GCF_000715175.2	67.15%
GCF_000723165.1	61.06%
GCF_000725385.1	64.97%
GCF_000730165.1	67.48%
GCF_000730245.1	34.76%
GCF_000730385.1	44.93%
GCF_000731315.1	61.23%
GCF_000734975.2	54.24%
GCF_000736415.1	35.74%
GCF_000737325.1	72.04%
GCF_000738435.1	53.64%
GCF_000739375.1	61.87%
GCF_000739435.1	40.22%
GCF_000740275.1	57.24%
GCF_000740335.1	57.24%
GCF_000742835.1	40.99%
GCF_000743945.1	40.26%
GCF_000746525.1	60.63%
GCF_000746585.1	30.77%
GCF_000746645.1	39.04%
GCF_000747565.1	59.59%
GCF_000754275.1	40.35%
GCF_000755985.1	66.93%
GCF_000756005.1	66.60%
GCF_000757785.1	59.11%
GCF_000757795.1	69.77%
GCF_000757825.1	55.10%
GCF_000759475.1	53.93%
GCF_000759535.1	63.24%
GCF_000761155.1	61.99%
GCF_000761195.1	62.76%
GCF_000763535.1	45.78%
GCF_000764535.1	67.89%
GCF_000764555.1	32.42%
GCF_000767465.1	63.02%
GCF_000767615.3	64.87%
GCF_000770115.1	44.92%
GCF_000772105.1	45.01%
GCF_000783435.2	64.96%
GCF_000783775.2	61.69%
GCF_000783935.2	55.63%
GCF_000784875.1	56.03%
GCF_000784965.1	56.43%
GCF_000785705.2	51.66%
GCF_000786695.1	56.11%
GCF_000788395.1	39.96%
GCF_000800255.1	63.46%
GCF_000800725.1	59.12%
GCF_000801145.1	40.26%
GCF_000801275.2	45.74%
GCF_000801295.1	65.06%
GCF_000801755.2	55.75%
GCF_000803645.1	63.75%
GCF_000807275.1	34.12%
GCF_000812665.2	53.16%
GCF_000815025.1	34.59%
GCF_000815105.2	64.30%
GCF_000815185.1	68.99%
GCF_000815225.1	31.99%
GCF_000816185.1	28.19%
GCF_000816245.1	28.47%
GCF_000816305.1	29.75%
GCF_000816345.1	28.57%
GCF_000816785.1	28.46%
GCF_000816845.1	59.61%
GCF_000817955.1	62.27%
GCF_000817975.1	65.69%
GCF_000818015.1	64.66%
GCF_000818035.1	54.26%
GCF_000819565.1	65.74%
GCF_000827125.1	56.68%
GCF_000827855.1	26.12%
GCF_000828475.1	62.84%
GCF_000828515.1	30.18%
GCF_000828615.1	56.24%
GCF_000828635.1	63.27%
GCF_000828815.1	25.07%
GCF_000828835.1	41.21%
GCF_000828875.1	63.44%
GCF_000828895.1	66.04%
GCF_000828915.1	66.07%
GCF_000828975.1	66.30%
GCF_000829315.1	36.25%
GCF_000829415.1	60.74%
GCF_000830985.1	57.60%
GCF_000831005.1	57.08%
GCF_000831585.1	62.40%
GCF_000832305.1	65.03%
GCF_000834215.1	47.28%
GCF_000834355.1	47.54%
GCF_000834395.1	47.69%
GCF_000834455.1	47.03%
GCF_000834515.1	47.47%
GCF_000834865.1	47.40%
GCF_000931465.1	63.79%
GCF_000934605.2	63.52%
GCF_000935025.1	66.67%
GCF_000940805.1	48.63%
GCF_000940995.1	49.74%
GCF_000943805.1	64.42%
GCF_000953015.1	44.52%
GCF_000953135.1	38.32%
GCF_000953355.1	44.21%
GCF_000953435.1	25.26%
GCF_000953455.1	62.34%
GCF_000953635.1	40.46%
GCF_000953655.1	38.96%
GCF_000953695.1	38.48%
GCF_000953735.1	39.43%
GCF_000954135.1	65.49%
GCF_000959245.1	67.31%
GCF_000959325.1	67.14%
GCF_000959505.1	67.01%
GCF_000959545.1	66.77%
GCF_000959725.1	67.63%
GCF_000960975.1	62.14%
GCF_000961515.1	61.75%
GCF_000964565.1	47.64%
GCF_000967305.2	56.83%
GCF_000967425.1	61.85%
GCF_000967895.1	42.16%
GCF_000968135.1	59.44%
GCF_000968175.1	44.55%
GCF_000968195.1	45.71%
GCF_000968535.2	48.74%
GCF_000969645.2	48.73%
GCF_000971765.1	30.43%
GCF_000972785.3	63.08%
GCF_000973505.1	29.08%
GCF_000973545.1	27.36%
GCF_000973625.1	45.16%
GCF_000981505.1	36.97%
GCF_000981545.1	57.29%
GCF_000981765.1	43.78%
GCF_000982825.1	56.64%
GCF_000987835.1	44.26%
GCF_000988605.1	45.39%
GCF_001006005.1	53.61%
GCF_001007005.1	64.19%
GCF_001007875.1	57.62%
GCF_001007935.1	44.73%
GCF_001008165.2	61.91%
GCF_001010285.1	44.11%
GCF_001010505.1	54.66%
GCF_001010805.1	50.66%
GCF_001011155.1	58.84%
GCF_001017435.1	67.51%
GCF_001020955.1	66.03%
GCF_001021085.1	34.50%
GCF_001021935.1	68.05%
GCF_001022135.1	52.47%
GCF_001022195.1	55.30%
GCF_001026985.1	45.38%
GCF_001027285.1	69.45%
GCF_001028625.1	64.65%
GCF_001028665.1	66.46%
GCF_001028705.1	62.61%
GCF_001029105.3	63.45%
GCF_001029145.1	66.38%
GCF_001040945.1	63.40%
GCF_001043175.1	53.84%
GCF_001046955.1	65.21%
GCF_001047675.1	49.04%
GCF_001051995.2	66.42%
GCF_001077715.1	38.17%
GCF_001077815.2	58.33%
GCF_001078275.1	67.06%
GCF_001078495.2	64.23%
GCF_001183865.1	49.54%
GCF_001185205.1	64.79%
GCF_001186215.1	58.80%
GCF_001186335.1	59.90%
GCF_001187785.1	65.26%
GCF_001187845.1	54.68%
GCF_001189295.1	68.71%
GCF_001190745.1	46.56%
GCF_001190755.1	29.23%
GCF_001190925.1	65.84%
GCF_001191005.1	63.83%
GCF_001262035.1	42.34%
GCF_001262075.1	63.59%
GCF_001263175.1	68.94%
GCF_001266795.1	56.92%
GCF_001267175.1	47.36%
GCF_001267925.1	60.76%
GCF_001271345.1	68.72%
GCF_001273795.1	32.41%
GCF_001277175.1	57.83%
GCF_001277195.1	57.69%
GCF_001277235.1	57.80%
GCF_001277255.1	55.78%
GCF_001278035.1	64.04%
GCF_001278055.1	61.19%
GCF_001278715.1	38.74%
GCF_001278785.1	24.27%
GCF_001281385.1	37.44%
GCF_001281405.1	38.42%
GCF_001281465.1	67.55%
GCF_001281485.1	61.50%
GCF_001293045.1	62.92%
GCF_001293165.1	39.14%
GCF_001294575.1	58.23%
GCF_001296965.1	57.22%
GCF_001298465.1	37.62%
GCF_001298525.1	42.09%
GCF_001304795.1	65.03%
GCF_001305575.2	40.49%
GCF_001305595.1	68.16%
GCF_001305615.1	64.10%
GCF_001307195.1	34.89%
GCF_001308265.1	56.24%
GCF_001310255.1	67.41%
GCF_001314305.1	68.48%
GCF_001314325.1	64.86%
GCF_001315015.1	68.33%
GCF_001402875.1	67.93%
GCF_001402915.1	65.78%
GCF_001411495.1	66.61%
GCF_001411805.1	68.55%
GCF_001412535.1	59.93%
GCF_001412575.1	53.32%
GCF_001414055.1	65.79%
GCF_001420915.1	45.96%
GCF_001431725.1	58.53%
GCF_001442535.1	66.82%
GCF_001442755.1	66.75%
GCF_001442785.1	66.62%
GCF_001442805.1	66.53%
GCF_001444365.1	39.40%
GCF_001444405.1	40.58%
GCF_001444425.1	54.00%
GCF_001447155.2	57.17%
GCF_001447335.1	61.49%
GCF_001447885.1	16.62%
GCF_001449005.1	62.58%
GCF_001455205.1	44.48%
GCF_001455225.1	55.50%
GCF_001455325.1	40.29%
GCF_001456115.1	62.41%
GCF_001457475.1	67.38%
GCF_001460635.1	38.85%
GCF_001465295.1	40.10%
GCF_001465545.3	63.06%
GCF_001465595.2	62.63%
GCF_001466725.1	50.62%
GCF_001468205.2	39.75%
GCF_001477625.1	63.19%
GCF_001482385.1	47.70%
GCF_001483865.1	66.57%
GCF_001483945.1	61.53%
GCF_001484065.1	63.37%
GCF_001484935.1	41.09%
GCF_001499615.1	55.64%
GCF_001506165.1	53.88%
GCF_001511755.1	59.23%
GCF_001511835.1	65.67%
GCF_001513745.1	67.14%
GCF_001514355.1	67.88%
GCF_001517405.1	55.28%
GCF_001518815.1	65.11%
GCF_001518835.1	55.78%
GCF_001521715.1	55.47%
GCF_001522585.2	67.27%
GCF_001522635.2	66.47%
GCF_001523745.2	66.25%
GCF_001523915.2	66.34%
GCF_001524445.2	67.05%
GCF_001524625.2	67.32%
GCF_001524645.2	66.49%
GCF_001532025.2	67.50%
GCF_001534665.1	24.87%
GCF_001534745.1	64.36%
GCF_001542815.1	68.41%
GCF_001543265.1	58.63%
GCF_001545155.1	62.80%
GCF_001547755.1	38.74%
GCF_001547895.1	63.49%
GCF_001547915.1	63.32%
GCF_001547935.1	43.90%
GCF_001547995.1	59.81%
GCF_001548015.1	70.78%
GCF_001548035.1	37.56%
GCF_001548055.1	43.88%
GCF_001551895.1	59.19%
GCF_001553605.1	60.90%
GCF_001553625.1	58.93%
GCF_001553955.1	43.54%
GCF_001557535.1	58.97%
GCF_001558255.2	49.51%
GCF_001558415.2	49.93%
GCF_001559015.1	66.19%
GCF_001559075.2	53.73%
GCF_001559235.2	51.93%
GCF_001559255.2	48.20%
GCF_001562115.1	43.52%
GCF_001562125.1	43.58%
GCF_001562195.1	43.61%
GCF_001562215.1	63.83%
GCF_001562255.1	65.16%
GCF_001563225.1	63.49%
GCF_001563265.1	63.07%
GCF_001563285.1	62.35%
GCF_001572725.1	59.20%
GCF_001577265.1	65.97%
GCF_001577465.1	59.99%
GCF_001578105.1	62.29%
GCF_001579845.1	63.53%
GCF_001579905.1	58.98%
GCF_001579945.1	61.66%
GCF_001582075.1	53.62%
GCF_001584145.1	58.99%
GCF_001584185.1	58.74%
GCF_001586165.1	49.09%
GCF_001586255.1	50.72%
GCF_001586275.1	56.72%
GCF_001593285.1	41.82%
GCF_001593305.1	41.87%
GCF_001594265.1	44.23%
GCF_001596115.1	50.84%
GCF_001597285.1	65.50%
GCF_001602095.1	39.89%
GCF_001605015.1	63.14%
GCF_001605965.1	59.59%
GCF_001606025.1	42.86%
GCF_001610975.1	64.56%
GCF_001611275.1	62.23%
GCF_001611975.1	55.45%
GCF_001612555.1	39.86%
GCF_001617625.1	56.57%
GCF_001620265.1	66.53%
GCF_001623605.1	54.81%
GCF_001628715.1	52.36%
GCF_001628815.1	61.47%
GCF_001632775.1	70.35%
GCF_001632845.1	62.95%
GCF_001633165.1	66.88%
GCF_001634365.1	60.86%
GCF_001636015.1	45.26%
GCF_001636925.1	66.24%
GCF_001638925.1	67.23%
GCF_001641285.1	67.98%
GCF_001642805.2	59.61%
GCF_001643955.1	33.96%
GCF_001644685.1	56.21%
GCF_001644705.1	56.24%
GCF_001647675.1	40.07%
GCF_001647715.1	59.69%
GCF_001648175.1	64.31%
GCF_001651805.1	58.79%
GCF_001652485.1	53.72%
GCF_001652505.2	54.27%
GCF_001652565.1	64.82%
GCF_001653795.1	68.33%
GCF_001653955.1	31.43%
GCF_001654435.1	66.53%
GCF_001655295.1	61.34%
GCF_001655595.1	60.45%
GCF_001655615.1	59.41%
GCF_001658005.1	61.91%
GCF_001658025.1	54.01%
GCF_001661075.1	59.58%
GCF_001661675.2	64.51%
GCF_001663135.1	56.24%
GCF_001663155.1	56.88%
GCF_001663175.1	65.25%
GCF_001663815.1	60.73%
GCF_001663855.1	62.95%
GCF_001664085.1	61.08%
GCF_001664145.1	61.24%
GCF_001664305.1	61.24%
GCF_001664325.1	61.10%
GCF_001664345.1	61.10%
GCF_001664405.1	61.31%
GCF_001664465.1	61.10%
GCF_001664485.1	61.44%
GCF_001664525.1	61.12%
GCF_001664545.1	61.08%
GCF_001672455.2	62.40%
GCF_001676705.1	67.29%
GCF_001676725.1	65.98%
GCF_001676765.1	62.77%
GCF_001677275.1	45.19%
GCF_001677435.1	57.83%
GCF_001679665.1	61.50%
GCF_001680085.1	44.72%
GCF_001682385.1	67.83%
GCF_001685465.1	44.62%
GCF_001686985.1	62.87%
GCF_001687105.1	64.98%
GCF_001687545.1	65.01%
GCF_001688905.2	44.12%
GCF_001691455.1	59.28%
GCF_001693335.1	40.79%
GCF_001693385.1	62.03%
GCF_001697225.1	67.79%
GCF_001698185.1	66.52%
GCF_001698205.1	65.75%
GCF_001700965.1	63.83%
GCF_001704115.1	41.64%
GCF_001704155.1	66.85%
GCF_001704295.1	66.12%
GCF_001705565.1	62.27%
GCF_001708405.1	43.40%
GCF_001708425.1	60.66%
GCF_001708505.1	63.22%
GCF_001709315.1	55.05%
GCF_001713355.1	65.02%
GCF_001713375.1	65.51%
GCF_001713395.1	62.42%
GCF_001713415.1	62.90%
GCF_001713435.1	63.92%
GCF_001713455.1	67.64%
GCF_001713475.1	61.11%
GCF_001714725.1	65.29%
GCF_001715385.1	57.22%
GCF_001717955.1	65.49%
GCF_001718315.1	66.47%
GCF_001718335.1	66.73%
GCF_001718415.1	67.30%
GCF_001718535.1	67.30%
GCF_001718555.1	67.09%
GCF_001718575.1	66.51%
GCF_001718795.1	66.37%
GCF_001718875.1	64.38%
GCF_001718915.1	67.00%
GCF_001718955.1	67.65%
GCF_001719105.1	56.15%
GCF_001720465.1	64.72%
GCF_001720485.1	62.44%
GCF_001721185.1	43.43%
GCF_001723605.1	41.32%
GCF_001729265.1	59.54%
GCF_001729725.1	55.55%
GCF_001729765.1	54.91%
GCF_001729785.1	55.28%
GCF_001741865.1	65.41%
GCF_001742165.1	66.42%
GCF_001742185.1	50.55%
GCF_001742225.1	64.93%
GCF_001750105.1	58.85%
GCF_001750165.1	41.66%
GCF_001750725.1	54.60%
GCF_001753185.1	55.28%
GCF_001753225.1	66.33%
GCF_001753245.1	59.91%
GCF_001761345.1	67.01%
GCF_001761385.1	61.30%
GCF_001761405.1	56.89%
GCF_001766235.1	53.17%
GCF_001767295.1	37.87%
GCF_001767355.1	46.40%
GCF_001787335.1	57.36%
GCF_001806305.1	66.68%
GCF_001808185.1	65.45%
GCF_001831495.1	38.76%
GCF_001854065.1	43.90%
GCF_001854125.1	55.91%
GCF_001854245.1	56.83%
GCF_001854285.1	68.58%
GCF_001854305.1	67.98%
GCF_001854325.1	68.47%
GCF_001854385.1	71.23%
GCF_001854405.1	58.14%
GCF_001856665.1	66.90%
GCF_001865575.1	63.21%
GCF_001865675.1	63.63%
GCF_001870665.2	58.99%
GCF_001879645.1	32.52%
GCF_001880225.1	31.19%
GCF_001885235.1	32.14%
GCF_001886475.1	43.97%
GCF_001886615.1	67.88%
GCF_001886655.1	66.89%
GCF_001886695.1	62.71%
GCF_001886735.1	64.52%
GCF_001887265.1	67.89%
GCF_001887595.1	64.72%
GCF_001887675.1	53.96%
GCF_001887775.1	53.41%
GCF_001888165.1	57.42%
GCF_001888185.1	58.58%
GCF_001888805.2	56.02%
GCF_001889025.1	46.12%
GCF_001889105.1	62.27%
GCF_001889605.1	65.06%
GCF_001890385.1	63.22%
GCF_001895265.1	31.60%
GCF_001895965.1	61.57%
GCF_001908725.1	64.06%
GCF_001908775.1	63.34%
GCF_001908795.1	64.44%
GCF_001908835.1	56.03%
GCF_001908855.1	64.59%
GCF_001913135.1	64.79%
GCF_001922305.1	67.29%
GCF_001922345.1	63.30%
GCF_001922385.1	65.95%
GCF_001931675.1	63.19%
GCF_001932555.1	39.70%
GCF_001936175.1	69.57%
GCF_001940525.2	63.80%
GCF_001941805.1	38.64%
GCF_001941825.1	65.46%
GCF_001941865.1	62.54%
GCF_001941945.1	70.11%
GCF_001952935.1	58.91%
GCF_001953055.1	58.59%
GCF_001953075.1	57.35%
GCF_001953195.1	42.83%
GCF_001953215.1	67.12%
GCF_001955695.1	66.13%
GCF_001955715.1	60.95%
GCF_001955735.1	58.91%
GCF_001956695.1	27.71%
GCF_001969365.1	61.96%
GCF_001969385.1	66.62%
GCF_001971565.1	42.57%
GCF_001971605.1	66.05%
GCF_001971625.1	57.08%
GCF_001971665.1	68.22%
GCF_001971685.1	65.32%
GCF_001971805.1	57.08%
GCF_001975225.1	56.22%
GCF_001975705.1	65.67%
GCF_001983995.1	57.66%
GCF_001984035.1	66.48%
GCF_001989515.1	57.05%
GCF_001999225.1	39.06%
GCF_001999245.1	58.90%
GCF_001999945.1	55.44%
GCF_001999985.1	34.78%
GCF_002002865.1	68.37%
GCF_002002885.1	62.99%
GCF_002002905.1	61.58%
GCF_002002925.1	66.20%
GCF_002005205.2	59.73%
GCF_002005305.1	44.30%
GCF_002005365.1	48.41%
GCF_002005445.1	56.83%
GCF_002005465.1	61.50%
GCF_002005485.1	59.48%
GCF_002006565.1	57.44%
GCF_002007565.1	45.65%
GCF_002007585.1	66.84%
GCF_002007605.1	49.36%
GCF_002007785.1	60.63%
GCF_002009255.1	52.71%
GCF_002009295.1	61.49%
GCF_002009425.1	60.08%
GCF_002011925.2	65.48%
GCF_002021755.1	45.68%
GCF_002021925.1	30.42%
GCF_002022485.1	35.80%
GCF_002022505.1	37.57%
GCF_002022585.1	36.07%
GCF_002022605.1	35.33%
GCF_002022665.1	35.33%
GCF_002024185.1	30.83%
GCF_002025205.1	61.73%
GCF_002025225.1	51.88%
GCF_002025625.1	53.60%
GCF_002025725.1	65.10%
GCF_002028325.1	61.06%
GCF_002028405.1	65.04%
GCF_002037565.1	62.72%
GCF_002043005.1	62.41%
GCF_002056295.1	60.08%
GCF_002056725.1	59.63%
GCF_002068135.1	58.14%
GCF_002072815.1	61.45%
GCF_002073315.2	47.52%
GCF_002073635.2	67.06%
GCF_002073715.2	50.95%
GCF_002073975.1	67.07%
GCF_002075795.1	40.80%
GCF_002076875.1	57.42%
GCF_002076895.1	38.50%
GCF_002076935.1	38.84%
GCF_002077175.1	38.56%
GCF_002079305.1	64.64%
GCF_002079945.1	59.42%
GCF_002080395.1	34.36%
GCF_002080415.1	60.89%
GCF_002080435.1	62.46%
GCF_002082215.1	53.77%
GCF_002082565.1	52.11%
GCF_002082665.1	38.71%
GCF_002090195.1	55.92%
GCF_002097715.1	67.06%
GCF_002101395.1	53.51%
GCF_002104335.1	31.16%
GCF_002105535.1	65.63%
GCF_002105555.1	68.71%
GCF_002116905.1	69.72%
GCF_002117105.1	47.70%
GCF_002117145.1	39.72%
GCF_002117405.1	63.18%
GCF_002117445.1	62.32%
GCF_002117485.1	60.87%
GCF_002117725.1	61.17%
GCF_002117815.1	68.28%
GCF_002119665.1	67.54%
GCF_002119685.1	66.24%
GCF_002119705.1	68.45%
GCF_002119725.1	66.01%
GCF_002119765.1	60.32%
GCF_002127965.1	49.58%
GCF_002139855.1	34.22%
GCF_002139875.1	32.40%
GCF_002139895.1	32.08%
GCF_002139915.1	33.64%
GCF_002139935.1	34.60%
GCF_002142615.1	40.91%
GCF_002151445.1	63.69%
GCF_002155145.1	59.10%
GCF_002157125.1	63.56%
GCF_002157145.1	64.24%
GCF_002157165.1	64.14%
GCF_002157185.1	63.71%
GCF_002157205.1	59.05%
GCF_002157225.2	40.93%
GCF_002157875.1	47.05%
GCF_002157895.1	49.77%
GCF_002158865.1	67.93%
GCF_002158905.1	60.72%
GCF_002162035.1	54.99%
GCF_002162135.1	50.54%
GCF_002162315.1	38.69%
GCF_002162375.1	47.80%
GCF_002163585.1	49.70%
GCF_002163625.1	54.27%
GCF_002173515.1	61.70%
GCF_002176815.1	64.11%
GCF_002192255.1	66.62%
GCF_002196515.1	45.30%
GCF_002208135.1	43.45%
GCF_002208765.2	42.25%
GCF_002208825.2	66.07%
GCF_002208845.2	52.19%
GCF_002209385.1	50.88%
GCF_002211765.1	47.36%
GCF_002211785.1	31.18%
GCF_002211925.1	51.33%
GCF_002214345.1	44.16%
GCF_002214395.1	44.84%
GCF_002214645.1	66.65%
GCF_002215135.1	46.55%
GCF_002215215.1	52.86%
GCF_002215585.1	50.00%
GCF_002216145.1	54.03%
GCF_002216685.1	47.21%
GCF_002216855.1	31.24%
GCF_002216875.1	48.17%
GCF_002218195.1	57.97%
GCF_002218245.1	64.49%
GCF_002220095.1	65.79%
GCF_002220735.1	29.72%
GCF_002221505.1	40.17%
GCF_002221525.1	40.30%
GCF_002222635.1	59.53%
GCF_002222655.1	63.48%
GCF_002237445.1	58.52%
GCF_002237535.1	53.42%
GCF_002237555.1	61.54%
GCF_002237595.1	59.89%
GCF_002237615.1	63.32%
GCF_002238335.1	34.17%
GCF_002240035.1	39.36%
GCF_002249995.1	53.06%
GCF_002257545.1	44.48%
GCF_002257565.1	57.08%
GCF_002269255.1	56.66%
GCF_002269345.1	63.49%
GCF_002271215.1	54.24%
GCF_002277895.1	59.43%
GCF_002278035.1	53.16%
GCF_002278075.1	62.94%
GCF_002285455.1	49.84%
GCF_002285515.1	63.62%
GCF_002285855.1	40.30%
GCF_002285905.1	32.46%
GCF_002285935.1	61.53%
GCF_002288285.1	63.19%
GCF_002288505.1	62.39%
GCF_002288525.1	62.03%
GCF_002288545.1	51.99%
GCF_002291405.1	68.01%
GCF_002291425.1	55.94%
GCF_002291445.1	53.08%
GCF_002305855.1	68.44%
GCF_002305875.1	68.49%
GCF_002305895.1	70.62%
GCF_002309535.1	38.84%
GCF_002310815.1	39.87%
GCF_002310835.1	40.31%
GCF_002310855.1	40.84%
GCF_002327085.1	49.22%
GCF_002327105.1	68.30%
GCF_002327145.1	62.15%
GCF_002334685.1	57.08%
GCF_002354895.1	67.67%
GCF_002355275.1	65.35%
GCF_002355335.1	62.23%
GCF_002355415.1	67.46%
GCF_002355475.1	65.49%
GCF_002355555.1	48.82%
GCF_002355735.1	61.42%
GCF_002355855.1	64.45%
GCF_002355955.1	54.82%
GCF_002355975.1	69.36%
GCF_002356115.1	42.25%
GCF_002356355.1	64.25%
GCF_002356635.1	65.73%
GCF_002393245.1	53.80%
GCF_002393505.1	41.99%
GCF_002407085.1	39.90%
GCF_002407205.1	68.54%
GCF_002407265.1	61.30%
GCF_002407485.1	63.83%
GCF_002407505.1	38.97%
GCF_002412025.1	60.10%
GCF_002441955.1	56.23%
GCF_002441975.1	68.54%
GCF_002442575.1	60.24%
GCF_002443175.1	42.06%
GCF_002456135.1	52.53%
GCF_002504165.1	64.77%
GCF_002549795.1	68.40%
GCF_002549835.1	55.69%
GCF_002586745.1	57.88%
GCF_002587065.1	60.17%
GCF_002591155.1	37.92%
GCF_002591235.1	59.73%
GCF_002600635.1	61.18%
GCF_002688565.1	42.35%
GCF_002688585.1	29.02%
GCF_002706485.1	55.96%
GCF_002736065.1	64.42%
GCF_002741015.1	62.67%
GCF_002749615.1	69.32%
GCF_002752655.1	65.79%
GCF_002752675.1	63.47%
GCF_002753995.1	59.88%
GCF_002754815.1	70.33%
GCF_002759155.1	64.75%
GCF_002764115.1	57.22%
GCF_002776555.1	23.03%
GCF_002776575.1	57.91%
GCF_002787395.1	54.73%
GCF_002795805.1	51.49%
GCF_002795825.1	53.66%
GCF_002795845.1	53.00%
GCF_002795865.1	61.65%
GCF_002796605.1	65.59%
GCF_002803925.1	58.75%
GCF_002804265.1	51.08%
GCF_002808045.1	47.27%
GCF_002810325.1	35.90%
GCF_002812485.1	56.75%
GCF_002813045.1	38.09%
GCF_002813775.1	66.22%
GCF_002814035.1	59.17%
GCF_002814095.1	66.28%
GCF_002831585.1	64.52%
GCF_002831605.1	43.89%
GCF_002838165.1	46.25%
GCF_002838765.1	43.81%
GCF_002844375.1	54.62%
GCF_002847305.1	62.15%
GCF_002847445.1	65.58%
GCF_002848345.1	65.13%
GCF_002848365.1	36.87%
GCF_002850255.1	43.33%
GCF_002850435.1	56.78%
GCF_002850575.1	55.78%
GCF_002863805.1	63.78%
GCF_002863825.1	56.04%
GCF_002863865.1	51.25%
GCF_002865605.1	66.53%
GCF_002868735.1	63.39%
GCF_002872415.1	40.88%
GCF_002872475.1	66.53%
GCF_002874965.1	61.06%
GCF_002887615.1	45.13%
GCF_002891945.1	59.79%
GCF_002892535.1	36.43%
GCF_002900365.1	50.40%
GCF_002902865.1	61.75%
GCF_002902905.1	67.43%
GCF_002902925.1	61.92%
GCF_002902965.1	61.79%
GCF_002902985.1	55.50%
GCF_002903045.1	52.79%
GCF_002903065.1	52.71%
GCF_002903085.1	52.87%
GCF_002903405.1	61.19%
GCF_002903485.1	60.78%
GCF_002905795.2	58.41%
GCF_002906655.1	45.00%
GCF_002934065.1	60.37%
GCF_002934285.1	61.27%
GCF_002934345.1	63.41%
GCF_002934425.1	60.74%
GCF_002934585.1	52.99%
GCF_002934695.1	41.85%
GCF_002934795.1	61.15%
GCF_002934965.1	40.25%
GCF_002935055.1	59.07%
GCF_002935105.1	55.31%
GCF_002944315.1	59.33%
GCF_002946595.1	41.32%
GCF_002947915.1	61.84%
GCF_002947975.1	61.77%
GCF_002948105.1	61.84%
GCF_002949085.1	61.93%
GCF_002949975.1	61.03%
GCF_002949995.1	60.49%
GCF_002951615.1	52.70%
GCF_002951835.1	41.53%
GCF_002951955.1	44.17%
GCF_002952055.1	59.76%
GCF_002952135.1	64.32%
GCF_002952215.1	64.30%
GCF_002952315.1	53.38%
GCF_002952735.1	55.68%
GCF_002953115.1	61.53%
GCF_002953155.1	66.45%
GCF_002953195.1	58.04%
GCF_002953215.1	56.99%
GCF_002953355.1	44.86%
GCF_002953575.1	45.53%
GCF_002966495.1	53.93%
GCF_002966515.1	45.27%
GCF_002966775.1	59.91%
GCF_002966795.1	65.61%
GCF_002966815.1	66.21%
GCF_002966835.1	60.84%
GCF_002966855.1	57.87%
GCF_002968395.1	51.06%
GCF_002984195.1	40.14%
GCF_002984485.1	46.08%
GCF_002993105.1	41.61%
GCF_002998595.1	38.40%
GCF_003006155.1	65.68%
GCF_003008515.1	69.25%
GCF_003008535.1	66.80%
GCF_003008555.1	66.11%
GCF_003008575.1	68.21%
GCF_003008595.1	63.29%
GCF_003013695.1	69.08%
GCF_003015145.1	34.07%
GCF_003015165.1	61.87%
GCF_003015185.1	60.45%
GCF_003015715.1	63.23%
GCF_003019815.1	67.61%
GCF_003020825.1	57.60%
GCF_003028315.1	51.10%
GCF_003028855.1	66.34%
GCF_003030465.1	67.17%
GCF_003031405.1	52.71%
GCF_003032495.1	62.49%
GCF_003048255.1	47.56%
GCF_003049785.1	56.36%
GCF_003049805.1	56.64%
GCF_003051885.1	54.88%
GCF_003054515.1	63.55%
GCF_003058465.1	55.54%
GCF_003060865.1	63.95%
GCF_003061515.1	37.67%
GCF_003063625.1	41.27%
GCF_003063705.1	58.03%
GCF_003065365.1	49.51%
GCF_003071365.1	63.08%
GCF_003071665.1	63.12%
GCF_003072465.1	25.22%
GCF_003072485.1	35.79%
GCF_003072645.1	51.01%
GCF_003073275.1	53.06%
GCF_003074075.1	55.61%
GCF_003076275.1	48.75%
GCF_003097575.1	33.14%
GCF_003100395.1	67.29%
GCF_003101015.1	39.66%
GCF_003111645.1	63.19%
GCF_003111685.1	66.52%
GCF_003111705.1	68.26%
GCF_900000005.1	57.13%
GCF_900005615.1	67.42%
GCF_900011245.1	63.77%
GCF_900039485.1	44.12%
GCF_900044015.1	42.72%
GCF_900048035.1	28.90%
GCF_900048045.1	30.56%
GCF_900070345.1	54.86%
GCF_900074915.1	58.78%
GCF_900078695.1	65.54%
GCF_900086555.1	49.00%
GCF_900087055.1	52.03%
GCF_900089455.2	67.43%
GCF_900090215.1	32.57%
GCF_900093475.1	38.88%
GCF_900095155.1	57.15%
GCF_900116045.1	64.18%
GCF_900130075.1	51.28%
GCF_900143135.1	34.61%
GCF_900149685.1	56.24%
GCF_900149695.1	57.87%
GCF_900149705.1	52.79%
GCF_900161835.1	36.78%
GCF_900168255.1	42.01%
GCF_900176205.1	65.19%
GCF_900184295.1	59.18%
GCF_900186835.1	37.53%
GCF_900186965.1	45.38%
GCF_900186995.1	42.52%
GCF_900187015.1	60.06%
GCF_900187095.1	39.17%
GCF_900187105.1	55.65%
GCF_900187205.1	62.78%
GCF_900187305.1	50.94%
GCF_900187355.1	40.70%
GCF_900217235.1	52.79%
GCF_900231165.1	63.97%
GCF_900233005.1	43.67%
GCF_900324475.1	56.00%

## Sheet: S7
#Genoma	AAA	AAC	AAG	AAT	ACA	ACC	ACG	ACT	AGA	AGC	AGG	AGT	ATA	ATC	ATG	ATT	CAA	CAC	CAG	CAT	CCA	CCC	CCG	CCT	CGA	CGC	CGG	CGT	CTA	CTC	CTG	CTT	GAA	GAC	GAG	GAT	GCA	GCC	GCG	GCT	GGA	GGC	GGG	GGT	GTA	GTC	GTG	GTT	TAA
GCF_000005845.2_ASM584v2__v7_	0.035534812583594	0.020026191273443	0.011342597687739	0.018145337679236	0.00753214676721	0.022293620646559	0.013986825653447	0.009331034999378	0.00256288205415	0.015789225199915	0.001399419186978	0.008980019653913	0.00507601367115	0.024767207746372	0.029353563812802	0.031344774322551	0.015658079822839	0.009744842228455	0.028141960342945	0.013372269413536	0.008457378253379	0.005720042939747	0.021281873334351	0.007231741758527	0.003994616879172	0.021401736420777	0.005541207283016	0.020446060096798	0.004070314460455	0.011115537574229	0.050299140963424	0.01168568433166	0.039791056285585	0.018353816168866	0.017914069631715	0.031487630657355	0.020750082993226	0.024899337727344	0.031728096231553	0.015947073741726	0.008287196124066	0.027908171861031	0.010636869072381	0.023541284807879	0.01126945578322	0.01546470646102	0.025517369582367	0.018886635462689	0.003372223200101
GCF_000006725.1_ASM672v1__v7_	0.019616416177637	0.016646882463005	0.018667422082335	0.015984593363295	0.011435804463445	0.021331270986507	0.012716262210246	0.010867182449767	0.003336430260541	0.013605373668061	0.003704077959887	0.01021808541851	0.005851939466226	0.026978555855021	0.024423803224484	0.02140802107661	0.019578303060354	0.013165842098159	0.022100632107489	0.014014368311764	0.01346228292888	0.010288678151194	0.015022188989896	0.009875536498394	0.004972029153227	0.023923355019005	0.008425176923229	0.023099369668113	0.009347206570181	0.01329898639785	0.029620825254808	0.012683552980747	0.027906517271954	0.02072460991904	0.023815868870698	0.030163873128192	0.023950434500619	0.02940205579141	0.025533183166167	0.022325106546644	0.010972531651899	0.026002141426999	0.012529063634697	0.023409753434646	0.010089836768944	0.018298760139443	0.029728221842733	0.0155742082925	0.001776795246891
GCF_000006745.1_ASM674v1__v7_	0.037385008119415	0.018428327784598	0.014308097238299	0.019393229111918	0.007991009749558	0.018701787300141	0.010519942369681	0.013231153171743	0.003294523267546	0.013846716786562	0.001273682103526	0.011790366253199	0.004578801678609	0.024684627048247	0.027542663520596	0.031046754342734	0.033487626028189	0.010795560051676	0.017965441680029	0.013543163749252	0.012103489643966	0.006002610780073	0.010056221106613	0.01111806562505	0.005381300871048	0.017086674813618	0.002848351552806	0.019429592535565	0.009223804634163	0.014754049880369	0.027659523228377	0.013372992579566	0.038564482587875	0.013498782546975	0.024219169669038	0.035158186737907	0.019063915504461	0.020848939588003	0.028655510801021	0.020833948933961	0.008051719410889	0.023103106566506	0.008540839274955	0.025044639099184	0.011282741615372	0.014224697815125	0.028419505897879	0.016963770503843	0.002988564940992
GCF_000006765.1_ASM676v1__v7_	0.004461942608706	0.021328969986861	0.025282357404225	0.003756762933117	0.000901762445404	0.031843185298796	0.006362969921883	0.001783262519761	0.000586039961422	0.025508328436222	0.002145694799948	0.002664827613221	0.001027805658069	0.037218116907106	0.021284572592044	0.00307694714279	0.006572390910159	0.015523699298013	0.035476473475243	0.006664902522926	0.002246587426048	0.013573712264145	0.032463607316156	0.002329712664243	0.002616449160585	0.048844209556851	0.01407732380121	0.008455591716307	0.001453689140527	0.02783673580341	0.082376015567952	0.003410670577596	0.024437215470074	0.041530654795934	0.036870630749297	0.010746785022936	0.005156715794696	0.067353351663773	0.038057646733959	0.005275563426434	0.004267778956343	0.059736085026133	0.009767411525788	0.008389768254421	0.004095124351061	0.029092190375137	0.032610044078644	0.003073621089976	0.000447371824595
GCF_000006845.1_ASM684v1__v7_	0.047460688867143	0.024903217277064	0.011813993115206	0.014406007228435	0.006477823351751	0.024088471344003	0.013211614482983	0.005218591059647	0.002994360018706	0.015564222209122	0.004366149917257	0.003986955654429	0.006467644738241	0.030165199815128	0.025429113349697	0.021634628728946	0.021068444753405	0.012717254828458	0.016385784084387	0.008682376738819	0.002251398653319	0.014650705071046	0.018677254284407	0.007183179169995	0.002962599322811	0.027641853990429	0.008690379532502	0.011162816636456	0.001923245224454	0.012459277326863	0.03362418836573	0.010424989093347	0.049381167434397	0.028813266873339	0.012485350270196	0.02202622369286	0.019828919765534	0.041434902367257	0.030421808797689	0.008635606877204	0.009477582726877	0.043651234354081	0.008805633041997	0.015109043715852	0.009965992710589	0.022995047062479	0.016881477683698	0.016893390304939	0.002806943161169
GCF_000006905.1_ASM690v1__v7_	0.003471871466499	0.017107953902761	0.032322221234095	0.004557390836259	0.001672972454936	0.030613285812568	0.016169795002693	0.001618982806999	0.001235739558861	0.015949513965552	0.002938453341697	0.001531984138977	0.000853770492535	0.03910577918673	0.022563936984288	0.003259236207025	0.005017784454475	0.012799115911822	0.026047054659562	0.005946872558778	0.002729427916001	0.01916221985995	0.029584921480882	0.004049587403912	0.004540535083723	0.042824257326659	0.016342659652379	0.008649597634989	0.001609779909789	0.018000655880556	0.065567279580237	0.007089960081552	0.01632366498248	0.042870194407233	0.037808716073561	0.013948493027449	0.003696413756231	0.077916643742253	0.046795947197282	0.009098686044254	0.00501576183973	0.061407572389415	0.011948333028828	0.009233242506621	0.001385635903579	0.038237998758059	0.029888031995157	0.006036061239754	0.001005107053805
GCF_000006945.2_ASM694v2__v7_	0.03343215246888	0.018955112997338	0.012058623426098	0.018244390841585	0.006493858581924	0.021961982557067	0.018227364054937	0.007192135018128	0.002996700548392	0.01701654341922	0.00206006063615	0.007721151296796	0.006254840083285	0.023858062358824	0.028576426579919	0.029794205437994	0.01335547064967	0.009642876025832	0.029885196068228	0.013749494632208	0.006075800582256	0.007103019204962	0.022770687081581	0.007568890142791	0.003948685087703	0.022392236226479	0.007303117008013	0.018459300600255	0.005070326911049	0.010481757045022	0.050842165714029	0.012687612692615	0.035698956004846	0.019286876923155	0.020708806992559	0.03117731481038	0.014098208683108	0.027990890231122	0.040086641617911	0.013437136408119	0.009147567939844	0.032985220480615	0.011810785882832	0.01705313958097	0.011888410590442	0.017738983950285	0.024514069984433	0.016454130730966	0.002830860206418
GCF_000006965.1_ASM696v1__v7_	0.008096894838789	0.016794679031105	0.027285357120683	0.009292291369615	0.004134589115285	0.021958883581276	0.021852933840486	0.002990390039496	0.002975455167594	0.015251744775351	0.006011130518216	0.002645791197499	0.003613188621377	0.041905569963494	0.025413390791633	0.008519290148699	0.005770827801396	0.010901213338413	0.023236705960014	0.01000125782803	0.003432200571868	0.012945789686455	0.028485769894911	0.004672180813984	0.004892710589052	0.034463045688695	0.016973050203191	0.008213324541716	0.002020686706124	0.036563150415395	0.036410076884005	0.014724893842729	0.026009856698525	0.034143929265309	0.034261778491646	0.019793676848298	0.015239829401994	0.050714396556367	0.043688302713297	0.010428486728856	0.009796768293189	0.050199868493987	0.01180395126732	0.010938198765709	0.004037183434621	0.037555552244936	0.022738539386748	0.009542296847573	0.000809867109209
GCF_000007025.1_ASM702v1__v7_	0.068567750914105	0.012809276706654	0.018260910749969	0.050844173626898	0.015392216330006	0.008122208241963	0.006700335651703	0.021711956992157	0.015980878466017	0.010385803114083	0.003956796889893	0.016222795832201	0.042462593035008	0.011651878509255	0.022415180770771	0.044158799604499	0.023639483871621	0.003768378980557	0.007376411779998	0.015229200148399	0.006970366557198	0.00236362492653	0.008120002664969	0.014982014764401	0.003289194283055	0.002515295760656	0.001351974826279	0.008321538728158	0.012977049777961	0.003292686703564	0.004012907540744	0.020412341944991	0.045018755035995	0.008766876949669	0.015590833058081	0.038504679700963	0.024702754707648	0.007281064567029	0.004367843154101	0.024656000242698	0.014607521486098	0.008185703190619	0.00573152603622	0.021788418473339	0.024351039881703	0.004331841909227	0.006541641464718	0.02105504722317	0.004197036990383
GCF_000007125.1_ASM712v1__v7_	0.014968977656666	0.014363196992299	0.028281793025531	0.016134734450406	0.007250318543453	0.02048859416076	0.018552291746488	0.004011240144432	0.002519741104105	0.014062158610345	0.004344938082608	0.003329495307021	0.004822018957938	0.035298527221138	0.026933125580526	0.018918970281823	0.008008426063881	0.007713797237831	0.024190174981889	0.013757362087445	0.005438681661776	0.011851750160153	0.024789245826928	0.006482060203891	0.003295719690859	0.035904269432764	0.010555967656174	0.01203153802034	0.002016531812101	0.020321154607009	0.0379231906147	0.024141755172467	0.037020888074967	0.022996669662004	0.020378949106583	0.0294671282596	0.020449516159486	0.04232102247478	0.035003275586139	0.014952075363707	0.007470432843429	0.046887312326219	0.011231838934283	0.014006823981788	0.004421639863749	0.02271107803142	0.02632115789523	0.016440736798202	0.001640068162939
GCF_000007145.1_ASM714v1__v7_	0.00491620849979	0.017197741527346	0.023349534979858	0.007013958898664	0.002712515172328	0.032037455203202	0.013704082069548	0.003016720018951	0.000787279583631	0.02150881691822	0.001445575209419	0.003756368815519	0.000611394117383	0.033055877639302	0.021751193210394	0.00634846510024	0.008099464410323	0.014502785419095	0.036596098208824	0.009283550248811	0.004968140402771	0.012503536407216	0.032660435155486	0.003604914401603	0.002310450165991	0.047897014317259	0.011447975515345	0.011137105436701	0.002039528507779	0.013871410566302	0.069896522464963	0.00417697078643	0.023394338327486	0.034761857140573	0.024970918014492	0.020625212540083	0.016995844686107	0.057342060454986	0.049509432724781	0.007582976394029	0.00358529518756	0.055937638206035	0.010083959911925	0.010635223799739	0.003125353105508	0.019077908868371	0.047698194869294	0.004323873262319	0.000947684097917
GCF_000007565.2_ASM756v2__v7_	0.01090730314746	0.021942199310254	0.025108906323808	0.006510547806361	0.003619980581495	0.029798248595378	0.008366516156898	0.004616454505764	0.00128927574354	0.023197780108669	0.002588056217178	0.005401901683773	0.002250993461536	0.033618935067323	0.024298599948668	0.009708966739133	0.011221883473807	0.015695869439111	0.034855897502901	0.008325784655842	0.007196136789424	0.011750278867691	0.023490930634365	0.006404363728404	0.00354045623025	0.035615583399523	0.010528046301589	0.013060106661071	0.002785517522746	0.014765383200233	0.072558732326924	0.007401869707284	0.027881456418317	0.035700319223588	0.029415149098012	0.016568336720308	0.01389240561759	0.056427825001058	0.027903629123105	0.012409662541798	0.003041088077471	0.046874028454347	0.012130092159262	0.015843144927422	0.007640830268833	0.020778792247623	0.036234069776585	0.007418333204681	0.001038378659805
GCF_000007705.1_ASM770v1__v7_	0.008184885883389	0.019569483735814	0.028065617233688	0.007404084807007	0.001394666185778	0.026414353842113	0.010914539389307	0.002184998718777	0.001283158778285	0.022866621503243	0.003685324460185	0.001678356825485	0.003372513509427	0.035144248366876	0.025456506609993	0.004953759708248	0.008751680910757	0.014106436177524	0.034650731820948	0.007972324353391	0.002155956765304	0.013095148411549	0.031500032841001	0.002831677580509	0.001984613059704	0.043484736184941	0.014470130662052	0.004473854111945	0.001530810955449	0.009030248932794	0.088905343353515	0.002952876533485	0.022596771429648	0.040176055181609	0.031552594963544	0.013016097982565	0.005028538873054	0.065238523471372	0.048462820585637	0.006358674950499	0.004664158986	0.065272446816416	0.006696052127094	0.004334562679063	0.002835072977629	0.021058803461513	0.039496075218304	0.003835026582047	0.001116169250737
GCF_000007745.1_ASM774v1__v7_	0.054977690072615	0.016931939199563	0.007843544577114	0.029173887897024	0.009238859830976	0.019544418265074	0.011199931179129	0.010800970751156	0.003805907800791	0.011953622725674	0.000638289616	0.009447963240651	0.005528400697037	0.020809679163546	0.025061097828353	0.04456425468158	0.030401212490024	0.006209363072115	0.0150090005593	0.014096990146634	0.003677109514128	0.005133122734661	0.018609653003102	0.009602594381972	0.003718027055384	0.013044732104671	0.005535468377572	0.018466069960221	0.00495528184601	0.004713299647471	0.01493934759646	0.014478119387206	0.053044044590211	0.014663554901466	0.010201402648744	0.034802440366975	0.021019718622372	0.022054901646289	0.026966293785008	0.015417002908049	0.008317051683416	0.024249624020653	0.00687259964654	0.026611402306036	0.018128279149739	0.008169712151484	0.021019290843883	0.020274437473926	0.003360423484548
GCF_000007765.2_ASM776v2__v7_	0.052143992004804	0.013347808208217	0.014785954039725	0.028484645885487	0.010279271273143	0.013881628940301	0.013693846277094	0.012038083547096	0.00572078411902	0.010862435684092	0.003506435864679	0.010019221566076	0.011135346531062	0.019972558557017	0.023081598771875	0.041130687713954	0.028521615490452	0.00910919867248	0.011365796331997	0.015098240238792	0.008049631018189	0.011590874619865	0.010519263515515	0.013816004693799	0.011654134429066	0.014507906399653	0.007920747740397	0.01326153953597	0.007447059555233	0.010507971241939	0.010107968207306	0.017473330224809	0.043542241052196	0.012688261730831	0.014620403332518	0.030375628092482	0.014918212606593	0.019416267040642	0.020547396251419	0.022545584828083	0.014147731746997	0.018764582006834	0.011788780115936	0.016756827473328	0.011027939144063	0.012088900085743	0.017672976104546	0.021345891419416	0.003413511933827
GCF_000007805.1_ASM780v1__v7_	0.017292586036804	0.021071849373747	0.022565150242799	0.009691797646783	0.00538234276824	0.026046392904439	0.012606790827583	0.006447496546263	0.002343329818647	0.021736721877632	0.003175394344658	0.006654294016868	0.003249562811198	0.03195472431882	0.024600817830088	0.014827065157994	0.012723040263482	0.01355250413499	0.031860583948238	0.009642056168148	0.006199735915442	0.010470315916599	0.022400755461889	0.008152782025462	0.004891117821977	0.029555065070641	0.008556490101563	0.015530606800237	0.002492720092029	0.014904366026981	0.064171115562841	0.009401087740778	0.030804060661051	0.032225734336869	0.025690359560461	0.021281927826985	0.016866391863526	0.041994252266982	0.031249597679511	0.014834415659923	0.004240161916009	0.042459840526935	0.0102706825045	0.017353171197568	0.006630650635703	0.024112313058786	0.03002366014357	0.010742425403396	0.001265995314577
GCF_000007905.1_ASM790v1__v7_	0.059683852150679	0.007528852718692	0.018786968850391	0.043964544176119	0.020707350742498	0.004828159117913	0.005375603571785	0.013648488011169	0.01024035525296	0.014604108976462	0.003552383543052	0.019319470926067	0.02122143150616	0.014454203468977	0.024508497510814	0.050053666877355	0.033397405877144	0.007183568794072	0.006267723953169	0.014899206652849	0.010220503107168	0.005137730153679	0.002361396491386	0.01438403287388	0.004394338314818	0.008006048055369	0.001217377064141	0.009457314676641	0.007320336663224	0.01148923872042	0.002232412602439	0.038073996182535	0.041007931383676	0.006223426530608	0.023785295179815	0.041884596072608	0.030523200816906	0.007330096441779	0.009267507720942	0.022051437777648	0.017202659741176	0.014066302659286	0.008531921995552	0.019241431056804	0.018149948182577	0.005059120261438	0.018261796322603	0.013822794379592	0.002852673428834
GCF_000007945.1_ASM794v1__v7_	0.054980573797183	0.010851153380397	0.009534180986473	0.035512477579463	0.015867261915406	0.011593686083475	0.010069846127786	0.016324667706579	0.004297293117538	0.009556067567338	0.000990203945289	0.013100712713072	0.008898881054648	0.014749636773425	0.025044314449455	0.050146769202184	0.041916912271057	0.006773566203779	0.009527843362381	0.015244960760117	0.013117726829087	0.003628592758556	0.007299028334841	0.011103436685958	0.005419675642048	0.009859920863151	0.003329049078421	0.021397084036655	0.010078087345701	0.004292892462349	0.005009010730635	0.013226571983911	0.048930720156393	0.008061754043988	0.01207424447073	0.039531629199833	0.031432096432146	0.012338837526113	0.017524157769512	0.02336834466548	0.007891169862706	0.018152850823308	0.006499023318183	0.027839742546362	0.018604797034266	0.008584831246046	0.015530590012955	0.022226499637199	0.003777703612559
GCF_000007985.2_ASM798v2__v7_	0.013024918617921	0.019738466870411	0.031656477063153	0.008039282065146	0.004241277772273	0.031309312543469	0.013406295074861	0.004158524011836	0.003296096699588	0.013823276485383	0.006933547223201	0.003585006119637	0.004619269507807	0.039886891450379	0.025244370617763	0.011717108447027	0.004279170204495	0.013827806485345	0.02297545746384	0.00698701791214	0.002527397578674	0.020543155365889	0.018781479945866	0.004504187143586	0.003771681685457	0.02270247809078	0.026820739896083	0.007538943919331	0.001447272356993	0.034663475201422	0.043484423273849	0.013648705014124	0.026188776013522	0.033919814067325	0.040054636498504	0.018319166756159	0.012561118210594	0.054496182498258	0.024194532820021	0.009192142477421	0.012479334731099	0.03789305187212	0.021488258210704	0.010608552690671	0.006323386761358	0.026978368736327	0.033000405391586	0.012135797140473	0.001105589023794
GCF_000008025.1_ASM802v1__v7_	0.061885505528547	0.015704369249731	0.025919727882563	0.039729984640955	0.017817150960708	0.005115507037862	0.004396089608514	0.019531820189962	0.019145430093776	0.011947065512073	0.008564162501618	0.01827377646827	0.039736685942846	0.011893822475001	0.023128977776206	0.035693235959761	0.022254319781685	0.006577582213601	0.009619010335247	0.013267513829217	0.013914468635528	0.002189225908289	0.002910090180143	0.011012819889364	0.002410009907996	0.003535852598021	0.001467589081221	0.007240941243543	0.013583921966277	0.004980819605482	0.007893428226636	0.018346091427648	0.046787416205944	0.010941980320603	0.018618164734231	0.038382091383859	0.02723810798319	0.004400190547027	0.005435316742743	0.021928231460251	0.018557687742653	0.00938265621273	0.007217472797527	0.021117716714067	0.02252611644748	0.004736904385274	0.012889076338789	0.02435671439585	0.00310864113977
GCF_000008045.1_ASM804v1__v7_	0.072118558696727	0.009793776507952	0.016258707829565	0.056510547391209	0.018054058221591	0.004226680049951	0.003610747135758	0.02431428946746	0.01604174548311	0.006940758182821	0.003578546867222	0.018384068194385	0.046260522911986	0.011415953112411	0.022825001055554	0.052557114347054	0.024908442128145	0.002907414730579	0.006570661850231	0.01653931128064	0.010063576621624	0.000570216619412	0.003919373671821	0.015085145366401	0.002970499985926	0.001910806155152	0.000766826775197	0.009531160163341	0.011289774304542	0.00285997983039	0.002795727044061	0.020054276448438	0.044482710325939	0.005255084296782	0.012914030092637	0.040724028179268	0.025806998949042	0.003285005532131	0.004231758031987	0.025825449996188	0.014040562964382	0.005884890163037	0.005207780758754	0.025725819726472	0.025416581190159	0.003543737348981	0.006289807650414	0.021070140084597	0.003077288073557
GCF_000008325.1_ASM832v1__v7_	0.01097299463696	0.01773559343455	0.023527307928492	0.007154776116069	0.002512495893373	0.02799929653476	0.013936050533853	0.003026814357167	0.00223158662811	0.016084433946972	0.005142284776315	0.003668686856962	0.002524218039353	0.039318160162615	0.022585371428687	0.005927980366157	0.005784506268272	0.013242259945425	0.025592493327349	0.009914174290518	0.003153042291314	0.018370459694185	0.026915929866737	0.004573058911962	0.004183071622682	0.03184109789044	0.025172559600858	0.009158450540439	0.001508516321985	0.026030151831201	0.061273707247925	0.005522870576839	0.031731601157187	0.035071013366259	0.031710162671755	0.017702574076044	0.009350458833575	0.056943276875543	0.037104459087762	0.007808951157784	0.009750562437763	0.047507864492182	0.014327697557661	0.012070163112336	0.004241130446571	0.032269210008287	0.031734685236171	0.005589557501061	0.000563207039471
GCF_000008385.1_ASM838v1__v7_	0.060124414899736	0.016664216027438	0.026782554609912	0.041551684404855	0.017535789179135	0.005053800037478	0.003880784661709	0.018324226438854	0.018185611969557	0.011213243261761	0.008460505131154	0.020636171552843	0.042942926412914	0.011537221609964	0.023085507116032	0.03734744785267	0.020489137068403	0.006325227153543	0.00948693303186	0.013276789079277	0.012651376437316	0.001826295725368	0.002572156587396	0.011780292977889	0.002397377086336	0.003178758806837	0.00107091056209	0.006589747217545	0.014846890473935	0.00532419225688	0.007951416582847	0.017931747427817	0.04398427271155	0.010721737603642	0.01876906966469	0.036744960885388	0.026539309617836	0.004125864903161	0.004921533815655	0.022773114822775	0.018220781151004	0.008886291713585	0.007220770724259	0.022648910013694	0.024040667111175	0.004961352694146	0.012426931481224	0.026500596134053	0.003137872158394
GCF_000008465.1_ASM846v1__v7_	0.03609961752482	0.020450638747187	0.016469444608512	0.018704907195015	0.009630658003598	0.018287267234976	0.008837674484823	0.012981013653241	0.00468644324128	0.014173121795506	0.001888760754416	0.012790632384454	0.011184103996805	0.010908030082885	0.025305035926114	0.035663416503892	0.020844654195895	0.010159028686591	0.027265105458365	0.011764927871709	0.008352852810089	0.006814538161195	0.012936212542498	0.011051789227951	0.005241830104841	0.016004533798597	0.006424420446983	0.017540831866949	0.007550725385744	0.006688267216192	0.029664808227856	0.014728434732451	0.045005501540662	0.026303573753114	0.024438999010161	0.02926634781137	0.02027611669424	0.022689881817653	0.018955122157416	0.024747495159414	0.008981871952161	0.023916955809561	0.007443750285176	0.026364957845017	0.014441040466253	0.011948395572974	0.017130507490819	0.027908298421432	0.002701733113913
GCF_000008485.1_ASM848v1__v7_	0.050290999661507	0.012445726462342	0.015480970884536	0.037101625562382	0.015113654857892	0.012316925599891	0.005675413447367	0.01786565199347	0.012028417290748	0.009854625609676	0.004759608337602	0.014047132741432	0.019422275103097	0.015877892391246	0.025396384847356	0.04158225272635	0.031605743542511	0.005575958043402	0.012746787523823	0.01923853833237	0.012108701328769	0.007306275418506	0.004442584338266	0.01602158032918	0.006796273204189	0.006060692747731	0.002584425765074	0.009579800795341	0.008475043802243	0.007072479664564	0.013792664333366	0.017706790701337	0.041279109170739	0.010033060345936	0.017490927625355	0.036554086771018	0.022137107105787	0.015122833843471	0.008763522056733	0.024345603572867	0.018041504255097	0.012539555864988	0.009232197770381	0.019758411472278	0.015639670576326	0.00961993537856	0.011389653326457	0.02276257073064	0.002578549651158
GCF_000008525.1_ASM852v1__v7_	0.070183073496084	0.023034513137504	0.021661540582461	0.030948959513553	0.006730224137905	0.013101780723617	0.009317458284359	0.012620784888786	0.009742112568026	0.025734820664594	0.008668890023643	0.009605500971291	0.009717660066696	0.026681471009438	0.023972841387368	0.035638123651858	0.030740046074137	0.006632710255833	0.005421921599811	0.014951076034098	0.004937963749616	0.008370198820845	0.003171470509289	0.015488474696239	0.002373913851035	0.008735908636037	0.00106313504318	0.005114053272474	0.007881895111009	0.009466367415191	0.004473726335689	0.017005289456824	0.050575627850467	0.01261574913462	0.018667527195449	0.033971892992295	0.007505905155111	0.013482409458306	0.020012553697039	0.026785601875601	0.006120039473182	0.019198688493602	0.020776222411539	0.009589015676999	0.006000936194471	0.007692454103817	0.028020496032169	0.016233915636704	0.002730712039423
GCF_000008805.1_ASM880v1__v7_	0.04800786462387	0.024342679451331	0.011489702520568	0.015877240128139	0.007126155860973	0.024501663339618	0.012899860195541	0.006364402805511	0.003388242058787	0.015564650794039	0.004189905831731	0.004975885500625	0.006741251131027	0.029690804901815	0.025880042397451	0.022879932292174	0.02216126151836	0.012848276673081	0.016949019507743	0.009113114499971	0.002890118639064	0.013863912911803	0.01721365214957	0.007635524788334	0.002792779735948	0.026079929101173	0.007000665675149	0.011165536440963	0.002248804345462	0.01273557893901	0.033755193072689	0.010513238576417	0.049291870164372	0.028190598373497	0.012847575762485	0.022973593999615	0.020313538004742	0.039486638094656	0.027649283159126	0.009895616763012	0.00898888084463	0.040920471885492	0.007725721302997	0.016002021628075	0.010777791251196	0.022462976932682	0.016940979733848	0.016932453289643	0.002756932510277
GCF_000008985.1_ASM898v1__v7_	0.061796468726502	0.012071038276095	0.020187704050365	0.045533977799629	0.019643942028677	0.004263179714883	0.002996889885213	0.023399502439147	0.019223012952626	0.007302345475398	0.003207391293638	0.019122982974072	0.03669370866492	0.015571206501882	0.022981443388416	0.041493302790624	0.029246267964268	0.003411673656361	0.008572791139704	0.01447380677035	0.014565731988929	0.00077720771321	0.002193023618841	0.012516991788764	0.001878987310157	0.002364127890919	0.000258275476955	0.006764889580474	0.019106359141165	0.002925134955676	0.003152416962191	0.019953509366019	0.035116566134574	0.0066219690521	0.020177551345921	0.048266481181054	0.02412360004649	0.003991922646196	0.005475862649365	0.034546762253533	0.01220348782667	0.008577885468036	0.003505838965457	0.030861980648946	0.021134203121002	0.006101263309139	0.006321752835218	0.028798418504597	0.00290775705352
GCF_000009065.1_ASM906v1__v7_	0.034257959223505	0.01581456478407	0.01355125123941	0.023539658912931	0.009879162403152	0.01984277875348	0.011633151256739	0.010923601301916	0.003836839159708	0.01391891080345	0.002545000437473	0.012832647293104	0.008816115669274	0.023255652348855	0.027886898923157	0.031182169649239	0.023649386025497	0.008817736858195	0.023800778339773	0.014429900226188	0.012175883969936	0.007419919120869	0.012957052817748	0.01011127989838	0.004503831134808	0.01602960645807	0.007538483224838	0.019870322082293	0.008090416715216	0.009083038890302	0.035020223906529	0.0101639106981	0.035559745820193	0.014059003393516	0.020853741053402	0.03569310895323	0.021285843402938	0.025158284056237	0.022407665289107	0.020136119218543	0.006620814539919	0.022389678078244	0.014760012623406	0.025286982460109	0.01174286033405	0.015171604365508	0.022017664749136	0.019977155008131	0.002727417508732
GCF_000009085.1_ASM908v1__v7_	0.084996057526608	0.008782216263965	0.013340120088213	0.052893771851078	0.012948030893687	0.00587577478416	0.002406778815859	0.01857816262471	0.016415605546319	0.011959322284245	0.002553815620651	0.021781202539037	0.026179416028052	0.016753978398106	0.022983167157863	0.044227746122803	0.028247556595723	0.003192294278714	0.002832272264017	0.013248621380143	0.008629727018117	0.001355040497534	0.00114303789247	0.014923445762144	0.000838666275604	0.003876957469723	0.000121551555647	0.006136659053888	0.00713471579429	0.002655479354936	0.001003379228537	0.031587665847	0.057981765441415	0.004216454073189	0.012578599872195	0.047238660250853	0.022166495941188	0.00630398151917	0.005088827033045	0.033608027676055	0.019999357369354	0.008339008728758	0.005386060889201	0.019962801774034	0.017295385745064	0.00260789750139	0.009686754677266	0.023501675558443	0.003156706472132
GCF_000009125.1_ASM912v1__v7_	0.004678326244782	0.019807481157091	0.025591051351269	0.005022420376376	0.002597534975074	0.026788726520968	0.022558536383688	0.00162746667701	0.000849534558996	0.01707788072058	0.0024690260594	0.001800910657887	0.000754827695066	0.038124611036869	0.024323703551673	0.00497994322912	0.006190685196628	0.016382244386537	0.03162705840608	0.007507057748556	0.002504818183697	0.015322773845952	0.033986816135272	0.002440525268694	0.002718200945015	0.047219272154764	0.015381399015509	0.006092435868966	0.001184755078197	0.019743470650726	0.070403522067422	0.003593957859089	0.018913182050163	0.037193234321397	0.031031919091404	0.015501665410692	0.00992984314196	0.062506740006263	0.054086901693605	0.005995987752467	0.003657962989521	0.059321238639132	0.011153190602818	0.006825152987679	0.002124583599467	0.027381604730185	0.041683923202264	0.004039524177366	0.000805708873703
GCF_000009145.1_ASM914v1__v7_	0.028372120826183	0.014164925972703	0.015981642081396	0.021364747233347	0.012129710470562	0.019519863849618	0.011474405036068	0.010618582766588	0.007143325363612	0.012311697762381	0.004843799495134	0.010680238540623	0.009314100760591	0.032430074957363	0.02525398611838	0.023423736708028	0.013951031577085	0.009126782921219	0.028320194514554	0.015562731895575	0.007863644149391	0.010009767564755	0.017159300742484	0.0095103816137	0.005933486707021	0.016944258224132	0.012482534643848	0.016370235243689	0.00331520978954	0.013483040717514	0.049796601552168	0.012018465586887	0.040485158141871	0.014356211235268	0.019944723240884	0.037385958765192	0.027062798218066	0.027054108529794	0.017150949006235	0.018879899642379	0.015445366692941	0.020931166682146	0.01167528420748	0.021531486721952	0.014456883575845	0.017925854305117	0.019512257864851	0.015596700890039	0.0017132428832
GCF_000009305.1_ASM930v1__v7_	0.070446482014368	0.021864543033664	0.020879205949233	0.032669457379414	0.007193440565378	0.011959775999304	0.009276236156716	0.013798720098056	0.010505107628138	0.023341503687986	0.007895683899009	0.012132078076827	0.009985489316314	0.025645541781117	0.02398346412942	0.037409843829119	0.031173758799049	0.00694857553821	0.004450537492673	0.015518083473119	0.005333602616253	0.007688725504226	0.002634544071555	0.016052630712336	0.002432497419298	0.008244325338626	0.001042309422204	0.005520832042697	0.00787553066175	0.009172332281259	0.002682627713638	0.017634908027956	0.049775341718979	0.011272336680232	0.018676719576402	0.033971888630749	0.010648250156013	0.012749131413783	0.017085627242213	0.025643260596228	0.006724566583968	0.0175080460306	0.020417576535583	0.011776133079572	0.006350877251815	0.008031796497461	0.029196988021014	0.01530663522527	0.002692690056354
GCF_000009345.1_ASM934v1__v7_	0.034531529247316	0.014524367122158	0.012529154085284	0.02464937657688	0.01011279421329	0.020377012311846	0.008442217923246	0.01375963934363	0.003426645590655	0.01362629539756	0.001811371705133	0.013412463732447	0.008542572810529	0.021054629195806	0.027163887324676	0.033822111372695	0.024910919775458	0.007911424662583	0.023154391709982	0.014812146696392	0.012475762873265	0.006662557255543	0.013862259325207	0.009744246504537	0.004706277074367	0.01824861452486	0.006680407028625	0.018058775079691	0.007741802704082	0.007705342716097	0.035212743573466	0.010193651785441	0.036368878184249	0.01393967329739	0.019505292393432	0.036059602963077	0.022186565309443	0.025519447908229	0.021417947603224	0.023005884690769	0.006921727313204	0.023354334286225	0.012745680956272	0.026596998911313	0.011588475663645	0.014158066496119	0.023178516068767	0.02039097598862	0.002699101623318
GCF_000009365.1_ASM936v1__v7_	0.02175060806445	0.018015882153186	0.018413911307177	0.014617034385187	0.005630593720582	0.026614447994037	0.009166332408605	0.008558192391755	0.001869859184118	0.017978003005581	0.002019330341731	0.008453440196636	0.003750243028289	0.021755391931266	0.026821440320837	0.023762852280498	0.016987916092486	0.012491043194927	0.028419066002829	0.011599357744706	0.007299461897497	0.013108907927711	0.017280867248236	0.008560318505809	0.005903159380668	0.024096467260398	0.010975069796194	0.016830385106153	0.010228914076667	0.011103259231108	0.045158035108297	0.010902450148768	0.035701726294181	0.024799744448278	0.024436885204896	0.032112265906444	0.015093129452135	0.041204019820371	0.0252325556971	0.01844281687204	0.006172939465292	0.035687056869808	0.013659711108452	0.020621056132269	0.011546054985829	0.011663022222656	0.036479180578568	0.012951679495595	0.002007389156418
GCF_000009605.1_ASM960v1__v7_	0.093331467180192	0.009909151901207	0.008697063604818	0.060790818449043	0.019313233281165	0.003132683550977	0.002290602686329	0.020653798992884	0.015919398045865	0.003167877942875	0.001137591914433	0.01511823421033	0.042522574907643	0.009585515456656	0.022277192355958	0.063963465350163	0.027689871730789	0.002796181435946	0.004173379594823	0.018361904079073	0.011099673071632	0.002027953221008	0.002183972539736	0.013907285985961	0.006163022378067	0.00185272173219	0.000593166934866	0.013920511016093	0.009088694194923	0.001654195082471	0.001977189423533	0.011983952093064	0.048815288527452	0.004971864985832	0.005097017053002	0.036281162256752	0.019085083527041	0.003056129979175	0.002872928814118	0.019380841630471	0.023661301826434	0.004142394450273	0.00324974302998	0.0223015365984	0.019651846973496	0.003487498836133	0.004137176377781	0.021775471465083	0.003535688381879
GCF_000009625.1_ASM962v1__v7_	0.009014799901614	0.016727029591959	0.029388285413608	0.009665840240839	0.004827977942179	0.025569636847981	0.018630109952434	0.002969461916944	0.002292823680371	0.015068108126325	0.005942265981211	0.002616603517608	0.003191370243218	0.042701694901422	0.025406537268072	0.00814223803376	0.006556701976073	0.010022194450174	0.024108708721064	0.010767393018643	0.004726437688755	0.012438965825323	0.027980878395948	0.004596649830523	0.004107279563399	0.036146969979633	0.014506760581586	0.006981638317642	0.002001076198268	0.026309302769487	0.046485536120893	0.01174309905852	0.023819506788432	0.036639098369949	0.030391651659518	0.019741569860593	0.011908630988284	0.058902337712367	0.042030000809039	0.009908403685801	0.006765744498512	0.056832992361184	0.009564659340343	0.009662685660373	0.002644054151123	0.036827831433522	0.026097767830699	0.008016226628741	0.000807636421695
GCF_000009985.1_ASM998v1__v7_	0.004845369647959	0.015455873264419	0.032928143494008	0.00837154133892	0.001811829738587	0.036610363398075	0.009410768909714	0.002377485929307	0.00115396810077	0.013643845492723	0.003429987603134	0.001982923401186	0.001187301611617	0.039655409909112	0.027536290258241	0.006931947517875	0.005010238415666	0.011924557772777	0.025061533730902	0.009826645693604	0.002358691992876	0.02559668062626	0.021087810059271	0.002919694020192	0.002804581850514	0.038405921671162	0.018765184344274	0.006980044718935	0.001273347081083	0.013810935992435	0.069427699193436	0.006694618345697	0.020194497861922	0.03822540227786	0.037655048532622	0.018492526424556	0.004804777321088	0.083910300165572	0.029056044475254	0.006803643536001	0.00759680138794	0.05501918789492	0.014369546038193	0.007674946886933	0.001905832708951	0.029738854115999	0.038287582879349	0.006009292513448	0.000861640166447
GCF_000010085.1_ASM1008v1__v7_	0.028454647223422	0.017219887052103	0.01595405913118	0.018365770385185	0.006160456631233	0.025322543651473	0.015938055105853	0.006212039062826	0.003895429565811	0.018039156886218	0.003792756768345	0.007344691987352	0.008632952110642	0.025759229143726	0.026973251972312	0.022771142963707	0.015116390857016	0.009933782370483	0.030046946788227	0.01407976566172	0.005217219618248	0.011203675891628	0.021165985295238	0.006983010343782	0.00464349854719	0.026233028232267	0.01269774200223	0.014106942485555	0.005875165990363	0.011303353844825	0.048143558479749	0.012086351222605	0.03064489588212	0.021605021363306	0.02305113882614	0.030591682219363	0.013647038046816	0.036269929892274	0.03505641811365	0.013042225102877	0.007633870087151	0.034210221147121	0.011789612475564	0.015780546030368	0.009802468396106	0.017761302462879	0.027218606295771	0.012376115746981	0.003010651275848
GCF_000010325.1_ASM1032v1__v7_	0.073516629488084	0.015240397942668	0.019748632173028	0.025813265434585	0.016530514426531	0.009302759456263	0.009379273257087	0.009276697397183	0.016364185010284	0.010491856332295	0.004180958256037	0.01463642136269	0.020789217430353	0.034050592499223	0.024689136224819	0.029714261897723	0.022822049177108	0.006182891021942	0.0106978879797	0.014448436447694	0.013568706455567	0.005032201009267	0.005764210725631	0.010755510255721	0.008766735998413	0.003410770596799	0.002678749222893	0.004949650908997	0.007083605205774	0.016927703058878	0.011329869746614	0.028954772720871	0.043495773192277	0.010973257670532	0.032265554042566	0.040714699600608	0.025028403954136	0.013903548189096	0.011404818873644	0.017708084839729	0.022360463917228	0.010445859243048	0.008310943752917	0.01680185450107	0.016827014217475	0.012799493318187	0.014384685814476	0.019260119690194	0.002245382858446
GCF_000010345.1_ASM1034v1__v7_	0.058650070929435	0.018968604463734	0.0265696593485	0.022518818985145	0.018116319333623	0.01416275686539	0.010355866721015	0.008556858229505	0.014501330018577	0.010210660643993	0.005921586848428	0.012270577129416	0.018883929567501	0.036713980182574	0.029743995794725	0.020891651610821	0.00898899335558	0.007753018507735	0.020954599041983	0.014139156992405	0.005698710362258	0.007869612754351	0.009725980093692	0.009889457920571	0.002814462246712	0.004529043505788	0.003079148170982	0.008927019954424	0.004317158361512	0.018322136516613	0.027298523561274	0.02569190742531	0.042621695155425	0.021508591531092	0.030365585292441	0.033373554635661	0.025774048362401	0.019641558413979	0.013488559825448	0.013508705013126	0.017310647990282	0.01250768132383	0.010642214744774	0.021520240684998	0.018354090415406	0.017687218435527	0.015632051761207	0.012837481987071	0.002642799818113
GCF_000010405.1_ASM1040v1__v7_	0.064220905511421	0.01354443427549	0.016581530923167	0.048838488124644	0.018561859795578	0.007681604760347	0.003376175773496	0.023540242903298	0.011787981100796	0.00513324076757	0.002500994389956	0.017485111893862	0.019893311081228	0.010518530942087	0.026216049847576	0.06723544612506	0.03369547604428	0.004548104716994	0.005950243805863	0.016689105464293	0.014011665604398	0.001761314058479	0.001787798589574	0.01257315647063	0.003352067987421	0.003375515801203	0.000764934620041	0.015037385720906	0.01263748945995	0.00249220386968	0.002499127547681	0.016612022568814	0.038412311155316	0.008185232290725	0.011818838855361	0.042516209402908	0.024556035035068	0.006029628306479	0.004505934011442	0.024661660710239	0.012067824925155	0.009204316874201	0.004411856530087	0.035508721315829	0.020309280056962	0.003645333972612	0.009874403738471	0.029772207705666	0.003220971255797
GCF_000010525.1_ASM1052v1__v7_	0.002474637616607	0.014919043839615	0.027816178351181	0.007225538348929	0.00188463861121	0.030439618528124	0.019335163978791	0.001392293834754	0.000550282329414	0.015089775102248	0.001630521337215	0.00121149832012	0.000631639206309	0.041467489654921	0.02372189910411	0.00455674440488	0.002287243784102	0.011160314925666	0.027252913241336	0.008603765224696	0.001839086793814	0.022789365621138	0.029303164036396	0.002950895886279	0.001716942861696	0.044700227441648	0.018077913077639	0.005926559628845	0.000687477559701	0.042610780263567	0.049511582776286	0.008187752348938	0.016095879085842	0.035643914803875	0.0382490759611	0.017277453512538	0.00618532476478	0.07202407090227	0.050968465113588	0.006579644871843	0.004384904405067	0.062390186564742	0.011744652131129	0.006769716727342	0.00126219825378	0.025985844555505	0.046726572343381	0.004368721896575	0.000272538741427
GCF_000010665.1_ASM1066v1__v7_	0.014499730249445	0.018007178246953	0.02884519530193	0.007293973416742	0.003102323025263	0.028834910544143	0.013546047411892	0.002978114304751	0.00199515510848	0.013229826605496	0.002811010482928	0.002378172301202	0.003235757335491	0.033355262982196	0.024795085622081	0.009159323953505	0.007495895382039	0.01152540810658	0.022039275434731	0.007531078993344	0.003031484193514	0.02290871016002	0.022911440092032	0.003820670293754	0.00344463438149	0.031939504914959	0.020441656674411	0.006156683736029	0.001799829300774	0.0237619336189	0.054395254024876	0.013312587478943	0.029833135846566	0.041045238280445	0.02821614888854	0.013333807513767	0.00491887257002	0.089699041396536	0.020978161365571	0.008469215428558	0.007734173478752	0.054430754728321	0.01428666852118	0.00589074843727	0.002599373424683	0.029911016859901	0.034500385864229	0.006943995376733	0.001328935689108
GCF_000010725.1_ASM1072v1__v7_	0.003717469703436	0.016645447847931	0.024656317998716	0.005102226614648	0.001733499964502	0.034683783267135	0.015539926846221	0.001294638968338	0.00089043928597	0.016222833795055	0.002843184646353	0.001331812833454	0.00079585752498	0.040647710862736	0.024758045341345	0.003226506024488	0.004081428900637	0.009714884783476	0.024776281582265	0.010912841613396	0.002402524079054	0.017576723991538	0.034744045103379	0.002089500245612	0.002242140864699	0.043608686214965	0.023359284244923	0.00704738392712	0.000712281782231	0.01886781420625	0.072320242512964	0.005621553357654	0.015656156469946	0.041066408728938	0.038808997632076	0.016148005197995	0.004329492424826	0.075115791978819	0.046627546031815	0.004846445632925	0.006518220964186	0.057542495472165	0.01660358214051	0.007533232021702	0.001055254624435	0.037408097501175	0.032042382109422	0.004770502420523	0.000576426056846
GCF_000011365.1_ASM1136v1__v7_	0.006793542465074	0.017852456407875	0.030590231463621	0.008514194114326	0.003704028643558	0.026343125888652	0.019888086385074	0.00278833480908	0.002152141888841	0.016625524505269	0.004862579797218	0.002426568794232	0.001655133061576	0.043347220913025	0.024885968620333	0.006852807875029	0.006362897654902	0.01163804076849	0.025097831805615	0.009578985278559	0.003862809665369	0.0141520995498	0.030434474216491	0.004170627479611	0.00508117409036	0.039497772810023	0.015946473283963	0.007219147031846	0.001836875706413	0.033401135346615	0.04353806720625	0.008401791480552	0.016415621093332	0.035034792352968	0.036135831855742	0.018377967661413	0.011718339333626	0.051285132160894	0.051602561983932	0.008407831266827	0.00772606196194	0.055170560208964	0.009897761048458	0.008575862500844	0.002334322413291	0.036237239340959	0.028961332141167	0.006714684120279	0.000762614066963
GCF_000011545.1_ASM1154v1__v7_	0.004835162353735	0.019280708763075	0.024475503850496	0.005374245277074	0.00162597432498	0.013698306586114	0.033134719423239	0.001227134898191	0.00086992262129	0.016069048768727	0.002000333529244	0.001290109004604	0.000818307876428	0.037512453693567	0.022315308748924	0.005200780352308	0.00672218439746	0.015432764272624	0.025022369725844	0.008284237931685	0.001292504205515	0.01254270292029	0.036906546361839	0.001759734911774	0.003439793579425	0.050736707427423	0.016558762498127	0.005276053656191	0.001017152993525	0.043331490021109	0.044128554209801	0.003795753955532	0.018214927411749	0.039123090422692	0.030596302782333	0.016815647714381	0.007936572018695	0.035936392710477	0.095331492605993	0.003772135227036	0.003402516281032	0.063206056807625	0.010460986619189	0.0040752300318	0.002096260634996	0.034901655253831	0.034874277515039	0.003486996629138	0.000748095807698
GCF_000011685.1_ASM1168v1__v7_	0.010150300864402	0.016022288986692	0.021788402700171	0.009886754410365	0.007567494746405	0.020834934722137	0.026303128026114	0.003354576393491	0.00232253298561	0.015232489059123	0.00314020277491	0.004596617883051	0.001608273358419	0.035558008411392	0.025944307220868	0.011856971045545	0.002809076485538	0.00932543253277	0.03278534783977	0.014748822715327	0.004303613794827	0.015976464577596	0.02806895068373	0.007309873272546	0.003352755113389	0.029993097788361	0.017798033950844	0.016000015621091	0.001306621290759	0.022009474560782	0.059000871607542	0.015799374658091	0.029485818064642	0.029398429317465	0.024229316738856	0.025645571769754	0.015475920089222	0.04873162518692	0.034587057936279	0.014252694828022	0.012217600996457	0.037901599016983	0.015785308495584	0.015631805154305	0.003084418594638	0.030636770514641	0.023857753202138	0.013024186803038	0.000944470464401
GCF_000011705.1_ASM1170v1__v7_	0.005063968492958	0.018405533098565	0.025437426664924	0.005575935852066	0.001951298129508	0.012890540766745	0.03175150418121	0.001196979263719	0.001043454294255	0.015354311172524	0.002463444624558	0.001424687753825	0.001063143497933	0.035387366744882	0.021882751205592	0.005168082041464	0.006777563631483	0.015582376979294	0.023495627653465	0.008934856539475	0.001756881327268	0.012902446408687	0.03760328517741	0.00218987553873	0.006772553482211	0.055098584933572	0.019761231891756	0.007568822841061	0.000977167014676	0.040124826805994	0.041203334579932	0.004256429702344	0.01870778577743	0.036233015373264	0.029370838548338	0.016363513592988	0.009115532605509	0.03623450804108	0.093312481496501	0.004803109959834	0.003724984198285	0.060825859587132	0.011039858067966	0.004514150700311	0.002040265454135	0.033291005348598	0.033296140943735	0.003912116102033	0.000934288404812
GCF_000011745.1_ASM1174v1__v7_	0.060715728371577	0.011117856080905	0.009267044722977	0.050629999792916	0.018265442344844	0.005262267318659	0.004269477398766	0.02318316101227	0.011834300986663	0.005526430524206	0.002125256873708	0.013179295155483	0.04020934851679	0.011455979755119	0.025381432444007	0.056562835683251	0.029876464914649	0.004427722146445	0.005812932845172	0.023849629326282	0.013218557133328	0.002612693341397	0.003426563877236	0.013453204545881	0.008416024891511	0.005218898443416	0.002165457365853	0.019101278425331	0.008489197927579	0.002038222220139	0.003243259110867	0.010276591098085	0.038976774391611	0.006198800978332	0.007134619367814	0.037653818402899	0.019481509846079	0.00413574556731	0.006489988604927	0.023470648137604	0.026619320750115	0.005537035944552	0.006896711039457	0.01882651718101	0.024878989250855	0.003750726840944	0.008902056992022	0.021472593837372	0.00329251870066
GCF_000011805.1_ASM1180v1__v7_	0.048227486991781	0.016546944545307	0.013718353192624	0.02984920490695	0.018687061772522	0.00953409248191	0.009097477835775	0.017192091536342	0.006247630974353	0.00887108383266	0.000986893113556	0.014276848316095	0.010427351173094	0.018351265313169	0.028428518866753	0.042034997041762	0.033600994190714	0.007727984412519	0.008271015756861	0.014080663609899	0.015992272596934	0.00155045751073	0.003614841391168	0.014435149813428	0.006588548871434	0.006243461367345	0.000578690109286	0.019534641387819	0.014753158656218	0.00387702670549	0.0067804867882	0.019856831585274	0.048020106246862	0.011247414807862	0.018385733420716	0.041784838342529	0.028721356125375	0.008100547760464	0.013005717012113	0.028245712484431	0.010773464253851	0.013468187286897	0.006303638070311	0.032602947260764	0.019740092166493	0.005875400891205	0.011266726318617	0.030323720001043	0.003647904151569
GCF_000011965.2_ASM1196v2__v7_	0.008208231217933	0.016979119292084	0.021161461281068	0.006877152586676	0.00368348550385	0.034640045942699	0.011954351543852	0.001922279071994	0.001119558668364	0.015654116764845	0.002307883312658	0.00227987218487	0.00126647890645	0.042731769885785	0.02828369272719	0.005526512859425	0.006422510033901	0.009150639775581	0.026305733335328	0.012143001843338	0.002566235399657	0.020784474865441	0.02518922267578	0.002866784151036	0.002308705289758	0.038174273174643	0.020222823205066	0.006643044672738	0.001104601063671	0.012761473375262	0.072041944692607	0.008875079141192	0.02217010937577	0.034561410338923	0.034924009704131	0.023062304260871	0.010337295265442	0.060855932429996	0.048739611956782	0.005417301651558	0.005528492594585	0.05031149008868	0.019734226904894	0.011055425219613	0.002387353188277	0.026654085152977	0.035911205489397	0.007009757543561	0.000748403915119
GCF_000012145.1_ASM1214v1__v7_	0.070251349329061	0.011981199944112	0.018917453516558	0.051966568668178	0.015035428370733	0.007779348843413	0.006913897453833	0.021493604733036	0.015804422059249	0.010565431007976	0.003972644711252	0.016955579273156	0.043023957115741	0.011385295189033	0.021435605314348	0.044025791536434	0.023839157131553	0.003601831705041	0.007925345077442	0.014919328183029	0.006730930836453	0.002413270828473	0.007924869465199	0.015280916035462	0.003473488732382	0.002463483215204	0.001401768542128	0.00879648931123	0.013114705619693	0.003554435030484	0.003707278693564	0.020537623432499	0.047780043572321	0.008924007621538	0.017038361616952	0.039704756889017	0.023852311070446	0.006885100310915	0.004385560231906	0.025716379595156	0.014934644720999	0.008198514782218	0.005882212705741	0.020895790181248	0.023686541475163	0.004336210636309	0.005666453368854	0.02053778173755	0.003740423484697
GCF_000012305.1_ASM1230v1__v7_	0.037526968442734	0.015034336490511	0.016645572415067	0.030071868857479	0.010529377845329	0.018250196311657	0.012180819117192	0.016999391696874	0.003832732953284	0.015511136046096	0.001219076158489	0.015675440093565	0.010753185130971	0.023353697326086	0.028990997063563	0.034036940617437	0.029196792266538	0.005661832302814	0.017569498619299	0.017323920286597	0.014120966618316	0.004081987694145	0.007695372000857	0.013067196200855	0.003271158662727	0.013630705221053	0.001832550016502	0.020515716800407	0.014218012413036	0.006139865022185	0.014002872052701	0.01403914377467	0.031169120059998	0.017372327420833	0.02415638644079	0.041778757682194	0.025956919087995	0.018922195745494	0.019580878922267	0.027293920955393	0.005704974413211	0.021460794592224	0.005493378260624	0.031432826893335	0.01578820195575	0.016686294300298	0.016353101421637	0.017863546242202	0.002937449236884
GCF_000012325.1_ASM1232v1__v7_	0.048787684259569	0.016173293005757	0.014724709676927	0.033553083451122	0.014508436270406	0.013437798344606	0.008012719687689	0.018997989495682	0.007437197529464	0.011393750935492	0.002108460636691	0.019714552431713	0.017086109120383	0.014434592170151	0.024663318419712	0.040985650229367	0.033880994784583	0.006502180935815	0.010572453199021	0.015435709028843	0.011993379387866	0.004070650962493	0.004165961012762	0.014030048478036	0.005805325547189	0.006359314822382	0.00124173308905	0.014290309146078	0.011754815349521	0.005695314294209	0.006591598648378	0.017030614312136	0.043363437007837	0.01282414829336	0.016132904509363	0.040525173659967	0.024379450179947	0.013762428587627	0.01265485504353	0.028647787819874	0.008316290740918	0.016403417970521	0.005130848061272	0.031664749236773	0.018535859999792	0.008174410382226	0.01115268892231	0.028443997290869	0.003133040467106
GCF_000012345.1_ASM1234v1__v7_	0.093282812325617	0.013207507176013	0.0152144379552	0.051917204135431	0.020948395569862	0.004350991564586	0.002610898840681	0.020444469359301	0.024663407494822	0.005326676497997	0.00229413264146	0.014536974128061	0.030881687605337	0.009558724443545	0.023181512327781	0.056976065538243	0.021950936102729	0.004120697140891	0.003991016318176	0.011425341670917	0.01527760482058	0.002356590380949	0.001108434137061	0.01224183571093	0.001596986718148	0.000148119711573	0.000181424214304	0.001948880796983	0.011076348728073	0.001624765667333	0.002025925963377	0.017926003517049	0.047956202096869	0.00932968511548	0.012256242945262	0.041889154614321	0.024374075454693	0.00405876380714	0.002716930969875	0.023131665161503	0.023197906500817	0.006228359645923	0.004415808036135	0.026352824637786	0.017255105873404	0.003058148976293	0.004618619835616	0.031136607418389	0.003398310659018
GCF_000012385.1_ASM1238v1__v7_	0.072773809630472	0.012182621616075	0.019305760171146	0.054322536756919	0.015876930318446	0.006834910557272	0.004483001044798	0.022193473129774	0.015358757361881	0.0098716333735	0.003756928113327	0.016778583013641	0.042418247499704	0.010996749506896	0.021492423747706	0.044283994656808	0.024537870809998	0.003188721457042	0.007101099576121	0.014870988526936	0.010244192221988	0.002451606100044	0.004793321483886	0.015080509456589	0.002797116640954	0.002027434613988	0.001945856312901	0.008282040591903	0.014006947917022	0.00264571468536	0.004168357627684	0.019829187167713	0.048026884730186	0.007824367299048	0.016726799721251	0.043456320153346	0.023392837662569	0.005453493038538	0.00315550423996	0.026902623016655	0.013337178491375	0.008234754004333	0.006041095885959	0.022171860871963	0.022774222789611	0.004082427883936	0.006672204163523	0.022023017027357	0.003866072343429
GCF_000012425.1_ASM1242v1__v7_	0.013205050405478	0.017841064549382	0.029898903719103	0.011980833859546	0.004381391383899	0.02605194123821	0.013787062412829	0.005047922185199	0.001628682184105	0.016404465271307	0.002309724894404	0.005171085316114	0.002324193005302	0.035528471319186	0.025671731442071	0.015106988094266	0.010742864638873	0.012324300692784	0.026364812518636	0.009874321227657	0.006194127039197	0.010841979239427	0.02649437695966	0.004967567752499	0.004394921303389	0.031187131101571	0.011094341875632	0.012169443796284	0.003815779568546	0.020744686906895	0.05531511159749	0.010038992066232	0.035818710444101	0.027728110192175	0.024100062558911	0.024191778115808	0.013507599786801	0.059774578975822	0.025196061210984	0.015611502560099	0.006222083479781	0.045400429831597	0.01028632627976	0.016305157056496	0.004758881335797	0.031675145304639	0.020924634677802	0.013614625627788	0.001509107587178
GCF_000012565.1_ASM1256v1__v7_	0.057098328415709	0.013718750546247	0.019468999513242	0.05245794281301	0.022242433874087	0.002551283436235	0.002057944917443	0.021358620297003	0.017580725096236	0.005817819922067	0.006613353418258	0.023581682888886	0.047922079642985	0.007864648844212	0.024981171570141	0.041822885246297	0.024991943238134	0.004554076278389	0.007326604177755	0.016479000287067	0.013320592606639	0.000788824877265	0.0012798462219	0.012864135093176	0.001396546809581	0.001288583388188	0.000564056108336	0.007502685314769	0.011919065906548	0.002345205649137	0.003884823451488	0.013663057804128	0.04236887944416	0.007638206291982	0.01106086001218	0.044468895870985	0.026089639863588	0.001725960530364	0.002587276440301	0.022591965478517	0.018879265296728	0.003911459030494	0.006062939420695	0.024101250862193	0.029927574177849	0.00314900838202	0.008582670371194	0.027662485609512	0.00301609736262
GCF_000012605.1_ASM1260v1__v7_	0.046802634038405	0.016711888841518	0.015406353680811	0.024401497059427	0.012831733083261	0.017491410916694	0.013466086139931	0.009077981465377	0.006148787470556	0.008727784370077	0.001286839532861	0.011504046160397	0.005628844569534	0.017950639546755	0.029085517141322	0.041256250015035	0.032612137793139	0.008263571489393	0.016116198426523	0.014963142348049	0.01098069458654	0.005200279833491	0.010908216088836	0.012869623727792	0.008191536359059	0.00813586920459	0.0026163684178	0.015278782763048	0.007172573727661	0.006264680087637	0.016005884250197	0.013341174912283	0.050178986899052	0.017666265148252	0.015667734690782	0.036200339467151	0.018847282912093	0.022468076710128	0.020348330384665	0.019019583358263	0.012444050253909	0.017900285572706	0.012443549580405	0.021137794194651	0.009270529963032	0.013753206389018	0.021197373904669	0.024711805073671	0.00320223232114
GCF_000012665.1_ASM1266v1__v7_	0.020696349742237	0.018287953755378	0.018726743750833	0.009045931964075	0.010252692269673	0.02416281192782	0.012359427602469	0.005278214537159	0.006690920032969	0.015357201044075	0.005480037762426	0.004808636740838	0.011088014895223	0.021457150711101	0.0293380750044	0.014848810431079	0.004710319132847	0.012432419778383	0.031435434175577	0.011006679072302	0.001808961710937	0.018259957613824	0.019541162874256	0.008339789821043	0.001957189706763	0.029506366174348	0.014318152791468	0.012973899909539	0.000967156779708	0.010811492906527	0.061977677938304	0.019133559309584	0.041719278128086	0.03136210140875	0.018948754004456	0.020403402910867	0.021085320056895	0.04675291948433	0.025366435418982	0.01427904451033	0.013476623778961	0.038263194715603	0.012937950818806	0.014789436092243	0.008805244383347	0.015724543141433	0.037471240268083	0.012734342687389	0.001512141466864
GCF_000012685.1_ASM1268v1__v7_	0.001710640428514	0.017676222669961	0.029133426190153	0.003008541611612	0.002233055191367	0.021638246199819	0.027124460623305	0.001684264960073	0.000839331355388	0.015889773252784	0.003294437982061	0.002210029186265	0.00034452678809	0.024683512961935	0.020873355440241	0.005065555452928	0.003408521357284	0.017369373875182	0.03038315527518	0.004335236081519	0.003769114942254	0.025972562760143	0.026096765353868	0.004744403224739	0.004439236493285	0.041684997866957	0.023991161881854	0.007217640650213	0.000726465381731	0.033257520670835	0.060948390196134	0.00401295346406	0.011851680309831	0.042603291224714	0.051511963648862	0.008108606991812	0.005815487213429	0.050429551875206	0.058103169111455	0.005353175901749	0.008159432423066	0.051537767241119	0.017689090400952	0.008313775837235	0.001468895785712	0.026508740708383	0.051474215186028	0.002987134316385	0.0002745588009
GCF_000012725.1_ASM1272v1__v7_	0.009872061869792	0.017654339785336	0.028051573795701	0.009285022606957	0.004382089520113	0.024664604094325	0.020222151576877	0.002998959020025	0.002612260952778	0.014831714348884	0.00580023601584	0.002871648308655	0.00250247028163	0.040706075688139	0.024519492981059	0.009704814820875	0.006926901941719	0.010307117722241	0.023717844080671	0.010526799272953	0.004054211295088	0.013447678091453	0.030027962278194	0.005160607471253	0.006265195024138	0.036421056299255	0.018784603966424	0.009191155646537	0.002077740103753	0.026210670027812	0.041583155167556	0.012139106691434	0.023438451029831	0.032446537402409	0.031125933650257	0.025265118714976	0.010052102107091	0.045871797676051	0.054373810518694	0.010768079085967	0.011743522284459	0.04751525127036	0.010720233561984	0.01025573247778	0.002986418989616	0.032490528113617	0.02661570933179	0.010327421845047	0.000983511502441
GCF_000012745.1_ASM1274v1__v7_	0.008055483470135	0.019391723768819	0.02681495000969	0.005126525556818	0.001883410215725	0.02367652590054	0.021257573960662	0.001723077487767	0.001049682993036	0.018442426159184	0.002424129608023	0.002266872635219	0.001268068956804	0.037073411971505	0.023641989067841	0.005119734518698	0.005322574357479	0.016457712429118	0.028360515776966	0.006918684172875	0.002022487060231	0.016688867154538	0.029387234337708	0.002997709799829	0.00276759411887	0.046547893318705	0.01288569000741	0.007964142002108	0.001604909598587	0.044376621673081	0.047820741343338	0.006006329731723	0.025358531823428	0.04402267475094	0.031766845599751	0.011180535374844	0.009468420841255	0.053680050627742	0.061383644413708	0.005362735288888	0.005282570547149	0.055502189164191	0.011341942551526	0.007565435818951	0.002684253153294	0.042597431772584	0.026951257414164	0.004495620149562	0.000899271656609
GCF_000012805.1_ASM1280v1__v7_	0.026120544260089	0.011744654537259	0.019324987139979	0.020094428349358	0.006694036866734	0.020024903138325	0.010411306160399	0.011856692547335	0.005128318548258	0.014551218668615	0.005167895992703	0.008522695616576	0.009870122663884	0.020864459793972	0.022590352394566	0.028547857584967	0.021008257131398	0.008494626392033	0.021843528022543	0.01579672180555	0.008502906903697	0.015401378653089	0.010465066218044	0.013729522226538	0.007590002076445	0.018577771346968	0.017839313978072	0.012294706925546	0.012433106548501	0.015644466460168	0.023918916161823	0.019329145808413	0.036858900353194	0.012789697227421	0.028501558117064	0.032800513289185	0.015169825706696	0.031866729726392	0.02137058448629	0.023745263369092	0.015918792142063	0.024866548427122	0.016343228416413	0.016974156487	0.01364136593905	0.013687537912711	0.021879480625132	0.016553458084967	0.002442353593851
GCF_000012885.1_ASM1288v1__v7_	0.026082558561975	0.016563783937806	0.020244463273089	0.013382494217769	0.005094780306618	0.027781094861723	0.010451894180728	0.005120235950606	0.003483979146679	0.013207077468689	0.004775598504349	0.006876802337114	0.00601835813673	0.032778120115683	0.026066326125129	0.017153410152774	0.011908803527846	0.009518458003607	0.026586173821923	0.012966545594579	0.003497963142668	0.016117052727683	0.018004879619327	0.007604522141487	0.006014238395779	0.023496977692536	0.015312528085136	0.013691132307792	0.002504922706003	0.016526720669877	0.048960668602576	0.015534104212625	0.037411617150041	0.023544125298889	0.025349631339301	0.030521535751191	0.011896280087787	0.045870393173825	0.020402179707683	0.014943755107868	0.012008786106242	0.031862898437563	0.0154286785897	0.018371200188637	0.008423160047197	0.023731362489136	0.023731682920835	0.016903196450435	0.001599073683504
GCF_000012925.1_ASM1292v1__v7_	0.014744737635352	0.020785601368293	0.035702818595834	0.008881783593696	0.004554114906224	0.030915597057636	0.01254269970858	0.004942835314355	0.003658058047752	0.013328639675201	0.007414995735701	0.003868686693448	0.005761711186612	0.039740354115824	0.02547777620651	0.012858924662907	0.004889394895926	0.013181054418727	0.02330543055196	0.007318444072137	0.003202140909041	0.020591652671638	0.017197823134189	0.004944203074645	0.003707025540427	0.019089631180599	0.025535343481332	0.006947300621756	0.001697887743156	0.038399836319081	0.034546020236074	0.016073893867499	0.025657079541467	0.03289857723267	0.042227076742826	0.018461989300225	0.012413507404029	0.052553832232349	0.022090935933834	0.009709648820623	0.012798636944261	0.032607313131832	0.02604830543921	0.010372901459136	0.005899890895017	0.027465736840774	0.03082823334734	0.01292996108999	0.001329548548831
GCF_000012965.1_ASM1296v1__v7_	0.070679358175218	0.016832851297894	0.017395507830564	0.03433333444709	0.02216566998255	0.003518345187669	0.003662592076397	0.018129781270408	0.022175177796031	0.0115797837642	0.00239363751133	0.018121494260876	0.038124561213545	0.014967516575158	0.026983294495168	0.034606991796506	0.021490574920922	0.005363564320906	0.006855732821439	0.013245107001438	0.014205091280151	0.001466263925496	0.001869084084478	0.009572383327912	0.001675016824228	0.002728254339299	0.000219999942807	0.005797397867758	0.01452903553016	0.009537174092679	0.003709394913372	0.030221662659466	0.033361841992976	0.010015696818926	0.038818627495575	0.045893735751585	0.02878855628172	0.005049846076253	0.006686620060707	0.026265243689713	0.019268688280303	0.010648476489921	0.005732399911661	0.018928330914755	0.020884872959799	0.004767079483135	0.005644198170886	0.030545502304594	0.002766180106328
GCF_000012985.1_ASM1298v1__v7_	0.027297069472015	0.019287412819555	0.020432366151489	0.01597292261918	0.006195508073445	0.019542124366448	0.012778631519742	0.008946600672131	0.005919870536538	0.018036795001746	0.003972515173299	0.007831995949831	0.007944487987605	0.025808075534037	0.025609424190431	0.021200802652957	0.015500436728601	0.009862566366607	0.025693250887805	0.011805615832791	0.006577492362392	0.0125960098014	0.014474604771684	0.009858679770712	0.005037690669035	0.023200706171002	0.008831639705262	0.011857692463614	0.005352726621943	0.010786888982117	0.047208144019341	0.010689875503159	0.036056227611407	0.029445387160335	0.029386001023871	0.025897051673044	0.010509744977309	0.032690528538621	0.036583695276105	0.014815423443926	0.012006484311628	0.036757824888063	0.01041894197743	0.011106411491228	0.009119897368007	0.01885205524342	0.02727887406206	0.013308612375782	0.001895433172201
GCF_000013005.1_ASM1300v1__v7_	0.008447883942096	0.015341619355877	0.026538647139701	0.009800682372742	0.003880218891149	0.026606180597692	0.016919226120979	0.003520596802848	0.001360741766663	0.01990602953279	0.003417579611592	0.002789610442831	0.002272660741842	0.041001874376183	0.025635751437989	0.00737347347626	0.006930695630512	0.011094349996926	0.024721255440667	0.008741462615654	0.003019882820416	0.016031955987033	0.027276548895212	0.004116545630622	0.003721412159032	0.04061204421456	0.014405113136498	0.006448365928039	0.002165253337371	0.031056069164892	0.042792376701031	0.008982472280905	0.034331846541788	0.037746794354943	0.031902490452058	0.024870783747622	0.014354477728395	0.048907075041261	0.049228829312626	0.010807560474953	0.007412838423947	0.052208383259251	0.014635039818666	0.01179385665488	0.003637838289009	0.034246872889725	0.024937746254758	0.006664781247558	0.000978731609869
GCF_000013025.1_ASM1302v1__v7_	0.012888072408263	0.014639421750469	0.022776311666234	0.010130130428707	0.006827994413954	0.024361238033446	0.018547394398985	0.003157486595376	0.001544709246422	0.015103796784538	0.00237651035591	0.002537576603444	0.002541614614314	0.036062226145931	0.026722335285471	0.013087771726128	0.004814175344264	0.008772231040799	0.025424812069632	0.009959057005221	0.004473895212021	0.017843768343607	0.024292948119531	0.006191949540056	0.002083273418429	0.037957108669422	0.016357216717276	0.006910111053509	0.001356711902904	0.027833267007795	0.047496756344616	0.014207249454946	0.032312050574224	0.03270616137267	0.029946736866492	0.023342593407983	0.01456970266048	0.057244203009468	0.043817951248736	0.012427057076894	0.006961252677402	0.05557313791741	0.013778129024339	0.008982929601069	0.003949565306093	0.024923516503485	0.027523219385254	0.012007722869363	0.000955674194775
GCF_000013085.1_ASM1308v1__v7_	0.006916939967351	0.01186274006884	0.022325589167204	0.008007352155787	0.001380156220882	0.036585158689893	0.012658478525985	0.001499370539385	0.000820071322673	0.016538511877698	0.002041574165177	0.002074221580546	0.000825610294769	0.040894234412637	0.023094092675055	0.005466692831512	0.006603759392908	0.009158709376855	0.021091875656504	0.01082139142019	0.002211791461269	0.025866461256046	0.026402566649024	0.002626704957579	0.002714655724084	0.044048976586843	0.020133395318927	0.006394164565789	0.001637388410673	0.016194596279908	0.062025255185351	0.0146105035515	0.02300659372152	0.029208051778049	0.030968764480386	0.028294777001879	0.002107143481935	0.088917009287044	0.034282570627623	0.005700237954372	0.007208372789358	0.056392499681896	0.017499606994202	0.008264029352496	0.001269852552088	0.033947291673316	0.029243520097438	0.010566957602487	0.001183184082615
GCF_000013125.1_ASM1312v1__v7_	0.025755737331199	0.013118874215761	0.03304218373268	0.025447833460448	0.013620730851012	0.007125095709123	0.008273910176755	0.018361733022539	0.014598885622192	0.012294237383607	0.013974377010319	0.019527702870766	0.031128213920413	0.011740343163814	0.026137885898034	0.02405203626931	0.012832923340524	0.007727212905935	0.014191097099736	0.014320332069532	0.007694591655585	0.003989521304237	0.005399012307975	0.014403565666475	0.003414444518687	0.005909876686141	0.00387739829351	0.010400805667348	0.014007714464123	0.008259718360793	0.013172565282228	0.019007113307375	0.031347826858579	0.012719849862199	0.027377285071125	0.037372146642712	0.021504709161469	0.008734897842669	0.015355230044311	0.032066357967142	0.017679173943518	0.010646899071675	0.015091730180125	0.026704150522691	0.025907068530956	0.007590128766485	0.021741792583153	0.029449793443129	0.001930041020699
GCF_000013145.1_ASM1314v1__v7_	0.055229353643281	0.014467233720947	0.020301610731139	0.05095997846493	0.021979221386595	0.003351587326855	0.002440703044863	0.021093056642108	0.016838865717771	0.005833992250966	0.007024048388031	0.022412971607677	0.048180852840644	0.008539164292475	0.025349406506014	0.041240560757462	0.024536828997285	0.004748453906795	0.007869614841394	0.01731801390195	0.013148549792063	0.001376251220803	0.001388209019896	0.013689067516644	0.001964318937125	0.001530370183634	0.000709561181628	0.007896118363088	0.012396353271794	0.002346181452575	0.003412383328277	0.01345429183134	0.041680658873712	0.007926742673222	0.011640779238384	0.043581393600358	0.025726357997172	0.002335561972309	0.002506597078135	0.022658186711556	0.020516898575016	0.004039406498493	0.007060543112678	0.022537911245415	0.02981692690739	0.003796357545699	0.008558948493235	0.027026324287036	0.002768281914309
GCF_000013165.1_ASM1316v1__v7_	0.038046058434162	0.013990745112718	0.030319071451392	0.026153737540198	0.015997094155895	0.008182393613473	0.008292125600372	0.014312264339823	0.017585991878344	0.009894071695385	0.014581725566109	0.016626698214954	0.028140408294168	0.015887245169249	0.02306350110139	0.027848209494794	0.014083546704398	0.008170228941613	0.013031023651978	0.011673004407481	0.011728106320796	0.004154352317549	0.006718094891609	0.011422537380184	0.003460798308998	0.004733303944007	0.003703600469945	0.008684620862975	0.013318786198773	0.013317438728116	0.012919001678713	0.028817806146274	0.035766213842659	0.012415858463872	0.026812040278894	0.033928508064295	0.024781239427512	0.008514672590921	0.011349052267519	0.024444849627908	0.018747717129858	0.009656908212243	0.010972434303378	0.026139063961156	0.019130875146335	0.012125622022931	0.017450384828154	0.029326258545889	0.001763013439001
GCF_000013185.1_ASM1318v1__v7_	0.049897567271859	0.010593641706164	0.012550793931332	0.045354158261728	0.01643109193143	0.005792808730233	0.003956378577249	0.026516481653595	0.007773833140874	0.007037427035236	0.002255242901041	0.0186008959301	0.036834747601426	0.010409434581807	0.024551060749899	0.052743110277398	0.031703529002369	0.004192216197123	0.01251622437692	0.021800577127926	0.016870949252747	0.00187283741182	0.002840969353381	0.013885594025476	0.005619697695387	0.00612302922221	0.002242987912451	0.027244971734036	0.024735811125312	0.003570154956555	0.003830476664608	0.015187938254123	0.039859888945018	0.0055440101386	0.009203509709955	0.036847389800113	0.026320833451961	0.005103100867148	0.004387894140255	0.033098140057783	0.015299746750956	0.00655574663948	0.003410642929688	0.034229676804405	0.028389314324373	0.003924949296355	0.004490141504535	0.021775111342673	0.003202838339179
GCF_000013325.1_ASM1332v1__v7_	0.00287903152247	0.018657760233517	0.028311504941026	0.005704200213156	0.002733007226476	0.026515148769362	0.017919220019444	0.003092788868033	0.000870456107877	0.016056868488381	0.003866829703008	0.001950364712436	0.001648673043729	0.039256927191876	0.025671664601748	0.006053026863843	0.004085488677395	0.013860511649311	0.025646437499429	0.006925730767938	0.003184759071405	0.017996364698088	0.027046547940173	0.004693856135912	0.00324775077207	0.044101693327566	0.015158671091865	0.007447386476234	0.001371867434611	0.029849959940383	0.044573281884067	0.014504188941711	0.028251014293458	0.039157225706989	0.029000998976008	0.018530131560965	0.014981882991204	0.056289344352557	0.052552276533914	0.009351842434227	0.007867925893545	0.056347632362244	0.014325933759371	0.009671489100888	0.003102940272591	0.035299384337767	0.02806321421565	0.007455531340205	0.000607884242082
GCF_000013405.1_ASM1340v1__v7_	0.032389813722954	0.01603372461087	0.027217650128041	0.018582581727918	0.009386255190851	0.017511978811507	0.014847023734341	0.006117116676902	0.009946468132577	0.011936291532558	0.010230002707145	0.006519254158357	0.008691067787962	0.036900842791391	0.027300520520046	0.024802806077537	0.007654833397	0.007641867906123	0.023169070357707	0.012063202940159	0.004182664469556	0.014835022734067	0.015077168282397	0.008655745224366	0.006274207234629	0.011861507546721	0.019086032861905	0.007610743416506	0.001879132306323	0.018549159235461	0.040544896804584	0.020120672403357	0.044151831589862	0.021439100660539	0.024622514095432	0.030713677183748	0.0132446068321	0.033319116451601	0.02028782578148	0.012065038343318	0.021068551081254	0.024302426831526	0.015842717745094	0.012368707046191	0.007424824927444	0.023708306515985	0.018688492091644	0.017930351265649	0.001952647533556
GCF_000013565.1_ASM1356v1__v7_	0.009741622843598	0.016428947692222	0.016386777637919	0.00815965293287	0.006645925956753	0.026601945569614	0.022084551907857	0.00289622439163	0.001306448904845	0.011795223925389	0.002452710586503	0.002941321802001	0.001830286067364	0.03965983861733	0.029030932008448	0.010870749000571	0.009866202598001	0.010993626450596	0.021405542490976	0.010177372798732	0.004906678154334	0.0205124251425	0.021382122235869	0.004742704329202	0.003584424369595	0.032240212966745	0.017991682505681	0.008145074341271	0.002098165129644	0.01490081115874	0.050594806370567	0.013800332914096	0.020609105769987	0.035077100223052	0.033488218335605	0.028126641940205	0.014358226161157	0.052183211686119	0.050427639113194	0.008565381071046	0.007568879950036	0.045629597538927	0.020397304447435	0.012580682575838	0.002399746748909	0.027140551061954	0.034445176273812	0.009631160538403	0.000995249712925
GCF_000013605.1_ASM1360v1__v7_	0.017577487018602	0.018819159008741	0.022671540089155	0.009748703693611	0.006030856486384	0.026615600903414	0.015287599413756	0.005137922811412	0.001975888087008	0.01886036955037	0.002588085462312	0.006412499970578	0.00253964577268	0.026914186377194	0.026675324196001	0.018105074846066	0.015529595430441	0.013622148806114	0.027159315075303	0.008875307722766	0.006581241547321	0.016298283623841	0.020698545209523	0.0054909803332	0.004134432331906	0.032042713933645	0.010690888582704	0.009884107114705	0.00230517353425	0.015261527210121	0.057220378415136	0.008067708517544	0.024638024631025	0.031864374572747	0.025785549654083	0.017987751646447	0.015211971775554	0.054422744987635	0.036871168398018	0.013102846734497	0.005729529387668	0.044978476361345	0.010539967737955	0.016623043258668	0.003919231717069	0.023070795756666	0.039427194094216	0.010333675676599	0.001062207179566
GCF_000013625.1_ASM1362v1__v7_	0.024218745744135	0.015161144168624	0.022923080321876	0.018290967361485	0.008144813303881	0.024102847584001	0.013586646673484	0.00762307451732	0.00189456067114	0.016604767853504	0.002205280477102	0.006400074496779	0.007130126168689	0.03383250302698	0.026716592386788	0.016210249719781	0.018848498067393	0.009561018716027	0.021714948593388	0.012651739790346	0.008192905402866	0.006120780518543	0.022574230899296	0.008106522380177	0.003016729828728	0.02843493640728	0.00561729849701	0.016418255233818	0.00353310712619	0.013209121046582	0.049142601849824	0.00658511484598	0.040518956518236	0.021970620691266	0.015162538155125	0.029716756797806	0.028093014259804	0.035308182630264	0.032712712183111	0.014931025000238	0.006424435419448	0.038135391297027	0.005487398878891	0.023187923554508	0.011950136183953	0.024416786373419	0.02461589697413	0.010836384899434	0.002290682080084
GCF_000013645.1_ASM1364v1__v7_	0.009839100741051	0.018673752853106	0.021169057989153	0.008997960972229	0.004258425340369	0.019963764878932	0.02599238411655	0.00342209213392	0.001802980526652	0.017159234690399	0.003088826384171	0.003931231932731	0.001947605751069	0.033723193705298	0.023899462651976	0.01138993667677	0.009809322430066	0.013227072654912	0.026481684396307	0.010598592514073	0.003472955211408	0.010933231505643	0.031939493296671	0.004108235611608	0.00382210764682	0.038302317938372	0.013274986183481	0.010971908510521	0.002265502028189	0.029214166303063	0.047922789844853	0.00749247695176	0.029035126801611	0.035002610569981	0.022663347020464	0.017481998598294	0.014867581572685	0.039822252283601	0.061339314806613	0.009283278488655	0.006853836029409	0.053120733554856	0.008530072698921	0.011879240136703	0.004588962344338	0.027683448556313	0.037497012535884	0.007137603802505	0.001003485025915
GCF_000013665.1_ASM1366v1__v7_	0.037562778974564	0.022584020987721	0.016136168032342	0.021555915284479	0.012892845578035	0.020580511806398	0.008394692849786	0.012228920763459	0.004397356270067	0.018759932526673	0.002958555379782	0.011860760221145	0.017880428096074	0.009543136845353	0.023313437782233	0.03342997871261	0.026135258737117	0.012659666353043	0.014866778091689	0.00912939725947	0.012618129653826	0.010027924217307	0.00716049542499	0.010233692222264	0.004758957418772	0.020401010820651	0.002888371332397	0.009986850011111	0.016179459577108	0.006672837005312	0.013039281007948	0.016803223923363	0.038812144589968	0.01906043199091	0.022670794048944	0.032989837803222	0.025736084337025	0.025151032905254	0.021086619106136	0.021473085492454	0.004674588854986	0.03042473909434	0.009428228309694	0.023560498767046	0.024677632959451	0.00414495337391	0.02116930627775	0.021628524497442	0.002758178679013
GCF_000013705.1_ASM1370v1__v7_	0.014751699229005	0.017565004129276	0.02977326467338	0.016042461404206	0.007468486771549	0.022197161268575	0.011513114934645	0.007663726761126	0.002182228503274	0.020179125895097	0.005337332927153	0.006642113565419	0.005563793487712	0.034649461739798	0.026666736912567	0.018482163946227	0.0147830516605	0.010453532093993	0.029523212924224	0.014743716884804	0.008572683604045	0.012232987372148	0.014799620822454	0.009980817508815	0.002860543473107	0.028004003550938	0.007810826102173	0.011484290291707	0.004853337157058	0.016481200544696	0.047600052884188	0.009995585465651	0.030276916098982	0.025211064252859	0.028267207837522	0.026151616392594	0.022944470151626	0.040323843672423	0.025799539821707	0.015453489479875	0.008155396147111	0.040255237198919	0.011249949315511	0.014194972247138	0.009682674406279	0.022021015863836	0.030129268971227	0.00898602001896	0.001751030061778
GCF_000013765.1_ASM1376v1__v7_	0.034224905655862	0.015916140283107	0.020510794940897	0.025810955351955	0.010838923790944	0.018994935533769	0.006426283008937	0.01518298169606	0.006004260256209	0.018224971460043	0.004031194670363	0.015001664808895	0.013532704528597	0.020815660335894	0.026793266179796	0.0284899703863	0.031671406786445	0.008897014506005	0.017981724714698	0.014051524672271	0.011556518261213	0.008269681909434	0.005242771916214	0.012964796672189	0.004278109076931	0.012938586003673	0.002835077307075	0.012832353939288	0.011521073861118	0.010167085818575	0.016253751390597	0.01673756843527	0.03519473020871	0.016281079483638	0.021315564516071	0.036199643683048	0.019402097751973	0.032892249955839	0.01691157636662	0.021954110600012	0.006362411420028	0.027557607204362	0.009336526984262	0.022299765960979	0.011104892250439	0.013097503330439	0.026382102644758	0.016465655404242	0.002957279220776
GCF_000013865.1_ASM1386v1__v7_	0.014125536297805	0.019042577868818	0.025129786107095	0.007755128709458	0.004895339712732	0.027102651886339	0.016500468720845	0.003819910184669	0.001631804135906	0.02004834680714	0.004011625615344	0.004007225596651	0.002624618526154	0.029005637270844	0.026110173343914	0.013840699424582	0.009715542875945	0.01428245704972	0.030106908696353	0.008625444801618	0.005182546327688	0.01901170821456	0.021932535226641	0.005968130794548	0.003602179231966	0.034855822918566	0.013112460226145	0.007880778166147	0.001867805461668	0.017869972994787	0.063625231106344	0.007943066592814	0.024528853998275	0.033800724544799	0.027844332116412	0.015146200398885	0.014634509178647	0.058578019695959	0.038207112747611	0.01147354673294	0.005770382652403	0.051279750527058	0.010652182912419	0.011979149858019	0.00413150429004	0.023495548475702	0.040065644650097	0.008458472210001	0.001024725400825
GCF_000013885.1_ASM1388v1__v7_	0.011545755927027	0.017544957048952	0.028460607183034	0.009496363279543	0.005123427153466	0.024708126715845	0.019992902228948	0.003764631484105	0.002682651201977	0.015384585083345	0.005092895717068	0.003423244571086	0.002905496924629	0.039639751543612	0.024213691348794	0.010426409978438	0.00823980146878	0.011533638598971	0.022749450337437	0.010368994087685	0.004929213181997	0.012339502636495	0.029590874220726	0.004804091142427	0.00668354932868	0.035437276598971	0.018352949179308	0.009225479182135	0.00261999735131	0.026405304254335	0.03935025913029	0.011454343262602	0.022516895874999	0.033226517642705	0.030241164032227	0.023617034210179	0.013413289662809	0.045842481870717	0.050309368758775	0.010994023800424	0.010471834555803	0.047190759230864	0.010717783966237	0.010966568781766	0.003682999104756	0.033028259076835	0.025920695605103	0.010362713374918	0.001133428750606
GCF_000013985.1_ASM1398v1__v7_	0.007559949796026	0.013611502804655	0.022961778605028	0.009071889574927	0.002676478626294	0.024162335954135	0.020666472127223	0.001660704343592	0.000944463128506	0.018286080126345	0.003239468656216	0.002040920247577	0.001859296406472	0.042577184893639	0.02554416918166	0.006663502701201	0.00491785897387	0.010350809785654	0.023128211544557	0.010226517508592	0.002406603894345	0.020590211633943	0.027538392091874	0.002695654018691	0.003497824852941	0.047583104538848	0.01605025081485	0.006274915668672	0.001068207373529	0.033925738179375	0.043976186544382	0.009556731073846	0.026848088346304	0.040932128313861	0.026626077805379	0.019916579299596	0.010423458414816	0.051440568733823	0.072933877761609	0.006284165639711	0.006713414868119	0.055287282503633	0.016475872814068	0.008443261460864	0.001912822401199	0.038103676006407	0.024240287273116	0.006003195592098	0.000775216528733
GCF_000014025.1_ASM1402v1__v7_	0.092026683264982	0.009516090736292	0.007687344378846	0.055737119562118	0.025057652291435	0.000629803915734	0.001591007814417	0.022323749165626	0.023968273773528	0.003449794525392	0.001157350626646	0.01996515714268	0.038091361646239	0.009478817763432	0.022458914431084	0.049944139755509	0.025836961925767	0.003332855379313	0.001637452097455	0.011062832108519	0.01477942608258	0.00045360159163	0.000367772873699	0.010143343883368	0.001375269918643	8.34E-05	6.13E-05	0.0009749964464	0.009260310583732	0.000752619863803	0.000759817350506	0.020252705147548	0.058745413166075	0.005003591678777	0.014307108319703	0.050076818094185	0.028241804385642	0.001636306779328	0.001790065790995	0.02478776443665	0.025775452976514	0.00163505410292	0.002473360279271	0.021070266426645	0.021573015490158	0.000907634427569	0.002425595225008	0.033268056651237	0.003351225571319
GCF_000014045.1_ASM1404v1__v7_	0.01668410912855	0.01736210405744	0.017741205854196	0.009655201788716	0.009918762817265	0.023009790355986	0.020050506062741	0.003239731519718	0.002209553472642	0.013867310151522	0.003184533757681	0.004202957195646	0.003194146110273	0.036624555970509	0.028831930591461	0.013956159317647	0.011114438781979	0.009697929043942	0.023221005608632	0.011569814746404	0.00539569745619	0.01574430393932	0.021347756941496	0.005930467301382	0.003443697555675	0.031505014062373	0.013735838832049	0.009881991213246	0.001704287418075	0.014899719452949	0.047804163702484	0.01522856761489	0.031396780551308	0.02919121652061	0.024220871553684	0.030772146873519	0.020260387440337	0.041845472797042	0.047597513812724	0.010054522919225	0.007127159662748	0.037649752686882	0.020323583168694	0.016603655208031	0.003947237975862	0.024360384968315	0.031245804940717	0.013466840107068	0.001173421940096
GCF_000014065.1_ASM1406v1__v7_	0.014337868071879	0.016411603038143	0.01987242802797	0.009199609330981	0.007081258080142	0.028203561669735	0.014282532586675	0.004263071154393	0.00170122503582	0.015004876424329	0.001954080468871	0.003385558968665	0.001597967238595	0.036950867516521	0.028312470931084	0.011902619390842	0.009339499263497	0.010102635252629	0.025191952461179	0.011059052545351	0.005825744961001	0.016657538033351	0.02003547566392	0.005903504399606	0.003817980842969	0.035485097130675	0.012908405551421	0.010618486759524	0.002524085263075	0.024515666120761	0.043572802708642	0.016197099734638	0.026570572539164	0.03057364145887	0.035683261888891	0.02771945229675	0.019941892369541	0.043757161018322	0.0443306281548	0.011770579821438	0.007600223041382	0.041353862976168	0.018490505839597	0.013931394427414	0.003932425223101	0.022470225112808	0.033069682087543	0.01161070712325	0.001196028956373
GCF_000014225.1_ASM1422v1__v7_	0.037760691182733	0.019528839279369	0.0160115720836	0.024017114344973	0.011766832878506	0.018108175594588	0.010564872916424	0.012441048576621	0.005077410271029	0.016016654001232	0.002257608862054	0.014964720217457	0.012706265881413	0.01864071694674	0.026036959946651	0.031287396488742	0.032182568351216	0.010180838859024	0.01536023843599	0.013371818900265	0.010663803944589	0.007368856701555	0.006788772527239	0.013649688972151	0.005880725559999	0.01430111374298	0.002847703606302	0.013668325418763	0.012285413453393	0.007695389838593	0.013052993203514	0.014928177131054	0.037197680722489	0.021605549468927	0.020569972470506	0.034151976829952	0.022824864454789	0.02179233891386	0.020016743091419	0.022984326292792	0.007529046350129	0.024340609290198	0.009957904753234	0.024001473333807	0.016021902001053	0.011571338526378	0.022808501878027	0.01944565418837	0.002672456922151
GCF_000014245.1_ASM1424v1__v7_	0.009008333062874	0.015325495136868	0.024895612581205	0.010726242966669	0.005714311895674	0.020606568050988	0.01968395198142	0.00388067315657	0.002709679254543	0.01480908744696	0.006463356519744	0.002756967379409	0.004589170793776	0.038590591131871	0.02563882233096	0.011521005066721	0.007133432646258	0.009784651258213	0.023960303684757	0.010471583056514	0.005172376003932	0.014754190442052	0.024472793136253	0.006315767603564	0.005213068060255	0.034681651831195	0.017552470178028	0.008761777016884	0.002933967913039	0.029913240636564	0.036303439917214	0.019451829175845	0.026847321391407	0.029187865061151	0.036991738713171	0.023306069689569	0.016010787259551	0.046873225797245	0.04274564865198	0.013099860146506	0.010855830045726	0.047351339699671	0.01365046150415	0.010516879241194	0.004646210303553	0.027867873077883	0.028124560798987	0.011461475141889	0.000832861876848
GCF_000014285.2_ASM1428v2__v7_	0.012940378308529	0.011009199488357	0.015431953054309	0.013507284671035	0.00834505238104	0.024627103038919	0.015956080472208	0.005367673645456	0.003045801416745	0.015442808419177	0.00445934007672	0.005363023171547	0.003100443053541	0.03165794630595	0.026228363440136	0.01659112206982	0.006321685422034	0.006746547088533	0.028670353692142	0.018212409638796	0.005980726839728	0.014295155582543	0.026537717557542	0.009359288115023	0.003590728388285	0.026451243439425	0.018169906895227	0.018102577370959	0.001541278641085	0.012858889541895	0.064155833444023	0.011208837793629	0.027106558538194	0.018256261003895	0.025179711668005	0.035879688661885	0.019025232982525	0.050032793505377	0.03480440212361	0.017115583382529	0.012174717631559	0.034632616538653	0.017863547960462	0.019081087891379	0.00499674122039	0.023279052270837	0.029595888557954	0.012112696880871	0.001156366986755
GCF_000014345.1_ASM1434v1__v7_	0.069930406088621	0.011651343494405	0.017797706919568	0.05211833555566	0.015804616821396	0.006866270167075	0.005249576902661	0.023348588155767	0.016756081948341	0.008565257068601	0.003920915459845	0.018588322073229	0.044703177216142	0.011349650881384	0.022100592738397	0.047997257217734	0.02377932140941	0.003500239956985	0.007476259359958	0.014923680901072	0.007738770117757	0.001531625010422	0.006253352399202	0.015382318554542	0.002711756059483	0.002047017736145	0.001022691219642	0.008788453937761	0.012689265739179	0.002736903364384	0.003815915904421	0.021006784819183	0.044618486363541	0.007183753089417	0.014560399028682	0.039115899632712	0.024861303161195	0.00590780920783	0.003547147650172	0.02613745670121	0.014275336333125	0.007365390006277	0.005629413942097	0.024248152202098	0.025559117271689	0.004472911012299	0.006914062665799	0.021743945533299	0.003516179651215
GCF_000014665.1_ASM1466v1__v7_	0.031907707268578	0.017700541582696	0.020090829343028	0.020761799272374	0.008089675897032	0.021848358142038	0.009029909090214	0.012892371590674	0.003918736137003	0.017663519974877	0.002340781281048	0.012263442890029	0.006079433192763	0.025258289305081	0.026666378848573	0.02869814252399	0.03020854827132	0.009478206858245	0.019224729950097	0.013502446471734	0.011192928356702	0.010625955254129	0.00773218514518	0.010716594147518	0.00378068447327	0.016271671103954	0.003713370521382	0.015766479033812	0.00933587311888	0.016204842004035	0.023815015291804	0.01179135591856	0.034833148600749	0.016348031320379	0.023639975251055	0.035001207393258	0.017069295613407	0.035168951053795	0.025575933949113	0.016820927669375	0.006451761291752	0.028119313477137	0.008759399830602	0.023272689180128	0.010394372224969	0.014673508809453	0.02857823365861	0.014590788734802	0.003214703669583
[truncated: 1,388 more rows]
[truncated: 2 more columns]

## Sheet: S8
#Genoma	AAA	AAC	AAG	AAT	ACA	ACC	ACG	ACT	AGA	AGC	AGG	AGT	ATA	ATC	ATG	ATT	CAA	CAC	CAG	CAT	CCA	CCC	CCG	CCT	CGA	CGC	CGG	CGT	CTA	CTC	CTG	CTT	GAA	GAC	GAG	GAT	GCA	GCC	GCG	GCT	GGA	GGC	GGG	GGT	GTA	GTC	GTG	GTT	TAA
[truncated: 1,484 more rows]
[truncated: 2 more columns]

## Sheet: S9
#Genome	A_count	C_count	G_count	T_count	A_frac	C_frac	G_frac	T_frac	GC_frac
GCF_000005845.2_ASM584v2	1142742	1180091	1177437	1141382	0.246192950268568	0.25423943888943	0.253667659703916	0.245899951138086	0.507907098593346
[truncated: 1,483 more rows]

[truncated: 1 more sheets: S10]
