# Supplementary material for: Impact of the chemical modification of tRNAs anticodon loop on the variability and evolution of codon usage in proteobacteria
Source: Front Microbiol. 2024 Aug 5;15:1412318. doi: 10.3389/fmicb.2024.1412318 (PMC11332805; doi:10.3389/fmicb.2024.1412318)
Supplement: Supplementary file 3 [file Data_Sheet_3.zip]

Archive with 18 entries (18 files):
- Supp_scripts/Codon_statistics-V2.pl
- Supp_scripts/count_trnascan.pl
- Supp_scripts/README.pdf
- Supp_scripts/codons.txt
- Supp_scripts/separate_file_by_gene_presence-v2.pl
- Supp_scripts/codon_usage_by_gene_presence-ALL-Wilcoxon-V3.1.pl
- Supp_scripts/codon_usage_by_gene_presence-ALL-V3.1.pl
- Supp_scripts/AGCT_count_V2.pl
- Supp_scripts/Histogram-all-columns-compare-all_vs_high-bars.pl
- Supp_scripts/batch-separate_file_by_gene_presence_and_plot_histograms-Wilcoxon.pl
- Supp_scripts/Codon_counter-V1.pl
- Supp_scripts/batch-separate_file_by_gene_presence_and_plot_histograms.pl
- Supp_scripts/plot-codonusage-vs-tRNAgenes-V3.pl
- Supp_scripts/plot-codonusage-vs-GC-V3-High_expression-vs-all-genes.pl
- Supp_scripts/trnascan_all_v2.pl
- Supp_scripts/RPSB-criteria-example.txt
- Supp_scripts/rpsblast-summary-V4.pl
- Supp_scripts/statistics-all-columns-V2.pl
