# Supplementary material for: Impact of the chemical modification of tRNAs anticodon loop on the variability and evolution of codon usage in proteobacteria
Source: Front Microbiol. 2024 Aug 5;15:1412318. doi: 10.3389/fmicb.2024.1412318 (PMC11332805; doi:10.3389/fmicb.2024.1412318)
Supplement: Supplementary file 3 [file Data_Sheet_3.zip › Supp_scripts/Codon_statistics-V2.pl]

#!/usr/bin/perl

use strict;
use warnings;
use Statistics::Basic qw(:all);
use Cwd; 

my $dir = cwd();
opendir DIR, $dir or die "cannot open dir $dir: $!";
my @filename =  grep { $_ ne '.' && $_ ne '..' } readdir DIR; # readdir includes '.' and '..'in the file list
closedir DIR;
my @files;
my $pat = "-1-norm.tab";
foreach my $file (@filename) {
	if ($file =~ $pat) {
		push (@files,$file);
	};
};
@files = sort@files;

my $out1 = "average.txt";
my $out1b = "average-b.txt";
my $out2 = "std_desv.txt";
my $out3 = "median.txt";
my $out4 = "mode.txt";

open (OUT1, ">>$out1");
print OUT1 "Genome\tAAA\tAAC\tAAG\tAAT\tACA\tACC\tACG\tACT\tAGA\tAGC\tAGG\tAGT\tATA\tATC\tATG\tATT\tCAA\tCAC\tCAG\tCAT\tCCA\tCCC\tCCG\tCCT\tCGA\tCGC\tCGG\tCGT\tCTA\tCTC\tCTG\tCTT\tGAA\tGAC\tGAG\tGAT\tGCA\tGCC\tGCG\tGCT\tGGA\tGGC\tGGG\tGGT\tGTA\tGTC\tGTG\tGTT\tTAA\tTAC\tTAG\tTAT\tTCA\tTCC\tTCG\tTCT\tTGA\tTGC\tTGG\tTGT\tTTA\tTTC\tTTG\tTTT\n";
close OUT1;
open (OUT1B, ">>$out1b");
print OUT1B "#Genome\tAAA\tAAC\tAAG\tAAT\tACA\tACC\tACG\tACT\tAGA\tAGC\tAGG\tAGT\tATA\tATC\tATG\tATT\tCAA\tCAC\tCAG\tCAT\tCCA\tCCC\tCCG\tCCT\tCGA\tCGC\tCGG\tCGT\tCTA\tCTC\tCTG\tCTT\tGAA\tGAC\tGAG\tGAT\tGCA\tGCC\tGCG\tGCT\tGGA\tGGC\tGGG\tGGT\tGTA\tGTC\tGTG\tGTT\tTAA\tTAC\tTAG\tTAT\tTCA\tTCC\tTCG\tTCT\tTGA\tTGC\tTGG\tTGT\tTTA\tTTC\tTTG\tTTT\n";
close OUT1B;
open (OUT2, ">>$out2");
print OUT2 "Genome\tAAA\tAAC\tAAG\tAAT\tACA\tACC\tACG\tACT\tAGA\tAGC\tAGG\tAGT\tATA\tATC\tATG\tATT\tCAA\tCAC\tCAG\tCAT\tCCA\tCCC\tCCG\tCCT\tCGA\tCGC\tCGG\tCGT\tCTA\tCTC\tCTG\tCTT\tGAA\tGAC\tGAG\tGAT\tGCA\tGCC\tGCG\tGCT\tGGA\tGGC\tGGG\tGGT\tGTA\tGTC\tGTG\tGTT\tTAA\tTAC\tTAG\tTAT\tTCA\tTCC\tTCG\tTCT\tTGA\tTGC\tTGG\tTGT\tTTA\tTTC\tTTG\tTTT\n";
close OUT2;
open (OUT3, ">>$out3");
print OUT3 "Genome\tAAA\tAAC\tAAG\tAAT\tACA\tACC\tACG\tACT\tAGA\tAGC\tAGG\tAGT\tATA\tATC\tATG\tATT\tCAA\tCAC\tCAG\tCAT\tCCA\tCCC\tCCG\tCCT\tCGA\tCGC\tCGG\tCGT\tCTA\tCTC\tCTG\tCTT\tGAA\tGAC\tGAG\tGAT\tGCA\tGCC\tGCG\tGCT\tGGA\tGGC\tGGG\tGGT\tGTA\tGTC\tGTG\tGTT\tTAA\tTAC\tTAG\tTAT\tTCA\tTCC\tTCG\tTCT\tTGA\tTGC\tTGG\tTGT\tTTA\tTTC\tTTG\tTTT\n";
close OUT3;
open (OUT4, ">>$out4");
print OUT4 "Genome\tAAA\tAAC\tAAG\tAAT\tACA\tACC\tACG\tACT\tAGA\tAGC\tAGG\tAGT\tATA\tATC\tATG\tATT\tCAA\tCAC\tCAG\tCAT\tCCA\tCCC\tCCG\tCCT\tCGA\tCGC\tCGG\tCGT\tCTA\tCTC\tCTG\tCTT\tGAA\tGAC\tGAG\tGAT\tGCA\tGCC\tGCG\tGCT\tGGA\tGGC\tGGG\tGGT\tGTA\tGTC\tGTG\tGTT\tTAA\tTAC\tTAG\tTAT\tTCA\tTCC\tTCG\tTCT\tTGA\tTGC\tTGG\tTGT\tTTA\tTTC\tTTG\tTTT\n";
close OUT4;

foreach my $file (@files){
	#print "$file\n";
	my %data; 
	my @columns; 
#	open (FILE, $file);
	open (FILE, $file) or die "Can't open the file $file: $!";
	while (<FILE>) {
		chomp;
		my @list = split ("\t", $_);
		for (my $i = 0; $i <= $#list; $i++) {
			if ($. == 1) {  # collect the columns, if its first line.
				$columns[$i] = $list[$i];
			}
			else {        #collect the data, if its not the first line. 
				push @{$data{$columns[$i]}}, $list[$i];
			}
		}
	}
	#print $_=>@{$data{$columns[3]}},"\n";	#columnas 0 y 3 se aglomeran como una sola
	#solucionado: si 2 columnas tienen el mismo encabezado, el programa las considera como una sola
	close FILE;
	$file =~ s/$pat//;
#	$file =~ s/_cds_from_genomic.fna.txt//;
	open (OUT1, ">>$out1");
	print OUT1 "$file";
	open (OUT1B, ">>$out1b");
	print OUT1B "$file";
#	print  "$file\t";
	open (OUT2, ">>$out2");
	print OUT2 "$file";
	open (OUT3, ">>$out3");
	print OUT3 "$file";
	open (OUT4, ">>$out4");
	print OUT4 "$file";
	#print OUT;
	#Aqui puedo tarabajar con las columnas, sin la primera fila... utilizar mean y stvd
	for (my $i = 3; $i <= 66; $i++) {
		if (scalar @{$data{$columns[$i]}} > 0) {
			my $sum = 0;
			my $std = 0;
			my $cuadrados1 = 0;
			my $cuadrados2 = 0;
			foreach $_ (@{$data{$columns[$i]}}) {
				$sum += $_;
			}
#			print scalar @{$data{$columns[$i]}},"\n";
			my $prom = $sum/(scalar @{$data{$columns[$i]}});
			foreach $_ (@{$data{$columns[$i]}}) {
				$cuadrados1 = ($_ - $prom)**2;
				$cuadrados2 += $cuadrados1;
			}
			$std = ($cuadrados2/((scalar @{$data{$columns[$i]}})-1))**0.5;
			my $mediana = median(@{$data{$columns[$i]}});
			my $moda = mode(@{$data{$columns[$i]}});
		#	print scalar @{$data{$columns[$i]}},"\n";
			print OUT1 "\t$prom";
			print OUT1B "\t$prom";
			print OUT2 "\t$std";
			print OUT3 "\t$mediana";
			print OUT4 "\t$moda";
		}
		else {
			print OUT1 "ERROR: FILE $file";
			print OUT1B "ERROR: FILE $file";
			print OUT2 "ERROR: FILE $file";
			print OUT3 "ERROR: FILE $file";
			print OUT4 "ERROR: FILE $file";
		}
	
	}
	print OUT1 "\n";
	print OUT1B "\n";
	print OUT2 "\n";
	print OUT3 "\n";
	print OUT4 "\n";
	close OUT1;
	close OUT1B;
	close OUT2;
	close OUT3;
	close OUT4;
};
