# Supplementary material for: Impact of the chemical modification of tRNAs anticodon loop on the variability and evolution of codon usage in proteobacteria
Source: Front Microbiol. 2024 Aug 5;15:1412318. doi: 10.3389/fmicb.2024.1412318 (PMC11332805; doi:10.3389/fmicb.2024.1412318)
Supplement: Supplementary file 3 [file Data_Sheet_3.zip › Supp_scripts/count_trnascan.pl]

#!/usr/bin/perl

use strict;
use warnings;
use Cwd;

print "
		....................................................................................................	
	============================================================================================================
		Program counts the number of tRNAs that decode each codon in each genome, based on each results file 
		from tRNAscan-SE 2.0 with arguments -B -I as run by trnascan_all_v2.pl that are present in the current
		directory
		
			Usage: $0 <Name of results file>
	============================================================================================================
		·..................................................................................................·	
";

my $fileout = $ARGV[0];
my $dir = cwd();
opendir DIR, $dir or die "cannot open dir $dir: $!";	#abro el directorio para buscar los archivos con los que quiero trabajar
my @filename =  grep { $_ ne '.' && $_ ne '..' } readdir DIR; # readdir includes '.' and '..'in the file list
closedir DIR;
my @files;
my $pat = ".fna.tscan";
open(FILE, ">$fileout");
print FILE "genoma\tAla-AGC\tAla-GGC\tAla-TGC\tAla-CGC\tArg-ACG\tArg-GCG\tArg-TCG\tArg-CCG\tArg-TCT\tArg-CCT\tAsn-ATT\tAsn-GTT\tAsp-ATC\tAsp-GTC\tCys-ACA\tCys-GCA\tGln-TTG\tGln-CTG\tGlu-TTC\tGlu-CTC\tGly-ACC\tGly-GCC\tGly-TCC\tGly-CCC\tHis-ATG\tHis-GTG\tIle-AAT\tIle-GAT\tIle-TAT\tLeu-TAA\tLeu-CAA\tLeu-AAG\tLeu-GAG\tLeu-TAG\tLeu-CAG\tLys-TTT\tLys-CTT\tfMet-CAT\tMet-CAT\tPhe-AAA\tPhe-GAA\tPro-AGG\tPro-GGG\tPro-TGG\tPro-CGG\tPyl-CTA\tSec-TCA\tSer-AGA\tSer-GGA\tSer-TGA\tSer-CGA\tSer-ACT\tSer-GCT\tThr-AGT\tThr-GGT\tThr-TGT\tThr-CGT\tTrp-CCA\tTyr-ATA\tTyr-GTA\tVal-AAC\tVal-GAC\tVal-TAC\tVal-CAC\tTOTAL\tnotas\n";
close (FILE);

foreach my $file (@filename){		#defino los archivos con los que quiero trabajr: archivos.tscan
	if ($file =~ $pat){
		push (@files,$file);
	};
};
@files = sort@files;
foreach my $file (@files){
	open (FILE, "<$file") or die "Can`t open $file: $!";
	$/ = "\n\n";
	my $cuenta;
	my @grupos = <FILE>; 
	my @place;
	$/ = "\n";
	my (@TTT, @TTC, @TTG, @TCT, @TCC, @TCA, @TCG, @TAT, @TAC, @TAA, @TAG, @TGT, @TGC, @TGA, @TGG, @CTT, @CTC, @CTA, @CTG, @CCT, @CCC, @CCA, @CCG, @CAT, @CAC, @CAA, @Ser_CAG, @Leu_CAG, @CGT, @CGC, @CGA, @CGG, @ATT, @ATC, @ATA, @ATG, @ACT, @ACC, @ACA, @ACG, @AAT, @AAC, @AAA, @AAG, @AGT, @AGC, @AGA, @AGG, @GTT, @GTC, @GTA, @GTG, @GCT, @GCC, @GCA, @GCG, @GAT, @GAC, @GAA, @GAG, @GGT, @GGC, @GGA, @GGG, @fMet_CAT, @elMet_CAT, @undef);
	my ($TTT, $TTC, $TTG, $TCT, $TCC, $TCA, $TCG, $TAT, $TAC, $TAA, $TAG, $TGT, $TGC, $TGA, $TGG, $CTT, $CTC, $CTA, $CTG, $CCT, $CCC, $CCA, $CCG, $CAT, $CAC, $CAA, $Ser_CAG, $Leu_CAG, $CGT, $CGC, $CGA, $CGG, $ATT, $ATC, $ATA, $ATG, $ACT, $ACC, $ACA, $ACG, $AAT, $AAC, $AAA, $AAG, $AGT, $AGC, $AGA, $AGG, $GTT, $GTC, $GTA, $GTG, $GCT, $GCC, $GCA, $GCG, $GAT, $GAC, $GAA, $GAG, $GGT, $GGC, $GGA, $GGG, $fMet_CAT, $elMet_CAT, $undef);
	
	my $trna_total = 0;
	my @num_tRNA;
	foreach my $grupo (@grupos){
		my @lineas = split "\n", $grupo;
		my $num_tRNA = $1 if $lineas[0] =~ /\.trna(\d+) \(/;
		push (@num_tRNA, $num_tRNA);
		my ($linea1, $linea2, $linea3) = ($lineas[1], $lineas[2], $lineas[3]) ;
		chomp $linea1;
		chomp $linea2;
		chomp $linea3;			
		if ($lineas[2] =~ /pseudogene/) {
			next;
			}
		if ($linea1 =~ "Type: Ala" and $linea1 =~ "Anticodon: AGC" ){ push (@AGC, $AGC) }
		elsif ($linea1 =~ "Type: Ala" and $linea1 =~ "Anticodon: GGC" ){ push (@GGC, $GGC) }
		elsif ($linea1 =~ "Type: Ala" and $linea1 =~ "Anticodon: TGC" ){ push (@TGC, $TGC) }
		elsif ($linea1 =~ "Type: Ala" and $linea1 =~ "Anticodon: CGC" ){ push (@CGC, $CGC) }
		elsif ($linea1 =~ "Type: Arg" and $linea1 =~ "Anticodon: ACG" ){ push (@ACG, $ACG) }
		elsif ($linea1 =~ "Type: Arg" and $linea1 =~ "Anticodon: GCG" ){ push (@GCG, $GCG) }
		elsif ($linea1 =~ "Type: Arg" and $linea1 =~ "Anticodon: TCG" ){ push (@TCG, $TCG) }
		elsif ($linea1 =~ "Type: Arg" and $linea1 =~ "Anticodon: CCG" ){ push (@CCG, $CCG) }
		elsif ($linea1 =~ "Type: Arg" and $linea1 =~ "Anticodon: TCT" ){ push (@TCT, $TCT) }
		elsif ($linea1 =~ "Type: Arg" and $linea1 =~ "Anticodon: CCT" ){ push (@CCT, $CCT) }
		elsif ($linea1 =~ "Type: Asn" and $linea1 =~ "Anticodon: ATT" ){ push (@ATT, $ATT) }
		elsif ($linea1 =~ "Type: Asn" and $linea1 =~ "Anticodon: GTT" ){ push (@GTT, $GTT) }
		elsif ($linea1 =~ "Type: Asp" and $linea1 =~ "Anticodon: ATC" ){ push (@ATC, $ATC) }
		elsif ($linea1 =~ "Type: Asp" and $linea1 =~ "Anticodon: GTC" ){ push (@GTC, $GTC) }
		elsif ($linea1 =~ "Type: Cys" and $linea1 =~ "Anticodon: ACA" ){ push (@ACA, $ACA) }
		elsif ($linea1 =~ "Type: Cys" and $linea1 =~ "Anticodon: GCA" ){ push (@GCA, $GCA) }
		elsif ($linea1 =~ "Type: Gln" and $linea1 =~ "Anticodon: TTG" ){ push (@TTG, $TTG) }
		elsif ($linea1 =~ "Type: Gln" and $linea1 =~ "Anticodon: CTG" ){ push (@CTG, $CTG) }
		elsif ($linea1 =~ "Type: Glu" and $linea1 =~ "Anticodon: TTC" ){ push (@TTC, $TTC) }
		elsif ($linea1 =~ "Type: Glu" and $linea1 =~ "Anticodon: CTC" ){ push (@CTC, $CTC) }
		elsif ($linea1 =~ "Type: Gly" and $linea1 =~ "Anticodon: ACC" ){ push (@ACC, $ACC) }
		elsif ($linea1 =~ "Type: Gly" and $linea1 =~ "Anticodon: GCC" ){ push (@GCC, $GCC) }
		elsif ($linea1 =~ "Type: Gly" and $linea1 =~ "Anticodon: TCC" ){ push (@TCC, $TCC) }
		elsif ($linea1 =~ "Type: Gly" and $linea1 =~ "Anticodon: CCC" ){ push (@CCC, $CCC) }
		elsif ($linea1 =~ "Type: His" and $linea1 =~ "Anticodon: ATG" ){ push (@ATG, $ATG) }
		elsif ($linea1 =~ "Type: His" and $linea1 =~ "Anticodon: GTG" ){ push (@GTG, $GTG) }
		elsif ($linea1 =~ "Type: Ile" and $linea1 =~ "Anticodon: AAT" ){ push (@AAT, $AAT) }
		elsif ($linea1 =~ "Type: Ile" and $linea1 =~ "Anticodon: GAT" ){ push (@GAT, $GAT) }
		elsif ($linea1 =~ "Type: Ile" and $linea1 =~ "Anticodon: TAT" ){ push (@TAT, $TAT) }
		elsif ($linea1 =~ "Type: Lys" and $linea1 =~ "Anticodon: TTT" ){ push (@TTT, $TTT) }
		elsif ($linea1 =~ "Type: Lys" and $linea1 =~ "Anticodon: CTT" ){ push (@CTT, $CTT) }
		elsif ($linea1 =~ "Type: Phe" and $linea1 =~ "Anticodon: AAA" ){ push (@AAA, $AAA) }
		elsif ($linea1 =~ "Type: Phe" and $linea1 =~ "Anticodon: GAA" ){ push (@GAA, $GAA) }
		elsif ($linea1 =~ "Type: Pro" and $linea1 =~ "Anticodon: AGG" ){ push (@AGG, $AGG) }
		elsif ($linea1 =~ "Type: Pro" and $linea1 =~ "Anticodon: GGG" ){ push (@GGG, $GGG) }
		elsif ($linea1 =~ "Type: Pro" and $linea1 =~ "Anticodon: TGG" ){ push (@TGG, $TGG) }
		elsif ($linea1 =~ "Type: Pro" and $linea1 =~ "Anticodon: CGG" ){ push (@CGG, $CGG) }
		elsif ($linea1 =~ "Type: Pyl" and $linea1 =~ "Anticodon: CTA" ){ push (@CTA, $CTA) }
		elsif ($linea1 =~ "Type: SeC" and $linea1 =~ "Anticodon: TCA" ){ push (@TCA, $TCA) }
		elsif ($linea1 =~ "Type: Ser" and $linea1 =~ "Anticodon: AGA" ){ push (@AGA, $AGA) }
		elsif ($linea1 =~ "Type: Ser" and $linea1 =~ "Anticodon: GGA" ){ push (@GGA, $GGA) }
		elsif ($linea1 =~ "Type: Ser" and $linea1 =~ "Anticodon: TGA" ){ push (@TGA, $TGA) }
		elsif ($linea1 =~ "Type: Ser" and $linea1 =~ "Anticodon: CGA" ){ push (@CGA, $CGA) }
		elsif ($linea1 =~ "Type: Ser" and $linea1 =~ "Anticodon: ACT" ){ push (@ACT, $ACT) }
		elsif ($linea1 =~ "Type: Ser" and $linea1 =~ "Anticodon: GCT" ){ push (@GCT, $GCT) }
		#elsif ($linea1 =~ "Type: Ser" and $linea1 =~ "Anticodon: CAG" ){ push (@Ser_CAG, $Ser_CAG) }
		elsif ($linea1 =~ "Type: Thr" and $linea1 =~ "Anticodon: AGT" ){ push (@AGT, $AGT) }
		elsif ($linea1 =~ "Type: Thr" and $linea1 =~ "Anticodon: GGT" ){ push (@GGT, $GGT) }
		elsif ($linea1 =~ "Type: Thr" and $linea1 =~ "Anticodon: TGT" ){ push (@TGT, $TGT) }
		elsif ($linea1 =~ "Type: Thr" and $linea1 =~ "Anticodon: CGT" ){ push (@CGT, $CGT) }
		elsif ($linea1 =~ "Type: Trp" and $linea1 =~ "Anticodon: CCA" ){ push (@CCA, $CCA) }
		elsif ($linea1 =~ "Type: Tyr" and $linea1 =~ "Anticodon: ATA" ){ push (@ATA, $ATA) }
		elsif ($linea1 =~ "Type: Tyr" and $linea1 =~ "Anticodon: GTA" ){ push (@GTA, $GTA) }
		elsif ($linea1 =~ "Type: Val" and $linea1 =~ "Anticodon: AAC" ){ push (@AAC, $AAC) }
		elsif ($linea1 =~ "Type: Val" and $linea1 =~ "Anticodon: GAC" ){ push (@GAC, $GAC) }
		elsif ($linea1 =~ "Type: Val" and $linea1 =~ "Anticodon: TAC" ){ push (@TAC, $TAC) }
		elsif ($linea1 =~ "Type: Val" and $linea1 =~ "Anticodon: CAC" ){ push (@CAC, $CAC) }
		elsif ($linea1 =~ "Type: Leu" and $linea1 =~ "Anticodon: TAA" ){ push (@TAA, $TAA) }
		elsif ($linea1 =~ "Type: Leu" and $linea1 =~ "Anticodon: CAA" ){ push (@CAA, $CAA) }
		elsif ($linea1 =~ "Type: Leu" and $linea1 =~ "Anticodon: AAG" ){ push (@AAG, $AAG) }
		elsif ($linea1 =~ "Type: Leu" and $linea1 =~ "Anticodon: GAG" ){ push (@GAG, $GAG) }
		elsif ($linea1 =~ "Type: Leu" and $linea1 =~ "Anticodon: TAG" ){ push (@TAG, $TAG) }
		elsif ($linea1 =~ "Type: Leu" and $linea1 =~ "Anticodon: CAG" ){ push (@Leu_CAG, $Leu_CAG) }
		elsif ($linea1 =~ "Type: Met" and $linea1 =~ "Anticodon: CAT" ){ push (@elMet_CAT, $elMet_CAT) }
		elsif ($linea1 =~ "Type: fMet" and $linea1 =~ "Anticodon: CAT" ){ push (@fMet_CAT, $fMet_CAT) }
		elsif ($linea1 =~ "Type: Undet"){ push @undef, $undef }
		$trna_total += $num_tRNA; 
	}
	for (0...$#num_tRNA){
		push @place, $_ if $num_tRNA[$_] == 1;
	}
	my $undef2 = $#undef+1;
	my $num_genes = $#AGC+1+$#GGC+1+$#TGC+1+$#CGC+1+$#ACG+1+$#GCG+1+$#TCG+1+$#CCG+1+$#TCT+1+$#CCT+1+$#ATT+1+$#GTT+1+$#ATC+1+$#GTC+1+$#ACA+1+$#GCA+1+$#TTG+1+$#CTG+1+$#TTC+1+$#CTC+1+$#ACC+1+$#GCC+1+$#TCC+1+$#CCC+1+$#ATG+1+$#GTG+1+$#AAT+1+$#GAT+1+$#TAT+1+$#TAA+1+$#CAA+1+$#AAG+1+$#GAG+1+$#TAG+1+$#Leu_CAG+1+$#TTT+1+$#CTT+1+$#fMet_CAT+1+$#elMet_CAT+1+$#AAA+1+$#GAA+1+$#AGG+1+$#GGG+1+$#TGG+1+$#CGG+1+$#CTA+1+$#TCA+1+$#AGA+1+$#GGA+1+$#TGA+1+$#CGA+1+$#ACT+1+$#GCT+1+$#AGT+1+$#GGT+1+$#TGT+1+$#CGT+1+$#CCA+1+$#ATA+1+$#GTA+1+$#AAC+1+$#GAC+1+$#TAC+1+$#CAC+1+$undef2;
	my $plasmid = 0;
	if (defined $place[1]){$plasmid = scalar @num_tRNA - $place[1]};
	my $mensaje = "0 genes indefinidos";
	if ($undef2 > 0){
		$mensaje = "$undef2 genes indefinidos";
	}
	if ($plasmid > 0){
		my $num_plasmidios = scalar @place - 1;
		$mensaje .= " y $plasmid genes plasmidiales en $num_plasmidios plasmidios";
	}
	$file =~ s/_genomic$pat//;
	open (FILE_OUT, ">>$fileout") or die "Can't open $fileout: $!" ;
	print FILE_OUT $file,"\t",$#AGC+1,"\t",$#GGC+1,"\t",$#TGC+1,"\t",$#CGC+1,"\t",$#ACG+1,"\t",$#GCG+1,"\t",$#TCG+1,"\t",$#CCG+1,"\t",$#TCT+1,"\t",$#CCT+1,"\t",$#ATT+1,"\t",$#GTT+1,"\t",$#ATC+1,"\t",$#GTC+1,"\t",$#ACA+1,"\t",$#GCA+1,"\t",$#TTG+1,"\t",$#CTG+1,"\t",$#TTC+1,"\t",$#CTC+1,"\t",$#ACC+1,"\t",$#GCC+1,"\t",$#TCC+1,"\t",$#CCC+1,"\t",$#ATG+1,"\t",$#GTG+1,"\t",$#AAT+1,"\t",$#GAT+1,"\t",$#TAT+1,"\t",$#TAA+1,"\t",$#CAA+1,"\t",$#AAG+1,"\t",$#GAG+1,"\t",$#TAG+1,"\t",$#Leu_CAG+1,"\t",$#TTT+1,"\t",$#CTT+1,"\t",$#fMet_CAT+1,"\t",$#elMet_CAT+1,"\t",$#AAA+1,"\t",$#GAA+1,"\t",$#AGG+1,"\t",$#GGG+1,"\t",$#TGG+1,"\t",$#CGG+1,"\t",$#CTA+1,"\t",$#TCA+1,"\t",$#AGA+1,"\t",$#GGA+1,"\t",$#TGA+1,"\t",$#CGA+1,"\t",$#ACT+1,"\t",$#GCT+1,"\t",$#AGT+1,"\t",$#GGT+1,"\t",$#TGT+1,"\t",$#CGT+1,"\t",$#CCA+1,"\t",$#ATA+1,"\t",$#GTA+1,"\t",$#AAC+1,"\t",$#GAC+1,"\t",$#TAC+1,"\t",$#CAC+1,"\t",$num_genes,"\t",$mensaje,"\n";
	close FILE_OUT;
	close FILE or die "Can`t close $file: $!";
	$cuenta++;
	open (FILE_OUT, ">>$fileout") or die "Can`t open $fileout: $!" ;
#	print "Thr-GGT=",$#GGT+1,"\n";
}

exit;
