# Supplementary material for: Impact of the chemical modification of tRNAs anticodon loop on the variability and evolution of codon usage in proteobacteria
Source: Front Microbiol. 2024 Aug 5;15:1412318. doi: 10.3389/fmicb.2024.1412318 (PMC11332805; doi:10.3389/fmicb.2024.1412318)
Supplement: Supplementary file 3 [file Data_Sheet_3.zip › Supp_scripts/separate_file_by_gene_presence-v2.pl]

use warnings;
use strict;

print"
Program will check in each line of <data_file> 
	if it starts with a # symbol or the word genome it will be skipped
	each line must have a genome name followed by a tab and a number. It might have items after that if separated by a tab
	if a genome is followed by a 0 then it is put in the no haves list
	if it has any other number, then it is put in the haves list
Program will check each line in <in_file>
	if it starts with a # symbol it will copy it in the to results files
	if it starts with a genome name from the haves list, it will copy it to the haves result file
	if it starts with a genome name from the don't haves list, it will copy it to the don't haves result file
Results file will be constructed based on the <in_file> name and the <results_base_name>. You additionally must indicate the results directory at <results_dir>

Usage:
\t$0 <data_file> <in_file> <results_base_name> <results_dir>
";


my $data_file         = $ARGV[0];
my $in_file           = $ARGV[1];
my $res_base          = $ARGV[2];
my $res_dir           = $ARGV[3];

#check if $res_dir ends with /. Otherwise add it
unless ($res_dir =~ m/\/$/) {$res_dir .= "/"};

my $patcol            = "__v7_"; #pattern to divide columns in <in_file>


## Check that all required data is guiven in command line

unless ($data_file and $in_file and $res_base and $res_dir) 
{
	die "\n\n Remember all three fields should be in the command.\n\n$!\n\n";
};

my $infile_base;
if ($in_file =~ m/\/([^\/]+)$/)  # in [^\/] ^indicates anything that is not /, / is escaped by \
{
	$infile_base = $1;
} else {
	$infile_base = $in_file;
};
my $res_file_with     = $res_dir . "with_" . $res_base . "--" . $infile_base;
my $res_file_without  = $res_dir . "without_" . $res_base . "--" . $infile_base;

print "
	Results will be saved in:
		$res_file_with
		$res_file_without
\n--------------------------\n--------------------------\n\n";


#####
# Open $data_file and make two arrays for genomes with and without the expected gen
#####

open (CRITERIA, "<", $data_file) or die "Can't open CRITERIA file $data_file\n\t$!\n\n";

#Variables to store the names of genomes with or without
my $genomes_with    = "";
my $genomes_without = "";

#loop through each line
#check if it has or not the expected gene
#store in the corresponding variable
while (my $line = <CRITERIA>)
{
	unless (($line =~ m/^#/) or (($line =~ m/^Genome/))) #skip lines starting with comment symbol or Genome
	{
		chomp $line;
		my @columns = split ("\t", $line);
		if ($columns[1] == 0) 
		{
			$genomes_without .= "\t$columns[0]";
		} elsif ($columns[1] > 0) 
		{
			$genomes_with .= "\t$columns[0]";
		} else 
		{
			die "In file $data_file the following line do not matches the expected format:\n\t$line\n\n";
		};
	};
};
close CRITERIA;

#print "\nWith\n$genomes_with\n\n";
#print "\nWithout\n$genomes_without\n\n";

#####
# Open $in_file and results file
# Loop through each line of $in_file
# Check if first item of each line is in $genomes_with or $genomes_without
# Save line in the corresponding results file
#####

open (INFILE, "<", $in_file) or die "Can't open INFILE file $in_file\n\t$!\n\n";
open (RESW, ">", $res_file_with) or die "Can't open RESW file $res_file_with\n\t$!\n\n";
open (RESWO, ">", $res_file_without) or die "Can't open RESWO file $res_file_without\n\t$!\n\n";

while (my $line = <INFILE>)
{
	if ($line =~ m/^#/)  #print to both result files the lines that start with comment symbol 
	{
		print RESW $line;
		print RESWO $line;
	} else {
		my @columns = split ("$patcol", $line);
		if    ($genomes_with    =~ m/$columns[0]/g) {print RESW $line}
		elsif ($genomes_without =~ m/$columns[0]/g) {print RESWO $line}
		else                                        {die "The following line correspond to an item not present in $data_file \n$line\b$!\n\n";};
		print ".";
	};
};


close INFILE;
close RESW;
close RESWO;
print "\n
Result were saved in:

		File with:<$res_file_with>
		File without:<$res_file_without>
\n";

exit;
