# Supplementary material for: Impact of the chemical modification of tRNAs anticodon loop on the variability and evolution of codon usage in proteobacteria
Source: Front Microbiol. 2024 Aug 5;15:1412318. doi: 10.3389/fmicb.2024.1412318 (PMC11332805; doi:10.3389/fmicb.2024.1412318)
Supplement: Supplementary file 3 [file Data_Sheet_3.zip › Supp_scripts/codon_usage_by_gene_presence-ALL-Wilcoxon-V3.1.pl]

#! /usr/bin/perl

##############################################################################################################
#### >>> This script needs Perl Modules Statistics::Descriptive and Statistics::Test::WilcoxonRankSum <<< ####
##############################################################################################################

use strict;
use warnings;
use Statistics::Descriptive;
use Statistics::Test::WilcoxonRankSum;

print"
Program will make histograms and boxplots for the distribution of values of each ccolumn of several <data-files>
	The list of <data-files> must be in the file <data-file>
	its format must be:
	lines beggining with # are not considered
	first line not starting with # must have a single file containing the codon usages in all genomes format like in file average-b.txt
	following lines (not starting with #) must have three fields separated by tabs:
		First field : name of the gene
		Second field: first file, has data for genomes with the gene
		Third field : second file, has data for genomes withOUT the gen
	
	All data files need to be in the same format. Data divided be tab separated columns
	First line starts with \"#\" and indicates the name of each field

<gene_name> corresponds to the gene that has been analyzed. Will be used in plots names
Results files will be constructed based on the <results_base_name> and the names of each column and <gene_name>
	A file with all plots will be saved to a file that additionally contains <summary_file_base_name>
Results will be saved in <Results_directory>. It must end with \"/\"

Additionally, the program adds an histogram.
For that, the <Range> (size of bins), as well as the minimum value to count (<Beggining>) 
and the number of bins to include (<Steps>) must also be added to the command line.

This script requires the following modules
	======================================
	|| Statistics::Descriptive          ||
	|| Statistics::Test::WilcoxonRankSum||
	======================================
	
Usage:
\t$0 <data-file> <results_base_name> <summary_file_base_name> <Results_directory> <Range> <Beggining> <Steps>
\n";


##############################
#
# Variables
#
##############################

my $test           = 1; #if 1 or 2 it prints different outputs to screen, otherwise it does not " has not been implemented yet
my $data_file      = $ARGV[0];
my $res_base       = $ARGV[1]; # for example "usage_per_gene"
my $sum_base       = $ARGV[2]; # for example "all_codons" or "high_exp"
my $dirres         = $ARGV[3];
my $range          = $ARGV[4];
my $beg            = $ARGV[5];
my $steps          = $ARGV[6];

my $exact     = 2;            # $exact => if bigger than 0 > normal approximation for Wilcoxon test, else all data and exact (but very slow) analysis
                              ## exact is not enabled, so its value does not affect results
my $pvalue     = 0.00005;     #P value for Mann-Whitney test also called Wilcoxon-Mann-Whitney test or Wilcoxon Rank Sum
#my $pvalue     = 0.01;       #P value for Mann-Whitney test also called Wilcoxon-Mann-Whitney test or Wilcoxon Rank Sum
my $die        = 1;           #if set to any number different than 0, program will die when values our found out of the histogram limits

## Check that all required data is given in command line

unless ($data_file and $res_base and $sum_base and $dirres and $range and $beg and $steps) 
#unless ($data_file and $res_base and $sum_base and $dirres and $range and $steps) # eliminated $beg because when 0 it complicated this control step. Better use 0.0 when calling the program
{
	print " You provided the following data:
	data_file         = $data_file
	results base      = $res_base
	summary base      = $sum_base
	results directory = $dirres
	range             = $range
	beggining         = $beg
	steps             = $steps
	";
	die "\n\n Remember all fields should be in the command.\n\n$!\n\n";
};

## check that dirres ends in /

unless ($dirres =~ m/\/$/) {die "\n\n Remember <Results_directory> must end with a / character\n$!\n\n"};


my $summaryfile  = "$res_base--$sum_base.pdf";
#my $summaryfile2 = "$res_base-$gene-$sum_base" . "2.pdf";


##############################
#
# Program
#
##############################


## check if result directory exists
## create it if it doesn't

unless (-d $dirres) 
{
	print "Results directory ($dirres) does not exists, so it will be created\n\n"; 
	mkdir ($dirres) or die "Could not create directory $dirres: $!\n\n"; 
	print "Directory created\n\n";  
};

## Get the names of files that contain data to plot

open (FILES, "<", $data_file) or die "Can't open FILES file $data_file\n\t$!\n\n";
my @files;
while (my $tmp = <FILES>)
{
	unless ($tmp =~ m/^#/)
	{
		chomp $tmp;
		push (@files, $tmp);
	};
};
close FILES;

## Start constructing plot files
## First plot is based only on the first file of the list.
## From here we will get the numer and names of codons for all plots
## Also, we will get the total amount of rows in the multiplot from the size of @files

my $numplots = $#files + 1;
if ($test eq 1) {print "\nPlots will have $numplots lines.\n";};

my @codons; # stores the names of codons in the order they appear in the files.
my %pltFiles; # stores the name of scripts for GnuPlot under the name of codons
my %pltScripts; # stores the text for Gnuplot scrpits under the name of codons

## Analyze data for first plot and start constructing the gnuplot scripts
{
	my $file1 = $files[0];
	open (DATA, "<", $file1) or die "Can't open DATA file $file1\n\t$!\n\n";
	my $dataline1 = <DATA>; chomp $dataline1;

	## Get names of codons
	@codons = get_codons($dataline1);
	## Get codon usages into hashes
	my %usages; # store codon usages from $file1
	my $fh  = "DATA";
	get_codon_usage($fh,\@codons,\%usages); #adds codons usage data from each column in the filehandle in to a hash, separated by tab under the key of the codon names.
	#print "$codons[1] $usages{$codons[1]} \n$codons[1]\n";
	close $fh;
	
	## start constructing 
	##	Files with histogram values. Here for all genes
	##  Scripts for GnuPlot. One per codon. It will contain data for all analyzed genes so text will be gathered in a hash per codon
	for my $i (0..$#codons)
	{
		if ($test eq 1) {print "\n===============================\n"};
		my $codon = $codons[$i];
		if ($test eq 1) {print "\nCodon = $codon\n"};
		
		my $basefile = $dirres . "$res_base" . "-$codon.";

		## Make a file with histogram values 
		## Get data from usage hashes and make an array of the codon usage
		my @codonUsage     = split ("\t", $usages{$codon});
		shift @codonUsage;                                      #Eliminate first item beacuse it was left empty by adding a tab
		my $histogramfile = histogramTable($dirres, $res_base, $codon, "AllGenes", $range, $beg, $steps, $die, \@codonUsage);
		
		## Make plot for this codon
		
		## General variables
		
		my ($sizeX, $sizeY) = (8.5, 11); #(5.5, 8.5);
		my $font = "Arial,9";
		my $keypos = "inside top right";
	#	my $keypos = "out top right";
	#	my $keypos = "out below right";
		my ($colorbar1, $colordot1) = ("#aed0f2", "#F0000099");  # CCE5FF = lightblue; aed0f2 = not so light blue; 000099 = darck blue; 000000 = black; 64, cc or dd indicates transparency 
		my ($colorbar2, $colordot2) = ("#FF9999", "#DC990000"); # 990000 = brick; FF0000 = red; FF9999 = pink; 000000 = black; 64, cc or dd indicates transparency
		my ($colorHist1, $colorHist2) = ($colorbar1, $colorbar2); # 990000 = brick; FF0000 = red; FF9999 = pink; 000000 = black; 64, cc or dd indicates transparency
		my ($minY, $maxY) = (0, 0.18);
		my ($minX, $maxX)   = (0, 0.2);
		my $pdffile  = $basefile . "pdf";
		my $pltfile  = $basefile . "plt";
		$pltFiles{$codon} = $pltfile;
		
		## Specific variables
		my $label1   = "All genes";
		my $column   = ($i + 2);
		my $xangle   = 30;
		print "<codon = $codon i = $i col = $column> genes = ALL\n";
		
		my $title    = "Frequency of usage of $codon in proteobacteria";
		my $ylable   = "$codon usage";
		
		
		#multiplot
		my $histogramYlabel = "Nº of genomes";
		my $histogramY2label = "Nº of genomes";
		my $histogramXlabel = "Frequency of $codon usage";
		my $firstHISTcolumn  = 2;
		my $secondHISTcolumn = 3;
		my ($lmargin1, $rmargin1, $lmargin2, $rmargin2) = (0.1, 0.65, 0.83, 0.95);
		my $signf = 0;
		my $maxvalue =0;


		$pltScripts{$codon} = gnuplot_multiplot_start($pdffile, $pltfile, $file1, $numplots, $sizeX, $sizeY, $font, $title, $ylable, $keypos, $colorbar1, $colordot1, $colorbar2, $colordot2, $minY, $maxY, $codon, $label1, $xangle, $column, $signf, $maxvalue, $pvalue, $minX, $maxX, $histogramXlabel, $histogramYlabel, $histogramY2label, $histogramfile, $firstHISTcolumn, $secondHISTcolumn, $colorHist1, $lmargin1, $rmargin1, $lmargin2, $rmargin2);
		#print "<$file1>\n"; open ( PLT, ">", $pltfile) or die "Can't open $pltfile\n$!\n";print PLT $pltScripts{$codon}; close PLT; exit;
	};
};

## Now analyze the following files and add the corresponding data to the plt script
## Loop through @files and analyze make histograms comparing codon usages in genomes that have or lack diverse genes

for my $index (1..($#files))

{
	my $fileline = $files[$index];
	my ($gene, $data_file1, $data_file2) = split ("\t",$fileline);

	## Check the name of each column in $data_file1 and $data_file2
	## Confirm names and their order are equal in both files

	open (DATA1, "<", $data_file1) or die "Can't open DATA1 file $data_file1\n\t$!\n\n";
	open (DATA2, "<", $data_file2) or die "Can't open DATA2 file $data_file2\n\t$!\n\n";

	my $data1line = <DATA1>; chomp $data1line;
	my $data2line = <DATA2>; chomp $data2line;
	#my @codons; # stores the names of codons in the order they appear in the files. C

	if ($test eq 1) {print "creating file, confirming format of data files and getting column names for genomes with/without $gene\n"};


	## Get names of codons
	## Then check that number and identity of codons is equal. If not, die
	my @codons1 = get_codons($data1line);
	my @codons2 = get_codons($data2line);
	
	unless ($#codons == $#codons1) {die "This file has a different number of columns than $files[0]\n\t $data_file1 \n"};
	unless ($#codons == $#codons2) {die "This file has a different number of columns than $files[0]\n\t $data_file2 \n"};
	compare_arrays(\@codons, \@codons1, \@codons2, $data_file1, $data_file2); #checks if all arrays have the same values, reports wrong file if there is an error
	
	## Get codon usages into hashes
	my %usages1; # store codon usages from $data_file1
	my %usages2; # store codon usages from $data_file2
	my $fh1  = "DATA1";
	my $fh2  = "DATA2";
	get_codon_usage($fh1,\@codons,\%usages1); #adds codons usage data from each column in the filehandle in to a hash, separated by tab under the key of the codon names.
	get_codon_usage($fh2,\@codons,\%usages2); #adds codons usage data from each column in the filehandle in to a hash, separated by tab under the key of the codon names.
	#print "$codons[1] $usages{$codons[1]} \n$codons[1]\n";
	close $fh1;
	close $fh2;
	
	## Add to plt scripts the lines required for new plots
	for my $i (0..$#codons)
	{
		if ($test eq 1) {print "\n===============================\n"};
		my $codon = $codons[$i];
		if ($test eq 1) {print "\nCodon = $codon\n"};
		
		my $basefile = $dirres . "$res_base" . "-$gene-$codon.";

		#Get data from usage hashes and make an array of the codon usages in each group. Then perform statistics
	
		my @codonUsage1 = split ("\t", $usages1{$codon});
		my @codonUsage2 = split ("\t", $usages2{$codon});
		shift @codonUsage1; #Eliminate first item beacuse it was left empty by adding a tab
		shift @codonUsage2; #Eliminate first item beacuse it was left empty by adding a tab
		
		if ($test eq 1) {print "Statistical analyses for $codon\n"};
		#$signf If 0-> not statistically different. if 1-> statistically different based on $pvalue
		print "test=$test pvalue=$pvalue\n";
		my ($signf, $maxvalue, $P) = statistics($test, $pvalue, $exact, \@codonUsage1, \@codonUsage2); # exact is not enabled, so its value does not affect results

		## Make a file with histogram values for each group of genomes ()with and without the gene)
		
		my $histogramfile2 = histogramTable($dirres, $res_base, $codon, ($gene."-withOUT-"), $range, $beg, $steps, $die, \@codonUsage2);
		my $histogramfile1 = histogramTable($dirres, $res_base, $codon, ($gene."-WITH-")   , $range, $beg, $steps, $die, \@codonUsage1);
		

		
		## add data to gnuplot script of the corresponding codons
		
		## General variables
		
		my ($sizeX, $sizeY) = ( 2, 1.57);
		my $font = "Arial,8";
		my $keypos = "inside top right";
	#	my $keypos = "out below right";
		my ($colorbar1, $colordot1) = ("#aed0f2", "#F0000099");  # CCE5FF = lightblue; aed0f2 = not so light blue ; 000099 = dark blue; 000000 = black; 64, cc or dd indicates transparency 
		my ($colorbar2, $colordot2) = ("#FF9999", "#DC990000"); # 990000 = brick; FF0000 = red; FF9999 = pink; 000000 = black; 64, cc or dd indicates transparency
		my ($colorHist1, $colorHist2) = ($colorbar1, $colorbar2); # 990000 = brick; FF0000 = red; FF9999 = pink; 000000 = black; 64, cc or dd indicates transparency
	#	my ($minY, $maxY) = (0, 0.16);
		my ($minY, $maxY) = (0, 0.18);
		
		## Specific variables

		my $gene2 = $gene;
		print ">>> Fixing codon name\n";
		if ($gene =~ m/\w+_\d+/) {$gene2 =~ s/_(\d+)/_\{$1\}/ ; print ">>>Now $gene is $gene2\n"}; # { and } are added so all numbers are subscripted toghether
		print ">>>\n";

		my $label1   = "With {/:Italic $gene2}";
		my $label2   = "Without {/:Italic $gene2}";
		my $column   = ($i + 2);
		my $xangle   = 30; 
		print "<codon = $codon i = $i col = $column>\n";
		
		my $title    = "Frequency of usage of $codon in proteobacteria that presents or lacks {/:Italic $gene2}\\n";
		my $ylable   = "$codon usage";
	
		
		## adding lines to multiplot
	
		my $histogramYlabel = "Nº of genomes\\nwith $gene2";
		my $histogramY2label = "Nº of genomes\\nwithout $gene2";
		my $histogramXlabel = "Frequency of $codon usage";
		my ($minX, $maxX)   = (0, 0.2);
		my $firstHISTcolumn  = 2;
		my $secondHISTcolumn = 3;
		my ($lmargin1, $rmargin1, $lmargin2, $rmargin2) = (0.1, 0.65, 0.83, 0.95);

		$pltScripts{$codon} .= gnuplot_multiplot_middle($data_file1, $data_file2, $font, $title, $ylable, $keypos, $colorbar1, $colordot1, $colorbar2, $colordot2, $minY, $maxY, $gene2, $codon, $label1, $label2, $xangle, $column, $signf, $maxvalue, $pvalue, $minX, $maxX, $histogramXlabel, $histogramYlabel, $histogramY2label, $histogramfile1, $histogramfile2, $firstHISTcolumn, $secondHISTcolumn, $colorHist1, $colorHist2, $lmargin1, $rmargin1, $lmargin2, $rmargin2);

	};
};

## introduce the last line to GnuPlot scripts
## Write scripts
## Run Gnuplot
foreach my $codon (@codons)
{
	
	$pltScripts{$codon}   .= "\nunset multiplot \n";
	my $pltfile = $pltFiles{$codon};

	open ( PLT, ">", $pltfile) or die "Can't open $pltfile\n$!\n";
	print PLT $pltScripts{$codon};
	close PLT; 
	print "==========================\n";
	print "GnuPlot script for $codon was saved in file $pltfile\n";		
	my $result = system("gnuplot $pltfile");
	print "$result\n";
	print "==========================\n\n";
	
};
print "\n\n===========00===========\n\n";

#join all pdf in a single file 
#check if summary files exist. If it does, erase it

if (-e ("$dirres" . "$summaryfile")) {unlink ("$dirres" . "$summaryfile") or die "Could not delete file $dirres" . "$summaryfile :$!\n\n"};
#if (-e ("$dirres" . "$summaryfile2")) {unlink ("$dirres" . "$summaryfile2") or die "Could not delete file $dirres" . "$summaryfile2 :$!\n\n"};
system("pdfunite $dirres"."*.pdf $dirres"."$summaryfile");
#system("pdfunite $dirres"."$res_base-*-???.pdf $dirres"."$summaryfile");
#system("pdfunite $dirres"."$res_base-*-???.2.pdf $dirres"."$summaryfile2");


exit;


#################################
###############################
##
## SUBRUTINES
##
###############################
#################################


sub get_codons
{
	my ($dataline1, @others) = @_;
	my @codons; 
	if ($dataline1 =~ m/^#/)  # check first line follow the expected format
	{
		my @data = split ("\t", $dataline1);

		for my $n (1..$#data) # position 0 not considered. It contains the name of genomes
		{
			push (@codons, $data[$n]);
		};
		
	};
	return @codons;
};


##=======================================================================================================##
##=======================================================================================================##

sub get_codon_usage
{
	my %usages; # store codon usages from $file1
	my ($fh,$codons,$usages) = @_; 
	while (my $line = <$fh>)
	{
		chomp $line;
		my @columns = split ("\t", $line);
		#loop through each position and added to the corresponding codon in the usages hash
		for my $i (0..$#{$codons})
		{
			${$usages}{$$codons[$i]} .= "\t$columns[$i+1]";
		};
	};
};	


##=======================================================================================================##
##=======================================================================================================##

sub compare_arrays
{
	my ($ar1, $ar2, $ar3, $file2, $file3) = @_;
	for my $i (0..$#{$ar1})
	{
		unless (${$ar1}[$i] eq ${$ar2}[$i]) {die "The names of fields in $file2 are not equal to the rest of file\n ${$ar2}[$i] instead of ${$ar1}[$i]"}
		unless (${$ar1}[$i] eq ${$ar3}[$i]) {die "The names of fields in $file3 are not equal to the rest of file\n ${$ar3}[$i] instead of ${$ar1}[$i]"}
	}
	
};


##=======================================================================================================##
##=======================================================================================================##

sub histogramTable
{

	my ($dirres, $res_base, $codon, $otherWord , $range, $beg, $steps, $die, $usageArray) = @_;
	my $histfile = $dirres . "$res_base-HISTOGRAM-$codon-$otherWord" . ".tab";

	## set limits for bins and a hash to store the number of items
	my @histLimits;
	my $last = 0;

	my %bins;
	for my $i (0..($steps+1))
	{

		if ($i == 0) 
		{
			push (@histLimits, $beg);
			$last = $beg;
			$bins{$i} = 0;
		} else {
			$last += $range;
			push (@histLimits, $last);
			$bins{$i} = 0;
		};
	};

	#determine in which bin is each value and add to the count of the bin if corresponding
	
	foreach my $tmpUsage (@$usageArray)
	{
		my $test = 0; # to stop loop once the value is introduced to the hash
		my $index = 0; #to loop through the array of step indexes
		while ($test == 0 and $index < ($steps+2))
		{
			
			if ($tmpUsage < $histLimits[$index])
			{
				$bins{$index} ++;
				$test =1;
			};
			$index++;
		};
	};
	
	#if there was data out of the limits print a warning
	#if the die variable was set, then die
	if ($bins{0}) 
	{
		print "There are values below the limits of histogram: $bins{0}\n";
		if ($die) {die "Program was terminated beacuse values are out of scope. If you wish to continue please change the \$die variable to 0"};
	};
	
	if ($bins{($steps+1)} >0) 
	{
		print "There are values above the limits of histogram: $bins{($steps+1)}\n";
		if ($die) {die "Program was terminated beacuse values are out of scope. If you wish to continue please change the \$die variable to 0"};
	};

	open ( RES, ">", $histfile) or die "Can't open $histfile\n$!\n";

	print RES "#Ranges\tAvg-ranges\tcases\n";
	my $tmp = $beg;
	for my $j ( 1 .. $steps )
	{
		print RES "$tmp-$histLimits[$j]\t ".(($tmp + $histLimits[$j])/2)  ."\t$bins{$j}\n";
		$tmp = $histLimits[$j];
	};
	close RES;
	return $histfile;

};


##=======================================================================================================##
##=======================================================================================================##


sub statistics
{
		my ($test, $pvalue, $exact, $reftodata1, $reftodata2)=@_;
		my $t1 = time;
		my $signf; # it stores 0 or 1. If 0-> not statistically different. if 1-> statistically different
		my $upto; # it stores the maximum number of values the program will analyze using exact algorithms. Otherwise it uses normal aproximation
		my $total_data  = $#$reftodata1 + $#$reftodata2 + 2;
		#if ($exact >0) {$upto = ($total_data -2)} else {$upto = ($total_data +2)};
		if ($test eq 4) {
			foreach my $tmp (@{$reftodata1}) {print "\t$tmp"}; print "\n";
			foreach my $tmp (@{$reftodata2}) {print "\t$tmp"}; print "\n";
		};
		#my $wilcox_test = Statistics::Test::WilcoxonRankSum->new({ exact_upto => $upto});
		my $wilcox_test = Statistics::Test::WilcoxonRankSum->new();
		   $wilcox_test->load_data($reftodata1,$reftodata2);
		if ($test eq 1) {print "(1) ". (time-$t1) . "\n"};
		my $prob        = $wilcox_test->probability();
		if ($test eq 1) {print "(2) ". (time-$t1) . "\n"};
		if ($test eq 1) {print "Probability Wilcoxon test: P=<$prob>\n\n"; print $wilcox_test->probability_status(); print "\n"; $wilcox_test->summary(); }
		if ($test eq 1) {print "(3) ". (time-$t1) . "\n"};
		
		
		if ($pvalue > $prob) 
		{
			$signf = 1; #If 0-> not statistically different. if 1-> statistically different
			if ($test eq 1) {print "\n\tMeans are statistically different\n"} 
		} else {
			$signf = 0; #If 0-> not statistically different. if 1-> statistically different
			if ($test eq 1) {print "\n\tMeans are not statistically different\n"} 
		};
		
		## get maximum value of codon usages, to put line indicating statistical significance just a little bit above it in plot
		
		my $stat1 = Statistics::Descriptive::Sparse->new();
		$stat1->add_data(@{$reftodata1});
		my $stat2 = Statistics::Descriptive::Sparse->new();
		$stat2->add_data(@{$reftodata2});
		my $maxvalue;
		if ($stat1->max()> $stat2->max()) 
		{
			$maxvalue = $stat1->max()
		} else {
			$maxvalue = $stat2->max()
		};
		if ($test eq 1) {print "The highest usage of the codon is $maxvalue\n"};
		if ($test eq 1) {print "(4) ". (time-$t1) . "\n"};
		return ($signf, $maxvalue, $prob);

};


##=======================================================================================================##
##=======================================================================================================##


sub gnuplot_multiplot_start
{
	my ($pdffile, $pltfile, $datafile1, $numplots, $sizeX, $sizeY, $font, $title, $ylable, $keypos, $colorbar1, $colordot1, $colorbar2, $colordot2, $minY, $maxY, $codon, $label1, $xangle, $column, $signf, $maxvalue, $pvalue, $minX, $maxX, $histogramXlabel, $histogramYlabel, $histogramY2label, $histogramfile, $firstHISTcolumn, $secondHISTcolumn, $colorHist1, $lmargin1, $rmargin1, $lmargin2, $rmargin2) = @_;
	my $script = "";
	$script  .= "# Script to run with GNUplot \n";
	$script   .= "set term pdfcairo size $sizeX, $sizeY enhanced font '$font'\n";
	$script   .= "set output \"$pdffile\"\n";
	$script   .= "set multiplot layout $numplots,2 rowsfirst spacing 0.15 title \"$title\" #layot 1,2 -> layot <rows>,<cols>\n";
	$script   .= " unset bmargin\n unset lmargin\n unset tmargin\n unset rmargin\n";
	$script   .= "set xtics out\n";
	$script   .= "unset ytics\n";
	$script   .= "set ytics out\n";
	$script   .= "set y2tics out\n";
	
	$script   .= "\n## =-=-=-=-=-=-=-=-\n## First plot: histogram\n## =-=-=-=-=-=-=-=-\n\n";
	$script   .= "set lmargin at screen $lmargin1\n";
#	$script   .= "set tmargin at screen 0.85\n";
	$script   .= "set rmargin at screen $rmargin1\n";
#	$script   .= "set bmargin at screen 0.37\n";
#	$script   .= "set bmargin 6\n";
#	$script   .= "set origin 0.0,0.5\n";
	$script   .= "set border 11 # 1: left, 2: bottom, 3: left+bottom, 4: top, 8:right numbers can be sumed to get mixtures\n";
	$script   .= "set xrange [$minX:$maxX]\n";
	$script   .= "set xlabel \"$histogramXlabel\"# offset x,y \n";
	$script   .= "set ylabel \"$histogramYlabel\" #offset screen 0.001, screen 0.03  # offset x,y \n";
	$script   .= "set y2label \"$histogramY2label\" # offset x,y \n";
	$script   .= "set ytics nomirror # so tics of one Yaxis are not shown in the other\n";
	$script   .= "set xtics nomirror out # so tics of one Yaxis are not shown in the other\n";
	$script   .= "set xtics " . (($maxX-$minX)/10) . " \n";
	$script   .= "stats '$histogramfile' using $secondHISTcolumn name 'y' nooutput #makes statistics of data in file and defines y_max variable\n";
	$script   .= "ydist = (int(y_max/40) + 1) * 10 # y_max is the maximum value of y. This defines the distance between tics to a fourth of the max range. int returns integer\n";
#	$script   .= "set ytics y_max/5 #y_max is the maximum value of y. This defines the distance between tics to a fifth of the max range\n";
	$script   .= "set ytics ydist\n";
	$script   .= "set y2tics ydist\n";

	$script   .= "set y2tics\n";
	$script   .= "set key $keypos\n";
#	$script   .= "set key center at screen 0.7,0.06\n#0.01, 0.5\n";
	$script   .= "set key box height 0.5\n";
	$script   .= "plot \"$histogramfile\" using $firstHISTcolumn:$secondHISTcolumn axes x1y1 with boxes fs transparent solid 0.5 lw 0.1 fc rgb \"$colorHist1\" title \"$label1\"\n"; 

	$script   .= "unset xlabel\n unset ylabel\n";
	$script   .= "unset y2tics\n";

	$script   .= "\n## =-=-=-=-=-=-=-=-\n## Second plot: boxplot\n## =-=-=-=-=-=-=-=-\n\n";
	$script   .= "set lmargin at screen $lmargin2\n";
#	$script   .= "set tmargin at screen 0.85\n";
	$script   .= "set rmargin at screen $rmargin2\n";
#	$script   .= "set bmargin at screen 0.37\n";
#	$script   .= "set title \"$title\"\n";
#	$script   .= "set origin 0.0,0.0\n";
	$script   .= "set ylabel \"$ylable\"\n";
	$script   .= "unset y2label\n";
#	$script   .= "set key $keypos\n";
	$script   .= "unset key\n";
	$script   .= "set border 3 # 1: left, 2: bottom 3: left+bottom\n";
	$script   .= "set xrange [0:2]\n";
#	$script   .= "set xtics rotate (\"$label1\" 1 ) scale 0.0\n"; # so it puts all the names 
	$script   .= "set xtics rotate by $xangle right (\"$label1\" 1 ) scale 0.0\n"; # so it puts all the names 
	## make a variable that indicates what name should have each position in the X axis 
#	$script   .= "set xtics nomirror\n";
#	$script   .= "set ytics nomirror\n";
	$script   .= "set yrange [$minY:$maxY]\n";
	$script   .= "set ytics out\n";
	$script   .= "set ytics 0.06 # 0.045 # sets the distance between tics. An alternative would be set ytics min:distance:max to set the beggining, distance and end of the tics in the y axis\n";
	$script   .= "#set style fill solid 0.5 border -1 # -1 is full intensity, decimal are fractions of color intensity\n";
	$script   .= "set style fill solid 0.5 border linecolor \"gray40\" # -1 is full intensity, decimal are fractions of color intensity\n";
	$script   .= "set style boxplot fraction 0.95 outliers pointtype 7\n"; # fraction 0.95 indicates that whiskers include 95% of data
	$script   .= "set style data boxplot\n";
	$script   .= "set boxwidth  0.5\n";
	$script   .= "set pointsize 0.5\n";
	$script   .= "set xtics nomirror\n";
	$script   .= "set ytics nomirror\n";
	$script   .= "#set jitter spread 0.025 # to prevent overlaping of points\n";
	$script   .= "#set jitter overlap 0.001 # to prevent overlaping of points\n";
	$script   .= "set style boxplot nooutliers\n";
	if ($signf == 1) 
	{
		#If 0-> not statistically different. if 1-> statistically different
		$script   .= "set arrow from 1," . ($maxvalue + 0.01). " to 2," . ($maxvalue + 0.01). " nohead #linestyle  # from x1,y1 to x2,y2\n";
		$script   .= "label_value = sprintf(\"p < %.5f \", $pvalue)\n";
		$script   .= "set label 1 at 1.5," . ($maxvalue + 0.019). " center label_value\n";
	};
	
	## Loop through every class twice
	## First time to plot bars, second time to plot points
	## Position in table is index in array plus 2
	
	$script   .= "plot \"$datafile1\" using (1):$column:(0.2) lc rgb \"$colorbar1\" title \"$label1\"\n"; # using (1):1:(0.2)  indicates using <position in plot>:<position in data file>::(<width of bar>)
#	$script   .= "     \"$datafile2\" using (2):$column:(0.2) lc rgb \"$colorbar2\" title \"$label2\"\n"; 
#	$script   .= "     \"$datafile2\" using (2):$column:(0.2) lc rgb \"$colorbar2\" title \"$label2\", \\\n"; 
#	$script   .= "     \"$datafile1\" using (1):$column:(0.2) with points lw 0.7 pt 6 ps 0.14 lc rgb \"$colordot1\" title \"\", \\\n";
#	$script   .= "     \"$datafile2\" using (2):$column:(0.2) with points lw 0.7 pt 6 ps 0.14 lc rgb \"$colordot2\" title \"\"";
	$script   .= "\n";
#	$script   .= "unset multiplot \n";

#	open ( PLT, ">", $pltfile) or die "Can't open $pltfile\n$!\n";
#	print PLT $script;
#	my $result = system("gnuplot $pltfile");
#	return $result;
	return $script;


};


##=======================================================================================================##
##=======================================================================================================##


sub gnuplot_multiplot_middle
{
	my ($datafile1, $datafile2, $font, $title, $ylable, $keypos, $colorbar1, $colordot1, $colorbar2, $colordot2, $minY, $maxY, $gene, $codon, $label1, $label2, $xangle, $column, $signf, $maxvalue, $pvalue, $minX, $maxX, $histogramXlabel, $histogramYlabel, $histogramY2label, $histogramfile1, $histogramfile2, $firstHISTcolumn, $secondHISTcolumn, $colorHist1, $colorHist2, $lmargin1, $rmargin1, $lmargin2, $rmargin2) = @_;
	my $script = "";
	$script   .= "\n## =-=-=-=-=-=-=-=-\n## First plot: histogram-middle-\n## =-=-=-=-=-=-=-=-\n\n";
	$script   .= "unset style fill \n";
	$script   .= "unset style boxplot \n";
	$script   .= "unset style data \n";
	$script   .= "unset boxwidth  \n";
	$script   .= "unset pointsize \n";
	$script   .= "unset ytics\n";
	$script   .= "unset y2tics\n";
	$script   .= "unset label 1\n";
	$script   .= "unset arrow\n";
	$script   .= "set ytics out\n";
	$script   .= "set y2tics out autofreq\n";


	$script   .= "set lmargin at screen $lmargin1\n";
#	$script   .= "set tmargin at screen 0.85\n";
	$script   .= "set rmargin at screen $rmargin1\n";
#	$script   .= "set bmargin at screen 0.37\n";
#	$script   .= "set bmargin 6\n";
#	$script   .= "set origin 0.0,0.5\n";
	$script   .= "set border 11 # 1: left, 2: bottom, 3: left+bottom, 4: top, 8:right numbers can be sumed to get mixtures\n";
	$script   .= "set xrange [$minX:$maxX]\n";
	$script   .= "unset yrange\n";
	$script   .= "set xlabel \"$histogramXlabel\"# offset x,y \n";
	$script   .= "set ylabel \"$histogramYlabel\" \n";#offset screen 0.001, screen 0.03  # offset x,y \n";
	$script   .= "set y2label \"$histogramY2label\" # offset x,y \n";
	$script   .= "unset xtics\n";
	$script   .= "set ytics nomirror # so tics of one Yaxis are not shown in the other\n";
	$script   .= "set xtics nomirror out # so tics of one Yaxis are not shown in the other\n";
	$script   .= "set xtics " . (($maxX-$minX)/10) . " \n";
	$script   .= "set ytics out\n";
	$script   .= "set yrange [*:*]\n";
	$script   .= "stats '$histogramfile1' using $secondHISTcolumn name 'y' nooutput #makes statistics of data in file and defines y_max variable\n";
	$script   .= "stats '$histogramfile2' using $secondHISTcolumn name 'y2' nooutput #makes statistics of data in file and defines y2_max variable\n";
	$script   .= "ydist = (int(y_max/40) + 1) * 10 # y_max is the maximum value of y. This defines the distance between tics to a fourth of the max range. int returns integer\n";
	$script   .= "y2dist = (int(y2_max/40) + 0.5) * 10 # y_max is the maximum value of y. This defines the distance between tics to a fourth of the max range. int returns integer\n";
#	$script   .= "set ytics y_max/5 #y_max is the maximum value of y. This defines the distance between tics to a fifth of the max range\n";
	$script   .= "set ytics ydist\n";
	$script   .= "set y2tics y2dist\n";
	$script   .= "set y2tics out\n";
	$script   .= "set key $keypos\n";
#	$script   .= "set key center at screen 0.7,0.06\n#0.01, 0.5\n";
	$script   .= "set key box height 0.5\n";
	$script   .= "plot \"$histogramfile1\" using $firstHISTcolumn:$secondHISTcolumn axes x1y1 with boxes fs transparent solid 0.5 lw 0.1 fc rgb \"$colorHist1\" title \"$label1\", \\\n"; 
	$script   .= "     \"$histogramfile2\" using $firstHISTcolumn:$secondHISTcolumn axes x1y2 with boxes fs transparent solid 0.125 lw 0.1 fc rgb \"$colorHist2\" title \"$label2\" \n"; 

	$script   .= "unset xlabel\n unset ylabel\n";
	$script   .= "unset y2tics\n";

	$script   .= "\n## =-=-=-=-=-=-=-=-\n## Second plot: boxplot-middle-\n## =-=-=-=-=-=-=-=-\n\n";
	$script   .= "set lmargin at screen $lmargin2\n";
#	$script   .= "set tmargin at screen 0.85\n";
	$script   .= "set rmargin at screen $rmargin2\n";
#	$script   .= "set bmargin at screen 0.37\n";
#	$script   .= "set title \"$title\"\n";
#	$script   .= "set origin 0.0,0.0\n";
	$script   .= "set ylabel \"$ylable\"\n";
	$script   .= "unset y2label\n";
	$script   .= "set key $keypos\n";
	$script   .= "unset key\n";
	$script   .= "set border 3 # 1: left, 2: bottom 3: left+bottom\n";
	$script   .= "set xrange [0:3]\n";
#	$script   .= "set xtics rotate (\"$label1\" 1, \"$label2\" 2) scale 0.0\n"; # so it puts all the names 
	$script   .= "set xtics rotate by $xangle right (\"$label1\" 1, \"$label2\" 2) scale 0.0\n"; # so it puts all the names 
	## make a variable that indicates what name should have each position in the X axis 
#	$script   .= "set xtics nomirror\n";
#	$script   .= "set ytics nomirror\n";
	$script   .= "set yrange [$minY:$maxY]\n";
	$script   .= "set ytics 0.06 # sets the distance between tics. An alternative would be set ytics min:distance:max to set the beggining, distance and end of the tics in the y axis\n";
	$script   .= "set ytics out\n";
	$script   .= "#set style fill solid 0.5 border -1 # -1 is full intensity, decimal are fractions of color intensity\n";
	$script   .= "set style fill solid 0.5 border linecolor \"gray40\" # -1 is full intensity, decimal are fractions of color intensity\n";
	$script   .= "set style boxplot fraction 0.95 outliers pointtype 7\n"; # fraction 0.95 indicates that whiskers include 95% of data
	$script   .= "set style data boxplot\n";
	$script   .= "set boxwidth  0.5\n";
	$script   .= "set pointsize 0.5\n";
	$script   .= "set xtics nomirror\n";
	$script   .= "set ytics nomirror\n";
	$script   .= "#set jitter spread 0.025 # to prevent overlaping of points\n";
#	$script   .= "set jitter overlap 0.001 # to prevent overlaping of points\n";
	$script   .= "set style boxplot nooutliers\n";
	if ($signf == 1) 
	{
		#If 0-> not statistically different. if 1-> statistically different
		#$script   .= "set arrow from 1," . ($maxvalue + 0.005). " to 2," . ($maxvalue + 0.005). " nohead #linestyle  # from x1,y1 to x2,y2\n";
		$script   .= "set arrow from 1," . ($maxY - 0.015). " to 2," . ($maxY - 0.015). " nohead #linestyle  # from x1,y1 to x2,y2\n";
		$script   .= "label_value = sprintf(\"p < %.5f \", $pvalue)\n";
		#$script   .= "set label 1 at 1.5," . ($maxvalue + 0.019). " center label_value\n";
		$script   .= "set label 1 at 1.5," . ($maxY + 0.012). " center label_value font \",8\"\n";
	};
	
	## Loop through every class twice
	## First time to plot bars, second time to plot points
	## Position in table is index in array plus 2
	
	$script   .= "plot \"$datafile1\" using (1):$column:(0.2) lc rgb \"$colorbar1\" title \"$label1\", \\\n"; # using (1):1:(0.2)  indicates using <position in plot>:<position in data file>::(<width of bar>)
	$script   .= "     \"$datafile2\" using (2):$column:(0.2) lc rgb \"$colorbar2\" title \"$label2\"\n"; 
#	$script   .= "     \"$datafile2\" using (2):$column:(0.2) lc rgb \"$colorbar2\" title \"$label2\", \\\n"; 
#	$script   .= "     \"$datafile1\" using (1):$column:(0.2) with points lw 0.7 pt 6 ps 0.14 lc rgb \"$colordot1\" title \"\", \\\n";
#	$script   .= "     \"$datafile2\" using (2):$column:(0.2) with points lw 0.7 pt 6 ps 0.14 lc rgb \"$colordot2\" title \"\"";
	$script   .= "\n";

	return $script;

};

##=======================================================================================================##
##=======================================================================================================##


sub gnuplot_boxplot
{
	my ($pdffile, $pltfile, $datafile1, $datafile2, $sizeX, $sizeY, $font, $title, $ylable, $keypos, $colorbar1, $colordot1, $colorbar2, $colordot2, $minY, $maxY, $gene, $codon, $label1, $label2, $column, $signf, $maxvalue, $pvalue) = @_;
	my $script = "";
	$script  .= "# Script to run with GNUplot \n";
	$script   .= "set term pdfcairo size $sizeX, $sizeY enhanced font '$font'\n";
	$script   .= "set output \"$pdffile\"\n";
	$script   .= "set title \"$title\"\n";
	$script   .= "set ylabel \"$ylable\"\n";
	$script   .= "set key $keypos\n";
	$script   .= "unset key\n";
	$script   .= "set border 3 # 1: left, 2: bottom, 3: left+bottom, 4:\n";
	$script   .= "set xrange [0:3]\n";
	$script   .= "set xtics rotate (\"$label1\" 1, \"$label2\" 2) scale 0.0\n"; # so it puts all the names 
	## make a variable that indicates what name should have each position in the X axis 
#	$script   .= "set xtics nomirror\n";
#	$script   .= "set ytics nomirror\n";
	$script   .= "set yrange [$minY:$maxY]\n";
	$script   .= "#set style fill solid 0.5 border -1 # -1 is full intensity, decimal are fractions of color intensity\n";
	$script   .= "set style fill solid 0.5 border linecolor \"gray40\" # -1 is full intensity, decimal are fractions of color intensity\n";
	$script   .= "set style boxplot fraction 0.95 outliers pointtype 7\n"; # fraction 0.95 indicates that whiskers include 95% of data
	$script   .= "set style data boxplot\n";
	$script   .= "set boxwidth  0.5\n";
	$script   .= "set pointsize 0.5\n";
	$script   .= "set xtics nomirror\n";
	$script   .= "set ytics nomirror\n";
	$script   .= "#set jitter spread 0.025 # to prevent overlaping of points\n";
	$script   .= "set jitter overlap 0.03 # to prevent overlaping of points\n";
	$script   .= "set style boxplot nooutliers\n";
	if ($signf == 1) 
	{
		#If 0-> not statistically different. if 1-> statistically different
		$script   .= "set arrow from 1," . ($maxvalue + 0.01). " to 2," . ($maxvalue + 0.01). " nohead #linestyle  # from x1,y1 to x2,y2\n";
		$script   .= "label_value = sprintf(\"p < %.5f \", $pvalue)\n";
		$script   .= "set label 1 at 1.5," . ($maxvalue + 0.017). " center label_value\n";
	};
	
	## Loop through every class twice
	## First time to plot bars, second time to plot points
	## Position in table is index in array plus 2
	
	$script   .= "plot \"$datafile1\" using (1):$column:(0.2) lc rgb \"$colorbar1\" title \"$label1\", \\\n"; # using (1):1:(0.2)  indicates using <position in plot>:<position in data file>::(<width of bar>)
	$script   .= "     \"$datafile2\" using (2):$column:(0.2) lc rgb \"$colorbar2\" title \"$label2\", \\\n"; 
	$script   .= "     \"$datafile1\" using (1):$column:(0.2) with points lw 0.7 pt 6 ps 0.14 lc rgb \"$colordot1\" title \"\", \\\n";
	$script   .= "     \"$datafile2\" using (2):$column:(0.2) with points lw 0.7 pt 6 ps 0.14 lc rgb \"$colordot2\" title \"\"";
	$script   .= "\n";

	open ( PLT, ">", $pltfile) or die "Can't open $pltfile\n$!\n";
	print PLT $script;
	my $result = system("gnuplot $pltfile");
	return $result;


};


##=======================================================================================================##
##=======================================================================================================##

sub gnuplot_multiplot
{
	my ($pdffile, $pltfile, $datafile1, $datafile2, $sizeX, $sizeY, $font, $title, $ylable, $keypos, $colorbar1, $colordot1, $colorbar2, $colordot2, $minY, $maxY, $gene, $codon, $label1, $label2, $column, $signf, $maxvalue, $pvalue, $minX, $maxX, $histogramXlabel, $histogramYlabel, $histogramY2label, $histogramfile1, $histogramfile2, $firstHISTcolumn, $secondHISTcolumn, $colorHist1, $colorHist2) = @_;
	my $script = "";
	$script  .= "# Script to run with GNUplot \n";
	$script   .= "set term pdfcairo size $sizeX, $sizeY enhanced font '$font'\n";
	$script   .= "set output \"$pdffile\"\n";
	$script   .= "set multiplot layout 1,2 spacing 0.15 title \"$title\" #layot 1,2 # layot <rows>,<cols>\n";
	$script   .= " unset bmargin\n unset lmargin\n unset tmargin\n unset rmargin\n";

	$script   .= "## First plot: histogram\n";
	$script   .= "set lmargin at screen 0.1\n";
	$script   .= "set tmargin at screen 0.85\n";
	$script   .= "set rmargin at screen 0.65\n";
	$script   .= "set bmargin at screen 0.37\n";
#	$script   .= "set bmargin 6\n";
#	$script   .= "set origin 0.0,0.5\n";
	$script   .= "set border 11 # 1: left, 2: bottom, 3: left+bottom, 4: top, 8:right numbers can be sumed to get mixtures\n";
	$script   .= "set xrange [$minX:$maxX]\n";
	$script   .= "set xlabel \"$histogramXlabel\"# offset x,y \n";
	$script   .= "set ylabel \"$histogramYlabel\" offset screen 0.001, screen 0.03  # offset x,y \n";
	$script   .= "set y2label \"$histogramY2label\" # offset x,y \n";
	$script   .= "set ytics nomirror # so tics of one Yaxis are not shown in the other\n";
	$script   .= "set xtics nomirror # so tics of one Yaxis are not shown in the other\n";
	$script   .= "set y2tics\n";
	$script   .= "set key $keypos\n";
	$script   .= "set key center at screen 0.7,0.06\n#0.01, 0.5\n";
	$script   .= "set key box height 0.5\n";
	$script   .= "plot \"$histogramfile1\" using $firstHISTcolumn:$secondHISTcolumn axes x1y1 with boxes fs transparent solid 1 lw 0.1 fc rgb \"$colorHist1\" title \"$label1\", \\\n"; 
	$script   .= "     \"$histogramfile2\" using $firstHISTcolumn:$secondHISTcolumn axes x1y2 with boxes fs transparent solid 0.125 lw 0.1 fc rgb \"$colorHist2\" title \"$label2\" \n"; 

	$script   .= "unset xlabel\n unset ylabel\n";
	$script   .= "unset y2tics\n";

	$script   .= "## Second plot: boxplot\n";
	$script   .= "set lmargin at screen 0.83\n";
	$script   .= "set tmargin at screen 0.85\n";
	$script   .= "set rmargin at screen 0.95\n";
	$script   .= "set bmargin at screen 0.37\n";
#	$script   .= "set title \"$title\"\n";
#	$script   .= "set origin 0.0,0.0\n";
	$script   .= "set ylabel \"$ylable\"\n";
	$script   .= "unset y2label\n";
	$script   .= "set key $keypos\n";
	$script   .= "unset key\n";
	$script   .= "set border 3 # 1: left, 2: bottom 3: left+bottom\n";
	$script   .= "set xrange [0:3]\n";
	$script   .= "set xtics rotate (\"$label1\" 1, \"$label2\" 2) scale 0.0\n"; # so it puts all the names 
	## make a variable that indicates what name should have each position in the X axis 
#	$script   .= "set xtics nomirror\n";
#	$script   .= "set ytics nomirror\n";
	$script   .= "set yrange [$minY:$maxY]\n";
	$script   .= "#set style fill solid 0.5 border -1 # -1 is full intensity, decimal are fractions of color intensity\n";
	$script   .= "set style fill solid 0.5 border linecolor \"gray40\" # -1 is full intensity, decimal are fractions of color intensity\n";
	$script   .= "set style boxplot fraction 0.95 outliers pointtype 7\n"; # fraction 0.95 indicates that whiskers include 95% of data
	$script   .= "set style data boxplot\n";
	$script   .= "set boxwidth  0.5\n";
	$script   .= "set pointsize 0.5\n";
	$script   .= "set xtics nomirror\n";
	$script   .= "set ytics nomirror\n";
	$script   .= "#set jitter spread 0.025 # to prevent overlaping of points\n";
	$script   .= "set jitter overlap 0.001 # to prevent overlaping of points\n";
	$script   .= "set style boxplot nooutliers\n";
	if ($signf == 1) 
	{
		#If 0-> not statistically different. if 1-> statistically different
		$script   .= "set arrow from 1," . ($maxvalue + 0.01). " to 2," . ($maxvalue + 0.01). " nohead #linestyle  # from x1,y1 to x2,y2\n";
		$script   .= "label_value = sprintf(\"p < %.5f \", $pvalue)\n";
		$script   .= "set label 1 at 1.5," . ($maxvalue + 0.019). " center label_value\n";
	};
	
	## Loop through every class twice
	## First time to plot bars, second time to plot points
	## Position in table is index in array plus 2
	
	$script   .= "plot \"$datafile1\" using (1):$column:(0.2) lc rgb \"$colorbar1\" title \"$label1\", \\\n"; # using (1):1:(0.2)  indicates using <position in plot>:<position in data file>::(<width of bar>)
	$script   .= "     \"$datafile2\" using (2):$column:(0.2) lc rgb \"$colorbar2\" title \"$label2\"\n"; 
#	$script   .= "     \"$datafile2\" using (2):$column:(0.2) lc rgb \"$colorbar2\" title \"$label2\", \\\n"; 
#	$script   .= "     \"$datafile1\" using (1):$column:(0.2) with points lw 0.7 pt 6 ps 0.14 lc rgb \"$colordot1\" title \"\", \\\n";
#	$script   .= "     \"$datafile2\" using (2):$column:(0.2) with points lw 0.7 pt 6 ps 0.14 lc rgb \"$colordot2\" title \"\"";
	$script   .= "\n";
	$script   .= "unset multiplot \n";

	open ( PLT, ">", $pltfile) or die "Can't open $pltfile\n$!\n";
	print PLT $script;
	my $result = system("gnuplot $pltfile");
	return $result;


};


##=======================================================================================================##
##=======================================================================================================##
