# Supplementary material for: Impact of the chemical modification of tRNAs anticodon loop on the variability and evolution of codon usage in proteobacteria
Source: Front Microbiol. 2024 Aug 5;15:1412318. doi: 10.3389/fmicb.2024.1412318 (PMC11332805; doi:10.3389/fmicb.2024.1412318)
Supplement: Supplementary file 3 [file Data_Sheet_3.zip › Supp_scripts/AGCT_count_V2.pl]

#! /usr/bin/perl


#example to run:  perl cuenta_AGCT.pl genomic_AGCT.tab
use strict;
use warnings;
use Cwd; #to be able to search current directory name


# here define variables so that program counts ACGT on fuul genomes or CDS

my $ext    = ".fna";

##FOR FULL GENOMES
my $pat    = "_genomic.fna";
my $notpat = "from_genomic.fna";
my $notpat2 = "tscan";

## ONLY FOR CDS
#my $pat       = "_cds_from_genomic_high_exp.fna";
#my $notpat    = "_rna_from_genomic.fna";
#my $notpat2   = $notpat; #put somethis different if required


print "\n\n================================================================================================================\n";
print     "== \n";
print     "== Program counts number of of A,G,C and T in a fasta file. It will sum up counts of all fasta records in the file. \n";
print     "== If there are severa CDS or plasmids all will be counted together. \n";
print     "== Requires the name of the result file as a command line argument.\n";
print     "== If requires to change the kind of files SELECTED change the \$pat variable in the script (currently set to <$pat>)\n";
print     "== If requires to change the kind of files AVOIDED change the \$notpat variable in the script (currently set to <$notpat>)\n";
print     "== Check also that \$ext variable coincides with the \$pat variable\n";
print     "== Usage:\n";
print     "== \t\t perl $0 <Results_file_name>\n";
print     "== Examples:\n";
print     "== \t\t perl $0 genomic_AGCT_counts.tab \n";
print     "== \t\t perl $0 CDS_AGCT_counts.tab \n";
print     "== \n";


my $t1 = time;
my $res =$ARGV[0];

unless ($res ) 
{ 
	print "==  Program needs the name of result file\n";
	print "================================================================================================================\n";
	print "\n";
	exit;

};


print     "================================================================================================================\n\n\n\n";


#-- get current directory


######
# open directory and get file names
######
my $dir = cwd();
opendir DIR, $dir or die "Can not open dir $dir: $!";
my @filename=  grep { $_ ne '.' && $_ ne '..' } readdir DIR; # readdir includes '.' and '..'in the file list
closedir DIR;
my @files;
foreach my $file (@filename)
{
	if (($file =~ /$pat/) and ($file !~ /$notpat/) and ($file !~ /$notpat2/))
	{
		push (@files,$file)
	};
	
};
@files = sort @files;

# Preparing results file
open (RES, ">", "$res") or die "\nCould not open file $res to save results:\n$!\n\n";
print RES "#Genome\tA_count\tC_count\tG_count\tT_count\tA_frac\tC_frac\tG_frac\tT_frac\tGC_frac\n";
print "#Genome\tA_count\tC_count\tG_count\tT_count\tA_frac\tC_frac\tG_frac\tT_frac\tGC_frac\n";

#print  "Now, processing the following files:\n";


foreach my $arch_in (@files)
{
	#print "\t<$arch_in>\n";

	# define variables
	
	# time
	my $t1loop = time;

	# names for result files
	my $genome;
	if ($arch_in =~ /(.*)$pat/) {$genome = $1};

	#open fasta and results files

	open(FASTA, "<", "$arch_in");

	my $a = 0;
	my $g = 0;
	my $c = 0;
	my $t = 0;
	
	while (my $str = <FASTA>)
	{
		unless ($str =~ /^>/)
		{
			$a += $str =~ tr/a//;
			$a += $str =~ tr/A//;

			$c += $str =~ tr/c//;
			$c += $str =~ tr/C//;

			$g += $str =~ tr/g//;
			$g += $str =~ tr/G//;

			$t += $str =~ tr/t//;
			$t += $str =~ tr/T//;

			$str =~ tr/ //;
			$str =~ tr/	//;
			#if ((length $str) ne 0) {die "<$str>\n\n\tLength of string is bigger than 0 for genome $genome\n\n"};

		};

	};
	my $total = $a + $g + $c + $t;

	print RES "$genome\t$a\t$c\t$g\t$t\t".($a/$total)."\t".($c/$total)."\t".($g/$total)."\t".($t/$total)."\t".(($g+$c)/$total)."\n";	
	print "$genome\t$a\t$c\t$g\t$t\t".($a/$total)."\t".($c/$total)."\t".($g/$total)."\t".($t/$total)."\t".(($g+$c)/$total)."\n";	

	close FASTA;

	my $t2loop = time;
	my $torg = $t2loop - $t1loop;
	print "\t\t Ready with file $arch_in. It took ". ($torg) . " sec or ". ($torg/60) . " min to process the file\n";

}

my $t2 = time;
my $ttot = ($t2-$t1)/60;
my $ttoth = ($t2-$t1)/3600;

print "\n\n==================================================\n";
print     "===           DONE                             ===\n";
print     "=== It took:                                   ===\n";
print     "          $ttot min\n";
print     "             or\n";
print     "          $ttoth hr\n";
print     "===                   to run through all files ===\n";
print     "==================================================\n";

exit;
