# Supplementary material for: Impact of the chemical modification of tRNAs anticodon loop on the variability and evolution of codon usage in proteobacteria
Source: Front Microbiol. 2024 Aug 5;15:1412318. doi: 10.3389/fmicb.2024.1412318 (PMC11332805; doi:10.3389/fmicb.2024.1412318)
Supplement: Supplementary file 3 [file Data_Sheet_3.zip › Supp_scripts/Histogram-all-columns-compare-all_vs_high-bars.pl]

#! /usr/bin/perl

use strict;
use warnings;


print "\n\n================================================================================================================\n";
print     "== Usage: perl $0 <tab delimited file all genes> <tab delimited file high expression genes> <range> <beginning> <steps> <result file base name> <Histograms folder (optional)>\n";

print     "== Program will take data on files <tab delimited file all genes> and <tab delimited file high expression genes> and will search on each line for the values on each column\n";
print     "== Data on tab delimited files must be tab delimited. Lines with \"#\" will be skipped	\n";
print     "== Both files should have the same amount of columns and use the same column names in similar order\n";
print     "== First line in the file has to be commented and have the column titles\n";
print     "== Then it will produce three results files for each column, containing the number of genomes that present the codon usage in each of the defined ranges\n";
print     "== Each range is constructed based on the given values. Ranges start at <beginning> value and make <steps> steps of <range> size\n";
print     "== Based on these results files, the script will produce a series of histogram plots comparing the distributions on each given file using GnuPlot\n";
print     "== \n";
print     "== \n";
print     "== Plots will be made and saved in the \"./histogram_All_vs_High\" directory, unless another folder is specified a the end of the command line\n";
print     "== \n";

my $t1 = time;
my $arch_valuesAll    =$ARGV[0];
my $arch_valuesHigh   =$ARGV[1];
my $range             =$ARGV[2];
my $beg               =$ARGV[3];
my $steps             =$ARGV[4];
my $arch_res_base     =$ARGV[5];
my $dirres            =$ARGV[6];
my $sumaryfile        =$arch_res_base."-all_plots";

if ($#ARGV < 6) {die "\n\n\n!!!!!!!!!!!!!!!!!!!!!\n!!\n!!  Program needs to be called with all required arguments\n!!\n!!!!!!!!!!!!!!!!!!!!!\n\n";};


#data for plots
unless ($dirres) {$dirres    = "./histogram_All_vs_High"} ;
$dirres           .= "/";
my $format         = "pdfcairo";   # formato usado por gnuplot
my $ext            = "pdf";        # extention for plot files
my $sizex          = 3.07;    # para el tamaño del gráfico hecho por gnuplot; en pdf cairo está en pulgadas 3.07 pulgadas =7.8 cm
my $sizey          = 1.57;    # para el tamaño del gráfico hecho por gnuplot; en pdf cairo está en pulgadas 1.57 pulgadas = 4 cm
my $fontsize       = 7;
my $linewidth      = 2;
my $pointsize      = 0.4;
# unless you change it in subrutines, min and max define the range of X axis. Modify here if modified there
#my $min            = $beg -1;
#my $max            = $beg + ($steps * $range) + 1;
my $min            = 0;
my $max            = 0.2;

#unless ($arch_values and $pos_search and $pos_save and $range  and $steps and $arch_res and $arch_res2) #not included $beg because sometimes is 0
unless ($arch_valuesAll and $arch_valuesHigh and $range  and $steps and $arch_res_base ) #not included $beg because sometimes is 0
{
	print     "== 
   arch_values_all   =$arch_valuesAll
   arch_values_high  =$arch_valuesHigh
   range             =$range
   beg               =$beg
   steps             =$steps
   arch_res_base     =$arch_res_base\n";

	print     "== \n";
	print     "== \n";
	print     "== \n";
	print     "== \n";
	print     "== All values need to be included on the command line!!\n";
	print     "== \n";
	print     "== \n";
	print     "== \n";
	print "================================================================================================================\n";
	exit;
};


print "================================================================================================================\n";

## check if result directory exists
## create it if it doesn't

unless (-d $dirres) 
{
	print "Results directory ($dirres) does not exists, so it will be created\n\n"; 
	mkdir ($dirres) or die "Could not create directory $dirres: $!\n\n"; 
	print "Directory created\n\n";  
};


# open data files
open ( ARCHINALL,  "<", $arch_valuesAll)  or die "Can't open $arch_valuesAll\n$!\n";
open ( ARCHINHIGH, "<", $arch_valuesHigh) or die "Can't open $arch_valuesHigh\n$!\n";

# put all lines in an array and loop through each column and make the histogram

my @all_linesAll = <ARCHINALL>;
my $titlelineAll = $all_linesAll[0];
unless ($titlelineAll =~ m/^#/) {die "$arch_valuesAll do not start with a '#' symbol\n";};
my @col_names = split ("\t", $titlelineAll);

my @all_linesHigh = <ARCHINHIGH>;
my $titlelineHigh = $all_linesHigh[0];
unless ($titlelineHigh =~ m/^#/) {die "$arch_valuesHigh do not start with a '#' symbol\n";};
unless ($titlelineHigh eq $titlelineAll) {die "Fields in $arch_valuesAll and $arch_valuesHigh are not equal. Please check your data files\n";};
#my @col_names = split ("\t", $titleline);

my @histfiles;
foreach my $i (1..$#col_names)
{
	my $pos_search        =$i +1;
	my $pos_save          =1;
	chomp $col_names[$i];
	my $arch_resAll       =$arch_res_base . "list_range-$col_names[$i]-AllGenes.tab";
	my $arch_resHigh      =$arch_res_base . "list_range-$col_names[$i]-HighExpressionGenes.tab";
	my $arch_res2         =$arch_res_base . "histogram-$col_names[$i].tab";
	
	#cleane file names
	$arch_resAll =~  tr/<>\|\\/----/;
	$arch_resHigh =~  tr/<>\|\\/----/;
	$arch_res2 =~ tr/<>\|\\/----/;
	push (@histfiles, $arch_res2); # to use later to make plots
	# make a list of limits
	my @limits;
	my @res;
	my @howmanyAll;
	my @howmanyHigh;
	my @resultadosAll;
	my @resultadosHigh;
	my $tmp1 = 1;
	my $tmp2 = $beg;
	while ($tmp1<=$steps)
	{
		$tmp2 += $range;
		push (@limits, $tmp2);
		$res[$tmp1-1] = "";
		$tmp1 ++;
	};

	#foreach (@limits) {print; print "\n";};

	####
	# Analysis of all genes
	####

	for my $tmp (0 .. $steps) { $howmanyAll[$tmp] =0;};
	my @lines = @all_linesAll;

	# search for values and distribute them in the ranges
	foreach my $line (@lines)
	{
		chomp $line;
		my $primer = substr ($line, 0, 1);
		unless (($primer eq "#") or ($line eq ""))
		{
			my @column = split ("\t", $line);
			#print "|$primer|\t<$line>\n"; 
			#print "$column[$pos_search-1]\t$column[$pos_save-1]\n";
			if ($column[$pos_search-1] >= $beg)
			{
				my $tmp1 = 0;
				while ($tmp1<$steps)
				{
					#print "<$tmp1>\t<$limits[$tmp1]>\n";
					if ($column[$pos_search-1] <= $limits[$tmp1])
					{
						$res[$tmp1] .= "$column[$pos_save-1]\t";
						$resultadosAll[$howmanyAll[$tmp1]][$tmp1] = $column[$pos_save-1];
						$howmanyAll[$tmp1] ++;
						$tmp1 = $steps +1;
					};
					$tmp1 ++;

				};
				
			}
		};
	};

	####
	# Analysis of High Expression genes
	####

	for my $tmp (0 .. $steps) { $howmanyHigh[$tmp] =0;};
	   @lines = @all_linesHigh;

	# search for values and distribute them in the ranges
	foreach my $line (@lines)
	{
		chomp $line;
		my $primer = substr ($line, 0, 1);
		unless (($primer eq "#") or ($line eq ""))
		{
			my @column = split ("\t", $line);
			#print "|$primer|\t<$line>\n"; 
			#print "$column[$pos_search-1]\t$column[$pos_save-1]\n";
			if ($column[$pos_search-1] >= $beg)
			{
				my $tmp1 = 0;
				while ($tmp1<$steps)
				{
					#print "<$tmp1>\t<$limits[$tmp1]>\n";
					if ($column[$pos_search-1] <= $limits[$tmp1])
					{
						$res[$tmp1] .= "$column[$pos_save-1]\t";
						$resultadosHigh[$howmanyHigh[$tmp1]][$tmp1] = $column[$pos_save-1];
						$howmanyHigh[$tmp1] ++;
						$tmp1 = $steps +1;
					};
					$tmp1 ++;

				};
				
			}
		};
	};


	open RESALL, ">", $arch_resAll   or die "Can't open $arch_resAll to save things in it :$!\n";
	open RESHIGH, ">", $arch_resHigh or die "Can't open $arch_resHigh to save things in it :$!\n";

	# print header of the file (column names)
	print RESALL  "#";
	print RESHIGH "#";
	my $tmp = $beg;

	foreach my $limit (@limits) 
	{ 
		print RESALL "$tmp-$limit\t";
		print RESHIGH "$tmp-$limit\t";
		$tmp = $limit;
	};
	print RESALL  "\n";
	print RESHIGH "\n";


	# print the array to files

	for my $i ( 0 .. $#resultadosAll ) 
	#for my $i ( 0 .. $longest-1 ) 

	{
	#	for my $j ( 0 .. $#{$resultados[$i]} ) 
		for my $j ( 0 .. $#limits ) 
		{
			#my $j = 19;
			if ($resultadosAll[$i][$j]) 
			{
				#print RES "<$i-$j-$resultados[$i][$j]>\t";
				print RESALL "$resultadosAll[$i][$j]\t";
			} else {
				#print RES "<$i-$j-||>\t";
				print RESALL "\t";
			};

			if ($resultadosHigh[$i][$j]) 
			{
				#print RES "<$i-$j-$resultados[$i][$j]>\t";
				print RESHIGH "$resultadosHigh[$i][$j]\t";
			} else {
				#print RES "<$i-$j-||>\t";
				print RESHIGH "\t";
			};

		};
		print RESALL "\n";
		print RESHIGH "\n";
	};

	close RESALL;
	close RESHIGH;


	#print results also in $arch_res2, to make a file with only the number of cases per range

	open RESB, ">", $arch_res2 or die "Can't open $arch_res2 to save things in it :$!\n\n";

	print RESB "#Ranges\tAvg-ranges\tCases All genes\t Cases High expression genes\n";


	$tmp = $beg;
	for my $j ( 0 .. $#limits )
	{
		print RESB "$tmp-$limits[$j]\t ".(($tmp + $limits[$j])/2)  ."\t$howmanyAll[$j]\t$howmanyHigh[$j]\n";
		
		
		$tmp = $limits[$j];
	};


	close RESB;

};


foreach my $file (@histfiles)
{
	my $arch_image   = $dirres . $file;
	$arch_image      =~ s/\.tab//;
	my $arch_script  = $arch_image .".plt";
	my @codontitle   = split("-", $arch_image ); # to get the codon from the file name
	my $codontitle   = pop @codontitle; # to get the codon from the file name
	my $title        = "Frequency of usage of $codontitle";
	my $xlabel       = "Frequency of codon usage";
	my $ylabel       = "Number of genomes";
	#my ($min, $max)  = (0,1);
	#my $xcolumn     = $posac;
	my $firstcolumn  = 2;
	my $secondcolumn = 3;
	my $thirdcolumn  = 4;
	my $style1 = "boxes fs transparent solid 0.125 lw 0.1";
	my $style2 = "boxes fs transparent solid 0.25 lw 0.1";
#	my $style = "lines";
#	my $style = "points";
	my $linetitle1 = "All genes"; 
	my $linetitle2 = "High expression genes";

	
	print "Making plot $arch_image\n";
	gnuplot_files($arch_script, $arch_image, $format, $ext, $title, $xlabel, $ylabel, $min, $max, $sizex, $sizey, $firstcolumn, $secondcolumn, $thirdcolumn, $linetitle1, $linetitle2, $style1, $style2, $file);

};


#join all pdf in a single file 
#check if summary file exist. If it does, erase it

my $sumfile = "$dirres" . "$sumaryfile";
if (-e ($sumfile.".pdf")) {unlink ($sumfile.".pdf") or die "Could not delete file $sumfile".".pdf :$!\n\n"};
system("pdfunite $dirres"."*.pdf $sumfile".".pdf");

print "Summary at $sumfile.pdf\n";


my $t2 = time;
my $ttot = ($t2-$t1)/60;

print "\n\n================================\n";
print     "===           DONE           ===\n";
print     "=== It took $ttot min to run ===\n";
print     "================================\n";


exit;


######################
##                  ##
##    SUBRUTINAS    ##
##    SUBRUTINAS    ##
##    SUBRUTINAS    ##
##    SUBRUTINAS    ##
##                  ##
######################

##---------------------------------------------------------------------------------
##---------------------------------------------------------------------------------


## abrir archivos y meterlos en un array
## necesita que se le indique el nombre del archivo: @array = abrirarray ($archivo).
sub abrirarray
{
	my ($arch)= @_ ; # la variable $arch va a ser igual a la primera variable que se coloque en el parentesis cuando se llame esta subrutina. Debe ser el nombre del archivo a abrir, con el path completo si no está en el mismo directorio
	my @arch;
	# ver si el archivo existe
	unless (open (ARCH,$arch))
	{
		print "\n ¡¡¡ no se pudo abrir el archivo $arch !!!\n";
		exit;
	};
	@arch = <ARCH>;
	close (ARCH);
	return @arch;
};

##---------------------------------------------------------------------------------
##---------------------------------------------------------------------------------

##################################################
# subrutina que guarda un array en un archivo.
# OJO que borra todo lo que había antes en el archivo si este ya existía
# lo primero es el nombre del array y lo segundo es lo que se guarda
##################################################
sub escribirarray
{
	my ($arch,@cosas) = @_; # la variable $arch va a ser igual a la primera variable que se coloque en el parentesis cuando se llame esta subrutina y debe ser el nombre del archivo a abrir, con el path completo si no está en el mismo directorio. El resto de lo que esté en el parentesis va a quedar en el array @cosas y es lo que se va a escribir en el archivo
	# abrir el archivo
	open FILE, ">$arch" or die $!; 
	print FILE @cosas; 
	close FILE;
};

##---------------------------------------------------------------------------------
##---------------------------------------------------------------------------------

##---------------------------------------------------------------------------------
##---------------------------------------------------------------------------------

##################################################
# subrutina que guarda un array en un archivo.
# OJO que NO borra todo lo que había antes en el archivo si este ya existía, solo adjunta todo al final
# lo primero es el nombre del array y lo segundo es lo que se guarda
##################################################
sub escribirenarray
{
	my ($arch,@cosas) = @_; # la variable $arch va a ser igual a la primera variable que se coloque en el parentesis cuando se llame esta subrutina y debe ser el nombre del archivo a abrir, con el path completo si no está en el mismo directorio. El resto de lo que esté en el parentesis va a quedar en el array @cosas y es lo que se va a escribir en el archivo
	# abrir el archivo
	open FILE, ">>$arch" or die "No se pudo guardar en $arch por algún motivo:$!"; 
	print FILE @cosas; 
	close FILE;
};

##---------------------------------------------------------------------------------
##---------------------------------------------------------------------------------

sub gnuplot_files
{
	my ($arch_script, $arch_image, $format, $ext, $title, $xlabel, $ylabel, $min, $max, $sizex, $sizey, $firstcolumn, $secondcolumn, $thirdcolumn, $linetitle1, $linetitle2, $style1, $style2, $file) = @_;
	#example of style : linespoints, dots, points
	my $script = "# Script to run with GNUplot\n";
	$script   .= "set term $format size $sizex, $sizey enhanced font 'Arial,$fontsize'\n";
	$script   .= "set output \"$arch_image.$ext\"\n";
	$script   .= "set title \"$title\"\n";
	$script   .= "set xlabel \"$xlabel\"\n";
	#$script   .= "set ylabel \"$ylabel\"\n";
	#$script   .= "set label \"$ylabel\" at screen 0.03,0.35 rotate\n"; # I used this instead of set ylabel because it allows better control over the position. This is only beacuse when making a gif file with all the pdfs I had a minnor problem when Y scale had bigger numbers that moved the position of the y scale. This looked wierd in the gif because the label moves
	$script   .= "set label \"$ylabel\" at screen 0.03,0.4 rotate\n"; # I used this instead of set ylabel because it allows better control over the position. This is only beacuse when making a gif file with all the pdfs I had a minnor problem when Y scale had bigger numbers that moved the position of the y scale. This looked wierd in the gif because the label moves
	#$script   .= "set key bottom left\n";
	$script   .= "set key out top right\n";
	$script   .= "set border 3\n";
	$script   .= "set xtics border nomirror #rangelimited\n"; #"set xtics border nomirror 0,100 #rangelimited\n";
	$script   .= "set ytics border nomirror #rangelimited\n";
	$script   .= "#set key off\n"; #to hide legend
	$script   .= "set lmargin 10\n"; # para definir margen izquierdo. El tamaño se cuenta en caracteres por lo que entendí. Si no lo pongo, cambia un pelo el tamaño del gráfico en las escalas Y que son más gordas (porque los valores son más grandes, ejemplo miles en vez de cientos
	$script   .= "set bmargin 5\n"; # para definir marjen inferior
	#$script   .= "set size square\n"; # to make the size of the plot equal in X an Y axes
	#$script   .= "set ratio 1\n";    # set the ratio of Y to X scale (or it it the other way around???)
	$script   .= "set xrange [$min:$max]\n";
	#$script   .= "set yrange [$min:$max]\n";
	$script .= "plot  \"$file\" using $firstcolumn:$secondcolumn with $style1 title \"$linetitle1\", \\\n";
	$script .= "      \"$file\" using $firstcolumn:$thirdcolumn with $style2 title \"$linetitle2\"";
	
	$script   .= "\n";
	
	escribirarray ($arch_script, $script);
	my $result = system("gnuplot $arch_script");
	return $result;
};
