# Supplementary material for: Impact of the chemical modification of tRNAs anticodon loop on the variability and evolution of codon usage in proteobacteria
Source: Front Microbiol. 2024 Aug 5;15:1412318. doi: 10.3389/fmicb.2024.1412318 (PMC11332805; doi:10.3389/fmicb.2024.1412318)
Supplement: Supplementary file 3 [file Data_Sheet_3.zip › Supp_scripts/batch-separate_file_by_gene_presence_and_plot_histograms-Wilcoxon.pl]

#! /usr/bin/perl


use strict;
use warnings;
use Cwd; #to be able to search current directory name
use File::Copy qw(copy); #to be able to copy files using perl


#######################
  ##               ##
  ##   VARIABLES   ##
  ##               ##
#######################

my $separate_prog  = "perl separate_file_by_gene_presence-v2.pl";
my $plot_prog      = "perl codon_usage_by_gene_presence-ALL-Wilcoxon-V3.1.pl";
my $plot_var_base  = "usage_per_gene";
my $plot_var_summ  = "High_expr_codons";
my $plot_var_dir   = "plots/";
my $plot_var_range = 0.005;
my $plot_var_Beg   = "0.00";
my $plot_var_step  = 40;
my $data_dir      = $ARGV[0];
my $pattern       = $ARGV[1];
my $ext           = $ARGV[2];
my $usage_file    = $ARGV[3];
my $res_dir       = $ARGV[4];
my $firstPlotFile  = $usage_file; # set to a different file if you want to change the file used for the first plot of each page

#check if $data_dir ends with /. Otherwise add it
unless ($data_dir =~ m/\/$/) {$data_dir .= "/"};
unless ($res_dir =~ m/\/$/) {$res_dir .= "/"};

print "
------------------------------- --  -
Usage: $0 <directory> <pattern> <extension> <usage file> <results directory>
	Program check for all files in directory <directory> that start with <pattern> and end with <extention>
	Then it runs separate_file_by_gene_presence.pl for each of this files using the program indicated in variable \$separate_prog. Now this is set to:
		$separate_prog
	It additionally uses the codon usage file indicated in <usage file>
	Then it uses the results files to run program indicated in variable \$plot_prog now set to:
		$plot_prog
	
	You have now provided the following data:
		Directory: <$data_dir>
		Pattern:   <$pattern>
		Extention: <$ext>
		Usage file: <$usage_file>
		Results directory: <$res_dir>
		
";
unless ($data_dir and $pattern and $ext and $usage_file and $res_dir) {die "All requested data should be provided\n\n"}
else {print "------------------------------- --  -\n\n";};

## check if result directory exists
## create it if it doesn't

unless (-d $res_dir) 
{
	print "Results directory ($res_dir) does not exists, so it will be created\n\n"; 
	mkdir ($res_dir) or die "Could not create directory $res_dir: $!\n\n"; 
	print "Directory created\n\n";  
};

# prepare file indicating results file to run $plot_prog
my $data_file = $res_dir . "plot.data.tab";
open (DATA, ">", $data_file) or die "Can't open DATA file $data_file\n\t$!\n\n";
print DATA "#<Gene_name>\t<Datafile_for_genomes_with_gene>\t<Datafile_for_genomes_without_gene>\n";
print DATA "#Data to run codon_usage_by_gene_presence-ALL-V3.1.pl\n";
print DATA "$firstPlotFile\n";

# get files from $data_dir
opendir DIR, $data_dir or die "cannot open dir $data_dir: $!";    #abro el directorio para buscar los archivos con los que quiero trabajar
my @dirfiles =  grep { $_ ne '.' && $_ ne '..' } readdir DIR; # readdir includes '.' and '..'in the file list
closedir DIR;
@dirfiles = sort by_name_number @dirfiles;

foreach my $file (@dirfiles)
{
	print "=----   -\n";
	if ($file =~ m/^$pattern(.+)$ext$/)
	{
		# Get File data
		my $base =$1;
		print "Analysing file <$file>\n";
		print "File starts with <$pattern>\n";
		print "Base of the file is <$base>\n";
		
		# print command and execute it. Then print results to screen
		my $command = "$separate_prog $data_dir$file $usage_file $base $res_dir"; #<data_file> <in_file> <results_base_name> <results directory>
		print "$command\n";
		my $out = qx ($command);
		print $out;
		print " --   --   --   --   --   --   --  \n";
		if ($out =~ m/File with:<(.+)>\n\s*File without:<(.+)>/)
		{
			my $filewith = $1;
			my $filewithout = $2;
			## print data to datafile for $plot_prog
			print DATA "$base\t$filewith\t$filewithout\n";
		
		}
		print "\n\n";
		
		
	} else {
		#indicate if file does not match expected patterns
		print "=----   -\n";
		print "File $file does not match expected patterns\n\n";
	}
	;


};

close DATA;


# run $plot_prog to produce plots
print "
------------------------------- --  -
Finished separating files.
Now running
\t\t$plot_prog
to produce summmary plots
------------------------------- --  -

";

my $command = "$plot_prog $data_file $plot_var_base $plot_var_summ $res_dir$plot_var_dir $plot_var_range $plot_var_Beg $plot_var_step";    #<data-file> <results_base_name> <summary_file_base_name> <Results_directory> <Range> <Beggining> <Steps>
print "
Running the following command: 
$command
";

my $out = qx ($command);
print $out;

print "\n------------------------------- --  -\n\n";

exit;


#################
#
# Subrutines
#
#################

sub by_name_number {
	my ( $aname) = $a =~ /(\D+)/;
	my ( $bname) = $b =~ /(\D+)/;
    my ( $anum ) = $a =~ /(\d+)/;
    my ( $bnum ) = $b =~ /(\d+)/;
    ( $aname cmp $bname) || ( $anum || 0 ) <=> ( $bnum || 0 );
}
