# Supplementary material for: Impact of the chemical modification of tRNAs anticodon loop on the variability and evolution of codon usage in proteobacteria
Source: Front Microbiol. 2024 Aug 5;15:1412318. doi: 10.3389/fmicb.2024.1412318 (PMC11332805; doi:10.3389/fmicb.2024.1412318)
Supplement: Supplementary file 3 [file Data_Sheet_3.zip › Supp_scripts/Codon_counter-V1.pl]

#! /usr/bin/perl


use strict;
use warnings;
use Cwd; #to be able to search current directory name


print "\n\n================================================================================================================\n";
print     "== \n";
print     "== Program counts number of single codons in a list of fasta. This batch version counts for each file in the directory that has \"cds_from_genomic\" in its name\n";
print     "== It generates result files \n";
print     "== Requires the name of the base for the name of the result files. Then it defines the name of result files. After that it also requires the names of an archive containing all codons to be counted\n";
print     "== Usage: perl $0 <word_to_add_to_result_files_name> <codons_list_file e.g codons.txt> \n";
print     "== \n";


my $t1 = time;
#my $arch_in       =$ARGV[0];
my $res           =$ARGV[0];
my $arch_codon1   =$ARGV[1];
my $ext           =''; #"_high_exp.fna";

unless ($res and $arch_codon1 ) 
{ 
	print "==  Program needs the name of all source files\n";
	print "================================================================================================================\n";
	print "\n";
	exit;

};


print     "================================================================================================================\n\n\n\n";


#-- get current directory


######
# open directory and get file names
######
my $dir = cwd();
opendir DIR, $dir or die "cannot open dir $dir: $!";
my @filename=  grep { $_ ne '.' && $_ ne '..' } readdir DIR; # readdir includes '.' and '..'in the file list
closedir DIR;
my @files;
foreach my $file (@filename)
{
	if ($file =~ /cds_from_genomic/)
	{
		push (@files,$file)
	};
	
};
@files = sort @files;

#print  "Now, processing the following files:\n";

# arrays with codon lists
my @codon1 = abrirarray($arch_codon1);
my $codon1 =\@codon1; #reference to variable
# loop through each file name

foreach my $arch_in (@files)
{
	#print "\t<$arch_in>\n";

	# define variables
	
	# time
	my $t1loop = time;

	# names for result files
	my $nameoffile;
	if ($arch_in =~ /(.*)cds_from_genomic$ext/) {$nameoffile = $1};
	my $arch_res1    = $nameoffile.$res."-1-norm.tab";

	# eliminate spaces in codon patterns
	foreach my $pattern (@codon1) 
				{
					chomp $pattern;
					$pattern =~ s/\s//g; #erase empty spaces
				};


				
	#open fasta and results files

	open(FASTA, "<", "$arch_in");

	open (RES1, ">", "$arch_res1");

	#print header for results file

	print RES1 "<full name>\t<gen>\t<total codons>";
	foreach my $pattern(@codon1)
	{
		print RES1 "\t<$pattern>";
	};
	print RES1 "\n";


	{
		local  $/ = "\n>";
		my $tmp = 1;
		while (my $line = <FASTA>)
		{
			#print "$tmp\n";
			#print "<$line>\n";
			
		#	if ($line =~ m/^>/)		
		#	{
		#		print "principio\n\n";
		#		
		#	} else {
			if ($line =~ m/\w/)  # skip first empty lines
			{
				local  $/ = "\n";
				my @lines = split ("\n", $line);
				my $name  = shift @lines;
				my $gen;
				if ($name =~ m/\[gene=(\w+)\]/)
				{
					$gen = $1;
				} else {
					$gen ="---"
				};

				
				foreach my $l (@lines) 
				{
					chomp $l;
					$l =~ s/\s//g; #erase empty spaces
					$l =~ s/>//g;  # erase >
				};
				my $seq   = join ("", @lines);
				my $size  = (length $seq)/3; # size of gene in number of codons
				#print "|$name||$seq|\n";
				
				unless (($name =~ m/pseudo=true/) or ($size ne int $size)) { # In order to be sure we are not counting codons in pseudogenes or genes with frameshifts
					#search the frequency of ocurrence for each pattern in the sequence
					my ($res1) = countpattern3($seq, $codon1);

					#print results to file
					print RES1 "$name\t$gen\t$size";
					foreach my $res (@$res1)
					{
						print RES1 "\t". ($res/$size);
					};
					print RES1 "\n";


				};	
			};
			$tmp ++;
		}	

	};

	close FASTA;
	close RES1;

	my $t2loop = time;
	my $torg = $t2loop - $t1loop;
	print "\t\t Ready with file $arch_in. It took ". ($torg/60) . " min or ". ($torg/3600) . " hrs to process the file\n";

}

my $t2 = time;
my $ttot = ($t2-$t1)/60;
my $ttoth = ($t2-$t1)/3600;

print "\n\n==================================================\n";
print     "===           DONE                             ===\n";
print     "=== It took:                                   ===\n";
print     "          $ttot min\n";
print     "             or\n";
print     "          $ttoth hr\n";
print     "===                   to run through all files ===\n";
print     "==================================================\n";

exit;


######################
##                  ##
##    SUBRUTINAS    ##
##    SUBRUTINAS    ##
##    SUBRUTINAS    ##
##    SUBRUTINAS    ##
##                  ##
######################

##---------------------------------------------------------------------------------
##---------------------------------------------------------------------------------

sub countpattern
{
	my ($seq, $patterns) = @_;
	my @res1;
	my $res1 = \@res1;
	for my $i (0 .. (@$patterns -1))
	{
		$res1[$i] = 0;
		
	};
	
	while ($seq = substr($seq, 3))
	{
		for my $i (0 .. (@$patterns -1))
		{
			if ($seq =~ m/^$$patterns[$i]/i)
			{
				$res1[$i] ++;
			};
		};
	};
	return $res1;
};


##---------------------------------------------------------------------------------
##---------------------------------------------------------------------------------

sub countpattern3
{
	#define variables
#	my ($seq, $patterns1, $patterns2, $patterns3) = @_;
	my ($seq, $patterns1 ) = @_;
	my @res1;
	my $res1 = \@res1;
#	my @res2;
#	my $res2 = \@res2;
#	my @res3;
#	my $res3 = \@res3;

	#fill result arrays with 0s
	for my $i (0 .. (@$patterns1 -1))
	{
		$res1[$i] = 0;
		
	};

	#for my $i (0 .. (@$patterns2 -1))
	#{
		#$res2[$i] = 0;
		
	#};

	#for my $i (0 .. (@$patterns3 -1))
	#{
		#$res3[$i] = 0;
		
	#};
	
	while ($seq) #loop through the sequence.
	{
		#search for patterns of @$patterns1 
		for my $i (0 .. (@$patterns1 -1))
		{
			if ($seq =~ m/^$$patterns1[$i]/i)
			{
				$res1[$i] ++;
			};
		};
		
		##search for patterns of @$patterns2
		#for my $i (0 .. (@$patterns2 -1))
		#{
			#if ($seq =~ m/^$$patterns2[$i]/i)
			#{
				#$res2[$i] ++;
			#};
		#};
		
		##search for patterns of @$patterns3
				#for my $i (0 .. (@$patterns3 -1))
		#{
			#if ($seq =~ m/^$$patterns3[$i]/i)
			#{
				#$res3[$i] ++;
			#};
		#};
		
		$seq = substr($seq, 3); #  At the end of each loop eliminate first 3 bases
	};
#	return ($res1, $res2, $res3);
	return ($res1);
};

##---------------------------------------------------------------------------------
##---------------------------------------------------------------------------------

sub counthash
{
	#define variables
	my ($seq, $patterns1) = @_;	
	my @res1;
	my $res1 = \@res1;
	my %codonhash;

	#fill result hash with 0s
	foreach my $tmp (@$patterns1)
	{
	    $codonhash{$tmp} = 0;
	};
#	my $codonhash = \%codonhash; #reference to hash	

	while ($seq) #loop through the sequence.
	{
		my $firstcodon = substr($seq,0,3);		
		$codonhash{$firstcodon} ++;
		$seq = substr($seq, 3); #  At the end of each loop eliminate first 3 bases
	};

	#fill the results array with the counts in hash
	for my $i (0 .. (@$patterns1 -1))
	{
		$res1[$i] = $codonhash{$$patterns1[$i]};
	};

	return ($res1);
};

##---------------------------------------------------------------------------------
##---------------------------------------------------------------------------------


## abrir archivos y meterlos en un array
## necesita que se le indique el nombre del archivo: @array = abrirarray ($archivo).
sub abrirarray
{
	my ($arch)= @_ ; # la variable $arch va a ser igual a la primera variable que se coloque en el parentesis cuando se llame esta subrutina. Debe ser el nombre del archivo a abrir, con el path completo si no está en el mismo directorio
	my @arch;
	# ver si el archivo existe
	unless (open (ARCH,$arch))
	{
		print "\n ¡¡¡ no se pudo abrir el archivo $arch !!!\n";
		exit;
	};
	@arch = <ARCH>;
	close (ARCH);
	return @arch;
};

##---------------------------------------------------------------------------------
##---------------------------------------------------------------------------------

##################################################
# subrutina que guarda un array en un archivo.
# OJO que borra todo lo que había antes en el archivo si este ya existía
# lo primero es el nombre del array y lo segundo es lo que se guarda
##################################################
sub escribirarray
{
	my ($arch,@cosas) = @_; # la variable $arch va a ser igual a la primera variable que se coloque en el parentesis cuando se llame esta subrutina y debe ser el nombre del archivo a abrir, con el path completo si no está en el mismo directorio. El resto de lo que esté en el parentesis va a quedar en el array @cosas y es lo que se va a escribir en el archivo
	# abrir el archivo
	open FILE, ">$arch" or die $!; 
	print FILE @cosas; 
	close FILE;
};

##---------------------------------------------------------------------------------
##---------------------------------------------------------------------------------

##---------------------------------------------------------------------------------
##---------------------------------------------------------------------------------

##################################################
# subrutina que guarda un array en un archivo.
# OJO que NO borra todo lo que había antes en el archivo si este ya existía, solo adjunta todo al final
# lo primero es el nombre del array y lo segundo es lo que se guarda
##################################################
sub escribirenarray
{
	my ($arch,@cosas) = @_; # la variable $arch va a ser igual a la primera variable que se coloque en el parentesis cuando se llame esta subrutina y debe ser el nombre del archivo a abrir, con el path completo si no está en el mismo directorio. El resto de lo que esté en el parentesis va a quedar en el array @cosas y es lo que se va a escribir en el archivo
	# abrir el archivo
	open FILE, ">>$arch" or die "No se pudo guardar en $arch por algún motivo:$!"; 
	print FILE @cosas; 
	close FILE;
};

##---------------------------------------------------------------------------------
##---------------------------------------------------------------------------------
