# Supplementary material for: Impact of the chemical modification of tRNAs anticodon loop on the variability and evolution of codon usage in proteobacteria
Source: Front Microbiol. 2024 Aug 5;15:1412318. doi: 10.3389/fmicb.2024.1412318 (PMC11332805; doi:10.3389/fmicb.2024.1412318)
Supplement: Supplementary file 3 [file Data_Sheet_3.zip › Supp_scripts/plot-codonusage-vs-tRNAgenes-V3.pl]

#! /usr/bin/perl


#example to run:  perl plot-codonusage-vs-tRNAgenes-Resumen-V3.pl usage-tscan.tab -tRNA-genes_vs_usage usage_vs_tRNA-genes_plots tRNAgenes_vs_codon_usage
use strict;
use warnings;
use Cwd; #to be able to search current directory name
use Statistics::LineFit; # to make least square linear regression


print "\n\n================================================================================================================\n";
print     "== Usage: perl $0 <data file> <result file base name> <results directory> <summary file>\n";

print     "== Program will take data on file <data> and make plots comparing codon usage with the number of tRNA genes with complementary anticodons\n";
print     "== First line in the data file has to be commented and have the column titles\n";
print     "== First line must use the same titles as given by scripts so that this program recognize them\n";
print     "== each file should contain the columns presenting the usage of each codon as well as columns presenting the number of tRNA genes\n";
print     "== In linux, you can use the paste command to construct this file pasting the average codon file and the tRNA genes content files produced by the following scripts:\n";
print     "==       Codon_statistics-V2.pl\n";
print     "==       count_trnascan.pl\n";
print     "== For example:\n";
print     "==       paste average-b.txt tRNA_genes.tab > usage-tRNAs.tab\n";
print     "== Results files will use the <result file base name> to construct result files in <results directory>\n";
print     "== This program calculate linear regression using perl Statistics::LineFit module\n";
print     "== This program produce plots using GnuPlot\n";
print     "== After finishing, the program will unite all pdf files of the folder in <summary file> and add to that file name a \".pdf\" extension\n";
print     "== Additionally it will make a text file with the same name, but finishing in \".tab\", that contains the slope, intercept and R² for each codon\n";
print     "== And also some graphs based on this summary file\n";
print     "== \n";

my $t1 = time;
my $archin            = $ARGV[0];
my $arch_res_base     = $ARGV[1];
my $dirres            = $ARGV[2];
my $summayfile        = $ARGV[3];
my $fulldir           = cwd() . "/" . $dirres . "/";


#data for plots


my $format         = "pdfcairo";   # formato usado por gnuplot
my $ext            = "pdf";        # extention for plot files
my $sizex          = 2;    # para el tamaño del gráfico hecho por gnuplot; en pdf cairo está en pulgadas 3.07 pulgadas =7.8 cm
my $sizey          = 1.57;    # para el tamaño del gráfico hecho por gnuplot; en pdf cairo está en pulgadas 1.57 pulgadas = 4 cm
my $fontsize       = 7;
my $linewidth      = 2;
my $pointsize      = 0.025;
#my $style = "lines";
my $style          = "points";
my $pointstyle     = 7; # 5-> square; 7-> circle; 9-> triangle
my $minX           = 0;
my $maxX           = 1;
my $minY           = 0;
my $maxY           = 0.16;
#if ($archin) {my $file           = $archin};

my $GCTitle        = "GC_frac";

#erase this variables
#my $beg =1; my $steps = 1; my $range = 3; my $arch_values = 4;
#my $min            = $beg -1;
#my $max            = $beg + ($steps * $range) + 1;


unless ($archin and $arch_res_base and $dirres and $summayfile ) 
{
	print     "==
== archin        =$archin
== res_base      =$arch_res_base
== dirres        =$dirres
== summayfile    =$summayfile\n";

	print     "== \n";
	print     "== \n";
	print     "== \n";
	print     "== \n";
	print     "== All values need to be included on the command line!!\n";
	print     "== \n";
	print     "== \n";
	print     "== \n";
	print "================================================================================================================\n";
	exit;
};


print "================================================================================================================\n";

## check if result directory exists
## create it if it doesn't

unless (-d $fulldir) 
{
	print "Results directory ($fulldir) does not exists, so it will be created\n\n"; 
	mkdir ($fulldir) or die "Could not create directory $fulldir: $!\n\n"; 
	print "Directory created\n\n";  
};


#open data file
open ( ARCHIN,  "<", $archin ) or die "Can't open $archin\n$!\n";

# put first line in a variable, split, get positions of each column and relate titles with their positions in a hash

my $firstline = <ARCHIN>;
chomp $firstline;

my @firstline = split ("\t", $firstline);


my %title_vs_pos;
my $tmp = 1;

foreach my $title (@firstline)
{
	$title_vs_pos{$title} = $tmp;
	$tmp++;
};
my $borrame = "Val-TAC";
print "AAA -> $title_vs_pos{AAA}\n"; print " AAC -> $title_vs_pos{AAC}\n"; print "  AAG -> $title_vs_pos{AAG}\n"; print "   Val-TAC	-> $title_vs_pos{$borrame}\n"; #print "   Val-CAC	-> $title_vs_pos{Val-CAC}\n"; # can put a name with "-" between {}. Instead use a variable and put it inside it 
#my @keys = keys %title_vs_pos; foreach my $key (@keys) {print "<<$key>> - "}; print "\n";


# make a hash with the content of each column saved as a tab delimited string
# becareful that the string begins with a tab, so position 1, will be at 1, not at 0

my %columns; # hash with columns content
my @colnum;  # array with column positions
for my $i (1..(1+$#firstline))
{
    push (@colnum, $i)
};

while (my $line = <ARCHIN>)

{
	chomp $line;
	my @field = split ("\t", $line);
	for my $i (1..(1+$#field))
	{
		$columns{$i} .= "\t". $field[$i-1] ;
	};	
	
};
#my @test = split ("\t", $columns{1});
#print "0: $test[0]\n1:$test[1]\n\n";
#print $columns{1};


close ARCHIN;

#make list of codons and a hash with its GC content
my @nucleotides = qw(A G C T);
my @codons;
my %GCinCodon;
foreach my $nuc1 (@nucleotides)
{
	foreach my $nuc2 (@nucleotides)
	{
		foreach my $nuc3 (@nucleotides)
		{		
			my $codon = $nuc1 . $nuc2 . $nuc3;
			push (@codons , $codon);
			my $tmp = 0;
			if (($nuc1 eq "G") or ($nuc1 eq "C")) {$tmp++};
			if (($nuc2 eq "G") or ($nuc2 eq "C")) {$tmp++};
			if (($nuc3 eq "G") or ($nuc3 eq "C")) {$tmp++};
			$GCinCodon{$codon} = $tmp; # contains the number of G+C in the codon
		};
	};
};

# make array with names of tRNAs

my @tRNA = qw (Ala-AGC	Ala-GGC	Ala-TGC	Ala-CGC	Arg-ACG	Arg-GCG	Arg-TCG	Arg-CCG	Arg-TCT	Arg-CCT	Asn-ATT	Asn-GTT	Asp-ATC	Asp-GTC	Cys-ACA	Cys-GCA	Gln-TTG	Gln-CTG	Glu-TTC	Glu-CTC	Gly-ACC	Gly-GCC	Gly-TCC	Gly-CCC	His-ATG	His-GTG	Ile-AAT	Ile-GAT	Ile-TAT	Leu-TAA	Leu-CAA	Leu-AAG	Leu-GAG	Leu-TAG	Leu-CAG	Lys-TTT	Lys-CTT	fMet-CAT	Met-CAT	Phe-AAA	Phe-GAA	Pro-AGG	Pro-GGG	Pro-TGG	Pro-CGG	Pyl-CTA	Sec-TCA	Ser-AGA	Ser-GGA	Ser-TGA	Ser-CGA	Ser-ACT	Ser-GCT	Thr-AGT	Thr-GGT	Thr-TGT	Thr-CGT	Trp-CCA	Tyr-ATA	Tyr-GTA	Val-AAC	Val-GAC	Val-TAC	Val-CAC);

# Make a Hash that relates codons and the tRNA with complementary codon and other that relates codons and complementary anticodons
# y have the problem that AUG has two tRNAs: initiator and elongator
# to solve this problem y made the hash based on tRNAs, not codons

my %codon_anticodon;
my %tRNA_codon;

foreach my $codon (@codons)
{
	my $codon_comp = complementaryDNA($codon); 
	my $tmp = 0;
	my $tRNAmatch;
	my $tRNAmatch2;
	foreach my $tRNAname (@tRNA)
	{
		if    (($tRNAname =~ m/\w{3}-$codon_comp/) and ($tmp == 0)) {$tRNAmatch  = $tRNAname; $tmp++;}
		elsif (($tRNAname =~ m/\w{3}-$codon_comp/) and ($tmp == 1)) {$tRNAmatch2 = $tRNAname; $tmp++;}
		elsif (($tRNAname =~ m/\w{3}-$codon_comp/) and ($tmp == 2)) {$tmp++;};

	};
	if    ($tmp == 0) {$codon_anticodon{$codon} = ""; $tRNA_codon{$codon_comp} = ""}
	elsif ($tmp == 1) {$codon_anticodon{$codon} = $codon_comp; $tRNA_codon{$tRNAmatch} = $codon;}
	elsif ($tmp == 2) {$codon_anticodon{$codon} = $codon_comp; $tRNA_codon{$tRNAmatch} = $codon; $tRNA_codon{$tRNAmatch2} = $codon;print "For codon $codon there are two tRNAs in the list: $tRNAmatch and $tRNAmatch2\n";}
	elsif  ($tmp > 2)  {die "For codon $codon there were three tRNAs in the list that match the anticodon"};

	print "$codon\t$codon_comp\t||\t";
	if ($tmp >0) {print "Anticodon:$codon_anticodon{$codon}\ttRNA:$tRNAmatch"};
	if (($tmp == 1) or ($tmp == 0)) {print "\n";} elsif ($tmp == 2) {print "\t$tRNAmatch2\n"};
}; 


# make a plot of frecuency of usage of each codon against GC fraction of genome

my $resumen = "Codon-tRNA\tGC in codon\tSlope(Codon use/tRNA genes)\tIntercept(Codon usage)\tR²\n"; # variable containing a sumarry of the results
my @slopes; # array with slopes
my @intercepts; # array with intercepts
my @GCinCodonList; #array with number of G+c in codons

foreach my $tRNAname (@tRNA)
{
	my $codon        = $tRNA_codon{$tRNAname};
	my $arch_image   = $fulldir . $codon . "-vs-" . $tRNAname . $arch_res_base;
	my $codon_comp   = complementaryDNA($codon); # use subrutine to get complementary sequence
	$tRNAname =~ m/(\w{3,4})-$codon_comp/; 
	my $aminoacid    = $1;
	
	my $arch_script  = $arch_image .".plt";
#	my $title        = "Frequency $codon usage vs number of tRNA-$tRNAname genes";
	# para superscript usando "enhanced" en gnuplot: ^{texto}
	# para subscript usando "enhanced" en gnuplot: _{texto}
	my $title        = "Frequency $codon usage vs number of tRNA^{$aminoacid}_{$codon_comp} genes";
#	my $xlabel       = "Nº tRNA genes";
	my $xlabel       = "Nº tRNA^{$aminoacid}_{$codon_comp} genes";
	my $ylabel       = "Frequency of $codon usage";
	my $xtics        = 1;
	my $minX         = 0;
	my $maxX         = 15;
	#my ($min, $max)  = (0,1);
	#my $xcolumn     = $posac;

	#my $firstcolumn  = $title_vs_pos{$codon};
	#my $secondcolumn = $title_vs_pos{$GCTitle};

	my $secondcolumn = $title_vs_pos{$codon};
	my $firstcolumn  = $title_vs_pos{$tRNAname};
	
	# linear regression
	 #make array of data
	my @x = split ("\t",$columns{$firstcolumn} );
	my @y = split ("\t",$columns{$secondcolumn});
	my $empty = shift @x;
	   $empty = shift @y;
	my $xvalues = \@x;
	my $yvalues = \@y;
	my $lineFit = Statistics::LineFit->new();
	$lineFit->setData ($xvalues, $yvalues) or die "Invalid data";
	my ($intercept, $slope) = $lineFit->coefficients();
	defined $intercept or print "Can't fit line if x values are all equal in codon $codon and tRNA $tRNAname\n";
#	defined $intercept or die "Can't fit line if x values are all equal\n";
	if (defined $intercept) 
	{
		
		my $rSquared = $lineFit->rSquared();
		#print "Codon = $codon\t intercept = $intercept\tslope= $slope\tR^2= $rSquared\n";
		my ($legendX, $legendY) = (0.4, 0.14);
			
		print "Making plot $arch_image\n";
		#make Gnuplots scripts and run them with subrutine gnuplots_files
		gnuplot_files($arch_script, $arch_image, $format, $ext, $title, $xlabel, $ylabel, $minX, $maxX, $minY, $maxY, $sizex, $sizey, $xtics, $firstcolumn, $secondcolumn, $style, $archin, $pointstyle, $pointsize, $intercept, $slope, $rSquared, $legendX, $legendY);
		print "Codon = $codon\t intercept = $intercept\tslope= $slope\tR^2= $rSquared\n";
		$resumen .= "$codon-$tRNAname\t$GCinCodon{$codon}\t$slope\t$intercept\t$rSquared\n";
		push (@slopes, $slope);
		push (@intercepts, $intercept);
		push (@GCinCodonList, $GCinCodon{$codon});
	} else {
	
		$resumen .= "$codon-$tRNAname\t$GCinCodon{$codon}\tNO SLOPE\tNO INTERCEPT\tNO R²\n";
	
	};
};


#join all pdf in a single file 
#check if summary file exist. If it does, erase it

my $sumfile = "$fulldir" . "$summayfile";
if (-e ($sumfile.".pdf")) {unlink ($sumfile.".pdf") or die "Could not delete file $sumfile".".pdf :$!\n\n"};
system("pdfunite $fulldir"."*.pdf $sumfile".".pdf");
escribirarray($sumfile.".tab", $resumen);
print "Summary at $sumfile.tab\n";


 
####################################
# Make plots from summary filename #
####################################

#Slope vs GC in codons
{
	my $arch_image   = $sumfile . "-slope-VS-tRNA_genes";
	my $archin      = $sumfile.".tab";
	
	my $arch_script  = $arch_image .".plt";
	my $title        = "Slope of codon usage vs tRNA genes against number of GC in codons";
	my $xlabel       = "Number of GC in codon";
	my $ylabel       = "Slope (Codon usage/tRNA genes)";
	my $xtics        = 1;
	#my ($min, $max)  = (0,1);
	#my $xcolumn     = $posac;

	#my $firstcolumn  = $title_vs_pos{$codon};
	#my $secondcolumn = $title_vs_pos{$GCTitle};

	my $secondcolumn = 3;
	my $firstcolumn  = 2;
	
	# linear regression
	 #make array of data
	my @x = @GCinCodonList;
	my @y = @slopes;
	my $xvalues = \@x;
	my $yvalues = \@y;
	my $lineFit = Statistics::LineFit->new();
	$lineFit->setData ($xvalues, $yvalues) or die "Invalid data";
	my ($intercept, $slope) = $lineFit->coefficients();
	defined $intercept or die "Can't fit line if x values are all equal";
	my $rSquared = $lineFit->rSquared();
	#print "Codon = $codon\t intercept = $intercept\tslope= $slope\tR^2= $rSquared\n";
	my ($legendX, $legendY) = (0, 0.2);

	my ($minX, $maxX) = (-0.5, 3.5);
	my ($minY, $maxY) = (-0.25, 0.25);
	#$sizex, $sizey
		
	print "Making plot $arch_image\n";
	#make Gnuplots scripts and run them with subrutine gnuplots_files
	gnuplot_files($arch_script, $arch_image, $format, $ext, $title, $xlabel, $ylabel, $minX, $maxX, $minY, $maxY, $sizex, $sizey, $xtics, $firstcolumn, $secondcolumn, $style, $archin, $pointstyle, $pointsize, $intercept, $slope, $rSquared, $legendX, $legendY);
	print "Slope vs Nº tRNA genes\t intercept = $intercept\tslope= $slope\tR^2= $rSquared\n";
};


###################################################################
###################################################################


#Intercept vs GC in codons
{
	my $arch_image   = $sumfile . "-intercept-VS-codon_GC";
	my $archin      = $sumfile.".tab";
	
	my $arch_script  = $arch_image .".plt";
	my $title        = "Intercept of codon usage vs tRNA genes against number of GC in codons";
	my $xlabel       = "Number of GC in codon";
	my $ylabel       = "Intercept (Codon usage)";
	my $xtics        = 1;
	#my ($min, $max)  = (0,1);
	#my $xcolumn     = $posac;

	#my $firstcolumn  = $title_vs_pos{$codon};
	#my $secondcolumn = $title_vs_pos{$GCTitle};

	my $secondcolumn = 4;
	my $firstcolumn  = 2;
	
	# linear regression
	 #make array of data
	my @x = @GCinCodonList;
	my @y = @intercepts;
	my $xvalues = \@x;
	my $yvalues = \@y;
	my $lineFit = Statistics::LineFit->new();
	$lineFit->setData ($xvalues, $yvalues) or die "Invalid data";
	my ($intercept, $slope) = $lineFit->coefficients();
	defined $intercept or die "Can't fit line if x values are all equal";
	my $rSquared = $lineFit->rSquared();
	#print "Codon = $codon\t intercept = $intercept\tslope= $slope\tR^2= $rSquared\n";
	my ($legendX, $legendY) = (2.0, 0.12);

	my ($minX, $maxX) = (-0.5, 3.5);
	my ($minY, $maxY) = (-0.15, 0.15);
	#$sizex, $sizey
		
	print "Making plot $arch_image\n";
	#make Gnuplots scripts and run them with subrutine gnuplots_files
	gnuplot_files($arch_script, $arch_image, $format, $ext, $title, $xlabel, $ylabel, $minX, $maxX, $minY, $maxY, $sizex, $sizey, $xtics, $firstcolumn, $secondcolumn, $style, $archin, $pointstyle, $pointsize, $intercept, $slope, $rSquared, $legendX, $legendY);
	print "Intercept vs GC in codon\t intercept = $intercept\tslope= $slope\tR^2= $rSquared\n";
};


#Slope vs Intercept
{
	my $arch_image   = $sumfile . "-slope-VS-intercept";
	my $archin      = $sumfile.".tab";
	
	my $arch_script  = $arch_image .".plt";
	my $title        = "Slope vs intercept of codon usage vs tRNA genes plots";
	my $xlabel       = "Slope (Codon usage/tRNA genes)";
	my $ylabel       = "Intercept (Codon usage)";
	my $xtics        = 0.1;
	#my ($min, $max)  = (0,1);
	#my $xcolumn     = $posac;

	#my $firstcolumn  = $title_vs_pos{$codon};
	#my $secondcolumn = $title_vs_pos{$GCTitle};

	my $secondcolumn = 4;
	my $firstcolumn  = 3;
	
	# linear regression
	 #make array of data
	my @x = @slopes;
	my @y = @intercepts;
	my $xvalues = \@x;
	my $yvalues = \@y;
	my $lineFit = Statistics::LineFit->new();
	$lineFit->setData ($xvalues, $yvalues) or die "Invalid data";
	my ($intercept, $slope) = $lineFit->coefficients();
	defined $intercept or die "Can't fit line if x values are all equal";
	my $rSquared = $lineFit->rSquared();
	#print "Codon = $codon\t intercept = $intercept\tslope= $slope\tR^2= $rSquared\n";
	my ($legendX, $legendY) = (0.05, 0.1);

	my ($minX, $maxX) = (-0.3, 0.3);
	my ($minY, $maxY) = (-0.12, 0.12);
	#$sizex, $sizey
		
	print "Making plot $arch_image\n";
	#make Gnuplots scripts and run them with subrutine gnuplots_files
	gnuplot_files($arch_script, $arch_image, $format, $ext, $title, $xlabel, $ylabel, $minX, $maxX, $minY, $maxY, $sizex, $sizey, $xtics, $firstcolumn, $secondcolumn, $style, $archin, $pointstyle, $pointsize, $intercept, $slope, $rSquared, $legendX, $legendY);
	print "Slope vs Intercept\t intercept = $intercept\tslope= $slope\tR^2= $rSquared\n";
};


my $t2 = time;
my $ttot = ($t2-$t1)/60;

print "\n\n================================\n";
print     "===           DONE           ===\n";
print     "=== It took $ttot min to run ===\n";
print     "================================\n";


exit;


######################
##                  ##
##    SUBRUTINAS    ##
##    SUBRUTINAS    ##
##    SUBRUTINAS    ##
##    SUBRUTINAS    ##
##                  ##
######################

##---------------------------------------------------------------------------------
##---------------------------------------------------------------------------------


## abrir archivos y meterlos en un array
## necesita que se le indique el nombre del archivo: @array = abrirarray ($archivo).
sub abrirarray
{
	my ($arch)= @_ ; # la variable $arch va a ser igual a la primera variable que se coloque en el parentesis cuando se llame esta subrutina. Debe ser el nombre del archivo a abrir, con el path completo si no está en el mismo directorio
	my @arch;
	# ver si el archivo existe
	unless (open (ARCH,$arch))
	{
		print "\n ¡¡¡ no se pudo abrir el archivo $arch !!!\n";
		exit;
	};
	@arch = <ARCH>;
	close (ARCH);
	return @arch;
};

##---------------------------------------------------------------------------------
##---------------------------------------------------------------------------------

##################################################
# subrutina que guarda un array en un archivo.
# OJO que borra todo lo que había antes en el archivo si este ya existía
# lo primero es el nombre del array y lo segundo es lo que se guarda
##################################################
sub escribirarray
{
	my ($arch,@cosas) = @_; # la variable $arch va a ser igual a la primera variable que se coloque en el parentesis cuando se llame esta subrutina y debe ser el nombre del archivo a abrir, con el path completo si no está en el mismo directorio. El resto de lo que esté en el parentesis va a quedar en el array @cosas y es lo que se va a escribir en el archivo
	# abrir el archivo
	open FILE, ">$arch" or die "Can not open file $arch in subrutine escribirarray: $!\n\n"; 
	print FILE @cosas; 
	close FILE;
};

##---------------------------------------------------------------------------------
##---------------------------------------------------------------------------------

##---------------------------------------------------------------------------------
##---------------------------------------------------------------------------------

##################################################
# subrutina que guarda un array en un archivo.
# OJO que NO borra todo lo que había antes en el archivo si este ya existía, solo adjunta todo al final
# lo primero es el nombre del array y lo segundo es lo que se guarda
##################################################
sub escribirenarray
{
	my ($arch,@cosas) = @_; # la variable $arch va a ser igual a la primera variable que se coloque en el parentesis cuando se llame esta subrutina y debe ser el nombre del archivo a abrir, con el path completo si no está en el mismo directorio. El resto de lo que esté en el parentesis va a quedar en el array @cosas y es lo que se va a escribir en el archivo
	# abrir el archivo
	open FILE, ">>$arch" or die "No se pudo guardar en $arch por algún motivo:$!"; 
	print FILE @cosas; 
	close FILE;
};

##---------------------------------------------------------------------------------
##---------------------------------------------------------------------------------

sub gnuplot_files
{
	my ($arch_script, $arch_image, $format, $ext, $title, $xlabel, $ylabel, $minX, $maxX, $minY, $maxY, $sizex, $sizey, $xtics, $firstcolumn, $secondcolumn, $style, $file, $pointstyle, $pointsize, $intercept, $slope, $rSquared, $legendX, $legendY) = @_;
	#example of style : linespoints, dots, points
	my $script = "# Script to run with GNUplot\n";
	$script   .= "set term $format size $sizex, $sizey enhanced font 'Arial,$fontsize'\n";
	$script   .= "set output \"$arch_image.$ext\"\n";
	$script   .= "set title \"$title\"\n";
	$script   .= "set xlabel \"$xlabel\"\n";
	$script   .= "set ylabel \"$ylabel\"\n";
	#$script   .= "set key bottom left\n";
	$script   .= "set key out top right\n";
	$script   .= "set border 3\n";
	$script   .= "set xtics border nomirror #rangelimited\n"; #"set xtics border nomirror 0,100 #rangelimited\n";
	$script   .= "set xtics $xtics\n";
	$script   .= "set ytics border nomirror #rangelimited\n";
	$script   .= "set key off\n"; #to hide legend
	#$script   .= "set size square\n"; # to make the size of the plot equal in X an Y axes
	#$script   .= "set ratio 1\n";    # set the ratio of Y to X scale (or it it the other way around???)
	$script   .= "set xrange [$minX:$maxX]\n";
	$script   .= "set yrange [$minY:$maxY]\n";
	$script   .= "slope = $slope\n";
	$script   .= "intercept = $intercept\n";
	$script   .= "rSquared = $rSquared\n";
	$script   .= "g(x) = slope*x + intercept \n";
	$script   .= "f(x) = m*x + q\n";
#	$script   .= "fit f(x) \"$file\" using $firstcolumn:$secondcolumn via m,q\n"; # to plot linear trend
#	$script   .= "mq_value = sprintf(\"f(x) = %.3f * X + %.3f\", m, q)\n";
	$script   .= "mq_value = sprintf(\"f(x) = %.3f * X + %.3f\\nR² = %.3f\", slope, intercept, rSquared)\n";
	$script   .= "set label 1 at $legendX,$legendY mq_value\n";
#	$script   .= "plot  \"$file\" using $firstcolumn:$secondcolumn with $style lw 2 pt $pointstyle ps $pointsize";
#	$script   .= "plot f(x), g(x), \"$file\" using $firstcolumn:$secondcolumn with $style lw 2 pt $pointstyle ps $pointsize";
#	$script   .= "plot g(x), \"$file\" using $firstcolumn:$secondcolumn with $style lw 2 pt $pointstyle ps $pointsize";
	$script   .= "plot \"$file\" using $firstcolumn:$secondcolumn with $style lw 2 pt $pointstyle ps $pointsize, g(x)";
	$script   .= "\n";
	$script   .= "\n";
	$script   .= "\n";
	
	escribirarray ($arch_script, $script);
	my $result = system("gnuplot $arch_script");
	return $result;
};


##---------------------------------------------------------------------------------
##---------------------------------------------------------------------------------

sub compbaseDNA
#devuelve base complementaria
{
	my ($base_original, @others) = @_;
	if    ($base_original eq "G") { return "C"}
	elsif ($base_original eq "C") { return "G"}
	elsif ($base_original eq "T") { return "A"}
	elsif ($base_original eq "A") { return "T"}
	elsif ($base_original eq "g") { return "c"}
	elsif ($base_original eq "c") { return "g"}
	elsif ($base_original eq "t") { return "a"}
	elsif ($base_original eq "a") { return "t"}
	else                          { print "ERROR: you supplied a non DNA base compDNA only accepts AGCT or agct letters"; exit}
};


##---------------------------------------------------------------------------------
##---------------------------------------------------------------------------------


sub complementaryDNA
#devuelve secuencia complementaria de DNA
{
	my ($DNA, @others) = @_;
	my $inverse_DNA    = scalar reverse ($DNA);
	my @bases          = split ("", $inverse_DNA);
	my @comp_bases;
	for my $i (0..$#bases)
	{
		$comp_bases[$i] = compbaseDNA($bases[$i]);
	};
	return join("",@comp_bases);    
};
