# Supplementary material for: Impact of the chemical modification of tRNAs anticodon loop on the variability and evolution of codon usage in proteobacteria
Source: Front Microbiol. 2024 Aug 5;15:1412318. doi: 10.3389/fmicb.2024.1412318 (PMC11332805; doi:10.3389/fmicb.2024.1412318)
Supplement: Supplementary file 3 [file Data_Sheet_3.zip › Supp_scripts/plot-codonusage-vs-GC-V3-High_expression-vs-all-genes.pl]

#! /usr/bin/perl

use strict;
use warnings;
use Cwd; #to be able to search current directory name
use Statistics::LineFit; # to make least square linear regression


print "\n\n================================================================================================================\n";
print     "== Usage: perl $0 <data file all genes> <data file high expression genes> <result file base name> <results directory> <summary file>\n";

print     "== Program will take data on files <data file all genes> and <data file high expression genes> and make plots comparing codon usage with frequency of nucleotides in genomes\n";
print     "== First line in the file has to be commented and have the column titles\n";
print     "== First line must use the same titles as given by scripts so that this program recognize them. Also, both files must use the same names for fields\n";
print     "== each file should contain the columns presenting the usage of each codon as well as columns presenting the content of each nucleotided\n";
print     "== in linux, you can use the paste command to construct this file pasting the average codon file and the GC content files produced by the following scripts:\n";
print     "==       Codon_statistics-V2.pl\n";
print     "==       AGCT_count_V2.pl\n";
print     "== For example:\n";
print     "==       paste average-b.txt genomic_AGCT.tab > usage-genomic_AGCT.tab\n";
print     "== Results files will use the <result file base name> to construct result files in <results directory>\n";
print     "== This program calculate linear regression using perl Statistics::LineFit module\n";
print     "== This program uses GnuPlot to construct plots\n";
print     "== After finishing, the program will unite all pdf files of the folder in <summary file> and add to that file name a \".pdf\" extension\n";
print     "== Additionally it will make a text file with the same name, but finishing in \".tab\", that contains the slope, intercept and R² for each codon \n";
print     "== \n";

my $t1 = time;
my $archin_all        = $ARGV[0];
my $archin_high       = $ARGV[1];

my $arch_res_base     = $ARGV[2];
my $dirres            = $ARGV[3];
my $summayfile        = $ARGV[4];
my $fulldir           = cwd() . "/" . $dirres . "/";


#data for plots


my $format         = "pdfcairo";   # formato usado por gnuplot
my $ext            = "pdf";        # extention for plot files
my $sizex          = 3;#2.5;    # para el tamaño del gráfico hecho por gnuplot; en pdf cairo está en pulgadas 3.07 pulgadas =7.8 cm
my $sizey          = 1.57;    # para el tamaño del gráfico hecho por gnuplot; en pdf cairo está en pulgadas 1.57 pulgadas = 4 cm
my $fontsize       = 7;
my $linewidth      = 2;
my $pointsize      = 0.025;
#my $style = "lines";
my $style          = "points";
my $pointstyle     = 6; # 5-> square; 6-> empty circle; 7-> full circle; 9-> triangle
my $minX           = 0;
my $maxX           = 1;
my $minY           = 0;
my $maxY           = 0.16;
#if ($archin) {my $file           = $archin};

my $GCTitle        = "GC_frac";


unless ($archin_all and $archin_high and $arch_res_base and $dirres and $summayfile ) 
{
	print     "==
== archin all    =$archin_all
== archin high   =$archin_high
== res_base      =$arch_res_base
== dirres        =$dirres
== summayfile    =$summayfile\n";

	print     "== \n";
	print     "== \n";
	print     "== \n";
	print     "== \n";
	print     "== All values need to be included on the command line!!\n";
	print     "== \n";
	print     "== \n";
	print     "== \n";
	print "================================================================================================================\n";
	exit;
};


print "================================================================================================================\n";

## check if result directory exists
## create it if it doesn't

unless (-d $fulldir) 
{
	print "Results directory ($fulldir) does not exists, so it will be created\n\n"; 
	mkdir ($fulldir) or die "Could not create directory $fulldir: $!\n\n"; 
	print "Directory created\n\n";  
};


#open data files
open ( ARCHINALL,  "<", $archin_all   ) or die "Can't open $archin_all\n$!\n";
open ( ARCHINHIGH,  "<", $archin_high ) or die "Can't open $archin_high\n$!\n";

# put first line in a variable, split, get positions of each column and relate titles with their positions in a hash

my $firstlineall = <ARCHINALL>;
chomp $firstlineall;
my $firstlinehigh = <ARCHINHIGH>;
chomp $firstlinehigh;

unless ($firstlineall eq $firstlinehigh) {print STDERR "fields in $archin_all and $archin_high are not equal\n\n";exit; }

my @firstline = split ("\t", $firstlineall);

my %title_vs_pos;
my $tmp = 1;

foreach my $title (@firstline)
{
	$title_vs_pos{$title} = $tmp;
	$tmp++;
};

print "AAA -> $title_vs_pos{AAA}\n"; print " AAC -> $title_vs_pos{AAC}\n"; print "  AAG -> $title_vs_pos{AAG}\n"; print "   GC_frac -> $title_vs_pos{GC_frac}\n";
my @keys = keys %title_vs_pos; #foreach my $key (@keys) {print "<<$key>> - "}; print "\n";


# make an hash with the content of each column saved as a tab delimited string
# becareful that the string begins with a tab, so position 1, will be at 1, not at 0

my %columnsAll;  # hash with columns content for all genes
my %columnsHigh; # hash with columns content for highly expressed genes
my @colnum;  # array with column positions
for my $i (1..(1+$#firstline))
{
    push (@colnum, $i)
};

while (my $line = <ARCHINALL>)
{
	chomp $line;
	my @field = split ("\t", $line);
	for my $i (1..(1+$#field))
	{
		$columnsAll{$i} .= "\t". $field[$i-1] ;
	};	
	
};

while (my $line = <ARCHINHIGH>)
{
	chomp $line;
	my @field = split ("\t", $line);
	for my $i (1..(1+$#field))
	{
		$columnsHigh{$i} .= "\t". $field[$i-1] ;
	};	
	
};


close ARCHINALL;
close ARCHINHIGH;


#make list of codons and a hash with its GC content
my @nucleotides = qw(A G C T);
my @codons;
my %GCinCodon; #to save the number of G +C of each codon
my %pos3inCodon; # To save the identity of the last nucleotide in codons


foreach my $nuc1 (@nucleotides)
{
	foreach my $nuc2 (@nucleotides)
	{
		foreach my $nuc3 (@nucleotides)
		{		
			my $codon = $nuc1 . $nuc2 . $nuc3;
			push (@codons , $codon);
			my $tmp = 0;
			if (($nuc1 eq "G") or ($nuc1 eq "C")) {$tmp++};
			if (($nuc2 eq "G") or ($nuc2 eq "C")) {$tmp++};
			if (($nuc3 eq "G") or ($nuc3 eq "C")) {$tmp++};
			$GCinCodon{$codon} = $tmp; # contains the number of G+C in the codon
			
			if ($pos3inCodon{$nuc3} eq "") {$pos3inCodon{$nuc3} .= $codon} else {$pos3inCodon{$nuc3} .= "\t$codon"}; # contains list of codons that end in each nucleotide
		};
	};
};

# make a plot of frecuency of usage of each codon against GC fraction of genome considering both all genes and those of high expression

my $resumen        = "Codon\tGC in codon\tSlope All genes(Codon use/GC cont)\tIntercept All genes (GC cont)\tR²  All genes\tSlope High expression genes(Codon use/GC cont)\tIntercept High expression genes (GC cont)\tR²  High expression genes\n"; # variable containing a sumarry of the results
my $resumenLastNuc = "Codon\tlast nucleotide in codon\tSlope All genes(A last nt)\tSlope All genes(C last nt)\tSlope All genes(G last nt)\tSlope All genes(T last nt)\tSlope High expression genes(A last nt)\tSlope High expression genes(C last nt)\tSlope High expression genes(G last nt)\tSlope High expression genes(T last nt)\n"; # variable containing a sumarry of the slopes cathegorized by the last nt in codon

my @slopesAll; # array with slopes
my @interceptsAll; # array with intercepts

my @slopesHigh; # array with slopes
my @interceptsHigh; # array with intercepts

my @GCinCodonList; #array with number of G+c in codons


foreach my $codon (@codons)
{
	my $arch_image   = $fulldir . $codon . "-vs-GC" . $arch_res_base;
	
	my $arch_script  = $arch_image .".plt";
	my $title        = "Frequency $codon usage vs GC content";
	my $xlabel       = "GC content";
	my $ylabel       = "Frequency of $codon usage";
	my $legend1      = "All genes";
	my $legend2      = "High expression genes";
	my $xtics        = 0.2;

	my $secondcolumn = $title_vs_pos{$codon};
	my $firstcolumn  = $title_vs_pos{$GCTitle};
	
	# linear regression 1
	 #make array of data
	my @xAll = split ("\t",$columnsAll{$firstcolumn} );
	my @yAll = split ("\t",$columnsAll{$secondcolumn});
	my $empty = shift @xAll;
	   $empty = shift @yAll;
	my $xvaluesAll = \@xAll;
	my $yvaluesAll = \@yAll;
	my $lineFitAll = Statistics::LineFit->new();
	$lineFitAll->setData ($xvaluesAll, $yvaluesAll) or die "Invalid data";
	my ($interceptAll, $slopeAll) = $lineFitAll->coefficients();
	defined $interceptAll or die "Can't fit line if x values are all equal";
	my $rSquaredAll = $lineFitAll->rSquared();
	#print "All genes -> Codon = $codonAll\t intercept = $interceptAll\tslope= $slopeAll\tR^2= $rSquaredAll\n";
	
	# linear regression 2
	 #make array of data
	my @xHigh = split ("\t",$columnsHigh{$firstcolumn} );
	my @yHigh = split ("\t",$columnsHigh{$secondcolumn});
	   $empty = shift @xHigh;
	   $empty = shift @yHigh;
	my $xvaluesHigh = \@xHigh;
	my $yvaluesHigh = \@yHigh;
	my $lineFitHigh = Statistics::LineFit->new();
	$lineFitHigh->setData ($xvaluesHigh, $yvaluesHigh) or die "Invalid data";
	my ($interceptHigh, $slopeHigh) = $lineFitHigh->coefficients();
	defined $interceptHigh or die "Can't fit line if x values are all equal";
	my $rSquaredHigh = $lineFitHigh->rSquared();
	#print "High expression genes -> Codon = $codon\t intercept = $interceptHigh\tslope= $slopeHigh\tR^2= $rSquaredHigh\n";
	
	my ($legendX, $legendY)   = (1.1, 0.10);
	my ($legendX2, $legendY2) = (1.1, 0.08);
		
	print "Making plot $arch_image\n";
	#make Gnuplots scripts and run them with subrutine gnuplots_files
	gnuplot2_files($arch_script, $arch_image, $format, $ext, $title, $xlabel, $ylabel, $legend1, $legend2, $minX, $maxX, $minY, $maxY, $sizex, $sizey, $xtics, $firstcolumn, $secondcolumn, $firstcolumn, $secondcolumn, $style, $archin_all, $archin_high, $pointstyle, $pointsize, $interceptAll, $slopeAll, $rSquaredAll, $interceptHigh, $slopeHigh, $rSquaredHigh, $legendX, $legendY, $legendX2, $legendY2);
	print "All genes ---------------> Codon = $codon\t intercept = $interceptAll\tslope= $slopeAll\tR^2= $rSquaredAll\n";
	print "High expression genes --->            \t intercept = $interceptHigh\tslope= $slopeHigh\tR^2= $rSquaredHigh\n";
	print "GC in codon -------------> $GCinCodon{$codon}\n";
	$resumen .= "$codon\t$GCinCodon{$codon}\t$slopeAll\t$interceptAll\t$rSquaredAll\t$slopeHigh\t$interceptHigh\t$rSquaredHigh\n";
	$resumenLastNuc .= LastNuc($codon, $slopeAll, $slopeHigh, \%pos3inCodon);
	push (@slopesAll, $slopeAll);
	push (@interceptsAll, $interceptAll);
	push (@GCinCodonList, $GCinCodon{$codon});
	push (@slopesHigh, $slopeHigh);
	push (@interceptsHigh, $interceptHigh);
};

#join all pdf in a single file 
#check if summary file exist. If it does, erase it

my $sumfile = "$fulldir" . "$summayfile";
if (-e ($sumfile.".pdf")) {unlink ($sumfile.".pdf") or die "Could not delete file $sumfile".".pdf :$!\n\n"};
system("pdfunite $fulldir"."*.pdf $sumfile".".pdf");
escribirarray($sumfile.".tab", $resumen);
escribirarray($sumfile."_last-nt.tab", $resumenLastNuc);
print "Summary at $sumfile.tab\n";
print "Summary by las nucleotide at $sumfile"."_last-nt.tab\n";


 
####################################
# Make plots from summary file     #
####################################

#Slope vs GC in codons
{
	my $arch_image   = $sumfile . "-slope-VS-codon_GC";
	my $archin      = $sumfile.".tab";
	
	my $arch_script  = $arch_image .".plt";
	my $title        = "Slope of codon usage vs GC content against number of GC in codons";
	my $xlabel       = "Number of GC in codon";
	my $ylabel       = "Slope (Codon usage/GC content)";
	my $legend1      = "All genes";
	my $legend2      = "High expression genes";
	my $xtics        = 1;
	#my ($min, $max)  = (0,1);
	#my $xcolumn     = $posac;

	#my $firstcolumn  = $title_vs_pos{$codon};
	#my $secondcolumn = $title_vs_pos{$GCTitle};

	my $firstcolumn1  = 2;
	my $secondcolumn1 = 3;
	my $firstcolumn2  = 2;
	my $secondcolumn2 = 6;
	
	# linear regression 1: all genes
	 #make array of data
	my @xAll = @GCinCodonList;
	my @yAll = @slopesAll;
	my $xvaluesAll = \@xAll;
	my $yvaluesAll = \@yAll;
	my $lineFitAll = Statistics::LineFit->new();
	$lineFitAll->setData ($xvaluesAll, $yvaluesAll) or die "Invalid data";
	my ($interceptAll, $slopeAll) = $lineFitAll->coefficients();
	defined $interceptAll or die "Can't fit line if x values are all equal";
	my $rSquaredAll = $lineFitAll->rSquared();
	#print "Codon = $codon\t intercept = $intercept\tslope= $slope\tR^2= $rSquared\n";
	my ($legendX, $legendY) = (4, 0);

	# linear regression 2: high expression genes
	 #make array of data
	my @xHigh = @GCinCodonList;
	my @yHigh = @slopesHigh;
	my $xvaluesHigh = \@xHigh;
	my $yvaluesHigh = \@yHigh;
	my $lineFitHigh = Statistics::LineFit->new();
	$lineFitHigh->setData ($xvaluesHigh, $yvaluesHigh) or die "Invalid data";
	my ($interceptHigh, $slopeHigh) = $lineFitHigh->coefficients();
	defined $interceptHigh or die "Can't fit line if x values are all equal";
	my $rSquaredHigh = $lineFitHigh->rSquared();
	#print "Codon = $codon\t intercept = $intercept\tslope= $slope\tR^2= $rSquared\n";
	my ($legendX2, $legendY2) = (4, -0.1);

	my ($minX, $maxX) = (-0.5, 3.5);
	my ($minY, $maxY) = (-0.28, 0.28);
	#$sizex, $sizey
	

		
	print "Making plot $arch_image\n";
	#make Gnuplots scripts and run them with subrutine gnuplots_files
	gnuplot2_files($arch_script, $arch_image, $format, $ext, $title, $xlabel, $ylabel, $legend1, $legend2, $minX, $maxX, $minY, $maxY, $sizex, $sizey, $xtics, $firstcolumn1, $secondcolumn1, $firstcolumn2, $secondcolumn2, $style, $archin, $archin, $pointstyle, $pointsize, $interceptAll, $slopeAll, $rSquaredAll, $interceptHigh, $slopeHigh, $rSquaredHigh, $legendX, $legendY, $legendX2, $legendY2);
	print "All genes ----------------> Slope vs GC in codon\t intercept = $interceptAll\tslope= $slopeAll\tR^2= $rSquaredAll\n";
	print "High expression genes ----> Slope vs GC in codon\t intercept = $interceptHigh\tslope= $slopeHigh\tR^2= $rSquaredHigh\n";
};


#Intercept vs GC in codons
{
	my $arch_image   = $sumfile . "-intercept-VS-codon_GC";
	my $archin      = $sumfile.".tab";
	
	my $arch_script  = $arch_image .".plt";
	my $title        = "Intercept of codon usage vs GC content against number of GC in codons";
	my $xlabel       = "Number of GC in codon";
	my $ylabel       = "Intercept (Codon usage)";
	my $legend1      = "All genes";
	my $legend2      = "High expression genes";
	my $xtics        = 1;
	#my ($min, $max)  = (0,1);
	#my $xcolumn     = $posac;

	#my $firstcolumn  = $title_vs_pos{$codon};
	#my $secondcolumn = $title_vs_pos{$GCTitle};

	my $firstcolumn1  = 2;
	my $secondcolumn1 = 4;
	my $firstcolumn2  = 2;
	my $secondcolumn2 = 7;
	
	# linear regression 1: all
	 #make array of data
	my @xAll = @GCinCodonList;
	my @yAll = @interceptsAll;
	my $xvaluesAll = \@xAll;
	my $yvaluesAll = \@yAll;
	my $lineFitAll = Statistics::LineFit->new();
	$lineFitAll->setData ($xvaluesAll, $yvaluesAll) or die "Invalid data";
	my ($interceptAll, $slopeAll) = $lineFitAll->coefficients();
	defined $interceptAll or die "Can't fit line if x values are all equal";
	my $rSquaredAll = $lineFitAll->rSquared();
	#print "Codon = $codon\t intercept = $intercept\tslope= $slope\tR^2= $rSquared\n";
	my ($legendX, $legendY) = (4, 0);

	# linear regression 2: high
	 #make array of data
	my @xHigh = @GCinCodonList;
	my @yHigh = @interceptsHigh;
	my $xvaluesHigh = \@xHigh;
	my $yvaluesHigh = \@yHigh;
	my $lineFitHigh = Statistics::LineFit->new();
	$lineFitHigh->setData ($xvaluesHigh, $yvaluesHigh) or die "Invalid data";
	my ($interceptHigh, $slopeHigh) = $lineFitHigh->coefficients();
	defined $interceptHigh or die "Can't fit line if x values are all equal";
	my $rSquaredHigh = $lineFitHigh->rSquared();
	#print "Codon = $codon\t intercept = $intercept\tslope= $slope\tR^2= $rSquared\n";
	my ($legendX2, $legendY2) = (4, -0.05);

	my ($minX, $maxX) = (-0.5, 3.5);
	my ($minY, $maxY) = (-0.15, 0.15);
	#$sizex, $sizey
		
	print "Making plot $arch_image\n";
	#make Gnuplots scripts and run them with subrutine gnuplots_files
	gnuplot2_files($arch_script, $arch_image, $format, $ext, $title, $xlabel, $ylabel, $legend1, $legend2, $minX, $maxX, $minY, $maxY, $sizex, $sizey, $xtics, $firstcolumn1, $secondcolumn1, $firstcolumn2, $secondcolumn2, $style, $archin, $archin, $pointstyle, $pointsize, $interceptAll, $slopeAll, $rSquaredAll, $interceptHigh, $slopeHigh, $rSquaredHigh, $legendX, $legendY, $legendX2, $legendY2);
	#gnuplot_files($arch_script, $arch_image, $format, $ext, $title, $xlabel, $ylabel, $minX, $maxX, $minY, $maxY, $sizex, $sizey, $xtics, $firstcolumn, $secondcolumn, $style, $archin, $pointstyle, $pointsize, $intercept, $slope, $rSquared, $legendX, $legendY);
	print "All genes --------------->Intercept vs GC in codon\t intercept = $interceptAll\tslope= $slopeAll\tR^2= $rSquaredAll\n";
	print "High expression genes --------------------------->\t intercept = $interceptHigh\tslope= $slopeHigh\tR^2= $rSquaredHigh\n";
};


#Slope vs Intercept
{
	my $arch_image   = $sumfile . "-slope-VS-intercept";
	my $archin      = $sumfile.".tab";
	
	my $arch_script  = $arch_image .".plt";
	my $title        = "Slope vs intercept of codon usage vs GC content plots";
	my $xlabel       = "Slope (Codon usage/GC content)";
	my $ylabel       = "Intercept (GC content)";
	my $legend1      = "All genes";
	my $legend2      = "High expression genes";
	my $xtics        = 0.1;
	#my ($min, $max)  = (0,1);
	#my $xcolumn     = $posac;

	#my $firstcolumn  = $title_vs_pos{$codon};
	#my $secondcolumn = $title_vs_pos{$GCTitle};

	my $firstcolumn1  = 3;
	my $secondcolumn1 = 4;
	my $firstcolumn2  = 6;
	my $secondcolumn2 = 7;

	# linear regression 1: All genes
	 #make array of data
	my @xAll = @slopesAll;
	my @yAll = @interceptsAll;
	my $xvaluesAll = \@xAll;
	my $yvaluesAll = \@yAll;
	my $lineFitAll = Statistics::LineFit->new();
	$lineFitAll->setData ($xvaluesAll, $yvaluesAll) or die "Invalid data";
	my ($interceptAll, $slopeAll) = $lineFitAll->coefficients();
	defined $interceptAll or die "Can't fit line if x values are all equal";
	my $rSquaredAll = $lineFitAll->rSquared();
	#print "Codon = $codon\t intercept = $intercept\tslope= $slope\tR^2= $rSquared\n";
	my ($legendX, $legendY) = (0.4, 0);

	# linear regression2: high expression genes
	 #make array of data
	my @xHigh = @slopesHigh;
	my @yHigh = @interceptsHigh;
	my $xvaluesHigh = \@xHigh;
	my $yvaluesHigh = \@yHigh;
	my $lineFitHigh = Statistics::LineFit->new();
	$lineFitHigh->setData ($xvaluesHigh, $yvaluesHigh) or die "Invalid data";
	my ($interceptHigh, $slopeHigh) = $lineFitHigh->coefficients();
	defined $interceptHigh or die "Can't fit line if x values are all equal";
	my $rSquaredHigh = $lineFitHigh->rSquared();
	#print "Codon = $codon\t intercept = $intercept\tslope= $slope\tR^2= $rSquared\n";
	my ($legendX2, $legendY2) = (0.4, -0.05);

	my ($minX, $maxX) = (-0.3, 0.3);
	my ($minY, $maxY) = (-0.12, 0.12);
	#$sizex, $sizey
		
	print "Making plot $arch_image\n";
	#make Gnuplots scripts and run them with subrutine gnuplots_files
	gnuplot2_files($arch_script, $arch_image, $format, $ext, $title, $xlabel, $ylabel, $legend1, $legend2, $minX, $maxX, $minY, $maxY, $sizex, $sizey, $xtics, $firstcolumn1, $secondcolumn1, $firstcolumn2, $secondcolumn2, $style, $archin, $archin, $pointstyle, $pointsize, $interceptAll, $slopeAll, $rSquaredAll, $interceptHigh, $slopeHigh, $rSquaredHigh, $legendX, $legendY, $legendX2, $legendY2);

	print "All genes ------------------> Slope vs Intercept\t intercept = $interceptAll\tslope= $slopeAll\tR^2= $rSquaredAll\n";
	print "High expression genes ------> Slope vs Intercept\t intercept = $interceptHigh\tslope= $slopeHigh\tR^2= $rSquaredHigh\n";
};


#Boxplot slope vs last nucleotide in codon
{
	#my $arch_image   = $sumfile . "-slope-VS-last_nt";
	my $archin      = $sumfile."_last-nt.tab";
	
	my $title        = "Slope vs las nucleotide in codon";
	my $xlabel       = "Last nucleotide in codon)";
	my $ylabel       = "Slope (Codon usage/GC content)";
	my $legend1      = "All genes";
	my $legend2      = "High expression genes";
	my $xtics        = 0.1;
	my $style        = "boxplot nooutliers";

	my ($minX, $maxX) = (-0.3, 0.3);
	my ($minY, $maxY) = (-0.12, 0.12);
	#$sizex, $sizey

	# Plot for codon usage in all genes
	   $title        = "Slope vs last nucleotide in codon for all genes";
	my $arch_image   = $sumfile . "-slope-VS-last_nt-All_genes";
	my $arch_script  = $arch_image .".plt";
	print "Making plot $arch_image\n";
	#make Gnuplots scripts and run them with subrutine gnuplot_boxplot
	gnuplot_boxplot ($arch_script, $arch_image, $format, $ext, $title, $xlabel, $ylabel, $minX, $maxX, $minY, $maxY, $sizex, $sizey, $xtics, $style, $archin, 3, 4, 5, 6);

	# Plot for codon usage in high expression genes
	   $title        = "Slope vs last nucleotide in codon for high expression genes";
	   $arch_image   = $sumfile . "-slope-VS-last_nt-High_expression_genes";
	   $arch_script  = $arch_image .".plt";
	print "Making plot $arch_image\n";
	#make Gnuplots scripts and run them with subrutine gnuplot_boxplot
	gnuplot_boxplot ($arch_script, $arch_image, $format, $ext, $title, $xlabel, $ylabel, $minX, $maxX, $minY, $maxY, $sizex, $sizey, $xtics, $style, $archin, 7, 8, 9, 10);
	
};
my $t2 = time;
my $ttot = ($t2-$t1)/60;

print "\n\n================================\n";
print     "===           DONE           ===\n";
print     "=== It took $ttot min to run ===\n";
print     "================================\n";


exit;


######################
##                  ##
##    SUBRUTINAS    ##
##    SUBRUTINAS    ##
##    SUBRUTINAS    ##
##    SUBRUTINAS    ##
##                  ##
######################

##---------------------------------------------------------------------------------
##---------------------------------------------------------------------------------


## abrir archivos y meterlos en un array
## necesita que se le indique el nombre del archivo: @array = abrirarray ($archivo).
sub abrirarray
{
	my ($arch)= @_ ; # la variable $arch va a ser igual a la primera variable que se coloque en el parentesis cuando se llame esta subrutina. Debe ser el nombre del archivo a abrir, con el path completo si no está en el mismo directorio
	my @arch;
	# ver si el archivo existe
	unless (open (ARCH,$arch))
	{
		print "\n ¡¡¡ no se pudo abrir el archivo $arch !!!\n";
		exit;
	};
	@arch = <ARCH>;
	close (ARCH);
	return @arch;
};

##---------------------------------------------------------------------------------
##---------------------------------------------------------------------------------

##################################################
# subrutina que guarda un array en un archivo.
# OJO que borra todo lo que había antes en el archivo si este ya existía
# lo primero es el nombre del array y lo segundo es lo que se guarda
##################################################
sub escribirarray
{
	my ($arch,@cosas) = @_; # la variable $arch va a ser igual a la primera variable que se coloque en el parentesis cuando se llame esta subrutina y debe ser el nombre del archivo a abrir, con el path completo si no está en el mismo directorio. El resto de lo que esté en el parentesis va a quedar en el array @cosas y es lo que se va a escribir en el archivo
	# abrir el archivo
	open FILE, ">$arch" or die "Can not open file $arch in subrutine escribirarray: $!\n\n"; 
	print FILE @cosas; 
	close FILE;
};

##---------------------------------------------------------------------------------
##---------------------------------------------------------------------------------

##---------------------------------------------------------------------------------
##---------------------------------------------------------------------------------

##################################################
# subrutina que guarda un array en un archivo.
# OJO que NO borra todo lo que había antes en el archivo si este ya existía, solo adjunta todo al final
# lo primero es el nombre del array y lo segundo es lo que se guarda
##################################################
sub escribirenarray
{
	my ($arch,@cosas) = @_; # la variable $arch va a ser igual a la primera variable que se coloque en el parentesis cuando se llame esta subrutina y debe ser el nombre del archivo a abrir, con el path completo si no está en el mismo directorio. El resto de lo que esté en el parentesis va a quedar en el array @cosas y es lo que se va a escribir en el archivo
	# abrir el archivo
	open FILE, ">>$arch" or die "No se pudo guardar en $arch por algún motivo:$!"; 
	print FILE @cosas; 
	close FILE;
};

##---------------------------------------------------------------------------------
##---------------------------------------------------------------------------------

sub gnuplot_files
{
	my ($arch_script, $arch_image, $format, $ext, $title, $xlabel, $ylabel, $minX, $maxX, $minY, $maxY, $sizex, $sizey, $xtics, $firstcolumn, $secondcolumn, $style, $file, $pointstyle, $pointsize, $intercept, $slope, $rSquared, $legendX, $legendY) = @_;
	#example of style : linespoints, dots, points
	my $script = "# Script to run with GNUplot\n";
	$script   .= "set term $format size $sizex, $sizey enhanced font 'Arial,$fontsize'\n";
	$script   .= "set output \"$arch_image.$ext\"\n";
	$script   .= "set title \"$title\"\n";
	$script   .= "set xlabel \"$xlabel\"\n";
	$script   .= "set ylabel \"$ylabel\"\n";
	#$script   .= "set key bottom left\n";
	$script   .= "set key out top right\n";
	$script   .= "set border 3\n";
	$script   .= "set xtics border nomirror #rangelimited\n"; #"set xtics border nomirror 0,100 #rangelimited\n";
	$script   .= "set xtics $xtics\n";
	$script   .= "set ytics border nomirror #rangelimited\n";
	$script   .= "set key off\n"; #to hide legend
	$script   .= "set xrange [$minX:$maxX]\n";
	$script   .= "set yrange [$minY:$maxY]\n";
	$script   .= "slope = $slope\n";
	$script   .= "intercept = $intercept\n";
	$script   .= "rSquared = $rSquared\n";
	$script   .= "g(x) = slope*x + intercept \n";
	$script   .= "f(x) = m*x + q\n";
#	$script   .= "fit f(x) \"$file\" using $firstcolumn:$secondcolumn via m,q\n"; # to plot linear trend
#	$script   .= "mq_value = sprintf(\"f(x) = %.3f * X + %.3f\", m, q)\n";
	$script   .= "mq_value = sprintf(\"f(x) = %.3f * X + %.3f\\nR² = %.3f\", slope, intercept, rSquared)\n";
	$script   .= "set label 1 at $legendX,$legendY mq_value\n";
#	$script   .= "plot  \"$file\" using $firstcolumn:$secondcolumn with $style lw 2 pt $pointstyle ps $pointsize";
#	$script   .= "plot f(x), g(x), \"$file\" using $firstcolumn:$secondcolumn with $style lw 2 pt $pointstyle ps $pointsize";
#	$script   .= "plot g(x), \"$file\" using $firstcolumn:$secondcolumn with $style lw 2 pt $pointstyle ps $pointsize";
	$script   .= "plot \"$file\" using $firstcolumn:$secondcolumn with $style lw 2 pt $pointstyle ps $pointsize, g(x)";
	$script   .= "\n";
	$script   .= "\n";
	$script   .= "\n";
	
	escribirarray ($arch_script, $script);
	my $result = system("gnuplot $arch_script");
	return $result;
};


##---------------------------------------------------------------------------------
##---------------------------------------------------------------------------------

sub gnuplot2_files
{
	my ($arch_script, $arch_image, $format, $ext, $title, $xlabel, $ylabel, $legend1, $legend2, $minX, $maxX, $minY, $maxY, $sizex, $sizey, $xtics, $firstcolumn1, $secondcolumn1, $firstcolumn2, $secondcolumn2, $style, $file1, $file2, $pointstyle, $pointsize, $intercept1, $slope1, $rSquared1, $intercept2, $slope2, $rSquared2, $legendX, $legendY, $legendX2, $legendY2) = @_;
	#example of style : linespoints, dots, points
	my $script = "# Script to run with GNUplot\n";
	$script   .= "set term $format size $sizex, $sizey enhanced font 'Arial,$fontsize'\n";
	$script   .= "set output \"$arch_image.$ext\"\n";
	$script   .= "set title \"$title\"\n";
	$script   .= "set xlabel \"$xlabel\"\n";
	$script   .= "set ylabel \"$ylabel\"\n";
	#$script   .= "set key bottom left\n";
	$script   .= "set key out top right\n";
	$script   .= "set border 3\n";
	$script   .= "set xtics border nomirror #rangelimited\n"; #"set xtics border nomirror 0,100 #rangelimited\n";
	$script   .= "set xtics $xtics\n";
	$script   .= "set ytics border nomirror #rangelimited\n";
	#$script   .= "set key off\n"; #to hide legend
	#$script   .= "set size square\n"; # to make the size of the plot equal in X an Y axes
	#$script   .= "set ratio 1\n";    # set the ratio of Y to X scale (or it it the other way around???)
	$script   .= "set xrange [$minX:$maxX]\n";
	$script   .= "set yrange [$minY:$maxY]\n";
	$script   .= "slope = $slope1\n";
	$script   .= "intercept = $intercept1\n";
	$script   .= "rSquared = $rSquared1\n";
	$script   .= "slopeB = $slope2\n";
	$script   .= "interceptB = $intercept2\n";
	$script   .= "rSquaredB = $rSquared2\n";
	$script   .= "g(x) = slope*x + intercept \n";
	$script   .= "h(x) = slopeB*x + interceptB \n";
	$script   .= "f(x) = m*x + q\n";
#	$script   .= "fit f(x) \"$file\" using $firstcolumn:$secondcolumn via m,q\n"; # to plot linear trend
#	$script   .= "mq_value = sprintf(\"f(x) = %.3f * X + %.3f\", m, q)\n";
	$script   .= "mq_value = sprintf(\"f_{All}(x) = %.3f * X + %.3f\\nR² = %.3f\", slope, intercept, rSquared)\n";
	$script   .= "mq_valueB = sprintf(\"f_{High}(x) = %.3f * X + %.3f\\nR² = %.3f\", slopeB, interceptB, rSquaredB)\n";
	$script   .= "set label 1 at $legendX,$legendY mq_value\n";
	$script   .= "set label 2 at $legendX2,$legendY2 mq_valueB\n";
	$script   .= "plot \"$file1\" using $firstcolumn1:$secondcolumn1 with $style lw 2 pt $pointstyle ps $pointsize title \"$legend1\", \\\n";
	$script   .= "     \"$file2\" using $firstcolumn2:$secondcolumn2 with $style lw 2 pt $pointstyle ps $pointsize title \"$legend2\", \\\n";
	$script   .= "      g(x) title \"$legend1 fit\", \\\n";
	$script   .= "      h(x) title \"$legend2 fit\"\n";
	$script   .= "\n";
	$script   .= "\n";
	$script   .= "\n";
	
	escribirarray ($arch_script, $script);
	my $result = system("gnuplot $arch_script");
	return $result;
};

##---------------------------------------------------------------------------------
##---------------------------------------------------------------------------------

sub gnuplot_boxplot
{
	my ($arch_script, $arch_image, $format, $ext, $title, $xlabel, $ylabel, $minX, $maxX, $minY, $maxY, $sizex, $sizey, $xtics, $style, $archin, $posA, $posC, $posG, $posT) = @_;
	#example of style : linespoints, dots, points
	my $script = "# Script to run with GNUplot\n";
	$script   .= "set term $format size $sizex, $sizey enhanced font 'Arial,$fontsize'\n";
	$script   .= "set output \"$arch_image.$ext\"\n";
	$script   .= "set title \"$title\"\n";
	#$script   .= "set xlabel \"$xlabel\"\n";
	$script   .= "set ylabel \"$ylabel\"\n";
	#$script   .= "set key bottom left\n";
	$script   .= "set key out top right\n";
	$script   .= "set border 3\n";
	#$script   .= "set xtics border nomirror #rangelimited\n"; #"set xtics border nomirror 0,100 #rangelimited\n";
	$script   .= "set xtics (\"A\" 1, \"C\" 2, \"G\" 3, \"T\" 4) scale 0.0\n";
	$script   .= "set xtics nomirror\n";
	$script   .= "set ytics nomirror\n";
	$script   .= "set style fill solid 0.5 border -1\n";
	$script   .= "set style boxplot outliers pointtype 7\n";
	$script   .= "set style data boxplot\n";
	$script   .= "set boxwidth  0.5\n";
	$script   .= "set pointsize 0.5\n";
	$script   .= "set xtics nomirror\n";
	$script   .= "set ytics nomirror\n";

	$script   .= "set style $style\n";
	$script   .= "plot \"$archin\" using (1):$posA title \"A\", \\\n";
	$script   .= "     \"$archin\" using (2):$posC title \"C\", \\\n";
	$script   .= "     \"$archin\" using (3):$posG title \"G\", \\\n";
	$script   .= "     \"$archin\" using (4):$posT title \"T\"\n";
	$script   .= "\n";
	$script   .= "\n";
	$script   .= "\n";
	
	escribirarray ($arch_script, $script);
	my $result = system("gnuplot $arch_script");
	return $result;
};

##---------------------------------------------------------------------------------
##---------------------------------------------------------------------------------

sub LastNuc
{

	my ($codon, $slopeAll, $slopeHigh, $pos3inCodon) = @_;
	if ($$pos3inCodon{"A"} =~ $codon) 
	{          # codon nt3 All: A   C   G  T  High:  A    C   G    T
		return "$codon\tA\t$slopeAll\t?\t?\t?\t$slopeHigh\t?\t?\t?\n";
	} elsif ($$pos3inCodon{"C"} =~ $codon) 
	{          # codon nt3 All: A   C   G  T  High:  A    C   G    T
		return "$codon\tC\t?\t$slopeAll \t?\t?\t?\t$slopeHigh\t?\t?\n";
	} elsif ($$pos3inCodon{"G"} =~ $codon) 
	{          # codon nt3 All: A   C   G  T  High:  A    C   G    T
		return "$codon\tG\t?\t?\t$slopeAll\t?\t?\t?\t$slopeHigh\t?\n";
	} elsif ($$pos3inCodon{"T"} =~ $codon) 
	{          # codon nt3 All: A   C   G  T  High:  A    C   G    T
		return "$codon\tT\t?\t?\t?\t$slopeAll\t?\t?\t?\t$slopeHigh\n";
	} else {return "ERROR!!! codon no termina en A, C, G o T!!!\n"}
	
};	
