# Supplementary material for: Impact of the chemical modification of tRNAs anticodon loop on the variability and evolution of codon usage in proteobacteria
Source: Front Microbiol. 2024 Aug 5;15:1412318. doi: 10.3389/fmicb.2024.1412318 (PMC11332805; doi:10.3389/fmicb.2024.1412318)
Supplement: Supplementary file 3 [file Data_Sheet_3.zip › Supp_scripts/trnascan_all_v2.pl]

#!/usr/bin/perl
use warnings;
use strict;
use Cwd; 

my $to = time;

my $dir = cwd();
opendir DIR, $dir or die "cannot open dir $dir: $!";
my @filename=  grep { $_ ne '.' && $_ ne '..' } readdir DIR; # readdir includes '.' and '..'in the file list
closedir DIR;
my @files;
foreach my $file (@filename)
{
	if ($file =~ /genomic.fna$/)
	{
		unless (($file =~ /cds_from_genomic/) or ($file =~ /rna_from_genomic/))
		{
			push (@files,$file)
		};
	};
};

print STDOUT "######\n";
print STDOUT "######\n";
print STDOUT "Following files will be considered:\n";
foreach (@files) {print;print "\n";};
print STDOUT "######\n";
print STDOUT "######\n";
print "\n\n";

foreach my $file (@files)
{
	system ("tRNAscan-SE -B -I -f $file.tscan $file")
            	
};


print STDOUT "\n";
my $ttot = time - $to;
print STDOUT "tiempo total = $ttot seg o ". ($ttot/60). " min\n";				#Medición de tiempo
