# Supplementary material for: Impact of the chemical modification of tRNAs anticodon loop on the variability and evolution of codon usage in proteobacteria
Source: Front Microbiol. 2024 Aug 5;15:1412318. doi: 10.3389/fmicb.2024.1412318 (PMC11332805; doi:10.3389/fmicb.2024.1412318)
Supplement: Supplementary file 3 [file Data_Sheet_3.zip › Supp_scripts/RPSB-criteria-example.txt]

# File with criteria to select RPS genes using rpsblast-resumen-V4.pl
# Data is tab delimited. One line per data type
# Required data:
#   GENOMES_dir	<Directory where genomes are located> # genomes must be in fasta format containing only proteins written in aminoacids not nucleotides
#	GENOMES_ext <Final letters common to all fasta files. It may include letters written to the left of the final dot that usually precedes file extentions.
#	NOT_GENOMES_pat <List of patterns that should not be present in genome files>. # The idea is to be able to exclude files that have similar name patterns.
#	Bitscorefile	<File with Bitscores to accept matched patterns> # Format as in bitscore_specific_3.20.txt from https://ftp.ncbi.nih.gov/pub/mmdb/cdd/
#	CDD_DB_dir	<Directory with the indexed database of patterns> # Line must end in "/"
#	CDD_DB_file	<File with the indexed database of patterns> # It should not include any extention.
#	PATTERN	GENE_<Gene name> INDEX_1	INCLUDE_<Pattern 1>	INCLUDE_<Pattern n> EXCLUDE_<Pattern 1> EXCLUDE_<Pattern n> # For each gene a series of diverse group of patterns could be included. Patterns that should be present and patterns that should be absent may be included. For instans, in GluQRS one would expect a pattern for GluRS active site, but not a pattern for anticodon recognition. Each series need an numerical index. This must be included. If index is 0 it will not be included in the final report. This index allows to search for the same gene using diverse patterns


# Lines commented with # will be ignored
# If any criteria is indicated twice, then only the last mention will be considered
# But for Patterns, each index can be used only once for each gene

# Indicate the directory for proteins fasta genomes
GENOMES_dir	/home/yourname/genomes/proteobacteriab/

# Indicate extention for protein fasta files
GENOMES_ext _protein.faa

# Indicate any pattern that if found in file names indicate they should be excluded
NOT_GENOMES_pat _cds_from_genomic _rna_from_genomic.fna .tscan

# Indicate Bitscore file:
Bitscorefile	/home/yourname/CDD/tsa-patterns/bitscore_specific_3.20.txt

# Indicate CDD database directory
CDD_DB_dir	/home/yourname/CDD/tsa-patterns/

# Indicate CDD database file
CDD_DB_file	tsa-genes

#Patterns

#		tsaB
#			TIGR03725:tRNA (adenosine(37)-N6)-threonylcarbamoyltransferase complex dimerization subunit type 1 TsaB
#			COG1214: tRNA A37 threonylcarbamoyladenosine modification protein TsaB [Translation, ribosomal structure and biogenesis]
PATTERN	GENE_tsaB INDEX_1	INCLUDE_TIGR03725
PATTERN	GENE_tsaB INDEX_2	INCLUDE_COG1214
			
#		tsaC
#			PRK10634: L-threonylcarbamoyladenylate synthase type 1 TsaC
#			COG0009 + pfam03481
#				COG0009:tRNA A37 threonylcarbamoyladenosine synthetase subunit TsaC/SUA5/YrdC [Translation, ribosomal structure and biogenesis]
#				pfam03481: Putative GTP-binding controlling metal-binding
PATTERN	GENE_tsaC INDEX_1	INCLUDE_PRK10634
PATTERN	GENE_tsaC INDEX_2	INCLUDE_COG0009	INCLUDE_pfam03481

#		tsaD
#			COG0533: tRNA A37 threonylcarbamoyltransferase TsaD [Translation, ribosomal structure and biogenesis]
#			TIGR03723: tRNA threonylcarbamoyl adenosine modification protein TsaD
#			PRK09604: tRNA (adenosine(37)-N6)-threonylcarbamoyltransferase complex transferase subunit TsaD
PATTERN	GENE_tsaD INDEX_1	INCLUDE_COG0533
PATTERN	GENE_tsaD INDEX_2	INCLUDE_TIGR03723
PATTERN	GENE_tsaD INDEX_3	INCLUDE_PRK09604			

#		tsaE
#			pfam02367: TsaE: Threonylcarbamoyl adenosine biosynthesis protein TsaE
#			COG0802: TsaE: tRNA A37 threonylcarbamoyladenosine biosynthesis protein TsaE [Translation, ribosomal structure and biogenesis]
#			PRK10646: PRK10646: tRNA (adenosine(37)-N6)-threonylcarbamoyltransferase complex ATPase subunit type 1 TsaE
PATTERN	GENE_tsaE INDEX_1	INCLUDE_pfam02367
PATTERN	GENE_tsaE INDEX_2	INCLUDE_COG0802
PATTERN	GENE_tsaE INDEX_3	INCLUDE_PRK10646
