# Supplementary material for: Impact of the chemical modification of tRNAs anticodon loop on the variability and evolution of codon usage in proteobacteria
Source: Front Microbiol. 2024 Aug 5;15:1412318. doi: 10.3389/fmicb.2024.1412318 (PMC11332805; doi:10.3389/fmicb.2024.1412318)
Supplement: Supplementary file 3 [file Data_Sheet_3.zip › Supp_scripts/rpsblast-summary-V4.pl]

use warnings;
use strict;
#use Sort::Key::Natural qw( natsort ); # to be able to use natsort (to sort arrays in order 1, 2, 10 instead of 1, 10, 2


print "

=====================================================================================================
==
==    Program will look for the indicated pattern(s) in all the files of the directory that follow the indicated rules
==    Directory and rules must be indicated in the first lines of the script
==    The directory where the pattern file is located also must be indicated in the first lines of the script
==    Gene will be selected if it has any of the required patterns in the inclusion criteria
==    Gene will be reject if it has any of the patterns in the rejection criteria
==    
==    Usage:
==		perl rpsblast-summary-V4.pl <Criteria file> <Results directory base name> <Results base name>
==
==    <Results directory base name> must end in \"\/\"
==    Please look at RPSB-criteria-example.txt for an example of <Criteria File>
==
==
=====================================================================================================

\n\n\n\n";

# Check if all required fields are given in command line
unless (($ARGV[0]) and ($ARGV[1]) and ($ARGV[2]) ) { die "\n\n\n *** All required fields should be indicated in in command line ***\n\n\n"};

############
# General variables
############

my $print           = 10; # if variable is 0, it doesn't print what is doing. Otherwise it prints it.
# about genome files
my $notpat          = "from_genomic.fna"; # to avoid the incorrect fasta files
my $notpat2         = "tscan"; # to avoid the incorrect fasta files
my $db_gencode      = 11;


# important for files and directories
my $criteria_file   = $ARGV[0];
my $dirresbase      = $ARGV[1];
unless ($dirresbase =~ m/\/$/) {die "\n\nThe base path to the results directory must end with a \"/\"\n\n$!\n"}; ## Check if the path pointing to the directory ends with a / symbol
my $base            = $ARGV[2];
my $resend       = "_by_RPSblast";
   

####
# Get data from criteria file
###

print "Criteria file:\n\t$criteria_file\n";
my $fasta_extention;
my $genomes_dir;
my $pat_not_find_ref;
my $bitscore_file;
my $db_dir;
my $db_file;
my $all_patterns;
my $genes;
my $genes_list;
my $patt_include;
my $patt_exclude;
my $index;
($genomes_dir, $fasta_extention, $pat_not_find_ref, $bitscore_file, $db_dir, $db_file, $all_patterns, $genes, $genes_list, $patt_include, $patt_exclude, $index) = criteria_data($criteria_file); 
	# $pat_not_find_ref -> reference to array with text that should not be found in genomes file names
	# $genes_list -> reference to array with genes to search
	# $patt_include -> reference to a hash where each gene asociated to the index (pasted together by a underscore (_) symbol) are related to the names of patterns to include
	# $patt_exclude -> reference to a hash where each gene asociated to the index (pasted together by a underscore (_) symbol) are related to the names of patterns to exclude
	# $index a reference to a hash where genes are associated to all the indexes indicated to the gen (each index correspond to a different set on patterns used to find the gene)

my @pat_not_find = @$pat_not_find_ref;

unless ($db_dir =~ m/\/$/) {die "\n\nThe path to the database directory containing the patterns must end with a \"/\"\n	tPlease check data in file <$criteria_file>\n\n$!\n"}; ## Check if the path pointing to the pattern directory ends with a / symbol


# test if we got correctly the criteria data:
if ($print > 5) {
	print "
	Based on the data in file <$criteria_file> the following data will be used:
	Directory with genomes in fasta formats:
		$genomes_dir
	Fasta files ends in:
		$fasta_extention
	Fasta file do not contain in their names:
		@$pat_not_find_ref
	Bitscore file:
		$bitscore_file
	Database directory:
		$db_dir
	Database file:
		$db_file
	All patterns that will be searched:
		$all_patterns
	All genes that will be searched:
		$genes
	Genes in array context:\n";
	foreach my $tmp (@$genes_list) {print "<$tmp>"};
	print"
	Patterns that should be found in each gene:\n";
	for my $key (keys %$patt_include) {print "$key\t\t"; foreach my $tmp (@{$$patt_include{$key}}) {print "<$tmp> "}; print "\n";}; 
	print"
	Patterns that should NOT be found in each gene:\n";
	for my $key (keys %$patt_exclude) {print "$key\t\t"; foreach my $tmp (@{$$patt_exclude{$key}}) {print "<$tmp> "}; print "\n";}; 
	print"
	Indexes defined for each gene:\n";
	for my $key (keys %$index) {print "$key\t$$index{$key}\n"};
	print "\n\n";
};


###
## Get Bitscores for relevant files
###

my %patt_bitscore;
my %patt_index;
my %index_patt;
my %index_bitscore;
my @patt;
my @pattindex;

open (BITSCR, "<", $bitscore_file ) or die "Can't open BITSCR file $bitscore_file\n\t$!\n";
my %bitscores;
while (my $line = <BITSCR>)
{
	chomp $line;
	my @scores = split ("\t", $line);
	if ($all_patterns =~ m/$scores[1]/) 
	{
		
		$patt_bitscore{$scores[1]} = $scores[2];
		$patt_index{$scores[1]} = $scores[0];
		$index_patt{$scores[0]} = $scores[1];
		$index_bitscore{$scores[0]} = $scores[2];
		push (@patt,$scores[1]) ;
		push (@pattindex, $scores[0]);
		#print "\n--- 1 -> <$scores[1]> ---\n$line\n++++++++++++++++\n\n"
	};
};

close BITSCR;

# Test if we got bitscores info correctly
if ($print > 5) 
{
	print "===========================================================\n";
	foreach my $pattern (@patt)
	{
		print "For pattern $pattern:\n";
		print "\t\tIndex is: $patt_index{$pattern}\n";
		print "\t\tBitscore is: $patt_bitscore{$pattern}\n";
		print "\t\t---=---0---=---\n";
	};
	print "===========================================================\n";
	foreach my $index (@pattindex)
	{
		print "For pattern index $index:\n";
		print "\t\tPattern is: $index_patt{$index}\n";
		print "\t\tBitscore is: $index_bitscore{$index}\n";
		print "\t\t-===-===0===-===-\n";
	};
	print "===========================================================\n";
	
};


## check if result directory exists
## create it if it doesn't

unless (-d $dirresbase) 
{
	print "Results directory ($dirresbase) does not exists, so it will be created\n\n"; 
	mkdir ($dirresbase) or die "Could not create directory $dirresbase: $!\n\n"; 
	print "Directory created\n\n";  
};


# Define general results file and base for other results
my $arch_base       = $dirresbase . $base . $resend;
my $arch_res        = $arch_base . ".tab.txt";
my $arch_resumen    = $arch_base . ".resumen.tab.txt";
my $arch_tmp        = "seq.tmp";
my %res_perGene;
my @gene_ID;
my %FileHandle;
for my $gene (keys %$patt_include) 
{
	push (@gene_ID, $gene);
	$res_perGene{$gene} = $arch_base . "-". $gene . ".tab.txt";
	$FileHandle{$gene} = undef; #$gene;
}; 

@gene_ID = sort @gene_ID;
if ($print > 5)
{
	print "\n\n==========================-==\n";
	print "==========================-==\n";
	print "General result files:
	$arch_res
	$arch_resumen\n";
	print "Specific results files:\n";
	foreach my $gene (@gene_ID) {print "\t$gene file: <$res_perGene{$gene}>\n"};
	print "==========================-==\n";
	print "==========================-==\n";
};


my $havegenes       = ""; #To store a string with all genomes where we found the gene
my $donthavegenes   = ""; #To store a string with all genomes where we did not found the gene
my %countgenes          ; # To save count per genomes


######
#Open general results file and save header
######

open (RES1, ">", $arch_res) or die "Can't open RES1 file $arch_res\n\t$!\n";
print RES1  "#Relevant matches found in each genome\n";
print RES1  "#Command: rpsblast+ -query <file> -db <db> -outfmt 6 qaccver sseqid bitscore evalue length pident\n";
print RES1  "#    qaccver means Query accesion.version\n";
print RES1  "#    sseqid means Subject Seq-id\n";
print RES1  "#    bitscore means Bit score\n";
print RES1  "#    evalue means Expect value\n";
print RES1  "#    length means Alignment length\n";
print RES1  "#    pident means Percentage of identical matches\n";
print RES1  "#Genome\tqaccver\tsseqid\tbitscore\tevalue\tlength\tpident\n";


open (RES2, ">", $arch_resumen) or die "Can't open RES2 file $arch_resumen\n\t$!\n";
foreach my $gene (@gene_ID) 
{
	print RES2 "# Presence of gene $gene\n"; 
	print RES2 "#\t\t Based on presence of patterns:";
	  foreach my $tmp (@{$$patt_include{$gene}}) {print RES2 " <$tmp>"}; print RES2 "\n";
	print RES2 "#\t\t Based on  absence of patterns:";
	  foreach my $tmp (@{$$patt_exclude{$gene}}) {print RES2 " <$tmp>"}; print RES2 "\n#\n";
};
print RES2 "Genome";
foreach my $gene (@gene_ID) {print RES2 "\tNº of $gene"};
print RES2 "\n";


######
#Open specific results file and save header
######
foreach my $gene (@gene_ID) 
{
	open ($FileHandle{$gene}, ">", $res_perGene{$gene}) or die "Can't open FileHandel $FileHandle{$gene} for file $res_perGene{$gene}\n\t$!\n";
	print { $FileHandle{$gene} } "# Presence of gene $gene\n"; #note: when using an expression that stores the FH one needs to use a block (From perldoc -f print: Note that if you're storing FILEHANDLEs in an array, or if you're using any other expression more complex than a scalar variable to retrieve it, you will have to use a block returning the filehandle value instead)
	print { $FileHandle{$gene} } "# Based on presence of patterns:";
	  foreach my $tmp (@{$$patt_include{$gene}}) {print { $FileHandle{$gene} } "<$tmp> "}; print { $FileHandle{$gene} } "\n";
	print { $FileHandle{$gene} } "# Based on  absence of patterns:";
	  foreach my $tmp (@{$$patt_exclude{$gene}}) {print { $FileHandle{$gene} } "<$tmp> "}; print { $FileHandle{$gene} } "\n";
	print { $FileHandle{$gene} } "Genome\tNº of genes found by RPSBlast\tName of found genes\n";
	#print "\t$gene file: <$res_perGene{$gene}>\n"
};


######
# open directory of fasta and get names of fasta files
######
opendir DIR, $genomes_dir or die "cannot open dir $genomes_dir: $!";
my @filename=  grep { $_ ne '.' && $_ ne '..' } readdir DIR; # readdir includes '.' and '..'in the file list
closedir DIR;
my @files;
foreach my $file (@filename)
{
	my $not = 0;
	foreach my $notpat (@pat_not_find) {if ($file =~ m/$notpat/) {$not += 1}};
	if (($file =~ /$fasta_extention/) and ($not eq 0))
	{
		push (@files,$file)
	};
	
};
@files = sort @files;


my $dirres; my $gene; my @criteriaIN; my @criteriaOUT;


#loop through each file
#run RPSBlast with the corresponding pattern saving results to temporary file
#check in temporary file if the pattern was found in a gene
#save results to database

foreach my $file (@files)
{
	
	unless ($print == 0) { print "Se buscarán genes en archivo :\n\t\t$file\n";};
	unless ($print == 0) { print "\nen base de datos del directorio:\n\t\t$db_dir\nllamada\n\n\t$db_file\n\n====================\n\n";}

	my $db     = $db_dir.$db_file;
	#my $tmpfile = $dirresbase . "tmp-". time() ."-".int(rand(10000))."$base.txt"; # here, time() should give us epo. rand(10000) gives a randome number between 0 and 10000
	print "rpsblast+ -query $file -db $db -outfmt '6 qaccver sseqid bitscore evalue length pident'\n";
	my @res    = qx(rpsblast+ -query $file -db $db -outfmt '6 qaccver sseqid bitscore evalue length pident');#qx es como backticks (``) 
	#my @res    = qx(rpsblast+ -query $file -db $db -outfmt '6 qaccver sacc bitscore evalue length pident');#qx es como backticks (``) 
	
	if ($print > 5) {print "XXXXXXX\n"};
	#for my $i (0..50) { print "$file\t$res[$i]"};
	
	#open and check partial results 
	
	my $tmphas = 0;
	my $genome;
	if ($file  =~ m/(.*)$fasta_extention/) { $genome = $1;} else {die "\nFile $file does not contain <$fasta_extention>\n\n"};
	my $partialresult   = "$genome";
	$countgenes{$genome} = 0;
	
	my %res_gene_patterns;
	my %res_gene_indexes;
	my @has_genes;
	my @has_lines;
	my @rejected_genes;
	my $rejected_genes = "";
	print RES1 "#=#=#=#=#=#=#=#=#=#= #=#=#=#=#=#=#=#=#=#= #=#=#=#=#=#=#=#=#=#= #=#=#=#=#=#=#=#=#=#= #=#=#=#=#=#=#=#=#=#=\n"; 
	print RES1 "$genome\n";
	
	foreach my $line (@res)
	{
		my $line2 = $line;
	
		chomp $line2;

		unless ($line =~ m/^#/)
		{
			my @gene         = split(" ", $line2); # \h is a character class that stands for horizontal whitespace (many space characters together)
			my @splitline         = split("\t", $line2); 
			#check if gene has any of the required patterns
			my $res_gene = $splitline[0]; #    qaccver means Query accesion.version
			my $res_indx;
			if ($splitline[1] =~ m/\|(\w+)$/) {$res_indx = $1} else {die "In RPSblast resulta for genome $genome, in line $line\n <$splitline[1]> does not have the expected structure\n\n"} ;
			#my ($nothing1, $nothing2, $res_indx) = split ('|', $splitline[1]); #    sseqid means Subject Seq-id
			my $res_btsc = $splitline[2]; #    bitscore means Bit score
			my $res_eval = $splitline[3]; #    evalue means Expect value
			my $res_leng = $splitline[4]; #    length means Alignment length
			my $res_pidn = $splitline[5]; #    pident means Percentage of identical matches
			
			
			if ($res_btsc >= $index_bitscore{$res_indx}) 
			{
				if ($print > 15) {print $line}; 
				if ($print > 5) {print "=-------\n\tGenome: $genome\n\tGene: $res_gene\n\tPattern index: $res_indx\n\tBitscore: $res_btsc\t expected bitscore for pattern: $index_bitscore{$res_indx}\n\tEvalue: $res_eval\n\tMatch length: $res_leng\n\t% identity: $res_pidn\n\n\n";};
				print RES1 "=-------\n\tGenome: $genome\n\tGene: $res_gene\n\tPattern index: $res_indx\n\tBitscore: $res_btsc\t expected bitscore for pattern: $index_bitscore{$res_indx}\n\tEvalue: $res_eval\n\tMatch length: $res_leng\n\t% identity: $res_pidn\n=-------\n\n";
				unless ($res_gene_patterns{$res_gene}) {$res_gene_patterns{$res_gene} = ""};
				unless ($res_gene_indexes{$res_gene} ) {$res_gene_patterns{$res_gene} = ""};
				$res_gene_patterns{$res_gene} .= "$index_patt{$res_indx}\t";
				$res_gene_indexes{$res_gene} .= "$res_indx\t";
			};
		};
	};
	print RES1 "-------------------------\n";
	
	my %countGenes; # to count the amount of genes found in each genome
	my %nameGenes; # to store the name of genes found in each genome
	foreach my $gene (@gene_ID)
	{
		$countGenes{$gene} = 0;
		$nameGenes{$gene} = "";
	};
	
	# loop through every gene where we found a pattern
	# print all found genes to RES1
	# then check if genes have all the patterns required to be identified as one of the searched genes and lacks the patterns that shpuld be avoided. If so, include in counting and names
	for my $res_gene (keys %res_gene_patterns) 
	{
		print RES1 "Gene: $res_gene\tGenome: $genome\n\t\tPatterns: $res_gene_patterns{$res_gene}\n\t\tIndexes: $res_gene_indexes{$res_gene}\n";
		if ($print > 5) {print "Gene: $res_gene\n\t\tPatterns: $res_gene_patterns{$res_gene}\n\t\tIndexes: $res_gene_indexes{$res_gene}\n"};
		my $checkInclude = 0;
		my $checkExclude = 0;
		foreach my $gene (@gene_ID)
		{
			# variables used to count expected and found patterns in genes.
			# latter used to confirm whether all patterns wer found
			my $expectedI = 0;
			my $expectedE = 0;
			my $foundI    = 0;
			my $foundE    = 0;
			#print "$gene \n";
			
			# check if all expected patterns are found
			foreach my $patternI (@{$$patt_include{$gene}}) # %patt_include stores references to arrays of patterns to be found in each gene
			{
				#print "<$patternI> ";
				$expectedI ++; # count every expected pattern
				# check if expected patterns are within the found patterns. Include in $foundI if found
				if ($res_gene_patterns{$res_gene} =~ m/$patternI/)
				{
					$foundI ++;
				};
			};
			#print "\n";
			
			# check if all patterns to be excluded are absent
			foreach my $patternE (@{$$patt_exclude{$gene}}) # %patt_exclude stores references to arrays of patterns to be absent from each gene
			{
				#print "<$patternE> "
				$expectedE ++; # count every pattern expected to be absent
				# check if patterns expected to be absent are within the found patterns. Include in $foundI if found
				if ($res_gene_patterns{$res_gene} =~ m/$patternE/)
				{
					$foundE ++;
				};
			};
			#print "\n";
			# check if pattern counts were as expected
			# if so, count gene as found 
			if (($expectedI == $foundI) and ($foundE == 0))
			{
						$countGenes{$gene} ++;
						$nameGenes{$gene} .= "<$res_gene>";
						if ($print > 5) {print "Gene $res_gene in genome $genome was identified as $gene\n"};
			};
		};
	};

	# Once we have counted the number of genes present in the genome based on the patterns they have and lack
	# save counting  of all genes to RES2
	# and save the specific counting to each specific file
	
	# save to RES2
	print RES2 "$genome";
	foreach my $gene (@gene_ID) {print RES2 "\t$countGenes{$gene}"};
	print RES2 "\n";
	
	# save to specific gene files
	foreach my $gene (@gene_ID)
	{
		print { $FileHandle{$gene} } "$genome\t$countGenes{$gene}\t$nameGenes{$gene}\n";
	};
	
	
	#unlink($tmpfile) or die "Could not delete the $tmpfile file!: $!\n";
	
};

close RES1;
close RES2;
foreach my $gene (@gene_ID) {close { $FileHandle{$gene} }};


print"
=====================================================================================================
==
==    We were able to find $havegenes genomes that have $gene gene
==    Also, we did not find $gene in $donthavegenes genomes
==    
=====================================================================================================

\n\n\n";

exit;

####################################
#
#          SUBRUTINES
#
####################################

sub criteria_data
{
	my ($file_criteria, @others) = @_;
	open (CRITERIA, "<", $file_criteria ) or die "Can't open CRITERIA file $file_criteria\n\t$!\n";
	my ($genomes_dir, $fasta_extention, $bitscore_file, $db_dir, $db_file);
	my %patt_include;
	my %patt_exclude;
	my %index;
	my $genes = "";
	my @genes_list;
	my $all_patterns = "";
	my @pat_not_find;
	while (my $line = <CRITERIA>)
	{
		unless (($line =~ m/^#/) or ($line =~ m/^\s*$/)) # skip lines starting with #, empty line and those that only have space
		{
			chomp $line;
			#print "$line\n";
			my @columns = split ("\t", $line);
			#print "$columns[0] $columns[1]\n";
			if ($columns[0] =~ m/^GENOMES_dir/) {$genomes_dir = $columns[1]};
			if ($columns[0] =~ m/^GENOMES_ext/) {$fasta_extention = $columns[1]};
			if ($columns[0] =~ m/^BITSCOREFILE/) {$bitscore_file = $columns[1]};
			if ($columns[0] =~ m/^CDD_DB_dir/) {$db_dir = $columns[1]};
			if ($columns[0] =~ m/^CDD_DB_file/) {$db_file  = $columns[1]};
			if ($columns[0] =~ m/^PATTERN/) 
			{
				my ($gene, $ind);
				my @include;
				my @exclude;
				for my $i (1..$#columns)  # loop through each field of the pattern and check for which gene is it and which is the criteria associated to it
				{
					if ($columns[$i] =~ /GENE_(\w+)/) {$gene = $1; unless ($genes =~ m/$gene/) {$genes .= "\t$gene"; push (@genes_list, $gene)}}; 
					if ($columns[$i] =~ /INDEX_(\d+)/) {$ind = $1; unless ($index{$gene} =~ m/$ind/) {$index{$gene} .= "\t$ind"}}; 
					if ($columns[$i] =~ /INCLUDE_(\w+)/) {my $tmp = $1; push (@include, $tmp); unless ($all_patterns =~ m/$tmp/) {$all_patterns .= "\t$tmp"}}; 
					if ($columns[$i] =~ /EXCLUDE_(\w+)/) {my $tmp = $1; push (@exclude, $tmp); unless ($all_patterns =~ m/$tmp/) {$all_patterns .= "\t$tmp"}}; 
				};
				my $name = $gene . "_" . $ind;
				#print "Name=$name\n";
				# Check if the index was already used for the corresponding genes
				if ( exists $patt_include{$name} ) {die "\n\n\tIndex $ind is used more than once for gene $gene \n\n $!\n"};
				if ( exists $patt_exclude{$name} ) {die "\n\n\tIndex $ind is used more than once for gene $gene \n\n $!\n"};
				$patt_include{$name} = \@include;
				$patt_exclude{$name} = \@exclude;
				unless ($index{$gene} =~ m/$ind/) {$index{$gene} .= "\t$ind"};
			};
			if ($columns[0] =~ m/^NOT_GENOMES_pat/) 
			{
				for my $i (1..$#columns)  # loop through each field of the pattern
				{
					push (@pat_not_find, $columns[$i]);
				};
				push (@pat_not_find, '^\.');
			};
		};

	};
	close CRITERIA;
	return ($genomes_dir, $fasta_extention, \@pat_not_find, $bitscore_file, $db_dir, $db_file, $all_patterns, $genes, \@genes_list, \%patt_include, \%patt_exclude, \%index);
};
