# Supplementary material for: Impact of the chemical modification of tRNAs anticodon loop on the variability and evolution of codon usage in proteobacteria
Source: Front Microbiol. 2024 Aug 5;15:1412318. doi: 10.3389/fmicb.2024.1412318 (PMC11332805; doi:10.3389/fmicb.2024.1412318)
Supplement: Supplementary file 3 [file Data_Sheet_3.zip › Supp_scripts/statistics-all-columns-V2.pl]

#! /usr/bin/perl


#example to run:  perl statistics-all-columns-b.pl <tab delimited file.something> <result file base name> <OPTATIVE: results folder>
use strict;
use warnings;
use Statistics::Descriptive;

#
# use Statistics::Descriptive is to make statistics on an array


print "\n\n================================================================================================================\n";
print     "== Usage: perl $0 <tab delimited file with data to analyze> <result file base name> <OPTATIVE: results folder>\n";

print     "== Program will take data on file <tab delimited file.something> and will search on each line for the values on each column\n";
print     "== First line in the file has to be commented and have the column titles\n";
print     "== \t\tsame titles will be used in the results file\n";
print     "== then it will loop through each line and populate an array per column\n";
print     "== this arrays will be used to estimate statistical values\n";
print     "== \n";
print     "== Results will be saved on a file based of <result file base name>\n";
print     "== \n";
print     "== \n";
print     "== Data on <tab delimited file.something> must be tab delimited. first line needs to begin with \"#\". Other lines with \"#\" will be skiped	\n";
print     "== \n";
print     "== File will be saved in the \"statistics\" folder unless another folder is specified a the end of the comand line\n";
print     "== \n";

my $t1 = time;
my $arch_values       =$ARGV[0];
my $arch_res_base     =$ARGV[1];
my $dirres            =$ARGV[2];


unless ($dirres) {$dirres    = "./statistics"} ;
$dirres           .= "/";

unless ($arch_values and $arch_res_base ) 
{
	print     "== arch_values       =$arch_values
   arch_res_base     =$arch_res_base
   results directory =$dirres\n";
	print     "== \n";
	print     "== \n";
	print     "== \n";
	print     "== \n";
	print     "== All values need to be included on the command line!!\n";
	print     "== \n";
	print     "== \n";
	print     "== \n";
	print "================================================================================================================\n";
	exit;
};

	print     "== arch_values       =$arch_values
   arch_res_base     =$arch_res_base
   results directory =$dirres\n";

print "================================================================================================================\n";

my $res_file = $dirres . $arch_res_base . ".statistics.tab";

open ( ARCHIN, "<", $arch_values) or die "Can't open $arch_values\n$!\n";

# put all lines in an array and loop through each column and make the histogram

my @all_lines = <ARCHIN>;
close ARCHIN;

my $titleline = $all_lines[0];
unless ($titleline =~ m/^#/) {die "$arch_values do not start with a '#' symbol\n";};
my @col_names = split ("\t", $titleline);

my @codons;
$codons[0] = "value\\codon";
#my @codon_usage;
my %codon_usage_data;
foreach my $i (1..$#col_names)
{
	#my $pos_search        =$i +1;
	#my $pos_save          =1;
	chomp $col_names[$i];
	
	$codons[$i]        =$col_names[$i];
	$codon_usage_data{$codons[$i]} = [];
	#my $codon_usage[$i][];
};

# search for values and distribute them in hash of arrays
foreach my $i (1..$#all_lines)
{
	my @columns = split ("\t", $all_lines[$i]);
	foreach my $col (1..$#columns)
	{
		chomp $columns[$col];
		#print "$codons[$col] ";
		push @{ $codon_usage_data{$codons[$col]} }, $columns[$col];
		#push @{ $HoA{flintstones} }, "wilma", "pebbles"; docstore.mik.ua/orelly/perl/prog3/ch09_02.htm
		
	};
	#print "\n";

};

#compute basic statistics for each codon
#and save them in RES file

my @mean;      push @mean,    "Mean";
my @median;    push @median,  "Median";
my @sd;        push @sd,      "SD";
my @min;       push @min,     "Minimum";
my @p10;       push @p10, "Percentile-10";
my @p20;       push @p20, "Percentile-20";
my @p80;       push @p80, "Percentile-80";
my @p90;       push @p90, "Percentile-90";
my @max;       push @max,     "Maximum";
my @skewness;  push @skewness,"Skewness";
my @kurtosis;  push @kurtosis,"Kurtosis";
my @dmin_max;  push @dmin_max, "Delta Max-Min";
my @d10_90;    push @d10_90, "Delta 90-10";
my @d20_80;    push @d20_80, "Delta 80-20";

foreach my $codon (@codons)
{
	unless ($codon eq "value\\codon")   # to skip first "titles" entry
	{
		print "codon: $codon\n";
		my $stat=Statistics::Descriptive::Full->new();
		$stat->add_data(@codon_usage_data{$codon});
		my $mean=$stat->mean();
		push @mean, $mean;
		print "\tThe mean is:               <$mean>\n";
		my $median=$stat->median();
		push @median, $median;
		print "\tThe median is:             <$median>\n";
		
		#my $mode     = $stat->mode();
		#print "\tThe mode is: $mode\n";
	
		my $sd       = $stat->standard_deviation();
		push @sd, $sd;
		print "\tThe standard deviation is: <$sd>\n";
		my $min      = $stat->min();
		push @min, $min;
		print "\tThe minimum is:            <$min>\n";
		my $p10      = $stat->percentile(10);  
		push @p10, $p10;
		print "\tPercentile 10 is:          <$p10>\n";
		my $p20      = $stat->percentile(20);
		push @p20, $p20;
		print "\tPercentile 20 is:          <$p20>\n";
		my $p80      = $stat->percentile(80);   
		push @p80, $p80;
		print "\tPercentile 80 is:          <$p80>\n";
		my $p90      = $stat->percentile(90);
		push @p90, $p90;
		print "\tPercentile 90 is:          <$p90>\n";
		my $max      = $stat->max();
		push @max, $max;
		print "\tThe maximum is:            <$max>\n";
		my $skewness = $stat->skewness();
		push @skewness, $skewness;
		print "\tThe skewness is:           <$skewness>\n";
		my $kurtosis = $stat->kurtosis();
		push @kurtosis, $kurtosis;
		print "\tThe kurtosis is:           <$kurtosis>\n";
		my $dmin_max = ($max - $min);    
		push @dmin_max, $dmin_max;
		print "\tDelta max - min:           <$dmin_max>\n";
		my $d10_90   = ($p90 - $p10);    
		push @d10_90, $d10_90;
		print "\tDelta percentiles 90-10:   <$d10_90>\n";
		my $d20_80   = ($p80 - $p20);    
		push @d20_80, $d20_80;
		print "\tDelta percentiles 80-20:   <$d20_80>\n";

	
		#print "primer valor: $codon_usage_data{$codon}[0]\n";
	};
};

	#print "$codons[1]\t$mean[1]\t$median[1]\t$sd[1]\t$min[1]\t$max[1]\t$skewness[1]\t$kurtosis[1]\n";


open ( RES, ">", $res_file) or die "Can't open $res_file\n$!\n";

foreach my $i (0..$#codons)
{
	print RES "$codons[$i]\t$mean[$i]\t$median[$i]\t$sd[$i]\t$min[$i]\t$p10[$i]\t$p20[$i]\t$p80[$i]\t$p90[$i]\t$max[$i]\t$skewness[$i]\t$kurtosis[$i]\t$dmin_max[$i]\t$d10_90[$i]\t$d20_80[$i]\n";


};

close RES;

my $t2 = time;
my $ttot = ($t2-$t1)/60;

print "\n\n================================\n";
print     "===           DONE           ===\n";
print     "=== It took $ttot min to run ===\n";
print     "================================\n";


exit;
